# Supplementary material for: Haptotropism in a Nickel Complex with a Neutral, π‐Bridging cyclo‐P4 Ligand Analogous to Cyclobutadiene
Source: Angew Chem Int Ed Engl. 2022 Mar 9;61(18):e202115692. doi: 10.1002/anie.202115692 (PMC9313578; doi:10.1002/anie.202115692)
Supplement: Supplementary file 1 — Supporting Information [file ANIE-61-0-s002.cif]

data_global


#==============================================================================
#                          1. SUBMISSION DETAILS
#==============================================================================


_publ_contact_author_name   'Linxtl User'

_publ_contact_author_address
;
      Universit\'e de Montr\'eal
      D\'epartement de Chimie
      C.P. 6128, Succ. Centre-ville
      Montr\'eal, Qu\'ebec
      Canada, H3C 3J7
;


_publ_contact_author_phone        '1-111-111-1111'
_publ_contact_author_fax          '1-111-111-1111'
_publ_contact_author_email        'linxtl.user@user.com'


#==============================================================================
#                   2. PROCESSING SUMMARY (IUCr Office Use Only)
#==============================================================================


_journal_date_recd_electronic     ?

_journal_date_to_coeditor         ?
_journal_date_from_coeditor       ?
_journal_date_accepted            ?

_journal_date_printers_first      ?
_journal_date_printers_final      ?
_journal_date_proofs_out          ?
_journal_date_proofs_in           ?

_journal_coeditor_name            ?
_journal_coeditor_code            ?
_journal_coeditor_notes
; ?
;

_journal_techeditor_code          ?
_journal_techeditor_notes
; ?
;

_journal_coden_ASTM               ?
_journal_name_full                ?
_journal_year                     ?
_journal_volume                   ?
_journal_issue                    ?
_journal_page_first               ?
_journal_page_last                ?

_journal_suppl_publ_number        ?
_journal_suppl_publ_pages         ?

#==============================================================================
#                        3. TITLE AND AUTHOR LIST
#==============================================================================

_publ_requested_journal 
;
To be determined 
;

_publ_section_title
;
Structure of Linxtl compound  
;

# The loop structure below should contain the names and addresses of all
# authors, in the required order of publication. Repeat as necessary.

loop_
    _publ_author_name
    _publ_author_address
          'linxtl, user'
;
      D\'epartement de Chimie
      Universit\'e de Montr\'eal
      C.P. 6128, Succ. Centre-ville,
      Montr\'eal, Qu\'ebec
      Canada H3C 3J7

;
      'linxtl, user'
;
       D\'epartement de Chimie
       Universit\'e de Montr\'eal
       C.P. 6128, Succ. Centre-ville,
       Montr\'eal, Qu\'ebec
       Canada H3C 3J7

;

  
#==============================================================================
#                              4. TEXT
#==============================================================================


_publ_section_abstract
;
 Here should be written a short abstract
;


_publ_section_comment
;
 Here should be written the text  of the article
;


_publ_section_exptl_prep
;
 Small details about the preparation of the compound.
;


_publ_section_exptl_refinement
;

All non-H atoms were refined by full-matrix least-squares
with anisotropic displacement parameters. The H atoms were 
generated geometrically (C-H 0.93 to 0.98, N-H 0.86 and O-H 0.82\%A)
and were included in the refinement in the riding model approximation; 
their temperature factors were set to 1.5 times those of the 
equivalent isotropic temperature factors of the parent site (methyl) 
and 1.2 times for others. 
A final verification of possible voids was performed using the VOID routine 
of the PLATON program (Spek, 2000). 
;


_publ_section_figure_captions
;
Fig 1 Ortep view of the title compound.
      Thermal ellipsoids are shown at 30% probability levels.
;


_publ_section_table_legends
;
Table 1.  Selected geometric parameters (\%A, \%) for the title compound.
;


_publ_section_references
;
 Bruker (1997). SHELXTL (1997). Release 5.10; The Complete Software Package 
 for Single Crystal Structure Determination.  Bruker AXS Inc.,
 Madison, USA.

 Bruker (1999a). SAINT Release 6.06. Integration Software for Single Crystal 
 Data. Bruker AXS Inc., Madison, USA.

 Bruker (1999b). SMART Release 5.059; Bruker Molecular Analysis Research Tool,
 Bruker AXS Inc., Madison, USA.

 Flack, H. D. (1983). Acta Cryst. A39, 876-881.

 Flack, H. D. and Schwarzenbach, D. (1988). Acta Cryst. A44, 499-506.

 Sheldrick, G. M. (1986). SHELXS86. Program for Crystal Structure
 solution. University of G\"ottingen, Germany.

 Sheldrick, G. M. (1996). SADABS, Bruker Area Detector Absorption Corrections.
 Bruker AXS Inc., Madison, USA.

 Sheldrick, G. M. (1997a). SHELXS97. Program for Crystal Structure
 solution. University of G\"ottingen, Germany.

 Sheldrick, G. M. (1997b). SHELXL97. Program for crystal structure
 refinement. University of G\"ottingen, Germany.

 Spek, A. L. (2000). PLATON,  2000 version; Molecular Geometry Program,
 University of Utrecht, Utrecht, Holland.
;
_publ_section_acknowledgements
;
We are grateful to the Natural Sciences and Engineering Research
Council of Canada and the Minist\`ere de l'Education du Qu\'ebec
for financial support.
;
 
data_CGDippSiOSiNiP4_0m
          
 
_audit_creation_method            'SHELXL-2014/7'
_shelx_SHELXL_version_number      '2014/7'
_chemical_name_systematic         ?
_chemical_name_common             ?
_chemical_melting_point           ?
_chemical_formula_moiety          'C72 H108 N8 Ni2 O2 P4 Si4 [+ solvent]'
_chemical_formula_sum
 'C72 H108 N8 Ni2 O2 P4 Si4' 
_chemical_formula_weight          1471.32

loop_
 _atom_type_symbol
 _atom_type_description
 _atom_type_scat_dispersion_real
 _atom_type_scat_dispersion_imag
 _atom_type_scat_source
 'C'  'C'   0.0033   0.0016
 'International Tables Vol C Tables 4.2.6.8 and 6.1.1.4'
 'H'  'H'   0.0000   0.0000
 'International Tables Vol C Tables 4.2.6.8 and 6.1.1.4'
 'N'  'N'   0.0061   0.0033
 'International Tables Vol C Tables 4.2.6.8 and 6.1.1.4'
 'Ni'  'Ni'   0.3393   1.1124
 'International Tables Vol C Tables 4.2.6.8 and 6.1.1.4'
 'O'  'O'   0.0106   0.0060
 'International Tables Vol C Tables 4.2.6.8 and 6.1.1.4'
 'P'  'P'   0.1023   0.0942
 'International Tables Vol C Tables 4.2.6.8 and 6.1.1.4'
 'Si'  'Si'   0.0817   0.0704
 'International Tables Vol C Tables 4.2.6.8 and 6.1.1.4'
 
_space_group_crystal_system       triclinic
_space_group_IT_number            2
_space_group_name_H-M_alt         'P -1'
_space_group_name_Hall            '-P 1'
 
_shelx_space_group_comment
;
The symmetry employed for this shelxl refinement is uniquely defined
by the following loop, which should always be used as a source of
symmetry information in preference to the above space-group names.
They are only intended as comments.
;
 
loop_
 _space_group_symop_operation_xyz
 'x, y, z'
 '-x, -y, -z'
 
_cell_length_a                    15.1033(5)
_cell_length_b                    15.1741(5)
_cell_length_c                    21.4008(8)
_cell_angle_alpha                 106.010(2)
_cell_angle_beta                  93.243(2)
_cell_angle_gamma                 106.507(2)
_cell_volume                      4471.4(3)
_cell_formula_units_Z             2
_cell_measurement_temperature     173(2)
_cell_measurement_reflns_used     9850
_cell_measurement_theta_min       2.87
_cell_measurement_theta_max       27.34
 
_exptl_crystal_description        'Block'
_exptl_crystal_colour             'Red'
_exptl_crystal_density_meas       '?'
_exptl_crystal_density_method     'not measured'
_exptl_crystal_density_diffrn     1.093          
_exptl_crystal_F_000              1568
_exptl_transmission_factor_min    ?
_exptl_transmission_factor_max    ?
_exptl_crystal_size_max           0.21
_exptl_crystal_size_mid           0.15
_exptl_crystal_size_min           0.14
_exptl_absorpt_coefficient_mu     0.588
_shelx_estimated_absorpt_T_min    ?
_shelx_estimated_absorpt_T_max    ?
_exptl_absorpt_correction_type    multi-scan
_exptl_absorpt_correction_T_min   0.6283
_exptl_absorpt_correction_T_max   0.7456
_exptl_absorpt_process_details    'Sadabs (Sheldrick, 1996)'
_exptl_absorpt_special_details    ?
_diffrn_ambient_temperature       173(2)
_diffrn_radiation_wavelength      0.71073
_diffrn_radiation_type            'Mo K\a'
_diffrn_source                    ?
_diffrn_measurement_device_type   'Bruker APEX-II CCD'
_diffrn_measurement_method        '\f and \w scans'
_diffrn_detector_area_resol_mean  ?
_diffrn_reflns_number             58513
_diffrn_reflns_av_unetI/netI      0.1126
_diffrn_reflns_av_R_equivalents   0.1022
_diffrn_reflns_limit_h_min        -17
_diffrn_reflns_limit_h_max        17
_diffrn_reflns_limit_k_min        -17
_diffrn_reflns_limit_k_max        18
_diffrn_reflns_limit_l_min        -25
_diffrn_reflns_limit_l_max        25
_diffrn_reflns_theta_min          2.822
_diffrn_reflns_theta_max          24.999
_diffrn_reflns_theta_full         24.999
_diffrn_measured_fraction_theta_max   0.995
_diffrn_measured_fraction_theta_full  0.995
_diffrn_reflns_Laue_measured_fraction_max    0.995
_diffrn_reflns_Laue_measured_fraction_full   0.995
_diffrn_reflns_point_group_measured_fraction_max   0.995
_diffrn_reflns_point_group_measured_fraction_full  0.995
_reflns_number_total              15671
_reflns_number_gt                 9071
_reflns_threshold_expression      'I > 2\s(I)'
_reflns_Friedel_coverage          0.000
_reflns_Friedel_fraction_max      .
_reflns_Friedel_fraction_full     .
 
_reflns_special_details
;
 Reflections were merged by SHELXL according to the crystal
 class for the calculation of statistics and refinement.
 
 Structure factors included contributions from the .fab file.
 
 _reflns_Friedel_fraction is defined as the number of unique
 Friedel pairs measured divided by the number that would be
 possible theoretically, ignoring centric projections and
 systematic absences.
;
 
_computing_data_collection        'Bruker APEX2'
_computing_cell_refinement        'Bruker SAINT'
_computing_data_reduction         'Bruker SAINT'
_computing_structure_solution     'SHELXS-97 (Sheldrick 2008)'
_computing_structure_refinement   'SHELXL-2014 (Sheldrick 2014)'
_computing_molecular_graphics     'Bruker SHELXTL'
_computing_publication_material   'LinXTL v. 5.9.1 (Spasyuk, 2009)'
_refine_special_details           ?
_refine_ls_structure_factor_coef  Fsqd
_refine_ls_matrix_type            full
_refine_ls_weighting_scheme       calc
_refine_ls_weighting_details
'w=1/[\s^2^(Fo^2^)+(0.0929P)^2^] where P=(Fo^2^+2Fc^2^)/3'
_atom_sites_solution_primary      ?
_atom_sites_solution_secondary    ?
_atom_sites_solution_hydrogens    mixed
_refine_ls_hydrogen_treatment     mixed
_refine_ls_extinction_method      none
_refine_ls_extinction_coef        .
_refine_ls_number_reflns          15671
_refine_ls_number_parameters      869
_refine_ls_number_restraints      0
_refine_ls_R_factor_all           0.1178
_refine_ls_R_factor_gt            0.0603
_refine_ls_wR_factor_ref          0.1834
_refine_ls_wR_factor_gt           0.1485
_refine_ls_goodness_of_fit_ref    0.998
_refine_ls_restrained_S_all       0.998
_refine_ls_shift/su_max           0.007
_refine_ls_shift/su_mean          0.000
 
loop_
 _atom_site_label
 _atom_site_type_symbol
 _atom_site_fract_x
 _atom_site_fract_y
 _atom_site_fract_z
 _atom_site_U_iso_or_equiv
 _atom_site_adp_type
 _atom_site_occupancy
 _atom_site_site_symmetry_order  
 _atom_site_calc_flag
 _atom_site_refinement_flags_posn
 _atom_site_refinement_flags_adp
 _atom_site_refinement_flags_occupancy
 _atom_site_disorder_assembly
 _atom_site_disorder_group
C1 C 0.1616(3) 0.3339(3) 0.9630(2) 0.0278(11) Uani 1 1 d . . . . .
C2 C 0.3118(4) 0.3306(4) 0.9716(2) 0.0367(13) Uani 1 1 d . . . . .
H2 H 0.3762 0.3487 0.9721 0.044 Uiso 1 1 calc R U . . .
C3 C 0.2591(3) 0.2506(4) 0.9808(3) 0.0371(13) Uani 1 1 d . . . . .
H3 H 0.2796 0.2023 0.9895 0.045 Uiso 1 1 calc R U . . .
C4 C 0.0908(3) 0.1771(3) 0.9846(2) 0.0295(11) Uani 1 1 d . . . . .
H4A H 0.0987 0.1150 0.9635 0.035 Uiso 1 1 calc R U . . .
H4B H 0.0338 0.1787 0.9624 0.035 Uiso 1 1 calc R U . . .
C5 C 0.1321(4) 0.1048(4) 1.0993(3) 0.0481(15) Uani 1 1 d . . . . .
H5A H 0.1268 0.1109 1.1447 0.072 Uiso 1 1 calc R U . . .
H5B H 0.1968 0.1227 1.0940 0.072 Uiso 1 1 calc R U . . .
H5C H 0.1014 0.0392 1.0730 0.072 Uiso 1 1 calc R U . . .
C6 C 0.1246(4) 0.3134(4) 1.1246(3) 0.0477(15) Uani 1 1 d . . . . .
H6A H 0.0976 0.3528 1.1065 0.072 Uiso 1 1 calc R U . . .
H6B H 0.1911 0.3347 1.1259 0.072 Uiso 1 1 calc R U . . .
H6C H 0.1101 0.3188 1.1683 0.072 Uiso 1 1 calc R U . . .
C7 C 0.2903(3) 0.4779(4) 0.9557(2) 0.0309(12) Uani 1 1 d . . . . .
C8 C 0.2751(3) 0.4944(4) 0.8955(3) 0.0341(12) Uani 1 1 d . . . . .
C9 C 0.3143(4) 0.5871(4) 0.8918(3) 0.0457(14) Uani 1 1 d . . . . .
H9 H 0.3048 0.5999 0.8524 0.055 Uiso 1 1 calc R U . . .
C10 C 0.3677(4) 0.6610(4) 0.9467(3) 0.0533(16) Uani 1 1 d . . . . .
H10 H 0.3933 0.7230 0.9439 0.064 Uiso 1 1 calc R U . . .
C11 C 0.3824(4) 0.6425(4) 1.0049(3) 0.0486(15) Uani 1 1 d . . . . .
H11 H 0.4195 0.6921 1.0409 0.058 Uiso 1 1 calc R U . . .
C12 C 0.3433(3) 0.5511(4) 1.0116(3) 0.0368(13) Uani 1 1 d . . . . .
C13 C 0.2199(4) 0.4141(4) 0.8342(2) 0.0373(13) Uani 1 1 d . . . . .
H13 H 0.1786 0.3632 0.8487 0.045 Uiso 1 1 calc R U . . .
C14 C 0.1583(4) 0.4478(4) 0.7930(3) 0.0538(16) Uani 1 1 d . . . . .
H14A H 0.1208 0.4786 0.8204 0.081 Uiso 1 1 calc R U . . .
H14B H 0.1184 0.3932 0.7585 0.081 Uiso 1 1 calc R U . . .
H14C H 0.1969 0.4927 0.7741 0.081 Uiso 1 1 calc R U . . .
C15 C 0.2844(4) 0.3708(5) 0.7942(3) 0.0573(17) Uani 1 1 d . . . . .
H15A H 0.3219 0.4172 0.7759 0.086 Uiso 1 1 calc R U . . .
H15B H 0.2483 0.3144 0.7594 0.086 Uiso 1 1 calc R U . . .
H15C H 0.3242 0.3532 0.8219 0.086 Uiso 1 1 calc R U . . .
C16 C 0.3579(3) 0.5359(4) 1.0778(2) 0.0380(13) Uani 1 1 d . . . . .
H16 H 0.3269 0.4679 1.0735 0.046 Uiso 1 1 calc R U . . .
C17 C 0.4620(4) 0.5606(5) 1.1018(3) 0.0531(16) Uani 1 1 d . . . . .
H17A H 0.4877 0.5179 1.0719 0.080 Uiso 1 1 calc R U . . .
H17B H 0.4699 0.5532 1.1447 0.080 Uiso 1 1 calc R U . . .
H17C H 0.4938 0.6260 1.1038 0.080 Uiso 1 1 calc R U . . .
C18 C 0.3143(4) 0.5986(5) 1.1281(3) 0.0659(19) Uani 1 1 d . . . . .
H18A H 0.3413 0.6651 1.1306 0.099 Uiso 1 1 calc R U . . .
H18B H 0.3263 0.5907 1.1704 0.099 Uiso 1 1 calc R U . . .
H18C H 0.2481 0.5790 1.1145 0.099 Uiso 1 1 calc R U . . .
C19 C -0.0522(3) 0.2508(3) 0.9036(2) 0.0251(11) Uani 1 1 d . . . . .
C20 C -0.1877(3) 0.1307(4) 0.8953(3) 0.0368(13) Uani 1 1 d . . . . .
H20 H -0.2398 0.0922 0.9071 0.044 Uiso 1 1 calc R U . . .
C21 C -0.1652(4) 0.1212(4) 0.8343(3) 0.0393(13) Uani 1 1 d . . . . .
H21 H -0.1985 0.0741 0.7959 0.047 Uiso 1 1 calc R U . . .
C22 C -0.1202(4) 0.2482(4) 1.0063(3) 0.0318(12) Uani 1 1 d . . . . .
C23 C -0.1388(4) 0.2598(5) 1.1446(3) 0.0576(17) Uani 1 1 d . . . . .
H23A H -0.1223 0.2377 1.1802 0.086 Uiso 1 1 calc R U . . .
H23B H -0.2017 0.2618 1.1446 0.086 Uiso 1 1 calc R U . . .
H23C H -0.0972 0.3232 1.1500 0.086 Uiso 1 1 calc R U . . .
C24 C -0.2305(4) 0.0629(4) 1.0419(3) 0.0527(16) Uani 1 1 d . . . . .
H24A H -0.2247 0.0203 1.0009 0.079 Uiso 1 1 calc R U . . .
H24B H -0.2873 0.0785 1.0373 0.079 Uiso 1 1 calc R U . . .
H24C H -0.2315 0.0317 1.0754 0.079 Uiso 1 1 calc R U . . .
C25 C -0.0408(3) 0.2047(3) 0.7824(2) 0.0283(11) Uani 1 1 d . . . . .
C26 C -0.0762(3) 0.2493(3) 0.7421(2) 0.0316(12) Uani 1 1 d . . . . .
C27 C -0.0437(4) 0.2454(4) 0.6827(2) 0.0368(13) Uani 1 1 d . . . . .
H27 H -0.0674 0.2732 0.6548 0.044 Uiso 1 1 calc R U . . .
C28 C 0.0232(4) 0.2011(4) 0.6635(3) 0.0397(13) Uani 1 1 d . . . . .
H28 H 0.0438 0.1987 0.6231 0.048 Uiso 1 1 calc R U . . .
C29 C 0.0585(3) 0.1607(4) 0.7053(2) 0.0362(13) Uani 1 1 d . . . . .
H29 H 0.1045 0.1324 0.6930 0.043 Uiso 1 1 calc R U . . .
C30 C 0.0280(3) 0.1607(3) 0.7650(2) 0.0329(12) Uani 1 1 d . . . . .
C31 C 0.0646(4) 0.1114(4) 0.8086(3) 0.0377(13) Uani 1 1 d . . . . .
H31 H 0.0496 0.1361 0.8527 0.045 Uiso 1 1 calc R U . . .
C32 C 0.1699(4) 0.1315(4) 0.8146(3) 0.0525(16) Uani 1 1 d . . . . .
H32A H 0.1866 0.1067 0.7722 0.079 Uiso 1 1 calc R U . . .
H32B H 0.1889 0.1006 0.8442 0.079 Uiso 1 1 calc R U . . .
H32C H 0.2006 0.1998 0.8313 0.079 Uiso 1 1 calc R U . . .
C33 C 0.0143(4) 0.0035(4) 0.7839(3) 0.0617(18) Uani 1 1 d . . . . .
H33A H -0.0517 -0.0080 0.7835 0.093 Uiso 1 1 calc R U . . .
H33B H 0.0361 -0.0272 0.8125 0.093 Uiso 1 1 calc R U . . .
H33C H 0.0265 -0.0226 0.7403 0.093 Uiso 1 1 calc R U . . .
C34 C -0.1516(3) 0.2963(4) 0.7609(3) 0.0364(13) Uani 1 1 d . . . . .
H34 H -0.1530 0.3074 0.8082 0.044 Uiso 1 1 calc R U . . .
C35 C -0.1296(4) 0.3952(4) 0.7480(3) 0.0538(17) Uani 1 1 d . . . . .
H35A H -0.1333 0.3856 0.7015 0.081 Uiso 1 1 calc R U . . .
H35B H -0.0679 0.4349 0.7693 0.081 Uiso 1 1 calc R U . . .
H35C H -0.1741 0.4264 0.7650 0.081 Uiso 1 1 calc R U . . .
C36 C -0.2464(4) 0.2304(5) 0.7253(3) 0.0603(18) Uani 1 1 d . . . . .
H36A H -0.2467 0.2179 0.6788 0.090 Uiso 1 1 calc R U . . .
H36B H -0.2929 0.2607 0.7388 0.090 Uiso 1 1 calc R U . . .
H36C H -0.2600 0.1707 0.7356 0.090 Uiso 1 1 calc R U . . .
C37 C 0.3070(3) 0.3103(3) 0.5204(2) 0.0250(11) Uani 1 1 d . . . . .
C38 C 0.2460(4) 0.2486(4) 0.5999(3) 0.0392(13) Uani 1 1 d . . . . .
H38 H 0.2300 0.2074 0.6254 0.047 Uiso 1 1 calc R U . . .
C39 C 0.2246(4) 0.3297(4) 0.6072(2) 0.0387(13) Uani 1 1 d . . . . .
H39 H 0.1925 0.3567 0.6390 0.046 Uiso 1 1 calc R U . . .
C40 C 0.2552(4) 0.4580(4) 0.5508(3) 0.0329(12) Uani 1 1 d . . . . .
C41 C 0.0532(4) 0.4244(5) 0.5834(3) 0.0551(17) Uani 1 1 d . . . . .
H41A H -0.0036 0.4387 0.5754 0.083 Uiso 1 1 calc R U . . .
H41B H 0.0771 0.4504 0.6295 0.083 Uiso 1 1 calc R U . . .
H41C H 0.0408 0.3557 0.5698 0.083 Uiso 1 1 calc R U . . .
C42 C 0.1696(4) 0.6122(4) 0.5608(3) 0.0631(19) Uani 1 1 d . . . . .
H42A H 0.2194 0.6379 0.5385 0.095 Uiso 1 1 calc R U . . .
H42B H 0.1889 0.6387 0.6074 0.095 Uiso 1 1 calc R U . . .
H42C H 0.1157 0.6291 0.5490 0.095 Uiso 1 1 calc R U . . .
C43 C 0.3271(3) 0.1527(3) 0.5275(3) 0.0315(12) Uani 1 1 d . . . . .
C44 C 0.2769(4) 0.0764(4) 0.4731(3) 0.0348(12) Uani 1 1 d . . . . .
C45 C 0.3011(4) -0.0081(4) 0.4594(3) 0.0400(13) Uani 1 1 d . . . . .
H45 H 0.2694 -0.0601 0.4229 0.048 Uiso 1 1 calc R U . . .
C46 C 0.3710(4) -0.0152(4) 0.4990(3) 0.0453(15) Uani 1 1 d . . . . .
H46 H 0.3861 -0.0723 0.4896 0.054 Uiso 1 1 calc R U . . .
C47 C 0.4198(4) 0.0622(4) 0.5533(3) 0.0428(14) Uani 1 1 d . . . . .
H47 H 0.4661 0.0554 0.5804 0.051 Uiso 1 1 calc R U . . .
C48 C 0.4007(3) 0.1492(4) 0.5680(2) 0.0330(12) Uani 1 1 d . . . . .
C49 C 0.1954(4) 0.0823(4) 0.4316(3) 0.0464(15) Uani 1 1 d . . . . .
H49 H 0.2068 0.1503 0.4343 0.056 Uiso 1 1 calc R U . . .
C50 C 0.1824(4) 0.0249(4) 0.3591(3) 0.0508(15) Uani 1 1 d . . . . .
H50A H 0.2403 0.0426 0.3422 0.076 Uiso 1 1 calc R U . . .
H50B H 0.1353 0.0389 0.3350 0.076 Uiso 1 1 calc R U . . .
H50C H 0.1636 -0.0428 0.3544 0.076 Uiso 1 1 calc R U . . .
C51 C 0.1045(4) 0.0494(5) 0.4604(3) 0.072(2) Uani 1 1 d . . . . .
H51A H 0.0926 -0.0165 0.4597 0.108 Uiso 1 1 calc R U . . .
H51B H 0.0534 0.0547 0.4345 0.108 Uiso 1 1 calc R U . . .
H51C H 0.1111 0.0896 0.5048 0.108 Uiso 1 1 calc R U . . .
C52 C 0.4575(4) 0.2320(4) 0.6261(3) 0.0437(14) Uani 1 1 d . . . . .
H52 H 0.4387 0.2885 0.6255 0.052 Uiso 1 1 calc R U . . .
C53 C 0.5618(4) 0.2569(4) 0.6212(3) 0.0576(18) Uani 1 1 d . . . . .
H53A H 0.5837 0.2052 0.6258 0.086 Uiso 1 1 calc R U . . .
H53B H 0.5952 0.3152 0.6555 0.086 Uiso 1 1 calc R U . . .
H53C H 0.5720 0.2660 0.5793 0.086 Uiso 1 1 calc R U . . .
C54 C 0.4387(5) 0.2126(5) 0.6918(3) 0.0656(19) Uani 1 1 d . . . . .
H54A H 0.3731 0.1984 0.6944 0.098 Uiso 1 1 calc R U . . .
H54B H 0.4729 0.2687 0.7275 0.098 Uiso 1 1 calc R U . . .
H54C H 0.4583 0.1587 0.6944 0.098 Uiso 1 1 calc R U . . .
C55 C 0.3166(3) 0.2837(3) 0.3700(2) 0.0255(11) Uani 1 1 d . . . . .
C56 C 0.1980(3) 0.2070(4) 0.2837(2) 0.0350(12) Uani 1 1 d . . . . .
H56 H 0.1382 0.1829 0.2600 0.042 Uiso 1 1 calc R U . . .
C57 C 0.2767(3) 0.1991(4) 0.2603(2) 0.0347(12) Uani 1 1 d . . . . .
H57 H 0.2822 0.1680 0.2174 0.042 Uiso 1 1 calc R U . . .
C58 C 0.1548(3) 0.2823(4) 0.3908(2) 0.0331(12) Uani 1 1 d . . . . .
H58A H 0.1788 0.2918 0.4360 0.040 Uiso 1 1 calc R U . . .
H58B H 0.0978 0.2279 0.3784 0.040 Uiso 1 1 calc R U . . .
C59 C 0.0220(4) 0.3573(5) 0.3226(3) 0.0569(18) Uani 1 1 d . . . . .
H59A H -0.0338 0.3307 0.3393 0.085 Uiso 1 1 calc R U . . .
H59B H 0.0286 0.3098 0.2844 0.085 Uiso 1 1 calc R U . . .
H59C H 0.0182 0.4129 0.3109 0.085 Uiso 1 1 calc R U . . .
C60 C 0.2260(4) 0.4796(4) 0.3700(3) 0.0574(17) Uani 1 1 d . . . . .
H60A H 0.2130 0.5391 0.3739 0.086 Uiso 1 1 calc R U . . .
H60B H 0.2382 0.4537 0.3263 0.086 Uiso 1 1 calc R U . . .
H60C H 0.2796 0.4913 0.4011 0.086 Uiso 1 1 calc R U . . .
C61 C 0.4441(3) 0.2642(4) 0.3012(2) 0.0295(11) Uani 1 1 d . . . . .
C62 C 0.4785(3) 0.3299(4) 0.2674(2) 0.0350(12) Uani 1 1 d . . . . .
C63 C 0.5679(4) 0.3434(4) 0.2534(3) 0.0460(15) Uani 1 1 d . . . . .
H63 H 0.5919 0.3861 0.2302 0.055 Uiso 1 1 calc R U . . .
C64 C 0.6229(4) 0.2947(5) 0.2732(3) 0.0523(16) Uani 1 1 d . . . . .
H64 H 0.6837 0.3051 0.2638 0.063 Uiso 1 1 calc R U . . .
C65 C 0.5874(4) 0.2310(5) 0.3068(3) 0.0489(15) Uani 1 1 d . . . . .
H65 H 0.6250 0.1981 0.3196 0.059 Uiso 1 1 calc R U . . .
C66 C 0.4973(3) 0.2137(4) 0.3226(2) 0.0342(12) Uani 1 1 d . . . . .
C67 C 0.4608(4) 0.1450(4) 0.3607(3) 0.0404(14) Uani 1 1 d . . . . .
H67 H 0.4022 0.1540 0.3742 0.048 Uiso 1 1 calc R U . . .
C68 C 0.4387(5) 0.0398(4) 0.3177(3) 0.0606(18) Uani 1 1 d . . . . .
H68A H 0.3949 0.0276 0.2797 0.091 Uiso 1 1 calc R U . . .
H68B H 0.4124 -0.0026 0.3425 0.091 Uiso 1 1 calc R U . . .
H68C H 0.4951 0.0287 0.3041 0.091 Uiso 1 1 calc R U . . .
C69 C 0.5279(4) 0.1664(4) 0.4228(3) 0.0552(17) Uani 1 1 d . . . . .
H69A H 0.5826 0.1495 0.4111 0.083 Uiso 1 1 calc R U . . .
H69B H 0.4979 0.1294 0.4499 0.083 Uiso 1 1 calc R U . . .
H69C H 0.5454 0.2340 0.4466 0.083 Uiso 1 1 calc R U . . .
C70 C 0.4212(4) 0.3888(4) 0.2472(3) 0.0443(14) Uani 1 1 d . . . . .
H70 H 0.3620 0.3737 0.2647 0.053 Uiso 1 1 calc R U . . .
C71 C 0.4697(5) 0.4964(4) 0.2757(3) 0.0575(17) Uani 1 1 d . . . . .
H71A H 0.4819 0.5135 0.3227 0.086 Uiso 1 1 calc R U . . .
H71B H 0.4303 0.5307 0.2636 0.086 Uiso 1 1 calc R U . . .
H71C H 0.5275 0.5134 0.2587 0.086 Uiso 1 1 calc R U . . .
C72 C 0.3989(4) 0.3595(5) 0.1728(3) 0.0589(17) Uani 1 1 d . . . . .
H72A H 0.3598 0.3940 0.1609 0.088 Uiso 1 1 calc R U . . .
H72B H 0.3670 0.2914 0.1560 0.088 Uiso 1 1 calc R U . . .
H72C H 0.4558 0.3745 0.1544 0.088 Uiso 1 1 calc R U . . .
N1 N 0.1682(3) 0.2517(3) 0.97518(19) 0.0287(9) Uani 1 1 d . . . . .
N2 N 0.2534(3) 0.3823(3) 0.96088(19) 0.0275(9) Uani 1 1 d . . . . .
N3 N -0.1183(3) 0.2090(3) 0.93691(19) 0.0275(9) Uani 1 1 d . . . . .
N4 N -0.0835(3) 0.1941(3) 0.83942(19) 0.0258(9) Uani 1 1 d . . . . .
N5 N 0.2599(3) 0.3655(3) 0.55801(19) 0.0277(9) Uani 1 1 d . . . . .
N6 N 0.2960(3) 0.2362(3) 0.54796(19) 0.0285(9) Uani 1 1 d . . . . .
N7 N 0.2224(3) 0.2575(3) 0.34948(19) 0.0278(9) Uani 1 1 d . . . . .
N8 N 0.3480(3) 0.2464(3) 0.31249(18) 0.0268(9) Uani 1 1 d . . . . .
Ni1 Ni 0.05060(4) 0.36672(4) 0.94389(3) 0.02532(17) Uani 1 1 d . . . . .
Ni2 Ni 0.38268(4) 0.34610(4) 0.45727(3) 0.02581(17) Uani 1 1 d . . . . .
O1 O -0.0361(2) 0.1424(2) 1.07264(17) 0.0397(9) Uani 1 1 d . . . . .
O2 O 0.0946(2) 0.4338(3) 0.45857(17) 0.0430(10) Uani 1 1 d . . . . .
P1 P 0.10547(9) 0.52749(10) 0.99230(7) 0.0376(4) Uani 1 1 d . . . . .
P2 P -0.02201(10) 0.47142(10) 0.92428(7) 0.0382(4) Uani 1 1 d . . . . .
P3 P 0.51365(9) 0.42468(11) 0.53255(7) 0.0391(4) Uani 1 1 d . . . . .
P4 P 0.51609(9) 0.43467(10) 0.43458(7) 0.0381(4) Uani 1 1 d . . . . .
Si1 Si 0.07609(10) 0.18562(10) 1.07252(7) 0.0339(3) Uani 1 1 d . . . . .
Si2 Si -0.12936(10) 0.17555(11) 1.06525(7) 0.0357(4) Uani 1 1 d . . . . .
Si3 Si 0.14002(10) 0.47860(11) 0.53652(7) 0.0348(4) Uani 1 1 d . . . . .
Si4 Si 0.12481(10) 0.39299(11) 0.38682(7) 0.0382(4) Uani 1 1 d . . . . .
H40B H 0.283(3) 0.511(4) 0.594(3) 0.044(15) Uiso 1 1 d . . . . .
H40A H 0.296(3) 0.477(3) 0.519(3) 0.039(14) Uiso 1 1 d . . . . .
H22A H -0.069(4) 0.296(4) 1.023(2) 0.035(15) Uiso 1 1 d . . . . .
H22B H -0.170(4) 0.269(3) 1.013(2) 0.036(15) Uiso 1 1 d . . . . .
 
loop_
 _atom_site_aniso_label
 _atom_site_aniso_U_11
 _atom_site_aniso_U_22
 _atom_site_aniso_U_33
 _atom_site_aniso_U_23
 _atom_site_aniso_U_13
 _atom_site_aniso_U_12
C1 0.034(3) 0.030(3) 0.014(2) 0.003(2) 0.009(2) 0.004(2)
C2 0.026(3) 0.047(3) 0.033(3) 0.008(3) 0.005(2) 0.011(3)
C3 0.034(3) 0.047(3) 0.035(3) 0.013(3) 0.007(2) 0.017(3)
C4 0.030(3) 0.025(3) 0.035(3) 0.012(2) 0.005(2) 0.006(2)
C5 0.048(4) 0.061(4) 0.043(4) 0.027(3) 0.006(3) 0.019(3)
C6 0.053(4) 0.050(4) 0.032(3) 0.006(3) 0.006(3) 0.010(3)
C7 0.024(3) 0.035(3) 0.029(3) 0.007(2) 0.009(2) 0.003(2)
C8 0.030(3) 0.036(3) 0.031(3) 0.008(2) 0.013(2) 0.002(2)
C9 0.052(4) 0.047(4) 0.035(3) 0.021(3) 0.011(3) 0.002(3)
C10 0.062(4) 0.037(3) 0.048(4) 0.015(3) 0.011(3) -0.007(3)
C11 0.048(4) 0.036(3) 0.039(4) 0.002(3) 0.002(3) -0.011(3)
C12 0.028(3) 0.041(3) 0.032(3) 0.006(3) 0.009(2) 0.002(3)
C13 0.039(3) 0.038(3) 0.026(3) 0.008(2) 0.010(2) 0.001(3)
C14 0.057(4) 0.059(4) 0.041(4) 0.015(3) -0.002(3) 0.014(3)
C15 0.052(4) 0.063(4) 0.040(4) -0.002(3) 0.009(3) 0.008(3)
C16 0.036(3) 0.044(3) 0.026(3) 0.011(3) 0.003(2) 0.001(3)
C17 0.043(4) 0.068(4) 0.044(4) 0.017(3) 0.003(3) 0.011(3)
C18 0.057(4) 0.095(5) 0.039(4) 0.008(4) 0.012(3) 0.025(4)
C19 0.031(3) 0.024(3) 0.024(3) 0.008(2) 0.005(2) 0.014(2)
C20 0.025(3) 0.038(3) 0.044(3) 0.017(3) 0.007(3) 0.000(2)
C21 0.034(3) 0.037(3) 0.035(3) 0.006(3) -0.002(3) -0.001(3)
C22 0.029(3) 0.035(3) 0.030(3) 0.008(3) 0.010(3) 0.009(3)
C23 0.073(4) 0.075(5) 0.039(4) 0.023(3) 0.024(3) 0.035(4)
C24 0.038(3) 0.061(4) 0.062(4) 0.035(3) 0.014(3) 0.003(3)
C25 0.029(3) 0.030(3) 0.019(3) 0.001(2) 0.001(2) 0.005(2)
C26 0.030(3) 0.029(3) 0.023(3) 0.003(2) -0.007(2) -0.003(2)
C27 0.042(3) 0.035(3) 0.026(3) 0.010(2) -0.002(3) 0.001(3)
C28 0.037(3) 0.046(3) 0.028(3) 0.006(3) 0.010(3) 0.004(3)
C29 0.033(3) 0.042(3) 0.029(3) 0.003(3) 0.008(2) 0.010(3)
C30 0.034(3) 0.030(3) 0.024(3) 0.002(2) -0.002(2) 0.002(2)
C31 0.041(3) 0.045(3) 0.026(3) 0.005(3) 0.004(2) 0.018(3)
C32 0.049(4) 0.054(4) 0.051(4) 0.007(3) -0.005(3) 0.021(3)
C33 0.054(4) 0.063(4) 0.074(5) 0.038(4) -0.003(4) 0.014(4)
C34 0.042(3) 0.040(3) 0.028(3) 0.009(2) -0.002(2) 0.016(3)
C35 0.079(5) 0.059(4) 0.039(3) 0.023(3) 0.011(3) 0.038(4)
C36 0.044(4) 0.077(5) 0.050(4) 0.000(3) -0.006(3) 0.027(4)
C37 0.018(2) 0.028(3) 0.025(3) 0.005(2) -0.002(2) 0.006(2)
C38 0.046(3) 0.048(3) 0.036(3) 0.021(3) 0.014(3) 0.024(3)
C39 0.043(3) 0.055(4) 0.025(3) 0.012(3) 0.008(2) 0.025(3)
C40 0.032(3) 0.028(3) 0.038(3) 0.006(3) 0.005(3) 0.012(3)
C41 0.048(4) 0.083(5) 0.053(4) 0.030(4) 0.016(3) 0.037(4)
C42 0.064(4) 0.050(4) 0.076(5) 0.012(4) -0.005(4) 0.029(4)
C43 0.036(3) 0.029(3) 0.036(3) 0.013(2) 0.012(2) 0.015(3)
C44 0.040(3) 0.035(3) 0.032(3) 0.014(3) 0.010(3) 0.012(3)
C45 0.055(4) 0.032(3) 0.031(3) 0.006(2) 0.003(3) 0.014(3)
C46 0.062(4) 0.033(3) 0.048(4) 0.011(3) 0.016(3) 0.027(3)
C47 0.053(4) 0.044(3) 0.038(3) 0.016(3) 0.002(3) 0.026(3)
C48 0.040(3) 0.034(3) 0.032(3) 0.014(2) 0.010(2) 0.016(3)
C49 0.047(4) 0.037(3) 0.046(4) 0.007(3) -0.007(3) 0.009(3)
C50 0.052(4) 0.048(4) 0.039(4) 0.013(3) -0.007(3) 0.000(3)
C51 0.040(4) 0.098(6) 0.068(5) 0.013(4) 0.003(3) 0.016(4)
C52 0.054(4) 0.042(3) 0.041(3) 0.014(3) 0.000(3) 0.022(3)
C53 0.049(4) 0.058(4) 0.063(4) 0.010(3) -0.013(3) 0.025(3)
C54 0.085(5) 0.073(5) 0.041(4) 0.014(3) 0.002(4) 0.032(4)
C55 0.022(3) 0.025(3) 0.030(3) 0.012(2) 0.005(2) 0.005(2)
C56 0.029(3) 0.045(3) 0.028(3) 0.009(3) -0.002(2) 0.009(3)
C57 0.032(3) 0.040(3) 0.026(3) 0.006(2) 0.002(2) 0.006(3)
C58 0.021(3) 0.046(3) 0.030(3) 0.010(2) 0.003(2) 0.008(2)
C59 0.051(4) 0.083(5) 0.041(4) 0.012(3) -0.002(3) 0.035(4)
C60 0.053(4) 0.061(4) 0.074(5) 0.039(4) 0.005(3) 0.024(3)
C61 0.028(3) 0.034(3) 0.024(3) 0.006(2) 0.008(2) 0.008(2)
C62 0.032(3) 0.041(3) 0.029(3) 0.008(2) 0.003(2) 0.008(3)
C63 0.039(3) 0.062(4) 0.042(4) 0.028(3) 0.017(3) 0.010(3)
C64 0.030(3) 0.080(5) 0.057(4) 0.032(4) 0.023(3) 0.019(3)
C65 0.047(4) 0.071(4) 0.043(4) 0.025(3) 0.014(3) 0.031(3)
C66 0.033(3) 0.045(3) 0.028(3) 0.009(3) 0.010(2) 0.018(3)
C67 0.042(3) 0.048(4) 0.047(3) 0.027(3) 0.016(3) 0.025(3)
C68 0.076(5) 0.050(4) 0.057(4) 0.017(3) 0.018(4) 0.018(4)
C69 0.068(4) 0.060(4) 0.052(4) 0.030(3) 0.009(3) 0.029(4)
C70 0.042(3) 0.055(4) 0.049(4) 0.033(3) 0.016(3) 0.017(3)
C71 0.084(5) 0.050(4) 0.042(4) 0.021(3) 0.011(3) 0.020(4)
C72 0.058(4) 0.059(4) 0.059(4) 0.030(4) -0.008(3) 0.010(3)
N1 0.028(2) 0.029(2) 0.027(2) 0.0076(19) 0.0056(18) 0.008(2)
N2 0.024(2) 0.029(2) 0.027(2) 0.0086(19) 0.0063(18) 0.0044(19)
N3 0.027(2) 0.027(2) 0.025(2) 0.0076(19) 0.0030(19) 0.0044(19)
N4 0.023(2) 0.026(2) 0.025(2) 0.0073(18) 0.0007(18) 0.0026(19)
N5 0.024(2) 0.032(2) 0.028(2) 0.0096(19) 0.0049(18) 0.0095(19)
N6 0.031(2) 0.036(2) 0.022(2) 0.0098(19) 0.0059(18) 0.014(2)
N7 0.023(2) 0.034(2) 0.026(2) 0.0105(19) 0.0042(18) 0.0069(19)
N8 0.026(2) 0.036(2) 0.019(2) 0.0084(19) 0.0027(18) 0.012(2)
Ni1 0.0268(3) 0.0245(3) 0.0226(3) 0.0060(3) 0.0053(3) 0.0058(3)
Ni2 0.0232(3) 0.0290(4) 0.0236(3) 0.0074(3) 0.0026(3) 0.0065(3)
O1 0.036(2) 0.045(2) 0.043(2) 0.0250(19) 0.0091(17) 0.0089(18)
O2 0.038(2) 0.056(2) 0.040(2) 0.0110(19) 0.0043(18) 0.026(2)
P1 0.0317(8) 0.0270(8) 0.0488(9) 0.0052(7) 0.0042(7) 0.0076(6)
P2 0.0474(9) 0.0339(8) 0.0320(8) 0.0050(6) -0.0011(7) 0.0167(7)
P3 0.0312(8) 0.0451(9) 0.0353(8) 0.0162(7) -0.0058(6) 0.0014(7)
P4 0.0293(7) 0.0430(9) 0.0292(8) 0.0052(7) 0.0043(6) -0.0029(7)
Si1 0.0335(8) 0.0358(8) 0.0315(8) 0.0142(7) 0.0044(7) 0.0058(7)
Si2 0.0362(8) 0.0415(9) 0.0317(8) 0.0164(7) 0.0118(7) 0.0092(7)
Si3 0.0331(8) 0.0405(9) 0.0340(8) 0.0083(7) 0.0040(7) 0.0195(7)
Si4 0.0328(8) 0.0512(10) 0.0333(8) 0.0111(7) 0.0008(7) 0.0199(8)
 
_geom_special_details
;
 All esds (except the esd in the dihedral angle between two l.s. planes)
 are estimated using the full covariance matrix.  The cell esds are taken
 into account individually in the estimation of esds in distances, angles
 and torsion angles; correlations between esds in cell parameters are only
 used when they are defined by crystal symmetry.  An approximate (isotropic)
 treatment of cell esds is used for estimating esds involving l.s. planes.
;
 
loop_
 _geom_bond_atom_site_label_1
 _geom_bond_atom_site_label_2
 _geom_bond_distance
 _geom_bond_site_symmetry_2
 _geom_bond_publ_flag
C1 N1 1.371(6) . ?
C1 N2 1.382(6) . ?
C1 Ni1 1.933(5) . ?
C2 C3 1.322(7) . ?
C2 N2 1.385(6) . ?
C2 H2 0.9300 . ?
C3 N1 1.377(6) . ?
C3 H3 0.9300 . ?
C4 N1 1.445(6) . ?
C4 Si1 1.880(5) . ?
C4 H4A 0.9700 . ?
C4 H4B 0.9700 . ?
C5 Si1 1.862(5) . ?
C5 H5A 0.9600 . ?
C5 H5B 0.9600 . ?
C5 H5C 0.9600 . ?
C6 Si1 1.857(6) . ?
C6 H6A 0.9600 . ?
C6 H6B 0.9600 . ?
C6 H6C 0.9600 . ?
C7 C12 1.398(7) . ?
C7 C8 1.398(7) . ?
C7 N2 1.436(6) . ?
C8 C9 1.388(7) . ?
C8 C13 1.522(7) . ?
C9 C10 1.393(8) . ?
C9 H9 0.9300 . ?
C10 C11 1.369(8) . ?
C10 H10 0.9300 . ?
C11 C12 1.395(7) . ?
C11 H11 0.9300 . ?
C12 C16 1.511(7) . ?
C13 C15 1.503(7) . ?
C13 C14 1.527(7) . ?
C13 H13 0.9800 . ?
C14 H14A 0.9600 . ?
C14 H14B 0.9600 . ?
C14 H14C 0.9600 . ?
C15 H15A 0.9600 . ?
C15 H15B 0.9600 . ?
C15 H15C 0.9600 . ?
C16 C17 1.531(7) . ?
C16 C18 1.539(7) . ?
C16 H16 0.9800 . ?
C17 H17A 0.9600 . ?
C17 H17B 0.9600 . ?
C17 H17C 0.9600 . ?
C18 H18A 0.9600 . ?
C18 H18B 0.9600 . ?
C18 H18C 0.9600 . ?
C19 N3 1.371(6) . ?
C19 N4 1.375(6) . ?
C19 Ni1 1.926(5) . ?
C20 C21 1.348(7) . ?
C20 N3 1.381(6) . ?
C20 H20 0.9300 . ?
C21 N4 1.379(6) . ?
C21 H21 0.9300 . ?
C22 N3 1.445(6) . ?
C22 Si2 1.878(5) . ?
C22 H22A 0.87(5) . ?
C22 H22B 0.90(5) . ?
C23 Si2 1.864(6) . ?
C23 H23A 0.9600 . ?
C23 H23B 0.9600 . ?
C23 H23C 0.9600 . ?
C24 Si2 1.861(6) . ?
C24 H24A 0.9600 . ?
C24 H24B 0.9600 . ?
C24 H24C 0.9600 . ?
C25 C26 1.401(6) . ?
C25 C30 1.402(6) . ?
C25 N4 1.438(6) . ?
C26 C27 1.381(7) . ?
C26 C34 1.525(7) . ?
C27 C28 1.385(7) . ?
C27 H27 0.9300 . ?
C28 C29 1.377(7) . ?
C28 H28 0.9300 . ?
C29 C30 1.381(7) . ?
C29 H29 0.9300 . ?
C30 C31 1.516(7) . ?
C31 C33 1.520(8) . ?
C31 C32 1.522(7) . ?
C31 H31 0.9800 . ?
C32 H32A 0.9600 . ?
C32 H32B 0.9600 . ?
C32 H32C 0.9600 . ?
C33 H33A 0.9600 . ?
C33 H33B 0.9600 . ?
C33 H33C 0.9600 . ?
C34 C36 1.508(7) . ?
C34 C35 1.549(7) . ?
C34 H34 0.9800 . ?
C35 H35A 0.9600 . ?
C35 H35B 0.9600 . ?
C35 H35C 0.9600 . ?
C36 H36A 0.9600 . ?
C36 H36B 0.9600 . ?
C36 H36C 0.9600 . ?
C37 N5 1.374(5) . ?
C37 N6 1.382(6) . ?
C37 Ni2 1.911(5) . ?
C38 C39 1.330(7) . ?
C38 N6 1.379(6) . ?
C38 H38 0.9300 . ?
C39 N5 1.379(6) . ?
C39 H39 0.9300 . ?
C40 N5 1.474(6) . ?
C40 Si3 1.876(5) . ?
C40 H40B 1.01(5) . ?
C40 H40A 0.98(5) . ?
C41 Si3 1.843(6) . ?
C41 H41A 0.9600 . ?
C41 H41B 0.9600 . ?
C41 H41C 0.9600 . ?
C42 Si3 1.860(6) . ?
C42 H42A 0.9600 . ?
C42 H42B 0.9600 . ?
C42 H42C 0.9600 . ?
C43 C44 1.387(7) . ?
C43 C48 1.393(7) . ?
C43 N6 1.441(6) . ?
C44 C45 1.391(7) . ?
C44 C49 1.516(7) . ?
C45 C46 1.363(7) . ?
C45 H45 0.9300 . ?
C46 C47 1.390(7) . ?
C46 H46 0.9300 . ?
C47 C48 1.387(7) . ?
C47 H47 0.9300 . ?
C48 C52 1.505(7) . ?
C49 C50 1.526(8) . ?
C49 C51 1.545(8) . ?
C49 H49 0.9800 . ?
C50 H50A 0.9600 . ?
C50 H50B 0.9600 . ?
C50 H50C 0.9600 . ?
C51 H51A 0.9600 . ?
C51 H51B 0.9600 . ?
C51 H51C 0.9600 . ?
C52 C53 1.528(8) . ?
C52 C54 1.539(8) . ?
C52 H52 0.9800 . ?
C53 H53A 0.9600 . ?
C53 H53B 0.9600 . ?
C53 H53C 0.9600 . ?
C54 H54A 0.9600 . ?
C54 H54B 0.9600 . ?
C54 H54C 0.9600 . ?
C55 N7 1.373(6) . ?
C55 N8 1.377(6) . ?
C55 Ni2 1.912(5) . ?
C56 C57 1.339(7) . ?
C56 N7 1.375(6) . ?
C56 H56 0.9300 . ?
C57 N8 1.381(6) . ?
C57 H57 0.9300 . ?
C58 N7 1.450(6) . ?
C58 Si4 1.882(5) . ?
C58 H58A 0.9700 . ?
C58 H58B 0.9700 . ?
C59 Si4 1.861(5) . ?
C59 H59A 0.9600 . ?
C59 H59B 0.9600 . ?
C59 H59C 0.9600 . ?
C60 Si4 1.837(6) . ?
C60 H60A 0.9600 . ?
C60 H60B 0.9600 . ?
C60 H60C 0.9600 . ?
C61 C62 1.391(7) . ?
C61 C66 1.394(6) . ?
C61 N8 1.447(6) . ?
C62 C63 1.371(7) . ?
C62 C70 1.530(7) . ?
C63 C64 1.376(7) . ?
C63 H63 0.9300 . ?
C64 C65 1.368(8) . ?
C64 H64 0.9300 . ?
C65 C66 1.392(7) . ?
C65 H65 0.9300 . ?
C66 C67 1.499(7) . ?
C67 C69 1.524(8) . ?
C67 C68 1.536(8) . ?
C67 H67 0.9800 . ?
C68 H68A 0.9600 . ?
C68 H68B 0.9600 . ?
C68 H68C 0.9600 . ?
C69 H69A 0.9600 . ?
C69 H69B 0.9600 . ?
C69 H69C 0.9600 . ?
C70 C71 1.516(8) . ?
C70 C72 1.521(8) . ?
C70 H70 0.9800 . ?
C71 H71A 0.9600 . ?
C71 H71B 0.9600 . ?
C71 H71C 0.9600 . ?
C72 H72A 0.9600 . ?
C72 H72B 0.9600 . ?
C72 H72C 0.9600 . ?
Ni1 P1 2.2519(15) . ?
Ni1 P2 2.2822(14) . ?
Ni2 P4 2.2436(15) . ?
Ni2 P3 2.2737(15) . ?
O1 Si1 1.635(4) . ?
O1 Si2 1.638(3) . ?
O2 Si4 1.633(4) . ?
O2 Si3 1.642(4) . ?
P1 P2 2.149(2) . ?
P1 P2 2.242(2) 2_567 ?
P2 P1 2.242(2) 2_567 ?
P3 P4 2.145(2) . ?
P3 P4 2.237(2) 2_666 ?
P4 P3 2.237(2) 2_666 ?
 
loop_
 _geom_angle_atom_site_label_1
 _geom_angle_atom_site_label_2
 _geom_angle_atom_site_label_3
 _geom_angle
 _geom_angle_site_symmetry_1
 _geom_angle_site_symmetry_3
 _geom_angle_publ_flag
N1 C1 N2 102.5(4) . . ?
N1 C1 Ni1 128.6(3) . . ?
N2 C1 Ni1 128.6(3) . . ?
C3 C2 N2 107.2(4) . . ?
C3 C2 H2 126.4 . . ?
N2 C2 H2 126.4 . . ?
C2 C3 N1 107.5(4) . . ?
C2 C3 H3 126.2 . . ?
N1 C3 H3 126.2 . . ?
N1 C4 Si1 115.5(3) . . ?
N1 C4 H4A 108.4 . . ?
Si1 C4 H4A 108.4 . . ?
N1 C4 H4B 108.4 . . ?
Si1 C4 H4B 108.4 . . ?
H4A C4 H4B 107.5 . . ?
Si1 C5 H5A 109.5 . . ?
Si1 C5 H5B 109.5 . . ?
H5A C5 H5B 109.5 . . ?
Si1 C5 H5C 109.5 . . ?
H5A C5 H5C 109.5 . . ?
H5B C5 H5C 109.5 . . ?
Si1 C6 H6A 109.5 . . ?
Si1 C6 H6B 109.5 . . ?
H6A C6 H6B 109.5 . . ?
Si1 C6 H6C 109.5 . . ?
H6A C6 H6C 109.5 . . ?
H6B C6 H6C 109.5 . . ?
C12 C7 C8 122.3(5) . . ?
C12 C7 N2 118.0(4) . . ?
C8 C7 N2 119.6(4) . . ?
C9 C8 C7 118.1(5) . . ?
C9 C8 C13 119.6(5) . . ?
C7 C8 C13 122.3(5) . . ?
C8 C9 C10 120.6(5) . . ?
C8 C9 H9 119.7 . . ?
C10 C9 H9 119.7 . . ?
C11 C10 C9 120.0(5) . . ?
C11 C10 H10 120.0 . . ?
C9 C10 H10 120.0 . . ?
C10 C11 C12 121.7(5) . . ?
C10 C11 H11 119.2 . . ?
C12 C11 H11 119.2 . . ?
C11 C12 C7 117.3(5) . . ?
C11 C12 C16 119.5(5) . . ?
C7 C12 C16 123.3(5) . . ?
C15 C13 C8 110.4(4) . . ?
C15 C13 C14 111.4(5) . . ?
C8 C13 C14 112.4(4) . . ?
C15 C13 H13 107.4 . . ?
C8 C13 H13 107.4 . . ?
C14 C13 H13 107.4 . . ?
C13 C14 H14A 109.5 . . ?
C13 C14 H14B 109.5 . . ?
H14A C14 H14B 109.5 . . ?
C13 C14 H14C 109.5 . . ?
H14A C14 H14C 109.5 . . ?
H14B C14 H14C 109.5 . . ?
C13 C15 H15A 109.5 . . ?
C13 C15 H15B 109.5 . . ?
H15A C15 H15B 109.5 . . ?
C13 C15 H15C 109.5 . . ?
H15A C15 H15C 109.5 . . ?
H15B C15 H15C 109.5 . . ?
C12 C16 C17 110.8(4) . . ?
C12 C16 C18 110.0(4) . . ?
C17 C16 C18 110.0(5) . . ?
C12 C16 H16 108.7 . . ?
C17 C16 H16 108.7 . . ?
C18 C16 H16 108.7 . . ?
C16 C17 H17A 109.5 . . ?
C16 C17 H17B 109.5 . . ?
H17A C17 H17B 109.5 . . ?
C16 C17 H17C 109.5 . . ?
H17A C17 H17C 109.5 . . ?
H17B C17 H17C 109.5 . . ?
C16 C18 H18A 109.5 . . ?
C16 C18 H18B 109.5 . . ?
H18A C18 H18B 109.5 . . ?
C16 C18 H18C 109.5 . . ?
H18A C18 H18C 109.5 . . ?
H18B C18 H18C 109.5 . . ?
N3 C19 N4 102.9(4) . . ?
N3 C19 Ni1 124.1(3) . . ?
N4 C19 Ni1 132.8(4) . . ?
C21 C20 N3 106.4(4) . . ?
C21 C20 H20 126.8 . . ?
N3 C20 H20 126.8 . . ?
C20 C21 N4 107.3(5) . . ?
C20 C21 H21 126.4 . . ?
N4 C21 H21 126.4 . . ?
N3 C22 Si2 123.4(4) . . ?
N3 C22 H22A 109(3) . . ?
Si2 C22 H22A 103(3) . . ?
N3 C22 H22B 111(3) . . ?
Si2 C22 H22B 100(3) . . ?
H22A C22 H22B 109(4) . . ?
Si2 C23 H23A 109.5 . . ?
Si2 C23 H23B 109.5 . . ?
H23A C23 H23B 109.5 . . ?
Si2 C23 H23C 109.5 . . ?
H23A C23 H23C 109.5 . . ?
H23B C23 H23C 109.5 . . ?
Si2 C24 H24A 109.5 . . ?
Si2 C24 H24B 109.5 . . ?
H24A C24 H24B 109.5 . . ?
Si2 C24 H24C 109.5 . . ?
H24A C24 H24C 109.5 . . ?
H24B C24 H24C 109.5 . . ?
C26 C25 C30 121.9(5) . . ?
C26 C25 N4 119.0(4) . . ?
C30 C25 N4 118.7(4) . . ?
C27 C26 C25 117.7(4) . . ?
C27 C26 C34 120.6(4) . . ?
C25 C26 C34 121.7(4) . . ?
C26 C27 C28 121.9(5) . . ?
C26 C27 H27 119.1 . . ?
C28 C27 H27 119.1 . . ?
C29 C28 C27 118.8(5) . . ?
C29 C28 H28 120.6 . . ?
C27 C28 H28 120.6 . . ?
C28 C29 C30 122.4(5) . . ?
C28 C29 H29 118.8 . . ?
C30 C29 H29 118.8 . . ?
C29 C30 C25 117.4(4) . . ?
C29 C30 C31 121.3(4) . . ?
C25 C30 C31 121.3(4) . . ?
C30 C31 C33 109.7(4) . . ?
C30 C31 C32 113.6(5) . . ?
C33 C31 C32 110.6(4) . . ?
C30 C31 H31 107.6 . . ?
C33 C31 H31 107.6 . . ?
C32 C31 H31 107.6 . . ?
C31 C32 H32A 109.5 . . ?
C31 C32 H32B 109.5 . . ?
H32A C32 H32B 109.5 . . ?
C31 C32 H32C 109.5 . . ?
H32A C32 H32C 109.5 . . ?
H32B C32 H32C 109.5 . . ?
C31 C33 H33A 109.5 . . ?
C31 C33 H33B 109.5 . . ?
H33A C33 H33B 109.5 . . ?
C31 C33 H33C 109.5 . . ?
H33A C33 H33C 109.5 . . ?
H33B C33 H33C 109.5 . . ?
C36 C34 C26 111.0(4) . . ?
C36 C34 C35 110.8(4) . . ?
C26 C34 C35 111.3(4) . . ?
C36 C34 H34 107.9 . . ?
C26 C34 H34 107.9 . . ?
C35 C34 H34 107.9 . . ?
C34 C35 H35A 109.5 . . ?
C34 C35 H35B 109.5 . . ?
H35A C35 H35B 109.5 . . ?
C34 C35 H35C 109.5 . . ?
H35A C35 H35C 109.5 . . ?
H35B C35 H35C 109.5 . . ?
C34 C36 H36A 109.5 . . ?
C34 C36 H36B 109.5 . . ?
H36A C36 H36B 109.5 . . ?
C34 C36 H36C 109.5 . . ?
H36A C36 H36C 109.5 . . ?
H36B C36 H36C 109.5 . . ?
N5 C37 N6 101.9(4) . . ?
N5 C37 Ni2 125.5(3) . . ?
N6 C37 Ni2 131.9(3) . . ?
C39 C38 N6 108.1(5) . . ?
C39 C38 H38 125.9 . . ?
N6 C38 H38 125.9 . . ?
C38 C39 N5 106.0(4) . . ?
C38 C39 H39 127.0 . . ?
N5 C39 H39 127.0 . . ?
N5 C40 Si3 121.0(4) . . ?
N5 C40 H40B 109(3) . . ?
Si3 C40 H40B 99(3) . . ?
N5 C40 H40A 110(3) . . ?
Si3 C40 H40A 111(3) . . ?
H40B C40 H40A 104(4) . . ?
Si3 C41 H41A 109.5 . . ?
Si3 C41 H41B 109.5 . . ?
H41A C41 H41B 109.5 . . ?
Si3 C41 H41C 109.5 . . ?
H41A C41 H41C 109.5 . . ?
H41B C41 H41C 109.5 . . ?
Si3 C42 H42A 109.5 . . ?
Si3 C42 H42B 109.5 . . ?
H42A C42 H42B 109.5 . . ?
Si3 C42 H42C 109.5 . . ?
H42A C42 H42C 109.5 . . ?
H42B C42 H42C 109.5 . . ?
C44 C43 C48 123.5(4) . . ?
C44 C43 N6 119.0(4) . . ?
C48 C43 N6 117.2(4) . . ?
C43 C44 C45 117.8(5) . . ?
C43 C44 C49 121.7(4) . . ?
C45 C44 C49 120.5(5) . . ?
C46 C45 C44 120.5(5) . . ?
C46 C45 H45 119.8 . . ?
C44 C45 H45 119.8 . . ?
C45 C46 C47 120.5(5) . . ?
C45 C46 H46 119.8 . . ?
C47 C46 H46 119.8 . . ?
C48 C47 C46 121.4(5) . . ?
C48 C47 H47 119.3 . . ?
C46 C47 H47 119.3 . . ?
C47 C48 C43 116.3(5) . . ?
C47 C48 C52 119.4(4) . . ?
C43 C48 C52 124.2(4) . . ?
C44 C49 C50 114.2(4) . . ?
C44 C49 C51 109.8(5) . . ?
C50 C49 C51 109.8(5) . . ?
C44 C49 H49 107.6 . . ?
C50 C49 H49 107.6 . . ?
C51 C49 H49 107.6 . . ?
C49 C50 H50A 109.5 . . ?
C49 C50 H50B 109.5 . . ?
H50A C50 H50B 109.5 . . ?
C49 C50 H50C 109.5 . . ?
H50A C50 H50C 109.5 . . ?
H50B C50 H50C 109.5 . . ?
C49 C51 H51A 109.5 . . ?
C49 C51 H51B 109.5 . . ?
H51A C51 H51B 109.5 . . ?
C49 C51 H51C 109.5 . . ?
H51A C51 H51C 109.5 . . ?
H51B C51 H51C 109.5 . . ?
C48 C52 C53 111.5(5) . . ?
C48 C52 C54 112.2(5) . . ?
C53 C52 C54 110.5(5) . . ?
C48 C52 H52 107.5 . . ?
C53 C52 H52 107.5 . . ?
C54 C52 H52 107.5 . . ?
C52 C53 H53A 109.5 . . ?
C52 C53 H53B 109.5 . . ?
H53A C53 H53B 109.5 . . ?
C52 C53 H53C 109.5 . . ?
H53A C53 H53C 109.5 . . ?
H53B C53 H53C 109.5 . . ?
C52 C54 H54A 109.5 . . ?
C52 C54 H54B 109.5 . . ?
H54A C54 H54B 109.5 . . ?
C52 C54 H54C 109.5 . . ?
H54A C54 H54C 109.5 . . ?
H54B C54 H54C 109.5 . . ?
N7 C55 N8 101.4(4) . . ?
N7 C55 Ni2 128.3(3) . . ?
N8 C55 Ni2 130.1(3) . . ?
C57 C56 N7 107.0(4) . . ?
C57 C56 H56 126.5 . . ?
N7 C56 H56 126.5 . . ?
C56 C57 N8 106.3(4) . . ?
C56 C57 H57 126.8 . . ?
N8 C57 H57 126.8 . . ?
N7 C58 Si4 115.5(3) . . ?
N7 C58 H58A 108.4 . . ?
Si4 C58 H58A 108.4 . . ?
N7 C58 H58B 108.4 . . ?
Si4 C58 H58B 108.4 . . ?
H58A C58 H58B 107.5 . . ?
Si4 C59 H59A 109.5 . . ?
Si4 C59 H59B 109.5 . . ?
H59A C59 H59B 109.5 . . ?
Si4 C59 H59C 109.5 . . ?
H59A C59 H59C 109.5 . . ?
H59B C59 H59C 109.5 . . ?
Si4 C60 H60A 109.5 . . ?
Si4 C60 H60B 109.5 . . ?
H60A C60 H60B 109.5 . . ?
Si4 C60 H60C 109.5 . . ?
H60A C60 H60C 109.5 . . ?
H60B C60 H60C 109.5 . . ?
C62 C61 C66 123.0(5) . . ?
C62 C61 N8 117.6(4) . . ?
C66 C61 N8 119.4(4) . . ?
C63 C62 C61 118.0(5) . . ?
C63 C62 C70 119.6(5) . . ?
C61 C62 C70 122.4(5) . . ?
C62 C63 C64 121.2(5) . . ?
C62 C63 H63 119.4 . . ?
C64 C63 H63 119.4 . . ?
C65 C64 C63 119.5(5) . . ?
C65 C64 H64 120.3 . . ?
C63 C64 H64 120.3 . . ?
C64 C65 C66 122.4(5) . . ?
C64 C65 H65 118.8 . . ?
C66 C65 H65 118.8 . . ?
C65 C66 C61 115.9(5) . . ?
C65 C66 C67 121.4(4) . . ?
C61 C66 C67 122.7(4) . . ?
C66 C67 C69 111.6(5) . . ?
C66 C67 C68 111.1(5) . . ?
C69 C67 C68 111.1(4) . . ?
C66 C67 H67 107.6 . . ?
C69 C67 H67 107.6 . . ?
C68 C67 H67 107.6 . . ?
C67 C68 H68A 109.5 . . ?
C67 C68 H68B 109.5 . . ?
H68A C68 H68B 109.5 . . ?
C67 C68 H68C 109.5 . . ?
H68A C68 H68C 109.5 . . ?
H68B C68 H68C 109.5 . . ?
C67 C69 H69A 109.5 . . ?
C67 C69 H69B 109.5 . . ?
H69A C69 H69B 109.5 . . ?
C67 C69 H69C 109.5 . . ?
H69A C69 H69C 109.5 . . ?
H69B C69 H69C 109.5 . . ?
C71 C70 C72 110.9(5) . . ?
C71 C70 C62 112.1(5) . . ?
C72 C70 C62 110.4(4) . . ?
C71 C70 H70 107.8 . . ?
C72 C70 H70 107.8 . . ?
C62 C70 H70 107.8 . . ?
C70 C71 H71A 109.5 . . ?
C70 C71 H71B 109.5 . . ?
H71A C71 H71B 109.5 . . ?
C70 C71 H71C 109.5 . . ?
H71A C71 H71C 109.5 . . ?
H71B C71 H71C 109.5 . . ?
C70 C72 H72A 109.5 . . ?
C70 C72 H72B 109.5 . . ?
H72A C72 H72B 109.5 . . ?
C70 C72 H72C 109.5 . . ?
H72A C72 H72C 109.5 . . ?
H72B C72 H72C 109.5 . . ?
C1 N1 C3 111.7(4) . . ?
C1 N1 C4 124.9(4) . . ?
C3 N1 C4 123.3(4) . . ?
C1 N2 C2 111.1(4) . . ?
C1 N2 C7 127.5(4) . . ?
C2 N2 C7 121.1(4) . . ?
C19 N3 C20 112.0(4) . . ?
C19 N3 C22 123.8(4) . . ?
C20 N3 C22 123.9(4) . . ?
C19 N4 C21 111.4(4) . . ?
C19 N4 C25 127.4(4) . . ?
C21 N4 C25 121.3(4) . . ?
C37 N5 C39 112.7(4) . . ?
C37 N5 C40 123.7(4) . . ?
C39 N5 C40 123.3(4) . . ?
C38 N6 C37 111.2(4) . . ?
C38 N6 C43 120.7(4) . . ?
C37 N6 C43 128.1(4) . . ?
C55 N7 C56 112.6(4) . . ?
C55 N7 C58 124.9(4) . . ?
C56 N7 C58 122.4(4) . . ?
C55 N8 C57 112.6(4) . . ?
C55 N8 C61 126.8(4) . . ?
C57 N8 C61 119.9(4) . . ?
C19 Ni1 C1 109.85(19) . . ?
C19 Ni1 P1 150.30(13) . . ?
C1 Ni1 P1 99.22(15) . . ?
C19 Ni1 P2 96.44(13) . . ?
C1 Ni1 P2 151.74(15) . . ?
P1 Ni1 P2 56.58(5) . . ?
C37 Ni2 C55 110.8(2) . . ?
C37 Ni2 P4 149.65(14) . . ?
C55 Ni2 P4 99.44(15) . . ?
C37 Ni2 P3 93.83(14) . . ?
C55 Ni2 P3 153.98(14) . . ?
P4 Ni2 P3 56.70(5) . . ?
Si1 O1 Si2 138.1(2) . . ?
Si4 O2 Si3 139.8(2) . . ?
P2 P1 P2 89.58(7) . 2_567 ?
P2 P1 Ni1 62.42(5) . . ?
P2 P1 Ni1 95.67(7) 2_567 . ?
P1 P2 P1 90.42(7) . 2_567 ?
P1 P2 Ni1 61.00(5) . . ?
P1 P2 Ni1 96.00(7) 2_567 . ?
P4 P3 P4 90.25(7) . 2_666 ?
P4 P3 Ni2 60.95(5) . . ?
P4 P3 Ni2 95.92(6) 2_666 . ?
P3 P4 P3 89.75(7) . 2_666 ?
P3 P4 Ni2 62.36(6) . . ?
P3 P4 Ni2 95.77(7) 2_666 . ?
O1 Si1 C6 111.9(2) . . ?
O1 Si1 C5 107.2(2) . . ?
C6 Si1 C5 112.8(3) . . ?
O1 Si1 C4 105.8(2) . . ?
C6 Si1 C4 109.6(2) . . ?
C5 Si1 C4 109.3(2) . . ?
O1 Si2 C24 106.1(2) . . ?
O1 Si2 C23 110.3(2) . . ?
C24 Si2 C23 110.5(3) . . ?
O1 Si2 C22 111.0(2) . . ?
C24 Si2 C22 114.8(3) . . ?
C23 Si2 C22 104.2(3) . . ?
O2 Si3 C41 107.4(3) . . ?
O2 Si3 C42 108.7(3) . . ?
C41 Si3 C42 112.3(3) . . ?
O2 Si3 C40 111.5(2) . . ?
C41 Si3 C40 112.9(3) . . ?
C42 Si3 C40 104.0(3) . . ?
O2 Si4 C60 113.0(3) . . ?
O2 Si4 C59 108.6(2) . . ?
C60 Si4 C59 111.3(3) . . ?
O2 Si4 C58 104.2(2) . . ?
C60 Si4 C58 110.0(2) . . ?
C59 Si4 C58 109.4(3) . . ?
 
_refine_diff_density_max    0.517
_refine_diff_density_min   -0.437
_refine_diff_density_rms    0.087

_shelx_res_file
;

    CGDippSiOSiNiP4_0m_a.res created by SHELXL-2014/7

TITL CGDippSiOSiNiP4_0m_a.res in P-1
CELL  0.71073  15.1033  15.1741  21.4008  106.010   93.243  106.507
ZERR    2.000   0.0005   0.0005   0.0008    0.002    0.002    0.002
LATT 1
SFAC C  H  N  Ni O  P  Si
UNIT 144 216 16 4 4 8 8
OMIT  -1 -3 1
OMIT  -4 2 2
OMIT  -1 -2 4
OMIT  -2 -2 4
OMIT  2 1 0
OMIT  1 -3 8
OMIT  2 -3 1
OMIT  -2 0 4
OMIT  0 -3 4
OMIT  -4 3 1
OMIT  -4 3 2
OMIT  2 -2 3
OMIT  0 -3 3
OMIT  -1 -1 4
OMIT  0 -2 1
OMIT  -3 2 3
OMIT  1 -3 2
OMIT  1 -1 3
OMIT  1 -2 3
OMIT  1 -2 4
OMIT  -3 2 0
OMIT  2 1 1
OMIT  3 -1 2
OMIT  0 -1 3
OMIT  -2 -1 1
OMIT  -1 0 2
OMIT  -3 3 1
OMIT  1 -2 2
OMIT  0 0 3
OMIT  -2 2 1
OMIT  0 0 1
OMIT  -1 0 3
OMIT  1 -1 2
OMIT  0 1 1
OMIT  0 -1 1
OMIT  1 -2 1
OMIT  -1 -1 2
OMIT  1 0 0
OMIT  1 1 1
OMIT  -1 1 0
OMIT  0 0 2
OMIT  1 -1 1
OMIT  -1 0 1
OMIT  1 1 0
OMIT  0 1 0
OMIT  1 0 1
OMIT  0 -1 2
OMIT  -1 -1 1
OMIT  -1 1 1
OMIT  1 0 2
OMIT  -4.00  50.00
L.S. 5
ABIN
ACTA
BOND $H
FMAP 2
PLAN 20
WGHT    0.092900
FVAR       0.31369
C1    1    0.161615    0.333890    0.963001    11.00000    0.03381    0.02962 =
         0.01419    0.00252    0.00852    0.00437
C2    1    0.311821    0.330558    0.971569    11.00000    0.02632    0.04730 =
         0.03332    0.00793    0.00470    0.01087
AFIX  43
H2    2    0.376156    0.348685    0.972134    11.00000   -1.20000
AFIX   0
C3    1    0.259068    0.250583    0.980819    11.00000    0.03377    0.04660 =
         0.03455    0.01293    0.00698    0.01716
AFIX  43
H3    2    0.279616    0.202346    0.989548    11.00000   -1.20000
AFIX   0
C4    1    0.090834    0.177069    0.984614    11.00000    0.02954    0.02463 =
         0.03464    0.01220    0.00500    0.00602
AFIX  23
H4A   2    0.098742    0.114988    0.963524    11.00000   -1.20000
H4B   2    0.033781    0.178681    0.962414    11.00000   -1.20000
AFIX   0
C5    1    0.132064    0.104814    1.099293    11.00000    0.04801    0.06105 =
         0.04346    0.02732    0.00583    0.01874
AFIX 137
H5A   2    0.126799    0.110907    1.144677    11.00000   -1.50000
H5B   2    0.196799    0.122702    1.093954    11.00000   -1.50000
H5C   2    0.101446    0.039177    1.073047    11.00000   -1.50000
AFIX   0
C6    1    0.124555    0.313425    1.124571    11.00000    0.05303    0.05000 =
         0.03230    0.00607    0.00642    0.01039
AFIX 137
H6A   2    0.097561    0.352789    1.106452    11.00000   -1.50000
H6B   2    0.191060    0.334750    1.125862    11.00000   -1.50000
H6C   2    0.110103    0.318821    1.168311    11.00000   -1.50000
AFIX   0
C7    1    0.290344    0.477942    0.955748    11.00000    0.02394    0.03469 =
         0.02913    0.00663    0.00924    0.00350
C8    1    0.275052    0.494388    0.895504    11.00000    0.02990    0.03552 =
         0.03102    0.00806    0.01322    0.00169
C9    1    0.314291    0.587071    0.891841    11.00000    0.05170    0.04727 =
         0.03540    0.02092    0.01133    0.00243
AFIX  43
H9    2    0.304839    0.599915    0.852370    11.00000   -1.20000
AFIX   0
C10   1    0.367683    0.661005    0.946730    11.00000    0.06249    0.03663 =
         0.04783    0.01495    0.01143   -0.00692
AFIX  43
H10   2    0.393324    0.722950    0.943865    11.00000   -1.20000
AFIX   0
C11   1    0.382429    0.642513    1.004902    11.00000    0.04799    0.03639 =
         0.03936    0.00247    0.00215   -0.01098
AFIX  43
H11   2    0.419470    0.692145    1.040876    11.00000   -1.20000
AFIX   0
C12   1    0.343299    0.551113    1.011573    11.00000    0.02835    0.04123 =
         0.03204    0.00599    0.00853    0.00174
C13   1    0.219887    0.414078    0.834201    11.00000    0.03905    0.03827 =
         0.02643    0.00795    0.00975    0.00078
AFIX  13
H13   2    0.178647    0.363234    0.848704    11.00000   -1.20000
AFIX   0
C14   1    0.158290    0.447760    0.792965    11.00000    0.05657    0.05934 =
         0.04118    0.01463   -0.00217    0.01406
AFIX 137
H14A  2    0.120780    0.478634    0.820386    11.00000   -1.50000
H14B  2    0.118434    0.393152    0.758528    11.00000   -1.50000
H14C  2    0.196931    0.492670    0.774055    11.00000   -1.50000
AFIX   0
C15   1    0.284412    0.370816    0.794234    11.00000    0.05156    0.06293 =
         0.04017   -0.00156    0.00922    0.00768
AFIX 137
H15A  2    0.321908    0.417175    0.775860    11.00000   -1.50000
H15B  2    0.248330    0.314441    0.759412    11.00000   -1.50000
H15C  2    0.324199    0.353206    0.821911    11.00000   -1.50000
AFIX   0
C16   1    0.357911    0.535927    1.077787    11.00000    0.03568    0.04435 =
         0.02593    0.01066    0.00328    0.00058
AFIX  13
H16   2    0.326927    0.467930    1.073486    11.00000   -1.20000
AFIX   0
C17   1    0.462012    0.560551    1.101793    11.00000    0.04280    0.06848 =
         0.04352    0.01712    0.00332    0.01087
AFIX 137
H17A  2    0.487665    0.517854    1.071881    11.00000   -1.50000
H17B  2    0.469870    0.553225    1.144713    11.00000   -1.50000
H17C  2    0.493768    0.626014    1.103837    11.00000   -1.50000
AFIX   0
C18   1    0.314304    0.598567    1.128076    11.00000    0.05749    0.09498 =
         0.03868    0.00788    0.01249    0.02475
AFIX 137
H18A  2    0.341295    0.665106    1.130644    11.00000   -1.50000
H18B  2    0.326260    0.590693    1.170421    11.00000   -1.50000
H18C  2    0.248149    0.578988    1.114541    11.00000   -1.50000
AFIX   0
C19   1   -0.052213    0.250778    0.903568    11.00000    0.03149    0.02420 =
         0.02386    0.00797    0.00490    0.01420
C20   1   -0.187736    0.130705    0.895325    11.00000    0.02498    0.03790 =
         0.04427    0.01738    0.00692   -0.00033
AFIX  43
H20   2   -0.239759    0.092188    0.907089    11.00000   -1.20000
AFIX   0
C21   1   -0.165188    0.121159    0.834289    11.00000    0.03364    0.03718 =
         0.03516    0.00598   -0.00223   -0.00104
AFIX  43
H21   2   -0.198544    0.074108    0.795853    11.00000   -1.20000
AFIX   0
C22   1   -0.120169    0.248182    1.006302    11.00000    0.02936    0.03490 =
         0.03023    0.00786    0.01047    0.00945
C23   1   -0.138768    0.259777    1.144644    11.00000    0.07263    0.07483 =
         0.03873    0.02275    0.02363    0.03542
AFIX 137
H23A  2   -0.122271    0.237654    1.180223    11.00000   -1.50000
H23B  2   -0.201712    0.261847    1.144574    11.00000   -1.50000
H23C  2   -0.097166    0.323216    1.150032    11.00000   -1.50000
AFIX   0
C24   1   -0.230474    0.062890    1.041882    11.00000    0.03818    0.06120 =
         0.06194    0.03520    0.01397    0.00345
AFIX 137
H24A  2   -0.224706    0.020346    1.000908    11.00000   -1.50000
H24B  2   -0.287336    0.078465    1.037301    11.00000   -1.50000
H24C  2   -0.231539    0.031742    1.075384    11.00000   -1.50000
AFIX   0
C25   1   -0.040781    0.204699    0.782404    11.00000    0.02865    0.02990 =
         0.01925    0.00086    0.00069    0.00532
C26   1   -0.076174    0.249302    0.742092    11.00000    0.03046    0.02899 =
         0.02279    0.00293   -0.00743   -0.00281
C27   1   -0.043687    0.245363    0.682688    11.00000    0.04186    0.03476 =
         0.02611    0.01030   -0.00200    0.00060
AFIX  43
H27   2   -0.067354    0.273221    0.654754    11.00000   -1.20000
AFIX   0
C28   1    0.023166    0.201097    0.663493    11.00000    0.03663    0.04590 =
         0.02816    0.00594    0.00980    0.00412
AFIX  43
H28   2    0.043815    0.198719    0.623117    11.00000   -1.20000
AFIX   0
C29   1    0.058464    0.160684    0.705328    11.00000    0.03269    0.04170 =
         0.02878    0.00309    0.00764    0.00993
AFIX  43
H29   2    0.104475    0.132387    0.692974    11.00000   -1.20000
AFIX   0
C30   1    0.027987    0.160663    0.764985    11.00000    0.03445    0.03005 =
         0.02414    0.00206   -0.00211    0.00210
C31   1    0.064627    0.111426    0.808607    11.00000    0.04065    0.04534 =
         0.02615    0.00498    0.00353    0.01808
AFIX  13
H31   2    0.049600    0.136144    0.852711    11.00000   -1.20000
AFIX   0
C32   1    0.169913    0.131496    0.814641    11.00000    0.04866    0.05380 =
         0.05106    0.00745   -0.00465    0.02062
AFIX 137
H32A  2    0.186620    0.106664    0.772205    11.00000   -1.50000
H32B  2    0.188936    0.100635    0.844209    11.00000   -1.50000
H32C  2    0.200571    0.199843    0.831313    11.00000   -1.50000
AFIX   0
C33   1    0.014260    0.003462    0.783936    11.00000    0.05386    0.06340 =
         0.07434    0.03846   -0.00282    0.01377
AFIX 137
H33A  2   -0.051677   -0.007990    0.783462    11.00000   -1.50000
H33B  2    0.036143   -0.027224    0.812509    11.00000   -1.50000
H33C  2    0.026506   -0.022586    0.740254    11.00000   -1.50000
AFIX   0
C34   1   -0.151640    0.296264    0.760947    11.00000    0.04177    0.03975 =
         0.02806    0.00908   -0.00182    0.01563
AFIX  13
H34   2   -0.152978    0.307421    0.808173    11.00000   -1.20000
AFIX   0
C35   1   -0.129621    0.395197    0.747954    11.00000    0.07864    0.05925 =
         0.03921    0.02267    0.01060    0.03777
AFIX 137
H35A  2   -0.133261    0.385633    0.701513    11.00000   -1.50000
H35B  2   -0.067877    0.434870    0.769278    11.00000   -1.50000
H35C  2   -0.174078    0.426412    0.765016    11.00000   -1.50000
AFIX   0
C36   1   -0.246446    0.230391    0.725268    11.00000    0.04402    0.07733 =
         0.05034   -0.00044   -0.00580    0.02662
AFIX 137
H36A  2   -0.246742    0.217860    0.678756    11.00000   -1.50000
H36B  2   -0.292949    0.260707    0.738763    11.00000   -1.50000
H36C  2   -0.259995    0.170675    0.735574    11.00000   -1.50000
AFIX   0
C37   1    0.307019    0.310310    0.520369    11.00000    0.01808    0.02841 =
         0.02486    0.00493   -0.00215    0.00560
C38   1    0.245999    0.248583    0.599904    11.00000    0.04607    0.04807 =
         0.03635    0.02141    0.01416    0.02435
AFIX  43
H38   2    0.230001    0.207358    0.625405    11.00000   -1.20000
AFIX   0
C39   1    0.224633    0.329680    0.607187    11.00000    0.04296    0.05484 =
         0.02488    0.01245    0.00751    0.02465
AFIX  43
H39   2    0.192451    0.356739    0.638995    11.00000   -1.20000
AFIX   0
C40   1    0.255179    0.457975    0.550804    11.00000    0.03186    0.02756 =
         0.03833    0.00644    0.00489    0.01153
C41   1    0.053182    0.424355    0.583447    11.00000    0.04757    0.08266 =
         0.05323    0.02997    0.01588    0.03728
AFIX 137
H41A  2   -0.003559    0.438733    0.575444    11.00000   -1.50000
H41B  2    0.077070    0.450407    0.629500    11.00000   -1.50000
H41C  2    0.040813    0.355675    0.569838    11.00000   -1.50000
AFIX   0
C42   1    0.169595    0.612220    0.560804    11.00000    0.06441    0.04994 =
         0.07559    0.01196   -0.00485    0.02873
AFIX 137
H42A  2    0.219396    0.637859    0.538505    11.00000   -1.50000
H42B  2    0.188925    0.638697    0.607431    11.00000   -1.50000
H42C  2    0.115731    0.629081    0.549015    11.00000   -1.50000
AFIX   0
C43   1    0.327079    0.152669    0.527484    11.00000    0.03594    0.02887 =
         0.03588    0.01329    0.01167    0.01501
C44   1    0.276925    0.076438    0.473132    11.00000    0.03988    0.03521 =
         0.03223    0.01386    0.00967    0.01168
C45   1    0.301096   -0.008060    0.459393    11.00000    0.05550    0.03151 =
         0.03074    0.00590    0.00259    0.01450
AFIX  43
H45   2    0.269370   -0.060064    0.422908    11.00000   -1.20000
AFIX   0
C46   1    0.370953   -0.015242    0.499009    11.00000    0.06198    0.03344 =
         0.04806    0.01061    0.01598    0.02681
AFIX  43
H46   2    0.386065   -0.072349    0.489616    11.00000   -1.20000
AFIX   0
C47   1    0.419765    0.062176    0.553345    11.00000    0.05346    0.04449 =
         0.03848    0.01572    0.00189    0.02554
AFIX  43
H47   2    0.466143    0.055446    0.580449    11.00000   -1.20000
AFIX   0
C48   1    0.400732    0.149231    0.567965    11.00000    0.03982    0.03380 =
         0.03191    0.01430    0.00958    0.01640
C49   1    0.195369    0.082323    0.431577    11.00000    0.04725    0.03743 =
         0.04644    0.00749   -0.00715    0.00858
AFIX  13
H49   2    0.206760    0.150255    0.434312    11.00000   -1.20000
AFIX   0
C50   1    0.182438    0.024915    0.359058    11.00000    0.05247    0.04839 =
         0.03941    0.01348   -0.00750   -0.00007
AFIX 137
H50A  2    0.240276    0.042590    0.342173    11.00000   -1.50000
H50B  2    0.135295    0.038871    0.334984    11.00000   -1.50000
H50C  2    0.163609   -0.042828    0.354396    11.00000   -1.50000
AFIX   0
C51   1    0.104526    0.049401    0.460358    11.00000    0.03970    0.09785 =
         0.06763    0.01319    0.00256    0.01627
AFIX 137
H51A  2    0.092635   -0.016488    0.459666    11.00000   -1.50000
H51B  2    0.053366    0.054676    0.434469    11.00000   -1.50000
H51C  2    0.111135    0.089561    0.504821    11.00000   -1.50000
AFIX   0
C52   1    0.457503    0.231973    0.626069    11.00000    0.05372    0.04154 =
         0.04100    0.01442    0.00039    0.02214
AFIX  13
H52   2    0.438714    0.288526    0.625543    11.00000   -1.20000
AFIX   0
C53   1    0.561777    0.256919    0.621221    11.00000    0.04856    0.05804 =
         0.06327    0.00951   -0.01288    0.02477
AFIX 137
H53A  2    0.583654    0.205189    0.625840    11.00000   -1.50000
H53B  2    0.595164    0.315191    0.655518    11.00000   -1.50000
H53C  2    0.572012    0.266046    0.579261    11.00000   -1.50000
AFIX   0
C54   1    0.438683    0.212641    0.691774    11.00000    0.08536    0.07265 =
         0.04098    0.01434    0.00225    0.03215
AFIX 137
H54A  2    0.373133    0.198402    0.694423    11.00000   -1.50000
H54B  2    0.472863    0.268732    0.727473    11.00000   -1.50000
H54C  2    0.458316    0.158732    0.694404    11.00000   -1.50000
AFIX   0
C55   1    0.316580    0.283660    0.370023    11.00000    0.02232    0.02544 =
         0.02981    0.01184    0.00543    0.00535
C56   1    0.198000    0.206987    0.283706    11.00000    0.02885    0.04496 =
         0.02750    0.00915   -0.00158    0.00905
AFIX  43
H56   2    0.138202    0.182872    0.260001    11.00000   -1.20000
AFIX   0
C57   1    0.276654    0.199135    0.260270    11.00000    0.03213    0.03989 =
         0.02594    0.00593    0.00236    0.00643
AFIX  43
H57   2    0.282158    0.168027    0.217359    11.00000   -1.20000
AFIX   0
C58   1    0.154785    0.282276    0.390776    11.00000    0.02130    0.04589 =
         0.02986    0.01041    0.00260    0.00839
AFIX  23
H58A  2    0.178753    0.291758    0.435961    11.00000   -1.20000
H58B  2    0.097817    0.227940    0.378449    11.00000   -1.20000
AFIX   0
C59   1    0.021993    0.357288    0.322575    11.00000    0.05062    0.08292 =
         0.04094    0.01221   -0.00221    0.03462
AFIX 137
H59A  2   -0.033847    0.330733    0.339266    11.00000   -1.50000
H59B  2    0.028605    0.309769    0.284435    11.00000   -1.50000
H59C  2    0.018193    0.412950    0.310891    11.00000   -1.50000
AFIX   0
C60   1    0.225988    0.479606    0.370010    11.00000    0.05308    0.06062 =
         0.07389    0.03948    0.00515    0.02355
AFIX 137
H60A  2    0.213038    0.539118    0.373871    11.00000   -1.50000
H60B  2    0.238201    0.453673    0.326301    11.00000   -1.50000
H60C  2    0.279607    0.491299    0.401073    11.00000   -1.50000
AFIX   0
C61   1    0.444133    0.264181    0.301171    11.00000    0.02780    0.03446 =
         0.02382    0.00598    0.00781    0.00817
C62   1    0.478478    0.329913    0.267353    11.00000    0.03197    0.04054 =
         0.02853    0.00846    0.00300    0.00761
C63   1    0.567937    0.343353    0.253436    11.00000    0.03946    0.06155 =
         0.04212    0.02766    0.01689    0.01018
AFIX  43
H63   2    0.591937    0.386134    0.230197    11.00000   -1.20000
AFIX   0
C64   1    0.622905    0.294719    0.273209    11.00000    0.03016    0.08023 =
         0.05717    0.03215    0.02340    0.01921
AFIX  43
H64   2    0.683698    0.305062    0.263785    11.00000   -1.20000
AFIX   0
C65   1    0.587436    0.231029    0.306842    11.00000    0.04700    0.07144 =
         0.04279    0.02537    0.01428    0.03141
AFIX  43
H65   2    0.624990    0.198101    0.319613    11.00000   -1.20000
AFIX   0
C66   1    0.497252    0.213702    0.322644    11.00000    0.03311    0.04507 =
         0.02801    0.00925    0.01025    0.01846
C67   1    0.460761    0.145031    0.360703    11.00000    0.04160    0.04809 =
         0.04733    0.02651    0.01643    0.02455
AFIX  13
H67   2    0.402178    0.153957    0.374225    11.00000   -1.20000
AFIX   0
C68   1    0.438711    0.039833    0.317728    11.00000    0.07605    0.04977 =
         0.05688    0.01748    0.01843    0.01799
AFIX 137
H68A  2    0.394850    0.027639    0.279703    11.00000   -1.50000
H68B  2    0.412384   -0.002640    0.342513    11.00000   -1.50000
H68C  2    0.495115    0.028737    0.304105    11.00000   -1.50000
AFIX   0
C69   1    0.527903    0.166440    0.422814    11.00000    0.06788    0.06030 =
         0.05170    0.03029    0.00927    0.02879
AFIX 137
H69A  2    0.582629    0.149453    0.411074    11.00000   -1.50000
H69B  2    0.497942    0.129400    0.449902    11.00000   -1.50000
H69C  2    0.545429    0.233954    0.446590    11.00000   -1.50000
AFIX   0
C70   1    0.421206    0.388777    0.247249    11.00000    0.04187    0.05462 =
         0.04939    0.03289    0.01613    0.01659
AFIX  13
H70   2    0.361978    0.373716    0.264690    11.00000   -1.20000
AFIX   0
C71   1    0.469682    0.496450    0.275662    11.00000    0.08425    0.04985 =
         0.04219    0.02092    0.01118    0.01952
AFIX 137
H71A  2    0.481888    0.513485    0.322676    11.00000   -1.50000
H71B  2    0.430324    0.530691    0.263631    11.00000   -1.50000
H71C  2    0.527539    0.513375    0.258676    11.00000   -1.50000
AFIX   0
C72   1    0.398891    0.359458    0.172786    11.00000    0.05822    0.05931 =
         0.05923    0.03014   -0.00761    0.00985
AFIX 137
H72A  2    0.359762    0.394040    0.160937    11.00000   -1.50000
H72B  2    0.367001    0.291363    0.155980    11.00000   -1.50000
H72C  2    0.455829    0.374469    0.154447    11.00000   -1.50000
AFIX   0
N1    3    0.168176    0.251713    0.975175    11.00000    0.02812    0.02918 =
         0.02736    0.00756    0.00559    0.00759
N2    3    0.253358    0.382322    0.960876    11.00000    0.02432    0.02947 =
         0.02652    0.00864    0.00628    0.00444
N3    3   -0.118310    0.208978    0.936913    11.00000    0.02667    0.02739 =
         0.02537    0.00757    0.00297    0.00445
N4    3   -0.083469    0.194121    0.839421    11.00000    0.02310    0.02578 =
         0.02472    0.00734    0.00067    0.00264
N5    3    0.259876    0.365510    0.558006    11.00000    0.02393    0.03217 =
         0.02784    0.00957    0.00492    0.00952
N6    3    0.296003    0.236245    0.547964    11.00000    0.03075    0.03573 =
         0.02204    0.00979    0.00593    0.01381
N7    3    0.222417    0.257481    0.349484    11.00000    0.02348    0.03363 =
         0.02608    0.01050    0.00417    0.00695
N8    3    0.347986    0.246411    0.312486    11.00000    0.02568    0.03647 =
         0.01939    0.00841    0.00268    0.01156
NI1   4    0.050601    0.366719    0.943892    11.00000    0.02682    0.02453 =
         0.02258    0.00600    0.00528    0.00576
NI2   4    0.382683    0.346095    0.457270    11.00000    0.02324    0.02899 =
         0.02360    0.00745    0.00261    0.00645
O1    5   -0.036114    0.142414    1.072642    11.00000    0.03616    0.04486 =
         0.04324    0.02499    0.00911    0.00892
O2    5    0.094560    0.433818    0.458572    11.00000    0.03799    0.05619 =
         0.03971    0.01104    0.00430    0.02592
P1    6    0.105474    0.527488    0.992298    11.00000    0.03166    0.02701 =
         0.04880    0.00519    0.00416    0.00756
P2    6   -0.022011    0.471415    0.924284    11.00000    0.04737    0.03388 =
         0.03198    0.00504   -0.00109    0.01669
P3    6    0.513651    0.424679    0.532551    11.00000    0.03123    0.04507 =
         0.03526    0.01620   -0.00578    0.00143
P4    6    0.516088    0.434669    0.434578    11.00000    0.02927    0.04302 =
         0.02918    0.00523    0.00428   -0.00286
SI1   7    0.076092    0.185622    1.072522    11.00000    0.03352    0.03577 =
         0.03151    0.01422    0.00440    0.00577
SI2   7   -0.129359    0.175555    1.065249    11.00000    0.03618    0.04147 =
         0.03167    0.01636    0.01180    0.00917
SI3   7    0.140017    0.478602    0.536516    11.00000    0.03307    0.04053 =
         0.03404    0.00826    0.00396    0.01946
SI4   7    0.124813    0.392990    0.386816    11.00000    0.03277    0.05123 =
         0.03327    0.01110    0.00080    0.01992
H40B  2    0.282561    0.510683    0.593531    11.00000    0.04382
H40A  2    0.296235    0.476905    0.519495    11.00000    0.03871
H22A  2   -0.069322    0.295576    1.023424    11.00000    0.03532
H22B  2   -0.169531    0.269382    1.013426    11.00000    0.03645
HKLF 4

REM  CGDippSiOSiNiP4_0m_a.res in P-1
REM R1 =  0.0603 for    9071 Fo > 4sig(Fo)  and  0.1178 for all   15671 data
REM    869 parameters refined using      0 restraints

END

WGHT      0.0918      0.0000

REM Highest difference peak  0.517,  deepest hole -0.437,  1-sigma level  0.087
Q1    1   0.0806  0.4448  0.9656  11.00000  0.05    0.48
Q2    1   0.4241  0.4240  0.4574  11.00000  0.05    0.43
Q3    1  -0.0156  0.2756  0.3223  11.00000  0.05    0.43
Q4    1   0.5366  0.4204  0.4802  11.00000  0.05    0.41
Q5    1   0.0202  0.3048  0.9313  11.00000  0.05    0.37
Q6    1   0.1847  0.6651  0.5173  11.00000  0.05    0.37
Q7    1   0.4265  0.4027  0.4309  11.00000  0.05    0.36
Q8    1  -0.0370  0.4811  0.9708  11.00000  0.05    0.36
Q9    1   0.3598  0.3737  0.4151  11.00000  0.05    0.36
Q10   1   0.2998  0.3320  0.4615  11.00000  0.05    0.35
Q11   1   0.0273  0.3848  0.9127  11.00000  0.05    0.35
Q12   1   0.0990  0.1723  1.0301  11.00000  0.05    0.34
Q13   1  -0.0630  0.2137  0.8123  11.00000  0.05    0.34
Q14   1   0.5220  0.2084  0.7330  11.00000  0.05    0.33
Q15   1   0.0727  0.5281  0.9588  11.00000  0.05    0.33
Q16   1   0.4651  0.3818  0.4797  11.00000  0.05    0.33
Q17   1  -0.1548  0.2340  1.1885  11.00000  0.05    0.33
Q18   1   0.5617  0.4868  0.4929  11.00000  0.05    0.33
Q19   1  -0.1773  0.0612  0.8039  11.00000  0.05    0.33
Q20   1   0.4263  0.1754  0.7392  11.00000  0.05    0.33
;
_shelx_res_checksum   80475

_shelx_hkl_file
;
  -1   0   0    0.00    0.60
  -1   0   0    0.20    0.30
  -1   0   0    0.50    1.40
   1   0   0    0.00    0.40
   1   0   0    0.30    0.40
   1   0   0   -0.10    0.20
  -3   0   0 1509.55   62.39
  -3   0   0 1534.45   60.89
  -3   0   0 1417.16   60.39
   3   0   0 1428.56   61.99
   3   0   0 1458.45   60.59
  -4   0   0   83.59   11.00
  -4   0   0   72.29   13.50
  -4   0   0   85.29   11.50
   4   0   0   77.29   10.20
   4   0   0   74.29   11.90
   4   0   0   72.99   10.60
  -5   0   0  510.35   28.40
  -5   0   0  548.25   28.50
  -5   0   0  504.15   30.20
   5   0   0  480.15   27.90
   5   0   0  458.05   29.20
   5   0   0  534.15   27.70
  -6   0   0   93.29   13.40
  -6   0   0  130.19   16.10
  -6   0   0   82.39   16.80
   6   0   0  109.29   15.00
   6   0   0  101.99   13.20
   6   0   0   96.49   15.80
  -7   0   0    1.70    8.90
  -7   0   0   -2.50    7.70
   7   0   0  -11.40    7.50
   7   0   0   -0.10    7.30
  -8   0   0  175.48   23.80
  -8   0   0  191.78   21.40
   8   0   0  116.79   18.10
   8   0   0  141.29   20.40
  -9   0   0  309.27   27.80
  -9   0   0  303.07   25.60
  -9   0   0  355.46   31.40
   9   0   0  363.86   28.60
   9   0   0  321.87   29.90
 -10   0   0   39.90   15.50
 -10   0   0   18.60   12.00
 -10   0   0   36.90   13.50
  10   0   0   22.10   12.20
  10   0   0   35.40   15.10
 -11   0   0  171.88   23.10
 -11   0   0  174.78   27.00
 -11   0   0  185.28   26.50
  11   0   0  163.88   26.20
  11   0   0  168.98   23.40
 -12   0   0  228.28   26.50
 -12   0   0  234.48   31.10
 -12   0   0  225.48   32.10
  12   0   0  262.97   33.70
  12   0   0  215.68   28.90
 -13   0   0   -4.70   15.20
 -13   0   0   -8.00   12.90
 -13   0   0    0.10   17.00
 -13   0   0   -3.80   14.10
  13   0   0    7.80   15.50
  13   0   0    4.20   14.20
 -14   0   0   24.40   19.40
 -14   0   0   30.00   17.70
 -14   0   0   28.70   23.40
 -14   0   0    3.50   15.20
  14   0   0    7.80   17.30
  14   0   0   16.10   17.60
 -15   0   0    6.70   17.60
 -15   0   0   10.70   16.10
 -15   0   0   -2.00   17.50
  15   0   0   -2.30   16.10
 -16   0   0   42.80   22.50
 -16   0   0   47.10   20.10
 -16   0   0   49.60   19.70
  16   0   0   29.70   21.00
 -17   0   0   -1.10   16.90
 -17   0   0   -4.50   22.30
  17   0   0  -13.00   18.10
 -18   0   0   -4.90   19.70
 -18   0   0  -15.50   24.00
  18   0   0    5.30   20.90
  18  -1   0   44.90   22.40
 -18   1   0    3.80   19.10
 -18   1   0   -0.10   21.20
  17  -1   0    6.90   19.90
 -17   1   0   16.10   19.30
 -17   1   0  -13.00   18.40
  16  -1   0   22.30   19.10
 -16   1   0    3.90   19.70
 -16   1   0    5.70   16.80
 -16   1   0    6.90   18.70
  15  -1   0   39.30   19.00
 -15   1   0   26.80   18.60
 -15   1   0   35.50   19.90
 -15   1   0   28.30   16.90
  14  -1   0   -6.00   17.00
  14  -1   0   23.90   16.70
 -14   1   0   45.50   17.60
 -14   1   0   71.49   21.40
 -14   1   0   53.79   19.90
 -14   1   0   74.29   25.70
  13  -1   0   18.90   13.80
  13  -1   0   13.90   16.40
 -13   1   0    4.50   16.20
 -13   1   0   14.10   15.70
 -13   1   0   12.40   13.50
 -13   1   0    6.00   15.40
  12  -1   0   13.60   14.20
  12  -1   0   -4.90   11.40
 -12   1   0   17.60   15.00
 -12   1   0    6.20   12.00
 -12   1   0    9.10   14.00
 -12   1   0   14.10   16.40
  11  -1   0   29.60   15.90
  11  -1   0   90.09   20.00
 -11   1   0   80.89   20.10
 -11   1   0   32.80   14.30
 -11   1   0   46.80   14.50
 -11   1   0   73.79   18.50
  10  -1   0   60.19   16.80
  10  -1   0   39.20   12.00
 -10   1   0   39.80   14.90
 -10   1   0   42.50   13.10
 -10   1   0   70.99   16.00
 -10   1   0   35.80   14.30
   9  -1   0   27.50   13.00
   9  -1   0   12.70    9.60
  -9   1   0    8.50   11.20
  -9   1   0   33.00   11.40
  -9   1   0   13.60    9.50
  -9   1   0   30.00   13.60
   8  -1   0  244.38   25.30
   8  -1   0  214.28   20.40
  -8   1   0  256.97   25.40
  -8   1   0  225.98   22.70
  -8   1   0  188.18   20.70
  -8   1   0  242.68   20.70
   7  -1   0   76.29   12.60
   7  -1   0   55.29   13.60
   7  -1   0   94.69   14.20
  -7   1   0   58.99   13.70
  -7   1   0   75.19   14.10
  -7   1   0   61.09   13.10
  -7   1   0   46.80   13.50
  -7   1   0   50.79   13.30
   6  -1   0    3.80    5.90
   6  -1   0    3.10    7.70
   6  -1   0   -9.90    4.80
  -6   1   0   -6.40    6.70
  -6   1   0    4.20    8.60
  -6   1   0   -6.80    8.20
  -6   1   0    2.50    7.00
  -6   1   0    0.00    5.90
   5  -1   0 2041.60   84.49
   5  -1   0 2197.78   84.79
   5  -1   0 2109.29   88.59
  -5   1   0 2137.29   88.09
  -5   1   0 1999.50   88.39
  -5   1   0 1863.71   83.99
  -5   1   0 2129.59   85.09
  -5   1   0 2048.00   86.29
  -5   1   0 2040.50   84.69
   4  -1   0  294.57   16.60
   4  -1   0  253.67   20.00
   4  -1   0  289.07   16.70
  -4   1   0  301.47   20.10
  -4   1   0  269.57   20.10
  -4   1   0  274.57   18.80
  -4   1   0  298.47   17.10
  -4   1   0  285.57   17.00
   3  -1   0  398.46   18.80
  -3   1   0  378.76   22.50
  -3   1   0  378.56   19.10
  -3   1   0  410.26   19.30
  -3   1   0  410.86   21.30
   1  -1   0    0.40    0.50
  -1   1   0   -4.60    2.00
   0  -1   0   -0.20    0.30
   0  -1   0   -0.10    0.20
   0   1   0    0.50    1.50
   0   1   0    0.30    0.50
  -1  -1   0    0.80    1.40
  -1  -1   0    0.50    2.00
  -1  -1   0   -0.60    1.20
   1   1   0    0.00    2.00
   1   1   0   -0.80    1.40
  -2  -1   0  296.77   17.40
  -2  -1   0  343.87   18.70
   2   1   0  406.36   19.00
  -3  -1   0  278.37   17.90
  -3  -1   0  258.27   18.80
  -3  -1   0  259.07   17.90
   3   1   0  263.07   18.70
   3   1   0  312.27   18.20
   3   1   0  296.57   19.30
  -4  -1   0   13.60    6.80
  -4  -1   0   27.10    8.20
  -4  -1   0   24.40    7.40
   4   1   0   36.20    9.40
   4   1   0   21.50    8.00
   4   1   0   24.80    7.80
  -5  -1   0   -0.40    7.10
  -5  -1   0    3.90    6.50
  -5  -1   0    6.80    7.00
   5   1   0   -3.60    6.50
   5   1   0    8.80    6.50
   5   1   0   -6.30    6.20
  -6  -1   0  425.76   28.60
  -6  -1   0  478.05   31.60
   6   1   0  457.05   31.30
   6   1   0  450.85   28.90
  -7  -1   0   -6.00    8.50
  -7  -1   0   -0.70    9.00
   7   1   0    1.00    9.50
   7   1   0    7.40    8.60
  -8  -1   0  773.32   47.40
  -8  -1   0  733.63   44.40
   8   1   0  765.42   44.60
   8   1   0  763.22   46.60
  -9  -1   0  227.98   28.00
  -9  -1   0  212.88   25.70
   9   1   0  193.38   24.30
   9   1   0  258.07   28.40
 -10  -1   0  119.09   25.40
 -10  -1   0  111.29   20.80
  10   1   0  141.69   23.60
  10   1   0  125.19   25.00
 -11  -1   0  135.99   27.30
 -11  -1   0  109.59   23.10
  11   1   0  121.69   24.50
  11   1   0   88.39   21.50
 -12  -1   0  179.08   29.20
 -12  -1   0  113.59   22.50
 -12  -1   0  128.19   28.40
  12   1   0  132.19   26.40
  12   1   0  141.09   25.00
 -13  -1   0   -4.30   14.00
 -13  -1   0    5.00   14.50
 -13  -1   0   20.80   19.40
  13   1   0   -1.60   14.90
  13   1   0   37.10   19.70
 -14  -1   0   19.90   17.80
 -14  -1   0   21.30   19.80
  14   1   0   28.70   18.90
  14   1   0  -17.30   12.60
 -15  -1   0   54.39   20.10
 -15  -1   0   45.20   20.60
 -15  -1   0   26.90   22.70
  15   1   0  102.69   27.40
 -16  -1   0   17.40   17.50
 -16  -1   0   55.79   25.40
 -16  -1   0   -4.40   29.50
  16   1   0   37.80   23.00
 -17  -1   0    6.70   22.70
 -17  -1   0   10.10   19.80
  17   1   0   12.30   21.00
 -18  -1   0  -22.20   23.20
 -18  -1   0   -7.10   21.70
  18   1   0    4.00   23.10
  19  -2   0    8.50   20.20
 -19   2   0   16.20   22.50
 -19   2   0   13.10   22.70
  18  -2   0   18.10   20.30
 -18   2   0    6.70   19.00
 -18   2   0  -16.10   20.50
  17  -2   0   24.80   18.90
 -17   2   0   31.40   23.40
 -17   2   0   30.20   19.50
  16  -2   0    1.10   15.50
 -16   2   0   28.30   18.60
 -16   2   0   35.10   20.00
 -16   2   0   17.50   20.20
  15  -2   0  218.28   31.20
 -15   2   0  206.88   32.70
 -15   2   0  152.78   28.40
 -15   2   0  205.98   34.60
  14  -2   0    5.70   13.40
  14  -2   0   -3.90   15.50
 -14   2   0    6.40   17.30
 -14   2   0    3.00   16.80
 -14   2   0    2.20   14.40
 -14   2   0   20.40   15.80
  13  -2   0   14.50   12.80
  13  -2   0   -9.20   14.40
 -13   2   0    7.10   16.80
 -13   2   0   20.90   15.50
 -13   2   0  -11.40   12.10
 -13   2   0   25.70   18.90
  12  -2   0  100.09   24.40
  12  -2   0  134.39   21.70
 -12   2   0  107.39   22.40
 -12   2   0   90.79   24.20
 -12   2   0  114.19   22.30
 -12   2   0  130.19   28.10
  11  -2   0    6.50    9.70
  11  -2   0    4.50   11.10
 -11   2   0   -4.60   12.40
 -11   2   0   20.00   12.40
 -11   2   0  -15.20    9.30
 -11   2   0   10.50   13.70
  10  -2   0    1.10   11.90
  10  -2   0   13.80   10.30
 -10   2   0   15.30   11.40
 -10   2   0   -3.90   11.70
 -10   2   0    3.60   12.90
 -10   2   0   10.60   10.40
   9  -2   0   28.80    9.40
   9  -2   0   42.40   14.30
  -9   2   0   44.90   14.60
  -9   2   0   37.20   12.10
  -9   2   0   48.00   14.30
  -9   2   0   31.20   10.80
   8  -2   0   43.50   11.80
   8  -2   0   17.40   10.60
   8  -2   0   25.50    8.00
  -8   2   0   28.10    9.10
  -8   2   0   32.50   10.10
  -8   2   0   34.00   10.30
  -8   2   0   23.80   12.20
  -8   2   0   31.80    9.50
  -8   2   0   34.60   12.70
   7  -2   0  538.55   34.50
   7  -2   0  473.25   26.80
   7  -2   0  492.85   27.70
  -7   2   0  513.45   34.70
  -7   2   0  444.96   27.20
  -7   2   0  484.25   31.30
  -7   2   0  480.05   27.60
  -7   2   0  475.25   32.10
  -7   2   0  497.45   29.20
   6  -2   0   29.00   10.10
   6  -2   0   38.30    9.20
   6  -2   0   29.60    8.20
  -6   2   0   13.30    9.20
  -6   2   0   37.40   11.30
  -6   2   0   36.60    9.20
  -6   2   0   25.80    7.10
  -6   2   0   24.70   10.70
  -6   2   0   49.00   12.00
   5  -2   0  193.78   12.70
   5  -2   0  167.88   17.00
   5  -2   0  180.78   12.80
  -5   2   0  196.48   15.60
  -5   2   0  181.38   18.90
  -5   2   0  184.28   13.30
  -5   2   0  173.38   17.10
  -5   2   0  197.98   13.50
  -5   2   0  182.08   16.90
   4  -2   0  124.69    8.90
   4  -2   0  137.79   12.70
   4  -2   0  118.89   13.90
   4  -2   0  117.69    9.10
  -4   2   0  124.69   13.70
  -4   2   0  116.99    9.60
  -4   2   0  113.99   16.00
  -4   2   0  113.69   14.00
  -4   2   0  111.39    9.60
   3  -2   0    3.10    2.00
   3  -2   0    3.90    2.40
   3  -2   0    1.40    5.50
   3  -2   0    2.80    3.70
  -3   2   0    6.60    6.20
  -3   2   0    7.50    6.20
  -3   2   0    3.20    2.90
  -3   2   0    5.30    3.10
  -2  -2   0  993.40   45.50
  -2  -2   0 1066.89   45.80
  -2  -2   0  993.00   44.60
   2   2   0 1069.09   45.70
   2   2   0 1022.10   45.90
  -3  -2   0  583.24   29.60
  -3  -2   0  570.94   29.10
  -3  -2   0  524.85   29.30
   3   2   0  591.34   29.60
   3   2   0  507.75   29.40
  -4  -2   0 1211.88   55.49
  -4  -2   0 1203.28   55.39
  -4  -2   0 1204.48   55.09
   4   2   0 1164.98   55.29
   4   2   0 1242.28   55.39
   4   2   0 1171.78   55.49
  -5  -2   0   45.10   11.10
  -5  -2   0   42.50   11.30
   5   2   0   55.19   13.90
   5   2   0   36.90   10.70
  -6  -2   0 1104.49   56.39
  -6  -2   0 1128.49   56.59
   6   2   0 1134.89   56.69
   6   2   0 1142.99   56.99
  -7  -2   0  166.98   22.20
  -7  -2   0  166.38   22.20
   7   2   0  174.48   22.00
   7   2   0  185.88   21.50
  -8  -2   0  966.70   52.79
  -8  -2   0  877.91   50.59
   8   2   0  810.82   49.80
   8   2   0  949.01   53.39
  -9  -2   0  303.37   29.90
  -9  -2   0  409.76   34.70
   9   2   0  329.87   30.60
   9   2   0  408.16   33.40
 -10  -2   0  220.98   29.20
 -10  -2   0  239.18   29.40
  10   2   0  155.88   25.90
  10   2   0  193.78   26.00
 -11  -2   0   32.90   16.60
 -11  -2   0   25.90   17.40
  11   2   0   33.20   16.10
  11   2   0   15.50   15.80
 -12  -2   0   36.80   18.10
 -12  -2   0    3.60   16.20
  12   2   0   18.10   17.30
 -13  -2   0  281.77   38.70
 -13  -2   0  241.08   34.70
  13   2   0  265.97   36.50
 -14  -2   0   -7.30   15.60
 -14  -2   0   10.10   19.70
  14   2   0   -3.00   16.80
 -15  -2   0  248.88   42.20
 -15  -2   0  196.58   32.40
  15   2   0  234.88   37.10
 -16  -2   0   37.10   26.50
 -16  -2   0   34.50   20.10
  16   2   0   43.70   23.70
 -17  -2   0   -7.10   20.40
 -17  -2   0   -9.80   24.30
  17   2   0   28.20   25.50
  19  -3   0  -11.30   20.10
 -19   3   0   28.50   23.90
 -19   3   0    6.10   20.60
  18  -3   0   55.89   21.80
 -18   3   0   67.59   24.20
 -18   3   0   29.80   20.80
  17  -3   0   34.80   18.80
 -17   3   0   26.30   20.00
 -17   3   0   31.20   19.30
  16  -3   0  164.58   29.10
 -16   3   0  193.08   32.10
 -16   3   0  159.48   29.80
 -16   3   0  139.49   32.50
  15  -3   0  301.67   32.10
 -15   3   0  243.68   33.40
 -15   3   0  207.18   32.90
 -15   3   0  296.47   35.50
  14  -3   0  179.28   26.90
  14  -3   0  195.88   32.70
 -14   3   0  179.28   34.10
 -14   3   0  246.58   29.50
 -14   3   0  273.07   33.30
 -14   3   0  214.88   30.60
  13  -3   0   11.20   12.30
  13  -3   0   29.30   16.80
 -13   3   0   98.99   28.00
 -13   3   0   27.20   17.80
 -13   3   0   39.00   16.10
 -13   3   0   30.40   14.90
  12  -3   0   88.79   23.00
  12  -3   0  133.79   20.30
 -12   3   0   82.69   21.10
 -12   3   0   69.09   16.90
 -12   3   0  102.09   24.20
 -12   3   0   66.19   20.40
  11  -3   0  143.29   26.40
  11  -3   0  163.58   20.50
 -11   3   0  127.19   21.80
 -11   3   0  163.78   24.80
 -11   3   0  167.68   30.60
 -11   3   0  151.88   20.80
  10  -3   0    7.90    8.60
  10  -3   0   20.00   12.70
 -10   3   0   33.70   12.90
 -10   3   0   17.00   10.90
 -10   3   0    3.70   13.30
 -10   3   0   18.90   13.80
   9  -3   0  379.66   32.10
   9  -3   0  454.85   26.90
   9  -3   0  399.56   25.50
  -9   3   0  430.86   31.70
  -9   3   0  412.26   32.80
  -9   3   0  374.96   26.10
  -9   3   0  436.96   27.20
  -9   3   0  417.36   27.00
  -9   3   0  382.86   33.80
  -9   3   0  406.66   29.40
   8  -3   0  530.85   28.60
   8  -3   0  534.25   35.90
   8  -3   0  558.64   29.30
  -8   3   0  549.45   29.90
  -8   3   0  498.15   29.00
  -8   3   0  521.35   37.20
  -8   3   0  517.35   31.90
  -8   3   0  513.35   34.20
  -8   3   0  475.55   34.90
  -8   3   0  542.75   29.80
   7  -3   0  764.22   35.60
   7  -3   0  725.33   42.60
   7  -3   0  739.33   35.60
  -7   3   0  750.12   36.10
  -7   3   0  766.02   44.50
  -7   3   0  764.12   36.20
  -7   3   0  762.02   41.40
  -7   3   0  714.73   42.30
  -7   3   0  764.72   36.40
  -7   3   0  737.23   39.00
   6  -3   0   42.20   11.30
   6  -3   0   42.80    8.20
   6  -3   0   41.00   10.20
   6  -3   0   46.80    7.80
  -6   3   0   53.29   12.70
  -6   3   0   53.19   12.90
  -6   3   0   57.19   12.50
  -6   3   0   51.09   12.70
  -6   3   0   41.80    8.90
  -6   3   0   45.50    9.40
   5  -3   0 2255.67   87.49
   5  -3   0 2226.58   87.49
   5  -3   0 2246.18   92.89
   5  -3   0 2240.38   94.69
  -5   3   0 2247.38   87.59
  -5   3   0 2129.89   92.99
  -5   3   0 2171.38   87.59
  -5   3   0 2190.78   91.69
  -5   3   0 2350.76   95.19
   4  -3   0   17.30    4.00
   4  -3   0   12.70    2.80
   4  -3   0   16.90    7.20
   4  -3   0    6.60    6.80
  -4   3   0   13.10    3.20
  -4   3   0   19.60    4.60
  -4   3   0   17.00    8.40
  -4   3   0   10.30    6.90
  -4   3   0   22.70    7.30
   3  -3   0 6887.91  265.87
  -3   3   0 6779.12  265.97
  -3   3   0 7006.00  267.97
   2  -3   0   93.99    5.40
   2  -3   0   74.49    5.30
  -2   3   0   81.29    5.70
  -2   3   0   83.89    6.00
   0  -3   0  194.28   13.60
   0  -3   0  275.37   15.20
   0  -3   0  220.38   14.00
   0   3   0  243.68   15.00
   0   3   0  272.17   15.30
  -1  -3   0 1957.40   76.89
  -1  -3   0 1857.21   76.49
  -1  -3   0 1807.42   76.29
   1   3   0 1773.42   76.59
   1   3   0 1891.91   76.49
  -2  -3   0 2086.29   85.99
  -2  -3   0 2051.59   85.79
   2   3   0 1991.70   85.99
   2   3   0 2116.19   85.99
  -3  -3   0  174.38   16.00
  -3  -3   0  149.88   17.00
  -3  -3   0  181.88   15.20
   3   3   0  197.08   17.00
   3   3   0  173.28   17.90
  -4  -3   0  496.45   31.30
  -4  -3   0  502.55   31.10
  -4  -3   0  513.75   31.30
  -4  -3   0  535.05   30.20
   4   3   0  543.75   32.00
   4   3   0  529.15   31.30
  -5  -3   0  347.17   26.40
  -5  -3   0  336.27   25.00
   5   3   0  352.66   27.00
  -6  -3   0   68.69   16.40
  -6  -3   0   89.29   17.30
   6   3   0  133.19   20.40
  -7  -3   0  244.78   26.50
  -7  -3   0  250.47   24.00
   7   3   0  223.28   25.50
  -8  -3   0  298.77   29.00
  -8  -3   0  281.07   27.40
   8   3   0  279.07   28.10
  -9  -3   0  182.08   25.40
  -9  -3   0  164.38   25.70
   9   3   0  158.38   24.30
 -10  -3   0   78.59   21.10
 -10  -3   0   50.29   16.40
  10   3   0   64.59   18.80
 -11  -3   0    2.50   14.60
 -11  -3   0    0.50   16.10
  11   3   0    3.00   15.50
 -12  -3   0   46.70   20.00
 -12  -3   0   82.19   23.20
  12   3   0   41.10   19.50
 -13  -3   0  431.56   45.50
 -13  -3   0  407.06   43.50
  13   3   0  373.76   41.70
 -14  -3   0   50.59   24.30
  14   3   0   -2.30   17.30
 -15  -3   0   19.40   18.70
 -15  -3   0   40.20   28.20
  15   3   0   30.00   24.30
 -16  -3   0   31.40   28.70
 -16  -3   0   24.10   21.10
  16   3   0    8.80   25.70
 -17  -3   0   -2.80   21.30
 -17  -3   0    6.50   27.50
  17   3   0    1.20   24.60
  19  -4   0  -16.20   18.70
 -19   4   0   18.80   22.00
  18  -4   0  124.19   31.70
 -18   4   0   81.49   24.10
 -18   4   0   62.59   22.70
  17  -4   0    4.90   15.40
 -17   4   0   -1.30   15.40
 -17   4   0   10.40   16.60
  16  -4   0  144.09   27.90
 -16   4   0  246.38   33.10
 -16   4   0  194.48   29.50
 -16   4   0  220.18   35.00
  15  -4   0   92.99   23.30
 -15   4   0  106.49   27.70
 -15   4   0  140.39   29.50
 -15   4   0   96.29   24.60
  14  -4   0   14.90   16.00
  14  -4   0   17.40   12.10
 -14   4   0   -6.70   12.60
 -14   4   0   -0.20   16.70
 -14   4   0    7.80   15.00
  13  -4   0   92.79   19.10
  13  -4   0   94.09   25.30
 -13   4   0   84.89   17.60
 -13   4   0   67.59   18.60
 -13   4   0   98.79   26.30
  12  -4   0   12.60   10.20
  12  -4   0   11.90   13.50
 -12   4   0   25.80   12.20
 -12   4   0   -0.90   14.80
 -12   4   0   21.90   13.20
  11  -4   0  945.61   48.50
  11  -4   0 1008.20   59.99
 -11   4   0  867.91   57.49
 -11   4   0 1025.90   49.90
 -11   4   0  888.41   51.89
 -11   4   0  942.21   55.39
  10  -4   0   -1.10    7.40
  10  -4   0    1.00   10.80
  10  -4   0    8.50    7.80
 -10   4   0   -2.60    9.40
 -10   4   0    3.50    8.50
 -10   4   0  -11.60    7.30
 -10   4   0   -5.00    8.20
 -10   4   0   26.60   13.70
 -10   4   0    5.30   13.60
   9  -4   0 1153.58   61.99
   9  -4   0 1150.58   51.99
   9  -4   0 1114.19   52.29
  -9   4   0 1113.59   52.49
  -9   4   0 1183.68   53.49
  -9   4   0 1212.28   53.19
  -9   4   0 1099.19   56.49
  -9   4   0 1199.08   60.49
  -9   4   0 1128.39   62.79
   8  -4   0   -5.00    8.00
   8  -4   0   -8.00    8.20
   8  -4   0    4.20    5.00
   8  -4   0   -4.00    4.90
  -8   4   0   -8.00    5.70
  -8   4   0    0.70    5.30
  -8   4   0  -15.90    9.30
  -8   4   0  -11.30    5.40
  -8   4   0    6.90   10.60
  -8   4   0   -2.40    7.60
   7  -4   0  630.74   35.50
   7  -4   0  588.04   28.40
   7  -4   0  600.84   28.50
   7  -4   0  579.54   37.10
  -7   4   0  625.44   36.60
  -7   4   0  638.44   29.20
  -7   4   0  610.84   29.20
  -7   4   0  616.14   34.60
  -7   4   0  618.54   29.40
  -7   4   0  542.15   37.70
   6  -4   0   47.80   12.00
   6  -4   0   48.80    6.60
   6  -4   0   65.59    7.20
   6  -4   0   75.09   14.80
  -6   4   0   37.20    7.80
  -6   4   0   66.29   14.80
  -6   4   0   61.39   15.40
  -6   4   0   63.89    7.70
  -6   4   0   75.79    8.20
  -6   4   0   41.00   11.20
   5  -4   0  725.13   36.20
   5  -4   0  647.64   26.30
   5  -4   0  659.33   26.30
   5  -4   0  654.73   34.70
  -5   4   0  626.34   26.40
  -5   4   0  660.53   36.10
  -5   4   0  649.64   35.60
  -5   4   0  609.34   26.50
  -5   4   0  653.03   33.20
  -5   4   0  631.04   26.50
   4  -4   0  177.08   15.40
   4  -4   0  144.79   15.60
  -4   4   0  134.29   14.10
  -4   4   0  174.58   16.30
   3  -4   0  363.16   15.40
   3  -4   0  362.46   15.10
   3  -4   0  386.76   23.20
  -3   4   0  362.96   22.90
  -3   4   0  409.26   22.80
  -3   4   0  373.66   15.60
   2  -4   0  434.76   18.90
   2  -4   0  417.96   19.10
   2  -4   0  391.46   18.80
  -2   4   0  426.86   24.00
  -2   4   0  408.66   19.30
  -2   4   0  417.96   19.20
  -2   4   0  376.76   22.60
   1  -4   0   80.49    9.00
   1  -4   0   90.89    9.00
   1  -4   0   90.09    8.80
  -1   4   0   75.39   12.70
  -1   4   0   57.29    9.60
  -1   4   0   75.59    9.20
   0  -4   0  144.39   12.50
   0  -4   0  172.38   13.20
   0  -4   0  148.19   13.10
   0   4   0  156.78   15.10
   0   4   0  184.18   13.80
   0   4   0  153.78   13.80
  -1  -4   0  187.18   15.30
  -1  -4   0  157.28   15.30
  -1  -4   0  186.18   15.30
   1   4   0  162.28   15.00
   1   4   0  163.88   16.10
  -2  -4   0   11.20    7.70
  -2  -4   0    9.60    7.00
  -2  -4   0   15.60    7.70
   2   4   0   10.40    7.80
   2   4   0    5.30    7.00
  -3  -4   0  675.83   36.20
  -3  -4   0  747.33   39.30
  -3  -4   0  769.12   39.90
  -3  -4   0  768.72   39.80
   3   4   0  670.03   38.70
   3   4   0  706.93   38.50
  -4  -4   0  174.98   20.30
  -4  -4   0  203.48   18.80
   4   4   0  218.18   21.60
  -5  -4   0   32.10    9.80
  -5  -4   0   55.69   13.80
   5   4   0   67.19   18.30
  -6  -4   0  231.38   22.20
  -6  -4   0  162.58   21.80
   6   4   0  140.49   21.50
  -7  -4   0   23.20   11.20
  -7  -4   0   17.20   12.00
   7   4   0   14.80   11.10
  -8  -4   0   44.10   14.10
  -8  -4   0   15.70   14.10
   8   4   0   15.80   14.10
  -9  -4   0   57.19   16.10
  -9  -4   0   36.90   16.20
   9   4   0   55.29   18.10
 -10  -4   0   10.10   12.80
 -10  -4   0    4.50   14.30
  10   4   0    9.50   14.30
 -11  -4   0   39.20   18.60
 -11  -4   0   44.90   21.90
  11   4   0   62.39   22.40
 -12  -4   0   85.49   25.40
 -12  -4   0  154.88   31.30
  12   4   0  211.48   32.60
 -13  -4   0   23.30   17.80
 -13  -4   0   37.80   23.10
  13   4   0   93.69   26.50
 -14  -4   0  105.99   30.40
  14   4   0   90.69   27.00
 -15  -4   0  -26.90   22.00
  15   4   0    7.40   23.10
 -16  -4   0   -4.20   25.50
 -16  -4   0  -15.20   19.40
  16   4   0    7.50   26.00
 -19   5   0   60.49   24.80
  18  -5   0   18.40   16.70
 -18   5   0   18.50   20.70
  17  -5   0   12.10   14.90
 -17   5   0   35.40   17.20
 -17   5   0    0.20   17.90
  16  -5   0   49.99   16.70
 -16   5   0   65.49   22.50
 -16   5   0   16.60   15.10
 -16   5   0   80.59   23.70
  15  -5   0  121.49   22.90
 -15   5   0   73.39   22.20
 -15   5   0  167.18   24.40
 -15   5   0  103.99   29.70
  14  -5   0    1.50   10.30
  14  -5   0   20.60   17.30
 -14   5   0   10.80   11.40
 -14   5   0    8.20   15.60
 -14   5   0   14.10   18.00
  13  -5   0  279.07   34.20
  13  -5   0  205.88   22.60
 -13   5   0  228.88   24.60
 -13   5   0  186.98   31.70
 -13   5   0  178.68   27.30
  12  -5   0  123.89   25.60
  12  -5   0  150.48   18.50
 -12   5   0  142.39   19.70
 -12   5   0  138.89   24.30
 -12   5   0  130.79   28.00
 -12   5   0  172.08   27.40
  11  -5   0  402.76   25.50
  11  -5   0  370.96   34.70
  11  -5   0  375.36   24.50
 -11   5   0  340.87   25.90
 -11   5   0  361.66   31.50
 -11   5   0  408.96   26.70
 -11   5   0  329.87   33.20
 -11   5   0  384.36   25.80
 -11   5   0  387.06   36.90
  10  -5   0  136.99   22.60
  10  -5   0   87.29   12.80
  10  -5   0   96.29   13.60
 -10   5   0   87.99   14.90
 -10   5   0  109.89   15.10
 -10   5   0   91.59   25.50
 -10   5   0   95.19   14.30
 -10   5   0  108.69   22.30
 -10   5   0  145.99   21.10
   9  -5   0  228.28   22.70
   9  -5   0  251.17   25.70
   9  -5   0  242.48   16.10
   9  -5   0  211.48   15.70
  -9   5   0  204.28   24.90
  -9   5   0  219.08   16.80
  -9   5   0  209.78   16.20
  -9   5   0  247.48   17.20
  -9   5   0  210.88   22.00
  -9   5   0  195.68   25.40
   8  -5   0   12.70    9.80
   8  -5   0   32.70   11.70
   8  -5   0   12.40    4.90
   8  -5   0   18.40    5.00
  -8   5   0   20.70   10.50
  -8   5   0   27.30   12.70
  -8   5   0   12.30    5.70
  -8   5   0   12.30    5.50
  -8   5   0   19.90    6.00
  -8   5   0   23.90   12.60
  -8   5   0   19.70    5.50
   7  -5   0  259.47   13.80
   7  -5   0  271.57   13.90
   7  -5   0  248.98   21.80
   7  -5   0  285.47   25.40
  -7   5   0  249.88   24.50
  -7   5   0  258.77   14.10
  -7   5   0  269.97   22.60
  -7   5   0  278.47   25.20
  -7   5   0  254.07   14.40
  -7   5   0  271.77   14.70
  -7   5   0  260.27   14.30
   6  -5   0 1315.37   63.79
   6  -5   0 1369.56   53.19
   6  -5   0 1408.36   65.29
   6  -5   0 1358.86   52.99
  -6   5   0 1371.46   66.29
  -6   5   0 1333.97   53.39
  -6   5   0 1412.46   63.19
  -6   5   0 1421.76   65.69
  -6   5   0 1403.56   53.59
   5  -5   0 1694.03   73.19
   5  -5   0 1583.54   72.79
  -5   5   0 1688.33   74.19
  -5   5   0 1536.45   71.09
   4  -5   0  346.77   23.70
  -4   5   0  299.87   22.10
  -4   5   0  338.37   23.60
   3  -5   0  981.80   40.10
   3  -5   0  974.90   40.50
  -3   5   0 1004.30   47.60
  -3   5   0  997.30   40.70
  -3   5   0 1014.20   47.40
  -3   5   0 1011.50   40.50
   2  -5   0 1459.25   60.39
   2  -5   0 1439.76   59.99
   2  -5   0 1500.45   60.29
  -2   5   0 1457.15   60.29
  -2   5   0 1531.05   64.69
  -2   5   0 1522.35   65.69
  -2   5   0 1442.96   60.59
   1  -5   0   15.40    5.70
   1  -5   0   19.90    5.30
   1  -5   0   27.20    6.50
  -1   5   0    5.50    7.70
  -1   5   0   21.40    6.00
  -1   5   0    5.90    5.90
  -1   5   0   14.50    7.90
   0  -5   0  582.74   29.00
   0  -5   0  527.35   28.10
   0  -5   0  569.94   28.70
   0   5   0  449.16   28.40
   0   5   0  553.84   31.30
   0   5   0  556.14   28.70
  -1  -5   0  564.94   31.10
  -1  -5   0  618.84   31.70
  -1  -5   0  518.55   30.50
   1   5   0  593.14   31.70
   1   5   0  542.65   31.60
  -2  -5   0  217.68   18.70
  -2  -5   0  208.48   19.30
  -2  -5   0  219.08   19.10
   2   5   0  215.08   20.40
   2   5   0  182.08   18.70
  -3  -5   0 1627.64   74.19
  -3  -5   0 1644.94   70.69
   3   5   0 1528.15   73.89
  -4  -5   0  867.11   45.30
  -4  -5   0  906.21   48.50
   4   5   0  901.21   49.10
  -5  -5   0    6.10    8.20
  -5  -5   0   -6.60    9.40
   5   5   0    9.10   10.20
  -6  -5   0  105.69   20.10
  -6  -5   0  106.89   18.30
   6   5   0   87.09   19.70
  -7  -5   0   79.39   20.10
  -7  -5   0   96.29   19.50
   7   5   0   66.49   17.90
  -8  -5   0  -25.60   10.10
  -8  -5   0  -12.40    8.40
   8   5   0    5.60   13.20
  -9  -5   0   18.00   13.40
  -9  -5   0   -9.40   14.60
   9   5   0   20.40   17.70
 -10  -5   0   68.39   21.40
 -10  -5   0   93.09   22.90
  10   5   0   41.80   19.20
 -11  -5   0   16.20   17.80
 -11  -5   0   19.80   18.40
  11   5   0    6.80   17.90
 -12  -5   0   69.09   26.10
 -12  -5   0  134.89   30.90
  12   5   0   74.99   26.20
 -13  -5   0   26.70   23.40
  13   5   0  -27.40   18.00
 -14  -5   0    0.10   23.10
  14   5   0  -17.10   20.30
 -15  -5   0    7.60   23.80
  15   5   0   21.40   25.70
 -16  -5   0  -30.20   26.20
  16   5   0   26.60   29.60
 -19   6   0    7.30   22.80
 -18   6   0   12.20   20.20
  17  -6   0   42.50   16.40
 -17   6   0   49.90   22.20
  16  -6   0   11.30   12.80
 -16   6   0   20.70   20.00
 -16   6   0   13.80   13.10
 -16   6   0   11.70   13.20
 -16   6   0   -3.10   17.80
  15  -6   0   -4.10   10.40
 -15   6   0  -12.60   16.10
 -15   6   0   11.50   10.70
 -15   6   0   19.40   18.00
 -15   6   0    3.30   11.40
  14  -6   0  113.09   28.60
  14  -6   0  102.69   18.40
 -14   6   0  105.39   18.90
 -14   6   0   80.09   23.40
 -14   6   0   59.69   20.00
 -14   6   0  125.59   19.30
  13  -6   0  103.69   24.70
  13  -6   0  123.89   18.20
 -13   6   0  172.98   19.50
 -13   6   0  125.09   18.20
 -13   6   0  118.09   29.20
 -13   6   0  199.08   29.80
 -13   6   0  145.59   25.70
  12  -6   0   15.70    8.30
  12  -6   0   21.30   14.90
  12  -6   0    5.90    7.60
 -12   6   0   -6.60    7.60
 -12   6   0   11.40    8.90
 -12   6   0   17.80   19.10
 -12   6   0   -2.70   13.50
 -12   6   0   17.70   16.60
 -12   6   0   -4.30    7.60
 -12   6   0   19.50    9.70
  11  -6   0  212.08   17.10
  11  -6   0  216.28   29.30
  11  -6   0  207.98   16.70
 -11   6   0  208.18   18.00
 -11   6   0  213.28   18.00
 -11   6   0  206.28   30.40
 -11   6   0  165.18   26.40
 -11   6   0  197.88   17.50
 -11   6   0  198.68   25.10
 -11   6   0  208.68   18.40
  10  -6   0    6.10   10.40
  10  -6   0    4.50    5.30
  10  -6   0   23.30   12.60
  10  -6   0   -3.00    4.60
 -10   6   0   22.80   12.40
 -10   6   0   12.20   12.40
 -10   6   0    7.50    5.50
 -10   6   0    4.10    6.10
 -10   6   0   19.00   14.60
 -10   6   0    3.60    5.70
 -10   6   0   -2.70    6.00
   9  -6   0    5.00    3.80
   9  -6   0    7.70   10.80
   9  -6   0    7.00    9.90
   9  -6   0    6.20    4.40
  -9   6   0    6.70    5.10
  -9   6   0    1.30    9.70
  -9   6   0   -0.70   12.90
  -9   6   0    9.50   13.00
  -9   6   0   11.90    5.50
  -9   6   0   14.80    5.50
   8  -6   0  124.29    8.30
   8  -6   0  156.28    8.70
   8  -6   0  169.58   19.50
   8  -6   0  184.28   21.10
  -8   6   0  126.59    9.20
  -8   6   0  160.88   23.50
  -8   6   0  114.29   20.30
  -8   6   0  104.79   16.70
  -8   6   0  143.39    9.60
   7  -6   0   54.79   15.80
   7  -6   0   84.09   17.30
  -7   6   0   58.09   15.90
  -7   6   0   63.09   13.70
   6  -6   0  462.05   29.90
   6  -6   0  387.56   29.40
  -6   6   0  389.26   27.80
  -6   6   0  421.16   30.30
   5  -6   0 1239.28   57.89
   5  -6   0 1205.08   59.09
  -5   6   0 1172.38   58.49
  -5   6   0 1186.58   57.89
   4  -6   0   96.09    6.30
   4  -6   0   92.69    7.00
   4  -6   0  135.89   17.30
  -4   6   0  105.59   15.30
  -4   6   0  101.39   15.70
  -4   6   0   84.09    7.50
   3  -6   0 2372.36   95.29
   3  -6   0 2439.46   95.89
  -3   6   0 2485.65   95.89
  -3   6   0 2441.86   96.19
  -3   6   0 2418.56  102.29
  -3   6   0 2396.16  102.79
   2  -6   0  156.18   13.10
   2  -6   0  164.58   13.20
   2  -6   0  162.48   12.70
  -2   6   0  189.08   13.90
  -2   6   0  156.88   14.20
  -2   6   0  162.58   18.00
  -2   6   0  137.79   16.70
   1  -6   0  392.36   22.50
   1  -6   0  415.76   23.30
   1  -6   0  367.76   22.80
  -1   6   0  389.86   24.10
  -1   6   0  402.66   25.30
  -1   6   0  381.06   26.70
  -1   6   0  388.46   23.00
   0  -6   0  228.08   18.70
   0  -6   0  215.48   17.70
   0  -6   0  238.78   18.80
   0   6   0  233.48   21.50
   0   6   0  228.38   20.00
   0   6   0  265.17   19.10
  -1  -6   0    9.10    8.10
  -1  -6   0  -12.00    7.30
  -1  -6   0    3.40    6.80
   1   6   0    6.90    9.50
   1   6   0   -5.30    7.10
  -2  -6   0  163.98   19.90
   2   6   0  151.78   20.50
  -3  -6   0   17.80   10.40
   3   6   0   26.00   12.10
  -4  -6   0  811.22   45.70
  -4  -6   0  789.02   41.60
   4   6   0  713.73   45.40
  -5  -6   0   57.69   15.10
  -5  -6   0   52.59   15.80
   5   6   0   43.00   14.30
  -6  -6   0  437.36   30.70
  -6  -6   0  324.47   31.50
   6   6   0  353.16   34.70
  -7  -6   0   11.70   13.20
  -7  -6   0    4.80   10.80
   7   6   0   -3.20   12.30
  -8  -6   0   31.60   16.10
  -8  -6   0   31.30   13.70
   8   6   0   -7.60   14.60
  -9  -6   0  139.39   25.50
  -9  -6   0  159.98   28.90
   9   6   0  121.39   28.10
 -10  -6   0   65.59   19.30
 -10  -6   0   63.09   22.50
  10   6   0  104.09   28.90
 -11  -6   0    1.40   19.20
 -11  -6   0   -1.00   14.40
  11   6   0    2.30   19.80
 -12  -6   0  178.48   35.80
 -12  -6   0  259.77   36.80
  12   6   0  201.38   36.90
 -13  -6   0   63.69   27.30
  13   6   0   22.70   22.80
 -14  -6   0   10.40   25.90
  14   6   0  -29.60   21.80
 -15  -6   0  -19.80   23.40
  15   6   0    2.60   24.60
 -19   7   0   33.70   25.30
 -18   7   0   24.60   22.70
 -17   7   0    2.20   19.90
 -16   7   0  -15.80   16.60
 -16   7   0   -9.00   18.20
  15  -7   0   -9.80    8.70
 -15   7   0   -4.90    9.30
 -15   7   0   -1.20    9.50
 -15   7   0  -16.50   15.70
 -15   7   0  -10.40   17.00
  14  -7   0   60.09   15.30
  14  -7   0   42.50   19.40
 -14   7   0   68.69   21.70
 -14   7   0   33.10   24.60
 -14   7   0   80.39   22.80
 -14   7   0   53.79   14.40
 -14   7   0   53.49   14.80
  13  -7   0   24.80    8.50
  13  -7   0   28.30   18.20
 -13   7   0   27.80   21.80
 -13   7   0   20.30   16.80
 -13   7   0   20.20    8.80
 -13   7   0   16.20    8.40
 -13   7   0   -2.00   16.70
  12  -7   0   -0.40   13.20
  12  -7   0   -1.90   11.40
  12  -7   0   -3.50    5.70
  12  -7   0   -5.60    5.30
 -12   7   0   -4.60   15.20
 -12   7   0    7.50    7.30
 -12   7   0   -4.70    5.80
 -12   7   0   21.60   14.80
 -12   7   0  -19.10   16.80
 -12   7   0    0.20    6.30
  11  -7   0    6.30    4.40
  11  -7   0   18.80   13.70
  11  -7   0   19.20   14.20
  11  -7   0    8.90    5.00
 -11   7   0    0.50   15.20
 -11   7   0    4.70    5.80
 -11   7   0   12.80   12.50
 -11   7   0    8.70   14.20
 -11   7   0    5.00    6.00
 -11   7   0    1.10    5.40
  10  -7   0   11.10   12.70
  10  -7   0   38.00   13.80
  10  -7   0   33.00    5.90
  10  -7   0   31.40    5.70
 -10   7   0   21.70    5.40
 -10   7   0   18.10   12.20
 -10   7   0   13.10   16.20
 -10   7   0   15.80   15.20
 -10   7   0   30.30    7.10
   9  -7   0    6.40   10.20
   9  -7   0   14.90   11.10
  -9   7   0    9.30   13.40
  -9   7   0    7.00   11.00
   8  -7   0    3.90    9.90
   8  -7   0   -8.20    7.60
  -8   7   0    7.30   12.50
  -8   7   0    5.70   10.20
   7  -7   0   16.20   10.00
   7  -7   0   -0.90    8.10
  -7   7   0  -14.00    8.90
  -7   7   0   -4.80    9.10
   6  -7   0  994.50   51.99
   6  -7   0  954.80   49.99
  -6   7   0  918.11   51.29
  -6   7   0  942.61   50.69
   5  -7   0  282.47   24.80
  -5   7   0  327.97   26.30
  -5   7   0  268.17   23.90
  -5   7   0  258.67   12.10
  -5   7   0  271.57   12.40
   4  -7   0   -1.80    3.20
   4  -7   0   -0.80    3.40
  -4   7   0   -2.20    4.10
  -4   7   0   -2.40    9.70
  -4   7   0    0.30    3.80
  -4   7   0   -1.80    9.10
   3  -7   0  439.96   22.60
   3  -7   0  440.76   23.10
  -3   7   0  437.66   23.70
  -3   7   0  438.36   28.40
  -3   7   0  427.66   29.90
  -3   7   0  435.16   23.10
   2  -7   0   34.40    8.80
   2  -7   0   23.00    7.00
   2  -7   0   43.00    9.50
  -2   7   0   25.90   11.60
  -2   7   0   20.90    7.80
  -2   7   0   24.50   10.50
  -2   7   0   22.00    7.10
   1  -7   0   44.70   10.70
   1  -7   0   80.49   13.40
   1  -7   0   91.69   12.80
  -1   7   0   53.69   14.30
  -1   7   0   86.99   14.30
  -1   7   0   88.69   17.80
  -1   7   0   58.19   12.50
   0  -7   0  544.25   29.90
   0  -7   0  483.45   29.30
   0  -7   0  427.86   27.70
   0   7   0  499.15   29.40
   0   7   0  459.05   30.60
   0   7   0  448.36   32.30
  -1  -7   0   65.69   15.90
   1   7   0  102.69   17.50
  -2  -7   0   28.50   11.10
   2   7   0   17.20   11.00
  -3  -7   0  140.29   20.30
   3   7   0  186.58   22.70
  -4  -7   0   53.29   14.50
  -4  -7   0   59.69   15.20
   4   7   0   43.10   14.30
  -5  -7   0   73.79   16.80
  -5  -7   0   45.50   16.30
   5   7   0   40.00   16.10
  -6  -7   0  375.66   33.40
  -6  -7   0  312.77   27.70
   6   7   0  287.07   34.00
  -7  -7   0   14.30   11.70
  -7  -7   0   21.70   15.30
   7   7   0    5.40   14.10
  -8  -7   0   74.09   17.50
  -8  -7   0   61.79   21.30
   8   7   0   57.49   21.10
  -9  -7   0  213.98   34.40
  -9  -7   0  384.56   35.00
   9   7   0  313.87   38.00
 -10  -7   0  174.08   35.80
 -10  -7   0  158.18   29.00
  10   7   0   81.79   25.90
 -11  -7   0    4.80   15.10
 -11  -7   0   24.60   21.40
  11   7   0   -4.90   18.90
 -12  -7   0  260.37   40.60
 -12  -7   0  344.17   41.00
  12   7   0  259.07   45.60
 -13  -7   0   -3.30   24.70
  13   7   0  -13.40   23.20
 -14  -7   0   14.60   26.40
  14   7   0   30.40   26.90
 -15  -7   0   -6.30   25.80
  15   7   0    4.20   26.90
 -19   8   0   -4.00   23.30
 -18   8   0   99.19   28.80
 -17   8   0   17.70   21.20
 -16   8   0   -8.50   17.40
 -16   8   0    5.70   19.30
 -15   8   0  -25.70   20.90
 -15   8   0   -4.30   17.80
 -15   8   0    1.90   17.00
  14  -8   0   10.20    7.30
  14  -8   0   16.40   18.50
 -14   8   0   14.00   18.30
 -14   8   0   15.90   21.20
 -14   8   0   30.60   19.00
  13  -8   0   20.40    6.10
  13  -8   0   -1.30   14.50
  13  -8   0   49.60   17.00
 -13   8   0   14.10    6.70
 -13   8   0    9.30   15.80
 -13   8   0   -0.60   18.90
  12  -8   0   32.80    5.80
  12  -8   0   15.80   13.30
  12  -8   0   34.80   17.90
  12  -8   0   17.90    4.50
 -12   8   0   19.40   15.90
 -12   8   0   43.90   22.60
 -12   8   0   19.90    5.30
 -12   8   0   35.90    7.20
  11  -8   0  111.89   22.30
  11  -8   0   94.19   25.40
 -11   8   0  115.59   27.50
 -11   8   0  148.09   25.10
  10  -8   0   -6.30   11.20
  10  -8   0   -9.50   10.00
 -10   8   0   -3.10   15.80
 -10   8   0    8.50   12.90
   9  -8   0  239.18   26.00
   9  -8   0  274.97   27.70
  -9   8   0  240.48   25.60
  -9   8   0  238.78   28.60
   8  -8   0  266.27   26.30
   8  -8   0  291.77   27.80
  -8   8   0  282.07   30.40
  -8   8   0  310.97   27.40
   7  -8   0   75.09   16.40
   7  -8   0   81.99   19.30
  -7   8   0   66.09   16.40
  -7   8   0  113.39   22.10
   6  -8   0   66.09   18.40
   6  -8   0   28.10    9.90
  -6   8   0   38.30   13.90
  -6   8   0   46.30   14.40
   5  -8   0  501.85   21.40
   5  -8   0  484.15   21.90
   5  -8   0  474.55   35.20
  -5   8   0  467.45   33.70
  -5   8   0  492.55   34.00
  -5   8   0  486.25   22.60
   4  -8   0   22.30    5.80
   4  -8   0   35.20    7.50
  -4   8   0   14.50   11.00
  -4   8   0   40.90   13.10
  -4   8   0   26.70    6.30
  -4   8   0   23.60    6.50
   3  -8   0  184.78   16.00
   3  -8   0  244.28   16.50
  -3   8   0  243.98   23.90
  -3   8   0  231.88   17.00
  -3   8   0  229.28   17.90
  -3   8   0  264.77   23.20
   2  -8   0    1.40    6.10
   2  -8   0    0.10    5.60
   2  -8   0   12.90    6.90
  -2   8   0   -2.70    7.10
  -2   8   0    4.90    6.50
  -2   8   0    6.00   10.60
  -2   8   0    8.00    9.20
   1  -8   0   -7.00    5.90
   1  -8   0    6.30    7.00
   1  -8   0   -0.90    7.20
  -1   8   0    8.00    9.60
  -1   8   0   -6.50    7.70
  -1   8   0    7.00    7.60
  -1   8   0  -15.60    8.70
   0  -8   0  255.57   22.00
   0   8   0  249.08   25.40
   0   8   0  273.67   24.30
  -1  -8   0  463.65   31.30
   1   8   0  423.76   31.50
  -2  -8   0  149.99   20.40
   2   8   0  153.48   23.60
  -3  -8   0   45.00   14.30
   3   8   0   27.90   14.70
  -4  -8   0   18.90   12.70
  -4  -8   0   17.90   10.00
   4   8   0   -0.20   12.50
  -5  -8   0   96.09   22.50
  -5  -8   0   92.29   18.40
   5   8   0  133.19   27.40
  -6  -8   0    0.40    9.30
  -6  -8   0   28.40   15.40
   6   8   0   -0.10   13.70
  -7  -8   0   37.20   17.60
  -7  -8   0   35.90   13.40
   7   8   0   33.40   18.70
  -8  -8   0   13.90   12.70
  -8  -8   0   -0.50   16.30
   8   8   0    9.90   19.00
  -9  -8   0    0.50   17.10
  -9  -8   0    5.00   13.20
   9   8   0  -15.10   16.00
 -10  -8   0  439.06   42.10
 -10  -8   0  483.35   50.09
  10   8   0  385.46   48.30
 -11  -8   0    4.30   16.60
 -11  -8   0   12.20   20.70
  11   8   0   33.50   23.30
 -12  -8   0  243.18   45.60
  12   8   0  252.77   47.90
 -13  -8   0   -1.20   24.60
  13   8   0   20.50   26.10
 -14  -8   0   29.10   29.20
  14   8   0   42.80   31.40
 -19   9   0   21.40   25.30
 -18   9   0   13.20   23.70
 -17   9   0   22.90   22.80
 -16   9   0    6.30   20.40
 -16   9   0  -21.80   22.60
 -15   9   0  117.09   28.10
 -15   9   0  148.69   38.30
  14  -9   0   44.00   19.10
  14  -9   0   81.29   21.70
 -14   9   0   41.80   27.50
 -14   9   0   49.50   19.50
  13  -9   0   18.70   17.00
  13  -9   0    4.30   15.10
 -13   9   0   14.70   16.90
 -13   9   0    5.50   22.00
  12  -9   0  276.67   30.60
  12  -9   0  279.57   32.90
 -12   9   0  222.08   35.70
 -12   9   0  228.88   31.40
  11  -9   0  -16.50   11.60
  11  -9   0   23.10   13.20
 -11   9   0  -17.00   17.70
 -11   9   0    7.40   15.80
  10  -9   0   -6.50   11.40
  10  -9   0  -14.20    8.30
 -10   9   0    5.00   13.70
 -10   9   0  -16.10   13.30
   9  -9   0   37.50   14.40
   9  -9   0   69.69   17.20
  -9   9   0   46.40   15.60
  -9   9   0   54.19   19.20
   8  -9   0  126.89   21.60
   8  -9   0  192.18   22.90
  -8   9   0  234.08   26.80
  -8   9   0  156.68   23.60
   7  -9   0  102.69   18.40
   7  -9   0  152.08   22.00
  -7   9   0  114.29   21.40
  -7   9   0  114.99   23.20
   6  -9   0   85.69   15.70
   6  -9   0   79.09   18.80
  -6   9   0   85.19   18.90
  -6   9   0   77.99   19.00
   5  -9   0  110.39   10.20
   5  -9   0  130.39    9.70
  -5   9   0  148.19   21.20
  -5   9   0   84.89   19.80
  -5   9   0  120.09   11.50
   4  -9   0   13.00    6.10
   4  -9   0   18.60    5.70
  -4   9   0   -3.40    6.00
  -4   9   0   -6.80   11.80
  -4   9   0  -17.60    9.90
  -4   9   0    5.20    5.90
   3  -9   0   11.20    6.50
   3  -9   0    5.30    6.50
  -3   9   0   10.40   11.30
  -3   9   0   12.00    7.20
  -3   9   0    4.10    7.70
  -3   9   0   30.60   13.60
   2  -9   0   25.70    8.00
   2  -9   0   45.20    9.90
   2  -9   0   44.40   12.00
  -2   9   0   46.10   11.40
  -2   9   0   23.00   12.90
  -2   9   0   25.50   11.80
  -2   9   0   27.00    9.20
   1  -9   0   48.30   11.50
  -1   9   0   40.30   12.30
  -1   9   0   23.40   13.30
  -1   9   0   40.90   13.80
   0  -9   0   21.60   10.00
   0   9   0   -3.50    9.70
   0   9   0   11.40   11.30
  -1  -9   0  877.41   48.80
   1   9   0  852.81   50.79
  -2  -9   0  134.99   22.20
   2   9   0  150.48   25.20
  -3  -9   0    5.30   12.40
   3   9   0  -15.20   10.70
  -4  -9   0   45.50   16.00
  -4  -9   0   24.00   11.00
   4   9   0   93.39   23.80
  -5  -9   0    3.70   10.00
  -5  -9   0    6.90   14.90
   5   9   0   12.60   15.90
  -6  -9   0   57.69   20.50
  -6  -9   0   64.39   18.50
   6   9   0   41.10   19.20
  -7  -9   0  170.08   32.40
  -7  -9   0  138.79   24.90
   7   9   0  115.89   32.50
  -8  -9   0  -12.20   15.70
  -8  -9   0   23.60   14.00
   8   9   0   16.40   19.30
  -9  -9   0  233.28   37.20
  -9  -9   0  268.37   32.30
   9   9   0  206.58   38.80
 -10  -9   0  131.29   31.10
 -10  -9   0  224.58   41.00
  10   9   0  101.39   30.60
 -11  -9   0   20.70   18.20
 -11  -9   0   26.00   25.00
  11   9   0   33.20   25.20
 -12  -9   0   87.89   32.80
  12   9   0   64.59   31.40
 -13  -9   0   23.60   27.50
  13   9   0   -2.70   23.80
 -18  10   0  -40.50   20.70
 -17  10   0   14.50   22.10
 -17  10   0   23.30   28.50
 -16  10   0   -4.70   18.40
 -16  10   0  -15.40   23.30
 -15  10   0   13.00   25.60
 -15  10   0   33.70   22.20
  14 -10   0  382.06   42.90
  14 -10   0  440.96   40.80
 -14  10   0  406.86   43.00
 -14  10   0  491.05   53.39
  13 -10   0   18.60   16.50
  13 -10   0    9.20   15.20
 -13  10   0   34.50   22.90
 -13  10   0    1.70   18.10
  12 -10   0  120.79   27.10
  12 -10   0  112.49   25.50
 -12  10   0   78.69   26.30
 -12  10   0   91.89   23.00
  11 -10   0   26.40   14.50
  11 -10   0   59.39   18.20
 -11  10   0   35.80   17.40
 -11  10   0   67.79   24.20
  10 -10   0  102.69   21.80
  10 -10   0  149.59   23.60
 -10  10   0  144.59   30.80
 -10  10   0  156.38   25.90
   9 -10   0   36.60   17.00
   9 -10   0   34.70   13.50
  -9  10   0   54.69   18.50
  -9  10   0   36.10   19.50
   8 -10   0   77.29   20.10
   8 -10   0   74.89   18.20
  -8  10   0   97.19   22.30
  -8  10   0   65.09   19.30
   7 -10   0   24.30   11.00
   7 -10   0   23.80   14.40
  -7  10   0    7.80   13.30
  -7  10   0    2.30   14.00
   6 -10   0    7.90    3.20
   6 -10   0   -5.60   11.90
   6 -10   0   11.00    3.80
  -6  10   0    8.30    4.50
  -6  10   0   -5.10   12.00
  -6  10   0    5.90   13.00
   5 -10   0  759.42   35.60
   5 -10   0  790.52   36.50
  -5  10   0  802.02   37.50
  -5  10   0  810.92   48.20
  -5  10   0  779.52   36.60
  -5  10   0  813.32   50.09
   4 -10   0   32.20    7.90
   4 -10   0   48.80   11.10
  -4  10   0   25.80   13.90
  -4  10   0   55.79   13.00
  -4  10   0   42.00   11.40
  -4  10   0   44.20   15.80
   3 -10   0  103.19   14.10
   3 -10   0  104.09   14.20
  -3  10   0   58.99   13.70
  -3  10   0   65.99   18.10
  -3  10   0   78.99   15.80
  -3  10   0   93.79   19.40
   2 -10   0   77.29   14.90
  -2  10   0   60.09   16.60
  -2  10   0   79.39   19.70
  -2  10   0   89.19   19.40
   1 -10   0   40.40   11.60
  -1  10   0   17.50   13.20
  -1  10   0   27.90   12.30
  -1  10   0    4.10   13.00
   0 -10   0  400.36   29.70
   0  10   0  347.57   30.50
   0  10   0  324.87   31.20
  -1 -10   0  236.98   25.90
   1  10   0  224.58   28.70
  -2 -10   0   46.80   16.20
   2  10   0   52.09   16.90
  -3 -10   0   47.20   16.30
   3  10   0   61.59   19.50
  -4 -10   0   22.10   16.00
  -4 -10   0   29.10   12.30
   4  10   0    1.40   16.30
  -5 -10   0   10.10   15.20
  -5 -10   0   -8.20    8.90
   5  10   0   -6.60   15.50
  -6 -10   0   13.50   11.30
  -6 -10   0   50.19   18.90
   6  10   0   39.90   22.40
  -7 -10   0  224.88   28.50
  -7 -10   0  225.68   34.30
   7  10   0  173.68   37.50
  -8 -10   0   -5.30   13.20
  -8 -10   0   30.40   21.20
   8  10   0  -10.40   18.00
  -9 -10   0   58.49   18.90
  -9 -10   0   73.19   27.00
   9  10   0   32.80   24.10
 -10 -10   0  -29.50   18.80
  10  10   0  -21.70   22.20
 -11 -10   0  -38.40   19.70
  11  10   0  -16.50   22.00
 -12 -10   0   24.50   28.20
  12  10   0   13.10   29.50
 -18  11   0  -18.70   22.30
 -17  11   0    3.90   27.00
 -17  11   0   22.30   25.20
 -16  11   0  -13.60   18.90
 -16  11   0    4.00   26.50
  15 -11   0   -4.50   15.80
 -15  11   0    9.90   26.50
 -15  11   0   50.89   24.60
  14 -11   0  131.99   29.00
 -14  11   0  172.18   41.60
 -14  11   0  188.18   35.50
  13 -11   0   89.49   23.70
  13 -11   0   44.10   19.40
 -13  11   0   54.39   27.90
 -13  11   0   60.49   22.40
  12 -11   0   57.79   19.70
  12 -11   0  127.89   27.10
 -12  11   0   71.69   23.70
 -12  11   0  152.88   32.80
  11 -11   0   68.19   20.40
  11 -11   0   15.10   12.90
 -11  11   0   41.20   23.10
 -11  11   0   26.10   17.30
  10 -11   0    2.70   13.60
  10 -11   0   -8.00    9.90
 -10  11   0   -2.20   18.50
 -10  11   0   30.20   17.20
   9 -11   0   28.10   15.20
   9 -11   0   15.90   11.00
  -9  11   0   19.60   17.70
  -9  11   0    0.30   17.20
   8 -11   0    5.00   10.60
   8 -11   0    8.30   14.30
  -8  11   0  -16.20   13.50
  -8  11   0    5.30   15.40
   7 -11   0    2.10    8.70
   7 -11   0   15.00   14.60
  -7  11   0    2.80   14.90
  -7  11   0  -13.70   14.00
   6 -11   0  666.43   30.10
   6 -11   0  641.14   29.20
   6 -11   0  666.93   47.40
  -6  11   0  658.43   46.00
  -6  11   0  659.43   48.20
  -6  11   0  620.14   30.60
   5 -11   0   71.39   11.50
   5 -11   0   85.69   11.60
  -5  11   0   83.19   12.80
  -5  11   0   73.09   18.40
  -5  11   0   36.40   18.00
  -5  11   0   82.19   13.70
   4 -11   0   44.70    9.50
   4 -11   0   57.29   12.20
  -4  11   0   35.70    9.90
  -4  11   0   20.20   15.20
  -4  11   0   56.49   14.60
  -4  11   0   28.00   15.10
   3 -11   0   47.10   11.10
  -3  11   0   58.89   19.70
  -3  11   0   67.69   17.20
  -3  11   0   71.09   18.40
   2 -11   0  218.28   21.60
  -2  11   0  268.87   34.10
  -2  11   0  275.17   26.40
  -2  11   0  237.18   27.10
   1 -11   0   87.19   17.60
  -1  11   0   97.89   25.20
  -1  11   0   95.29   21.90
  -1  11   0  105.59   22.50
   0 -11   0  153.28   22.40
   0  11   0  233.58   27.40
   0  11   0  195.38   27.50
  -1 -11   0  278.27   29.00
   1  11   0  291.67   32.80
  -2 -11   0   30.50   15.10
   2  11   0    2.30   13.70
  -3 -11   0  165.48   26.10
  -3 -11   0  180.28   22.10
   3  11   0  164.68   31.20
  -4 -11   0  -15.10   14.70
  -4 -11   0    4.70    9.90
   4  11   0   -1.20   17.50
  -5 -11   0   26.10   18.50
  -5 -11   0   33.00   12.90
   5  11   0   23.40   18.80
  -6 -11   0   12.50   12.10
  -6 -11   0    7.60   18.10
   6  11   0  -16.20   17.30
  -7 -11   0   85.39   27.20
  -7 -11   0   85.59   24.40
   7  11   0  140.19   35.40
  -8 -11   0   37.40   24.00
   8  11   0   -3.00   22.80
  -9 -11   0   76.09   28.40
   9  11   0   70.29   31.40
 -10 -11   0   12.00   25.50
  10  11   0   31.30   26.10
 -11 -11   0  -14.70   25.20
  11  11   0   15.40   26.50
 -18  12   0   23.10   34.10
 -18  12   0   20.40   27.20
 -17  12   0   26.00   32.20
 -17  12   0   33.40   25.60
  16 -12   0   24.90   31.80
 -16  12   0   24.40   24.50
 -16  12   0  -11.50   25.00
  15 -12   0   30.90   20.30
 -15  12   0    6.00   21.90
 -15  12   0    6.60   24.10
  14 -12   0  182.78   33.40
 -14  12   0   91.89   27.30
 -14  12   0   87.69   31.00
  13 -12   0  205.48   33.20
  13 -12   0  199.08   32.70
 -13  12   0  166.28   40.50
 -13  12   0  172.18   34.90
  12 -12   0  -10.90   14.10
  12 -12   0  -12.60   11.20
 -12  12   0   24.20   24.20
 -12  12   0    2.20   18.30
  11 -12   0  -11.50   10.90
  11 -12   0   10.10   16.00
 -11  12   0   12.60   19.10
 -11  12   0   -6.40   15.30
  10 -12   0   -6.60   11.60
  10 -12   0   17.70   17.00
 -10  12   0   -4.60   15.90
 -10  12   0    7.80   16.80
   9 -12   0    6.00   12.10
   9 -12   0   21.50   17.20
  -9  12   0   -2.50   16.70
  -9  12   0  -18.70   15.20
   8 -12   0  146.59   23.80
   8 -12   0  143.69   26.90
  -8  12   0  110.19   26.30
  -8  12   0  137.39   28.20
   7 -12   0   48.60   20.00
   7 -12   0   47.80   14.30
  -7  12   0   -2.80   16.40
  -7  12   0    3.50   16.70
   6 -12   0  466.45   41.80
   6 -12   0  435.06   25.10
   6 -12   0  487.75   24.40
  -6  12   0  472.15   26.00
  -6  12   0  516.65   41.60
  -6  12   0  544.65   44.00
   5 -12   0   18.90    7.70
   5 -12   0   17.10    7.80
  -5  12   0   24.00   15.90
  -5  12   0   22.10    8.70
  -5  12   0   -0.80   15.20
  -5  12   0   14.00    8.10
   4 -12   0   79.29   15.20
  -4  12   0   45.40   18.30
  -4  12   0  109.89   29.30
  -4  12   0   84.79   17.80
   3 -12   0   38.60   11.60
  -3  12   0   47.90   13.60
  -3  12   0   41.20   17.20
  -3  12   0   27.40   18.00
   2 -12   0   20.10   10.70
  -2  12   0   -5.00   13.20
  -2  12   0    1.10   11.20
  -2  12   0    5.50   15.60
   1 -12   0   88.79   19.40
  -1  12   0   69.39   19.90
  -1  12   0  113.59   25.20
   0 -12   0    8.00   12.10
   0  12   0    8.40   14.90
   0  12   0   -5.00   14.30
  -1 -12   0  200.88   26.70
   1  12   0  121.19   29.70
   1  12   0  194.38   27.80
  -2 -12   0   58.99   18.30
   2  12   0   51.49   20.20
  -3 -12   0   97.79   22.80
  -3 -12   0   97.89   20.00
   3  12   0  108.99   27.20
  -4 -12   0  100.49   21.50
  -4 -12   0  139.39   30.40
   4  12   0  109.89   30.60
  -5 -12   0   -2.50   10.40
  -5 -12   0   14.30   18.80
   5  12   0   55.29   25.10
  -6 -12   0  182.38   33.60
   6  12   0  145.69   34.30
  -7 -12   0   -8.70   18.10
   7  12   0   -7.40   21.90
  -8 -12   0   15.20   22.80
   8  12   0  -31.00   20.70
  -9 -12   0  -22.20   21.20
   9  12   0   37.30   27.80
 -10 -12   0    4.10   27.10
  10  12   0    2.60   27.50
 -17  13   0   75.29   30.60
 -17  13   0   52.69   34.40
 -16  13   0  -17.30   21.20
 -16  13   0  -13.80   29.90
 -15  13   0   35.40   22.80
 -15  13   0   16.50   29.00
  14 -13   0   12.30   19.30
 -14  13   0  -20.50   15.90
 -14  13   0   36.90   30.20
  13 -13   0   77.39   24.40
  13 -13   0   56.99   20.80
 -13  13   0   70.09   29.90
 -13  13   0   99.99   28.00
  12 -13   0   15.50   14.50
  12 -13   0    6.90   17.40
 -12  13   0   20.50   20.50
 -12  13   0   15.00   19.70
  11 -13   0   -0.80   11.70
  11 -13   0   31.00   18.40
 -11  13   0   24.50   19.90
 -11  13   0   -3.00   20.00
  10 -13   0    7.00   13.20
  10 -13   0   53.19   20.50
 -10  13   0   66.39   23.60
 -10  13   0   17.00   19.70
   9 -13   0  121.89   23.90
   9 -13   0  170.78   31.90
  -9  13   0  120.59   29.00
  -9  13   0   92.49   26.00
   8 -13   0   36.60   15.00
   8 -13   0   68.59   21.90
  -8  13   0   62.89   21.60
  -8  13   0   43.90   21.50
   7 -13   0   97.29   20.30
   7 -13   0   72.09    7.60
   7 -13   0   86.19    7.30
   7 -13   0   76.29   24.00
  -7  13   0   67.19    9.20
  -7  13   0   53.09   22.00
  -7  13   0   57.79   22.70
   6 -13   0  -24.30   15.20
   6 -13   0   10.90    6.30
  -6  13   0   10.10   19.00
  -6  13   0   -0.40    6.60
  -6  13   0    9.10   16.00
   5 -13   0   94.69   15.30
  -5  13   0  115.59   30.00
  -5  13   0  127.79   27.40
  -5  13   0  122.19   17.30
   4 -13   0   34.30   10.90
  -4  13   0   77.09   21.70
  -4  13   0   48.30   21.90
  -4  13   0   43.20   12.40
   3 -13   0   22.00   12.20
  -3  13   0   58.69   19.80
  -3  13   0   16.90   20.90
  -3  13   0   16.40   12.50
   2 -13   0   74.99   20.20
  -2  13   0   42.60   21.40
  -2  13   0   49.00   17.20
  -2  13   0   14.10   16.70
   1 -13   0   68.89   17.20
  -1  13   0   83.39   22.40
  -1  13   0  107.19   25.90
   0 -13   0    3.30   13.20
   0  13   0    4.90   15.90
   0  13   0    4.30   15.20
  -1 -13   0   52.99   18.90
   1  13   0   45.40   20.80
   1  13   0  115.09   28.90
  -2 -13   0   13.90   16.10
   2  13   0   -2.70   16.40
   2  13   0   31.40   19.30
  -3 -13   0  128.79   21.50
  -3 -13   0   84.09   23.80
   3  13   0   94.29   26.40
  -4 -13   0  125.59   29.60
   4  13   0  134.79   37.60
  -5 -13   0   11.70   19.80
   5  13   0  -16.30   20.90
  -6 -13   0   24.10   23.80
   6  13   0   38.10   26.10
  -7 -13   0   74.49   30.00
   7  13   0   39.20   25.30
  -8 -13   0  -15.60   23.10
   8  13   0   11.00   26.90
  -9 -13   0   17.00   26.80
   9  13   0    2.30   29.70
 -16  14   0   43.80   28.00
 -16  14   0    1.60   31.60
 -15  14   0   -5.00   23.80
 -15  14   0   48.90   31.50
 -14  14   0   84.79   33.30
 -14  14   0   20.00   23.00
 -13  14   0    7.00   25.80
 -13  14   0   15.50   21.10
  12 -14   0   -8.10   14.50
 -12  14   0   57.09   25.90
 -12  14   0  -12.60   20.90
  11 -14   0  -10.40   11.20
  11 -14   0  -19.80   16.00
 -11  14   0   30.80   23.10
 -11  14   0   -6.80   17.70
  10 -14   0   13.20   15.80
  10 -14   0   81.19   25.10
 -10  14   0   32.20   21.50
 -10  14   0   40.70   22.40
   9 -14   0  263.27   38.30
   9 -14   0  245.88   30.10
  -9  14   0  177.68   35.00
  -9  14   0  301.27   39.30
   8 -14   0    2.70   11.00
   8 -14   0    4.50   16.40
  -8  14   0   -5.10   20.40
  -8  14   0   20.50   22.30
   7 -14   0   21.50   12.10
   7 -14   0   12.40   19.00
  -7  14   0  -14.30   17.70
  -7  14   0  -23.60   17.10
   6 -14   0   27.30   12.40
   6 -14   0   20.90    8.10
   6 -14   0   22.00   19.10
  -6  14   0   15.00   17.80
  -6  14   0   11.50    8.30
  -6  14   0   14.80   22.10
   5 -14   0  189.58   20.30
  -5  14   0  259.87   40.80
  -5  14   0  278.97   24.90
  -5  14   0  203.08   31.90
   4 -14   0  342.07   27.90
  -4  14   0  343.97   39.60
  -4  14   0  345.57   29.70
  -4  14   0  262.57   43.30
   3 -14   0   21.90   12.60
  -3  14   0   28.30   14.00
  -3  14   0   23.40   19.50
  -3  14   0   15.70   22.60
   2 -14   0  239.28   28.10
  -2  14   0  184.28   27.70
  -2  14   0  184.68   32.80
   1 -14   0  158.28   28.10
  -1  14   0  200.18   31.30
  -1  14   0  268.27   33.80
   0 -14   0    1.70   14.70
   0  14   0   19.60   17.60
   0  14   0   -0.90   16.50
  -1 -14   0  100.69   27.40
   1  14   0  110.09   27.90
   1  14   0  102.79   26.80
  -2 -14   0   20.00   18.80
   2  14   0   -4.80   16.70
   2  14   0   -5.70   18.90
  -3 -14   0  -17.00   16.00
   3  14   0   -7.00   19.90
  -4 -14   0  -22.50   16.20
   4  14   0  -30.10   19.80
  -5 -14   0  -25.30   19.50
   5  14   0  -14.40   22.40
  -6 -14   0   -8.10   21.70
   6  14   0   18.10   23.60
  -7 -14   0   71.99   29.90
   7  14   0   43.10   30.20
  -8 -14   0  -29.20   22.20
   8  14   0   -9.20   24.50
 -16  15   0   24.20   25.00
 -16  15   0   38.20   36.10
 -15  15   0   34.10   35.30
 -15  15   0  -27.50   22.40
 -14  15   0  -35.90   26.90
 -14  15   0    6.00   23.00
 -13  15   0   -5.10   24.60
 -13  15   0   39.80   23.60
  12 -15   0   10.10   15.00
 -12  15   0   25.20   23.30
 -12  15   0   27.90   26.40
  11 -15   0   35.70   17.80
 -11  15   0   52.79   25.90
 -11  15   0   12.30   22.80
  10 -15   0    3.30   13.10
 -10  15   0   32.70   22.70
 -10  15   0    5.60   21.10
   9 -15   0   52.19   17.10
  -9  15   0   81.59   26.20
  -9  15   0   57.89   25.90
   8 -15   0   63.09   18.00
  -8  15   0   85.39   29.40
  -8  15   0   43.00   25.00
   7 -15   0   26.40   14.50
  -7  15   0   25.40   24.20
  -7  15   0   25.30   24.20
   6 -15   0   29.20   13.30
  -6  15   0   20.60   21.30
  -6  15   0   24.70   24.00
   5 -15   0    0.60    8.40
  -5  15   0   26.10   19.10
  -5  15   0    3.10   10.00
  -5  15   0   30.60   22.80
   4 -15   0  136.99   21.70
  -4  15   0   92.19   29.70
  -4  15   0  137.09   23.90
  -4  15   0  161.38   34.10
   3 -15   0  -14.60   10.60
  -3  15   0   -1.00   12.40
  -3  15   0    8.10   18.80
   2 -15   0   73.69   19.00
  -2  15   0   62.69   19.70
  -2  15   0   85.89   25.30
   1 -15   0   29.20   16.50
  -1  15   0   28.90   20.60
  -1  15   0    9.00   17.10
   0 -15   0   30.40   17.50
   0  15   0  -12.30   17.90
   0  15   0    4.90   19.50
  -1 -15   0   -2.50   17.00
   1  15   0  -13.10   18.50
   1  15   0   11.20   17.40
  -2 -15   0    1.50   19.00
   2  15   0    0.60   18.70
   2  15   0   -9.40   19.30
  -3 -15   0  -21.20   19.50
   3  15   0  -21.80   18.50
   3  15   0    1.10   18.50
  -4 -15   0   19.90   20.90
   4  15   0    6.60   25.40
   4  15   0    8.00   21.50
  -5 -15   0   28.50   26.80
   5  15   0   76.09   30.30
  -6 -15   0  -26.60   21.90
   6  15   0   14.30   26.90
 -14  16   0    3.90   26.70
 -14  16   0  -30.30   22.60
 -13  16   0   11.80   26.00
 -13  16   0   18.20   25.00
 -12  16   0   46.80   28.30
 -12  16   0   40.90   27.50
  11 -16   0   -0.40   14.80
 -11  16   0   26.40   24.40
 -11  16   0    9.40   22.80
  10 -16   0   -3.10   14.30
 -10  16   0    9.80   21.80
 -10  16   0   26.80   24.80
   9 -16   0   12.00   15.40
  -9  16   0   12.50   20.70
  -9  16   0  -10.00   22.30
   8 -16   0  122.59   29.80
  -8  16   0  224.18   40.90
  -8  16   0  217.08   39.10
  -7  16   0   23.00   28.40
  -7  16   0   12.50   24.20
  -6  16   0   65.69   28.60
  -6  16   0   62.59   26.30
  -5  16   0    3.40   27.90
  -5  16   0   44.00   23.40
   4 -16   0  -14.10   10.30
  -4  16   0   -4.60   22.40
  -4  16   0  -14.80   11.90
  -4  16   0  -18.20   18.90
   3 -16   0   16.70   14.20
  -3  16   0   49.80   17.80
  -3  16   0   44.30   22.90
   2 -16   0   14.10   14.70
  -2  16   0   18.60   16.10
  -2  16   0  -15.20   17.90
   1 -16   0   15.00   16.70
  -1  16   0   27.90   19.10
  -1  16   0   10.50   19.60
   0 -16   0    2.50   16.20
   0  16   0   15.00   20.60
   0  16   0   16.40   20.60
  -1 -16   0   11.90   19.10
   1  16   0    9.90   22.00
   1  16   0   21.10   22.50
  -2 -16   0    1.20   19.20
   2  16   0   14.70   23.20
   2  16   0   27.60   22.50
  -3 -16   0    8.90   19.90
   3  16   0   -3.00   24.20
   3  16   0   -5.00   21.70
  -4 -16   0  155.28   38.20
   4  16   0  157.08   38.10
   4  16   0  259.17   49.60
 -13  17   0   -4.00   26.40
 -13  17   0  -34.70   21.90
 -12  17   0   12.90   25.50
 -12  17   0    7.80   28.60
 -11  17   0   45.50   27.70
 -11  17   0   24.50   27.20
 -10  17   0   -5.50   21.20
 -10  17   0   24.10   26.80
  -9  17   0   -9.20   19.80
  -9  17   0    6.70   26.10
  -8  17   0   57.09   28.40
  -8  17   0   51.19   31.10
  -7  17   0  -32.40   20.90
  -7  17   0   -7.10   24.90
  -6  17   0   -7.90   22.10
  -6  17   0    1.70   24.00
  -5  17   0   -3.00   25.10
  -5  17   0   50.49   24.20
  -4  17   0   30.60   23.80
   3 -17   0  -24.80   12.00
  -3  17   0    2.50   20.50
   2 -17   0   42.70   18.40
  -2  17   0   -6.00   22.50
  -2  17   0    7.90   17.30
   1 -17   0   13.80   18.10
  -1  17   0   65.89   23.30
  -1  17   0   11.10   21.80
   0 -17   0   25.50   19.60
   0  17   0   56.99   26.70
   0  17   0   37.00   24.80
  -1 -17   0    5.60   18.00
   1  17   0    6.10   22.30
   1  17   0   -0.30   22.80
  -2 -17   0   17.20   22.80
   2  17   0   -8.90   24.40
   2  17   0  -10.90   24.10
 -11  18   0   26.20   30.30
 -11  18   0  -26.00   21.50
 -10  18   0   11.60   24.20
 -10  18   0   10.80   30.90
  -9  18   0  -43.10   27.10
  -9  18   0  -15.00   21.40
  -8  18   0   21.50   31.10
  -8  18   0   38.40   28.00
  -7  18   0    4.80   30.10
  -7  18   0   -6.10   26.50
  -6  18   0   34.10   32.00
  -6  18   0    7.70   27.70
  -5  18   0   18.00   25.50
  -4  18   0   -3.80   23.70
  -3  18   0  -26.50   21.90
  -2  18   0   61.19   29.40
   1 -18   0   56.09   21.60
  -1  18   0   82.59   29.90
   0  18   0   75.39   30.50
   0  18  -1   30.20   24.30
   0  18  -1   12.10   28.20
   0 -18   1    7.60   19.20
  -1  18  -1   16.80   25.40
  -1  18  -1   92.29   32.40
   1 -18   1   33.90   20.50
  -2  18  -1   17.50   26.20
  -3  18  -1  -52.39   21.10
  -4  18  -1  -32.50   21.90
  -5  18  -1   25.40   26.20
  -6  18  -1    3.30   24.30
  -7  18  -1   25.20   31.90
  -7  18  -1   -1.50   26.00
  -8  18  -1   18.70   27.80
  -8  18  -1   27.30   31.20
  -9  18  -1   23.90   30.10
  -9  18  -1   62.79   31.80
 -10  18  -1   14.80   23.80
 -10  18  -1  -33.90   26.40
 -11  18  -1  -15.30   25.00
 -11  18  -1   18.80   24.90
   3  17  -1   81.89   30.90
  -3 -17   1   65.49   25.60
   2  17  -1    6.90   24.30
   2  17  -1   21.40   24.90
  -2 -17   1   -7.60   19.30
   1  17  -1   21.30   23.60
   1  17  -1  -33.10   22.60
  -1 -17   1   12.20   19.30
   0  17  -1   -6.10   20.10
   0  17  -1  -12.90   22.20
   0 -17   1   16.50   18.10
  -1  17  -1   55.79   27.90
  -1  17  -1   68.39   23.30
   1 -17   1   87.59   23.20
  -2  17  -1  -25.00   14.90
  -2  17  -1   23.40   24.80
   2 -17   1   17.50   15.10
  -3  17  -1   15.30   23.80
   3 -17   1   10.50   14.60
  -4  17  -1  -38.90   20.20
  -5  17  -1  -22.20   20.00
  -6  17  -1   30.90   30.10
  -6  17  -1  -12.60   21.50
  -7  17  -1  -29.00   23.00
  -7  17  -1  -13.30   24.30
  -8  17  -1    0.40   23.20
  -8  17  -1  -17.10   23.20
  -9  17  -1  107.09   33.10
  -9  17  -1   24.60   25.90
 -10  17  -1  -18.40   21.60
 -10  17  -1   13.10   25.10
 -11  17  -1   46.30   28.70
 -11  17  -1   -2.70   23.50
 -12  17  -1   51.19   30.10
 -12  17  -1   17.60   24.20
 -13  17  -1   48.20   32.50
 -13  17  -1   31.10   27.30
   5  16  -1  102.49   35.60
  -5 -16   1  115.99   32.40
   4  16  -1   27.50   28.30
   4  16  -1    8.60   24.10
  -4 -16   1   10.50   20.00
   3  16  -1   37.80   26.50
   3  16  -1  -14.50   21.50
  -3 -16   1   32.50   22.00
   2  16  -1  -18.30   20.10
   2  16  -1  -27.50   20.10
  -2 -16   1   27.50   20.20
   1  16  -1  -11.80   19.20
   1  16  -1   22.10   21.60
  -1 -16   1  -31.50   14.30
   0  16  -1   47.40   22.00
   0  16  -1   98.69   28.20
   0 -16   1  116.39   29.60
  -1  16  -1   14.00   17.40
  -1  16  -1   39.30   24.80
   1 -16   1   -1.50   14.50
  -2  16  -1   11.10   16.30
  -2  16  -1    4.60   20.70
   2 -16   1    5.00   14.20
  -3  16  -1   -7.10   12.80
  -3  16  -1   -8.00   20.50
   3 -16   1   21.70   13.70
  -4  16  -1   58.69   25.50
  -4  16  -1   34.10   14.90
   4 -16   1   43.90   13.90
  -5  16  -1   36.10   23.80
  -5  16  -1   15.00   25.00
  -6  16  -1   46.80   26.00
  -6  16  -1    8.40   21.60
  -7  16  -1   18.00   24.90
  -7  16  -1   32.10   27.20
  -8  16  -1   16.10   24.60
  -8  16  -1    1.60   24.60
   8 -16   1   31.90   23.10
  -9  16  -1   63.19   27.30
  -9  16  -1   51.69   27.40
   9 -16   1   34.10   15.90
 -10  16  -1   35.80   25.30
 -10  16  -1   14.20   23.30
  10 -16   1   -3.10   14.30
 -11  16  -1  -19.30   23.50
 -11  16  -1   17.20   23.70
  11 -16   1  -36.50   11.90
 -12  16  -1   13.20   24.30
 -12  16  -1   13.80   22.10
  12 -16   1   14.80   14.80
 -13  16  -1   91.19   32.70
 -13  16  -1   19.20   27.20
 -14  16  -1   28.20   26.80
 -14  16  -1    8.20   32.10
 -15  16  -1   49.10   27.60
 -15  16  -1   13.20   30.50
   6  15  -1   50.79   29.90
  -6 -15   1   32.50   26.30
   5  15  -1   -1.30   22.10
  -5 -15   1   -8.00   21.90
   4  15  -1   -4.80   23.90
  -4 -15   1   -9.30   20.20
   3  15  -1   59.29   27.50
   3  15  -1   50.19   24.30
  -3 -15   1   42.90   22.20
   2  15  -1   -1.10   19.60
   2  15  -1    7.50   22.10
  -2 -15   1   11.60   17.80
   1  15  -1   27.40   20.90
   1  15  -1   -0.50   20.30
  -1 -15   1   13.50   17.60
   0  15  -1   -6.20   19.50
   0  15  -1   15.50   18.30
   0 -15   1  -22.90   13.30
  -1  15  -1  235.18   35.40
  -1  15  -1  234.88   35.60
   1 -15   1  215.48   30.60
  -2  15  -1  -10.90   13.60
  -2  15  -1   11.00   19.70
   2 -15   1    4.80   13.40
  -3  15  -1  110.59   30.70
  -3  15  -1  136.99   25.60
   3 -15   1  154.68   23.90
  -4  15  -1   35.00   21.90
  -4  15  -1    6.30   11.30
  -4  15  -1  -16.80   17.40
   4 -15   1   -5.80    9.70
  -5  15  -1   39.20   24.60
  -5  15  -1   51.29   22.20
  -5  15  -1   33.50   11.90
   5 -15   1   21.40   10.00
   5 -15   1   36.40   13.10
  -6  15  -1  -46.10   17.90
  -6  15  -1   -6.40   18.50
   6 -15   1   -3.20   10.50
   6 -15   1   -5.50   11.40
  -7  15  -1    2.40   20.40
  -7  15  -1   19.60   21.80
   7 -15   1   -1.90   10.50
  -8  15  -1   36.60   25.70
  -8  15  -1    1.90   22.00
   8 -15   1   19.10   13.40
  -9  15  -1   26.30   23.70
  -9  15  -1    5.90   20.30
   9 -15   1   -8.30   11.00
 -10  15  -1  110.19   30.90
 -10  15  -1  180.68   36.90
  10 -15   1   79.89   20.20
 -11  15  -1  -40.40   19.20
 -11  15  -1    9.40   22.70
  11 -15   1   16.70   14.40
 -12  15  -1   79.99   28.60
 -12  15  -1   60.09   28.90
  12 -15   1   91.09   26.30
 -13  15  -1    9.90   23.60
 -13  15  -1   15.30   24.70
 -14  15  -1    4.30   21.40
 -14  15  -1   17.20   25.10
 -15  15  -1   19.50   22.50
 -15  15  -1   18.20   27.60
 -16  15  -1   40.60   32.70
 -16  15  -1   34.20   25.40
   8  14  -1   33.30   28.60
  -8 -14   1   36.40   26.90
   7  14  -1   11.10   25.40
  -7 -14   1   30.60   26.30
   6  14  -1   31.50   26.00
  -6 -14   1   75.79   28.10
   5  14  -1  -21.90   21.90
  -5 -14   1  -23.80   18.70
   4  14  -1   17.50   22.30
  -4 -14   1   11.20   19.70
   3  14  -1  206.68   39.80
  -3 -14   1  123.79   31.00
   2  14  -1   37.40   21.20
   2  14  -1   29.70   21.90
  -2 -14   1   55.09   19.40
   1  14  -1  -18.10   17.30
   1  14  -1   -9.80   17.70
  -1 -14   1  -16.20   14.10
   0  14  -1  147.49   32.40
   0  14  -1  217.58   32.80
   0 -14   1  200.88   28.70
  -1  14  -1  112.49   27.50
  -1  14  -1  139.19   30.10
   1 -14   1  159.78   26.40
  -2  14  -1   25.60   15.00
  -2  14  -1    7.90   17.60
   2 -14   1    3.50   11.80
  -3  14  -1  272.47   35.60
  -3  14  -1  218.68   37.50
  -3  14  -1  356.36   31.60
   3 -14   1  238.18   26.10
  -4  14  -1   33.10   20.30
  -4  14  -1   29.10   12.30
  -4  14  -1   42.70   22.90
   4 -14   1   73.09   16.90
  -5  14  -1   80.49   17.30
  -5  14  -1  139.39   30.60
  -5  14  -1  130.09   31.50
   5 -14   1   82.69   15.80
   5 -14   1   80.79   20.10
  -6  14  -1   93.99   15.20
  -6  14  -1  153.68   29.90
  -6  14  -1  119.59   31.80
   6 -14   1  130.59   22.70
   6 -14   1   89.19   13.00
  -7  14  -1  -18.90   18.80
  -7  14  -1   -7.90   19.50
   7 -14   1    9.60   10.10
   7 -14   1   -5.70   16.30
  -8  14  -1    1.00   18.50
  -8  14  -1  -11.70   18.50
   8 -14   1   13.40   18.00
   8 -14   1   -3.70   10.40
  -9  14  -1  113.59   29.10
  -9  14  -1  126.89   34.00
   9 -14   1  113.39   24.80
   9 -14   1  162.18   30.10
 -10  14  -1   -7.30   18.90
 -10  14  -1  -20.10   17.60
  10 -14   1   19.30   12.90
  10 -14   1   -2.60   18.20
 -11  14  -1   18.90   21.90
 -11  14  -1   33.80   21.90
  11 -14   1    9.60   16.40
  11 -14   1  -20.00   11.70
 -12  14  -1    2.00   22.10
 -12  14  -1   26.30   21.30
  12 -14   1   50.79   23.10
  12 -14   1    4.80   13.90
 -13  14  -1   62.89   29.70
 -13  14  -1   58.39   24.00
  13 -14   1  134.89   35.10
  13 -14   1   39.00   17.90
 -14  14  -1   40.40   28.10
 -14  14  -1  -13.30   18.60
 -15  14  -1   31.00   29.00
 -15  14  -1   -9.70   19.60
 -16  14  -1    4.10   22.10
 -16  14  -1   14.00   29.60
   9  13  -1   19.90   26.70
  -9 -13   1   26.70   28.10
   8  13  -1  -12.10   22.00
  -8 -13   1   18.90   26.10
   7  13  -1   11.20   26.20
  -7 -13   1   13.20   23.60
   6  13  -1  -26.50   21.60
  -6 -13   1   -6.50   19.70
   5  13  -1   -4.20   20.90
  -5 -13   1    0.00   18.80
   4  13  -1   10.90   20.10
  -4 -13   1   -8.00   17.80
   3  13  -1   10.80   18.10
  -3 -13   1   11.70   10.00
  -3 -13   1   11.30   18.50
   2  13  -1  296.37   38.50
  -2 -13   1  293.97   24.90
  -2 -13   1  283.47   34.90
   1  13  -1  -10.90   15.30
   1  13  -1    5.90   16.80
  -1 -13   1    3.70   15.50
   0  13  -1   28.50   17.50
   0  13  -1   18.30   17.10
   0 -13   1   48.90   16.80
  -1  13  -1   -8.40   13.70
  -1  13  -1  -23.70   13.70
   1 -13   1    7.00   13.10
  -2  13  -1   29.70   19.00
  -2  13  -1    5.80   13.40
   2 -13   1   19.60   11.80
  -3  13  -1   30.10   19.50
  -3  13  -1   14.60   17.10
  -3  13  -1   -0.30   10.70
   3 -13   1   18.50   10.80
  -4  13  -1   21.20   21.10
  -4  13  -1  103.29   26.90
  -4  13  -1   48.60   12.50
   4 -13   1   53.19   12.10
  -5  13  -1   94.59   23.90
  -5  13  -1   62.69   23.80
  -5  13  -1   79.69   15.60
   5 -13   1   52.99   13.10
   5 -13   1   92.79   17.00
  -6  13  -1    2.90   18.50
  -6  13  -1   -3.30    5.90
  -6  13  -1   -3.70   15.60
   6 -13   1   -9.10    9.30
   6 -13   1    0.90    4.80
  -7  13  -1   53.29   23.20
  -7  13  -1   34.20    7.20
  -7  13  -1    6.20   18.60
   7 -13   1   16.30   12.30
   7 -13   1   62.69   21.70
  -8  13  -1   18.10   18.00
  -8  13  -1   50.59   21.50
   8 -13   1   38.40   13.80
   8 -13   1   49.90   21.30
  -9  13  -1  223.68   35.10
  -9  13  -1  182.48   34.40
   9 -13   1  129.09   25.00
   9 -13   1  128.29   30.00
 -10  13  -1  180.08   35.60
 -10  13  -1  180.68   31.00
  10 -13   1  134.39   26.90
  10 -13   1  150.08   25.80
 -11  13  -1   23.70   20.20
 -11  13  -1   19.30   18.80
  11 -13   1   13.20   14.00
  11 -13   1   29.50   17.90
 -12  13  -1  -14.30   20.60
 -12  13  -1    8.30   17.90
  12 -13   1  -18.00   13.70
  12 -13   1    0.10   10.90
 -13  13  -1    2.00   23.90
 -13  13  -1   73.19   24.90
  13 -13   1   22.10   15.70
  13 -13   1   39.40   18.40
 -14  13  -1   10.30   24.40
 -14  13  -1   32.40   21.90
  14 -13   1   10.90   18.50
 -15  13  -1    2.80   19.80
 -15  13  -1   28.10   26.90
  15 -13   1    3.40   17.70
 -16  13  -1   25.50   23.20
 -16  13  -1  -19.90   25.80
 -17  13  -1    8.40   32.70
 -17  13  -1   -3.10   21.40
  10  12  -1   48.20   30.80
 -10 -12   1  -25.90   21.20
   9  12  -1   68.49   29.30
  -9 -12   1   23.20   23.50
   8  12  -1   43.50   24.70
  -8 -12   1   -1.50   20.40
   7  12  -1   -8.00   20.40
  -7 -12   1   -3.50   20.30
   6  12  -1   62.29   25.00
  -6 -12   1   77.79   25.60
   5  12  -1   20.30   23.10
  -5 -12   1   22.60   20.90
  -5 -12   1   18.00   11.30
   4  12  -1   28.50   21.40
  -4 -12   1   38.00   19.60
  -4 -12   1   36.20   11.50
   3  12  -1  136.19   32.40
  -3 -12   1  110.59   28.00
  -3 -12   1   87.99   18.00
   2  12  -1  604.24   46.20
  -2 -12   1  480.05   41.60
   1  12  -1   35.50   17.60
   1  12  -1   46.60   17.50
  -1 -12   1   22.30   16.10
   0  12  -1   47.00   18.20
   0  12  -1  118.79   25.40
   0 -12   1   58.19   15.80
  -1  12  -1    7.90   14.20
  -1  12  -1   33.90   16.00
   1 -12   1   30.40   12.70
  -2  12  -1   11.30   14.90
  -2  12  -1  -13.30   16.30
  -2  12  -1   -4.90   11.20
   2 -12   1   17.10   11.00
  -3  12  -1    7.90   15.30
  -3  12  -1   -3.10   14.00
  -3  12  -1   -0.80    9.90
   3 -12   1    0.00    8.10
  -4  12  -1    5.50    7.90
  -4  12  -1   12.50    9.80
  -4  12  -1   21.90   17.00
  -4  12  -1    9.90   14.50
   4 -12   1    3.40    7.10
   4 -12   1    8.20    7.70
  -5  12  -1    7.40   16.10
  -5  12  -1   23.40    8.00
  -5  12  -1   16.20   16.40
  -5  12  -1   23.40    8.20
   5 -12   1   32.00    8.00
   5 -12   1   24.50    8.30
  -6  12  -1   57.49   21.80
  -6  12  -1   39.30   18.70
  -6  12  -1   41.70   10.00
   6 -12   1   37.30    7.50
   6 -12   1   40.20    8.30
   6 -12   1   81.79   18.60
   6 -12   1   49.00    8.20
  -7  12  -1  444.26   42.70
  -7  12  -1  450.35   42.50
   7 -12   1  546.95   43.30
   7 -12   1  498.85   36.00
  -8  12  -1    3.40   16.40
  -8  12  -1   10.80   17.30
   8 -12   1  -18.10    7.90
   8 -12   1   -9.80   13.40
  -9  12  -1   46.10   19.20
  -9  12  -1   83.59   24.50
   9 -12   1   49.80   19.10
   9 -12   1   63.09   16.40
 -10  12  -1  171.78   35.00
 -10  12  -1  160.58   30.70
  10 -12   1  201.08   27.40
  10 -12   1  173.78   28.50
 -11  12  -1   28.00   20.90
 -11  12  -1   28.20   19.10
  11 -12   1   44.50   17.10
  11 -12   1    9.20   13.60
 -12  12  -1    6.00   18.30
 -12  12  -1   18.30   22.20
  12 -12   1   16.60   14.90
  12 -12   1   10.20   15.10
 -13  12  -1   29.40   23.40
 -13  12  -1   -9.40   17.60
  13 -12   1   18.00   15.10
  13 -12   1   52.29   19.60
 -14  12  -1   34.40   29.10
 -14  12  -1    6.20   17.60
  14 -12   1    9.60   16.10
 -15  12  -1   18.40   19.80
 -15  12  -1   41.70   30.40
  15 -12   1   72.29   23.00
 -16  12  -1    7.70   20.80
 -16  12  -1   60.09   33.70
  16 -12   1    0.20   17.00
 -17  12  -1   33.10   34.30
 -17  12  -1  -10.10   21.60
 -18  12  -1   68.49   29.60
 -18  12  -1   -0.70   29.10
  11  11  -1   11.70   27.50
 -11 -11   1   22.90   26.30
  10  11  -1  -12.70   23.10
 -10 -11   1  -20.70   20.30
   9  11  -1  -20.90   21.10
  -9 -11   1    2.60   21.50
   8  11  -1   96.79   32.00
  -8 -11   1  154.98   38.10
   7  11  -1   18.40   22.90
  -7 -11   1   38.30   21.50
  -7 -11   1    2.70   11.70
   6  11  -1  262.07   41.10
  -6 -11   1  150.18   30.50
  -6 -11   1  199.78   25.50
   5  11  -1   38.60   21.40
  -5 -11   1   63.89   17.90
  -5 -11   1   45.20   19.60
   4  11  -1   17.80   17.60
  -4 -11   1   28.50   18.80
  -4 -11   1   11.80    9.80
   3  11  -1   -7.60   15.70
  -3 -11   1   -2.40    8.60
  -3 -11   1   -9.00   12.20
   2  11  -1  363.46   37.70
  -2 -11   1  390.56   34.70
   1  11  -1   67.19   18.80
  -1 -11   1   52.09   15.10
   0  11  -1  105.49   22.60
   0  11  -1  103.89   23.00
   0 -11   1   57.19   15.00
  -1  11  -1  221.58   27.60
  -1  11  -1  284.37   27.70
   1 -11   1  229.38   23.80
  -2  11  -1   -9.00   11.60
  -2  11  -1   -0.10    9.90
  -2  11  -1   14.60   16.30
   2 -11   1   -2.30    8.00
  -3  11  -1   -1.50    8.70
  -3  11  -1   10.10   13.20
  -3  11  -1   -1.80   13.70
   3 -11   1   -6.80    6.80
  -4  11  -1    2.40   12.30
  -4  11  -1   12.70    8.50
  -4  11  -1   -0.60    6.90
  -4  11  -1   -6.90   13.50
   4 -11   1    9.20    6.50
   4 -11   1   15.30    7.50
  -5  11  -1   62.29   11.40
  -5  11  -1   64.19   12.00
  -5  11  -1   48.10   17.40
  -5  11  -1   66.89   18.80
   5 -11   1   63.39   10.60
   5 -11   1   78.59   10.20
  -6  11  -1   36.30    8.30
  -6  11  -1   41.30   17.40
  -6  11  -1   42.40   17.40
   6 -11   1   42.70    7.10
   6 -11   1   20.80    4.80
   6 -11   1   43.90    6.40
   6 -11   1   45.10   12.00
   6 -11   1   48.70   17.30
  -7  11  -1  208.18   30.30
  -7  11  -1  208.28   28.00
   7 -11   1  185.98   22.40
   7 -11   1  193.38   28.60
  -8  11  -1   49.20   19.10
  -8  11  -1   44.80   16.80
   8 -11   1   44.50   13.70
   8 -11   1   30.70   16.30
  -9  11  -1   -1.30   16.50
  -9  11  -1   41.90   17.40
   9 -11   1   -5.70    8.90
   9 -11   1   19.70   13.70
 -10  11  -1  132.39   28.50
 -10  11  -1  122.69   25.00
  10 -11   1  116.39   23.40
  10 -11   1  100.79   24.40
 -11  11  -1  109.49   27.70
 -11  11  -1   92.89   27.10
  11 -11   1   67.49   19.90
  11 -11   1   97.79   24.20
 -12  11  -1   40.60   24.10
 -12  11  -1   52.39   19.60
  12 -11   1   64.29   19.50
  12 -11   1   36.70   15.30
 -13  11  -1  173.18   36.80
 -13  11  -1  200.18   33.30
  13 -11   1  153.48   28.90
  13 -11   1  214.58   32.80
 -14  11  -1   -9.90   17.30
 -14  11  -1    3.70   22.90
  14 -11   1    3.50   15.70
  14 -11   1   24.10   28.00
 -15  11  -1  -20.80   23.90
 -15  11  -1   29.30   21.40
  15 -11   1  117.39   28.10
 -16  11  -1   -2.20   19.90
 -16  11  -1   11.50   27.60
 -17  11  -1    6.40   28.40
 -17  11  -1   11.60   21.80
 -18  11  -1   -1.60   29.10
 -18  11  -1   13.60   24.10
  12  10  -1  -10.60   27.00
 -12 -10   1   35.50   28.90
  11  10  -1  -12.60   22.30
 -11 -10   1  -22.50   22.10
  10  10  -1  -15.70   21.80
 -10 -10   1    8.20   21.50
   9  10  -1  158.88   40.70
  -9 -10   1   92.49   26.80
  -9 -10   1  132.29   32.40
   8  10  -1   87.69   26.80
  -8 -10   1  231.88   38.70
  -8 -10   1  130.89   25.70
   7  10  -1   12.80   18.00
  -7 -10   1   14.40   12.00
  -7 -10   1   15.90   19.50
   6  10  -1  -13.40   15.70
  -6 -10   1   -4.70   16.40
  -6 -10   1   12.70   11.00
   5  10  -1   52.79   22.20
  -5 -10   1   81.99   21.70
  -5 -10   1   97.79   18.00
   4  10  -1  115.89   29.10
  -4 -10   1  138.19   24.40
  -4 -10   1  118.89   18.70
   3  10  -1   50.69   17.00
  -3 -10   1  103.59   16.50
  -3 -10   1   66.99   18.40
   2  10  -1  184.68   25.80
  -2 -10   1  140.69   23.60
   1  10  -1  154.28   24.70
  -1 -10   1  152.58   22.40
   0  10  -1   30.90   12.70
   0  10  -1   -1.00   11.80
   0 -10   1   24.10   10.80
  -1  10  -1  195.48   22.50
  -1  10  -1  159.28   23.30
  -1  10  -1  159.28   24.90
   1 -10   1  204.48   20.60
  -2  10  -1  -10.50   11.30
  -2  10  -1    2.10   13.90
  -2  10  -1   -3.60    8.40
   2 -10   1    4.20    7.70
  -3  10  -1    2.30    8.30
  -3  10  -1    9.80   12.30
  -3  10  -1   -1.30   10.30
  -3  10  -1   11.00    7.40
   3 -10   1   27.40    8.40
   3 -10   1   16.20    6.90
   3 -10   1    8.40    7.10
  -4  10  -1   84.39   20.70
  -4  10  -1   87.99   20.90
  -4  10  -1   75.39   13.30
  -4  10  -1   86.29   12.70
   4 -10   1   91.59   12.20
   4 -10   1   90.69   11.50
  -5  10  -1  128.19   12.50
  -5  10  -1  132.49   11.80
  -5  10  -1  117.19   22.30
  -5  10  -1  137.09   22.80
   5 -10   1  179.98   18.60
   5 -10   1  123.09   11.20
   5 -10   1  113.69   10.40
  -6  10  -1  269.77   14.00
  -6  10  -1  299.17   29.20
  -6  10  -1  273.97   30.20
   6 -10   1  308.87   31.00
   6 -10   1  304.77   25.50
  -7  10  -1  106.19   22.20
  -7  10  -1  101.59   22.70
   7 -10   1  140.39   19.60
   7 -10   1  139.89   22.20
  -8  10  -1   -4.30   12.10
  -8  10  -1   24.40   15.80
   8 -10   1   -5.00    9.80
   8 -10   1    0.00   10.70
  -9  10  -1   48.50   18.10
  -9  10  -1   24.30   19.40
   9 -10   1   57.79   15.20
   9 -10   1   49.40   16.20
 -10  10  -1  256.87   36.20
 -10  10  -1  316.27   33.30
  10 -10   1  304.37   31.50
  10 -10   1  273.07   31.10
 -11  10  -1  351.36   40.00
 -11  10  -1  215.48   31.00
  11 -10   1  272.37   31.90
  11 -10   1  229.98   28.50
 -12  10  -1    6.30   16.80
 -12  10  -1   18.20   21.30
  12 -10   1   36.10   16.40
  12 -10   1   29.50   14.40
 -13  10  -1   67.29   27.30
 -13  10  -1   55.79   20.20
  13 -10   1   48.70   18.00
  13 -10   1   41.10   18.60
 -14  10  -1   11.20   18.90
 -14  10  -1    2.40   21.90
  14 -10   1    7.50   16.90
  14 -10   1    9.90   15.20
 -15  10  -1   97.99   32.20
 -15  10  -1   78.99   23.90
 -16  10  -1   -1.60   20.60
 -16  10  -1    4.30   25.40
 -17  10  -1  -45.10   17.50
 -17  10  -1  -17.90   25.80
 -18  10  -1  -14.80   20.70
  13   9  -1   16.50   24.50
 -13  -9   1   -8.40   24.60
  12   9  -1   27.70   26.80
 -12  -9   1    6.80   26.40
  11   9  -1  156.18   38.90
 -11  -9   1   57.39   20.70
 -11  -9   1   94.79   31.00
  10   9  -1   89.79   29.50
 -10  -9   1   25.50   16.30
 -10  -9   1   75.09   25.30
   9   9  -1  605.14   54.99
  -9  -9   1  446.76   49.70
  -9  -9   1  440.16   40.00
   8   9  -1   92.29   25.10
  -8  -9   1   82.39   24.20
  -8  -9   1   43.20   15.80
   7   9  -1   -1.90   16.10
  -7  -9   1   -1.80   14.90
  -7  -9   1   13.00   11.90
   6   9  -1   73.99   21.00
  -6  -9   1   89.89   19.00
  -6  -9   1   72.89   20.90
   5   9  -1   19.60   15.60
  -5  -9   1    2.30   14.30
  -5  -9   1   -2.70    8.80
   4   9  -1  101.19   26.70
  -4  -9   1  120.69   17.70
  -4  -9   1   93.89   23.50
   3   9  -1    6.20   12.40
  -3  -9   1   -7.60    6.70
  -3  -9   1   -0.90   11.30
   2   9  -1   35.00   15.20
  -2  -9   1   46.00   14.10
   1   9  -1   -1.20   11.30
  -1  -9   1   -8.30    8.90
   0   9  -1  244.38   24.50
   0  -9   1  252.37   22.90
  -1   9  -1  134.39   21.80
  -1   9  -1  128.99   20.20
  -1   9  -1  122.49   18.60
   1  -9   1  145.19   17.00
  -2   9  -1  -11.60   10.30
  -2   9  -1   -3.40    7.90
  -2   9  -1  -10.70    5.90
  -2   9  -1   -8.90    9.70
   2  -9   1   -6.50    5.90
   2  -9   1  -11.10    5.30
   2  -9   1   -7.60    5.50
  -3   9  -1  321.97   21.10
  -3   9  -1  285.97   29.10
  -3   9  -1  323.47   21.90
  -3   9  -1  272.47   26.40
   3  -9   1  292.37   19.80
   3  -9   1  297.37   19.90
   3  -9   1  320.57   20.70
  -4   9  -1  145.79   21.50
  -4   9  -1  142.99   13.30
  -4   9  -1  133.89   13.80
  -4   9  -1  132.29   20.90
   4  -9   1  146.59   12.80
   4  -9   1  164.78   12.30
  -5   9  -1  280.57   25.80
  -5   9  -1  227.18   26.30
  -5   9  -1  258.17   14.70
  -5   9  -1  258.37   15.30
   5  -9   1  255.77   22.00
   5  -9   1  270.27   13.80
   5  -9   1  253.57   14.30
  -6   9  -1   14.00   12.50
  -6   9  -1    8.50   10.70
   6  -9   1    6.50    7.80
   6  -9   1   32.60   13.80
  -7   9  -1  597.24   40.90
  -7   9  -1  605.74   43.00
   7  -9   1  613.64   40.80
   7  -9   1  579.94   37.40
  -8   9  -1   -6.60   12.40
  -8   9  -1    4.00   11.60
   8  -9   1   -3.10    9.40
   8  -9   1  -11.60    7.40
  -9   9  -1   19.40   13.00
  -9   9  -1    9.40   15.70
   9  -9   1   42.20   12.90
   9  -9   1   17.80   12.70
 -10   9  -1    9.30   15.70
 -10   9  -1   16.50   14.60
  10  -9   1   14.10   11.00
  10  -9   1   19.50   13.40
 -11   9  -1  175.28   31.40
 -11   9  -1  221.68   26.60
  11  -9   1  183.28   26.10
  11  -9   1  229.08   29.50
 -12   9  -1  -37.80   17.60
 -12   9  -1   11.80   15.10
  12  -9   1   20.70   14.20
  12  -9   1   -2.10   12.20
 -13   9  -1  101.89   26.10
 -13   9  -1   86.49   28.40
  13  -9   1  135.69   25.30
  13  -9   1  114.99   29.20
 -14   9  -1   21.90   18.30
 -14   9  -1  -18.30   20.60
  14  -9   1  -15.80   13.00
 -15   9  -1   30.30   18.50
 -15   9  -1  -28.60   20.10
 -16   9  -1  196.08   32.90
 -16   9  -1  139.59   37.70
 -17   9  -1  -12.50   17.30
 -18   9  -1    4.30   20.00
 -19   9  -1  -27.10   21.50
  14   8  -1   36.90   32.10
 -14  -8   1   -6.40   27.00
  13   8  -1   53.29   28.10
 -13  -8   1  109.79   32.80
  12   8  -1   22.00   25.70
 -12  -8   1   24.70   24.60
 -12  -8   1   38.10   20.20
  11   8  -1  107.09   29.20
 -11  -8   1   68.59   25.90
 -11  -8   1  115.39   29.70
  10   8  -1    7.40   18.80
 -10  -8   1   64.59   25.00
 -10  -8   1   30.90   18.00
   9   8  -1  231.38   38.60
  -9  -8   1  199.48   29.40
  -9  -8   1  191.38   36.50
   8   8  -1    9.90   16.60
  -8  -8   1   12.60   18.60
  -8  -8   1   23.60   12.80
   7   8  -1  107.99   27.40
  -7  -8   1  140.29   26.90
  -7  -8   1  127.79   22.00
   6   8  -1    6.70   14.60
  -6  -8   1    1.30    9.10
  -6  -8   1    7.40   13.00
   5   8  -1   27.40   15.30
  -5  -8   1   43.80   11.50
  -5  -8   1   21.90   13.50
   4   8  -1  206.58   26.20
  -4  -8   1  188.08   25.70
  -4  -8   1  184.38   19.20
   3   8  -1   34.50   15.00
  -3  -8   1   41.20   13.60
  -3  -8   1   28.90    9.30
   2   8  -1  300.97   28.50
  -2  -8   1  288.27   26.70
   1   8  -1   -3.60    8.70
  -1  -8   1    5.50    9.20
   0   8  -1  332.37   26.50
   0  -8   1  317.57   24.00
  -1   8  -1  368.46   30.90
  -1   8  -1  399.76   27.20
  -1   8  -1  370.16   25.30
  -1   8  -1  449.36   30.00
   1  -8   1  382.66   25.30
   1  -8   1  449.36   26.10
   1  -8   1  380.76   25.30
  -2   8  -1  238.08   23.90
  -2   8  -1  207.18   19.00
  -2   8  -1  231.68   18.20
  -2   8  -1  234.68   22.90
   2  -8   1  227.78   17.50
   2  -8   1  282.07   18.50
   2  -8   1  220.98   17.20
  -3   8  -1   37.20   13.30
  -3   8  -1   43.10   10.10
  -3   8  -1   39.80   12.10
  -3   8  -1   40.40   11.10
   3  -8   1   45.00    9.50
   3  -8   1   35.20    7.70
   3  -8   1   30.40    7.00
  -4   8  -1  601.64   37.40
  -4   8  -1  550.84   26.80
  -4   8  -1  470.95   34.70
  -4   8  -1  543.55   26.00
   4  -8   1  576.14   25.70
   4  -8   1  525.85   25.90
  -5   8  -1   14.20   10.70
  -5   8  -1   -0.10   10.10
  -5   8  -1    2.70    3.30
   5  -8   1    0.00    2.40
   5  -8   1    2.90    2.20
   5  -8   1    4.90    2.90
   5  -8   1   12.20    7.60
  -6   8  -1   79.89   17.10
  -6   8  -1  100.19   20.40
   6  -8   1   80.49   14.20
   6  -8   1   62.69   15.90
  -7   8  -1  273.37   27.70
  -7   8  -1  265.97   26.30
   7  -8   1  314.57   26.20
   7  -8   1  315.97   25.00
  -8   8  -1   58.19   18.90
  -8   8  -1   62.79   16.70
   8  -8   1   40.90   12.60
   8  -8   1   46.90   13.20
  -9   8  -1   30.30   16.40
  -9   8  -1   19.40   12.50
   9  -8   1   17.70   11.80
   9  -8   1   12.30   11.60
 -10   8  -1  572.44   40.70
 -10   8  -1  601.54   47.80
  10  -8   1  636.54   44.60
  10  -8   1  671.23   42.20
 -11   8  -1   29.00   14.70
 -11   8  -1   50.69   22.00
  11  -8   1   77.79   21.20
  11  -8   1   88.59   19.90
 -12   8  -1   14.80    5.20
 -12   8  -1   14.90   18.10
 -12   8  -1   16.20   14.90
 -12   8  -1   19.50    5.40
  12  -8   1   13.30    4.10
  12  -8   1   12.90   14.90
  12  -8   1   24.50   14.20
 -13   8  -1   13.00    6.80
 -13   8  -1    8.20   18.40
 -13   8  -1   19.20    6.50
 -13   8  -1    6.40   15.00
  13  -8   1   38.20   17.40
  13  -8   1   18.00    6.70
 -14   8  -1   -2.80   21.30
 -14   8  -1   -7.60   10.40
 -14   8  -1  -12.70   14.60
 -14   8  -1  -10.10    9.90
  14  -8   1   -5.20   15.30
  14  -8   1    1.60    6.60
 -15   8  -1  -11.50   21.80
 -15   8  -1   -6.40   16.00
 -15   8  -1  -26.60   14.60
 -16   8  -1   14.70   18.00
 -16   8  -1   12.60   18.60
 -16   8  -1   20.20   24.80
 -17   8  -1  -11.10   17.40
 -18   8  -1  -14.50   18.50
 -19   8  -1   28.00   24.10
  15   7  -1  -16.50   26.30
 -15  -7   1   30.10   27.70
  14   7  -1   12.20   23.40
 -14  -7   1   -3.50   25.80
  13   7  -1   -1.80   24.10
 -13  -7   1  -16.20   23.90
  12   7  -1    3.40   21.70
 -12  -7   1   25.30   21.90
 -12  -7   1   -2.90   16.50
  11   7  -1    1.50   21.10
 -11  -7   1   31.50   23.90
 -11  -7   1    9.20   16.30
  10   7  -1   17.50   18.90
 -10  -7   1   38.00   17.60
 -10  -7   1    7.90   17.50
   9   7  -1    3.10   16.50
  -9  -7   1   38.30   20.00
  -9  -7   1   20.70   14.00
   8   7  -1   48.30   20.10
  -8  -7   1   77.39   21.30
  -8  -7   1   47.50   20.10
   7   7  -1    9.80   14.80
  -7  -7   1   -3.30   13.10
  -7  -7   1   -0.70    9.80
   6   7  -1   24.80   14.60
  -6  -7   1   24.80   10.80
  -6  -7   1   24.60   13.90
   5   7  -1  117.69   22.90
  -5  -7   1  137.09   18.30
  -5  -7   1  185.48   23.80
   4   7  -1  131.79   21.80
  -4  -7   1  166.58   23.40
  -4  -7   1  171.68   18.10
   3   7  -1   16.20   11.40
  -3  -7   1   13.60   10.50
  -3  -7   1   23.30    7.90
   2   7  -1  143.89   19.40
  -2  -7   1  140.69   19.10
   1   7  -1   22.40   10.10
  -1  -7   1   25.10   10.20
   0   7  -1   53.19   14.50
   0   7  -1   39.20    9.80
   0  -7   1   68.99   13.40
   0  -7   1   72.69   12.40
   0  -7   1   40.80    9.80
  -1   7  -1  473.05   30.20
  -1   7  -1  458.85   27.70
  -1   7  -1  426.56   30.60
  -1   7  -1  489.55   27.10
   1  -7   1  440.26   26.40
   1  -7   1  465.65   26.30
   1  -7   1  471.75   26.60
  -2   7  -1  326.37   20.20
  -2   7  -1  400.96   28.50
  -2   7  -1  344.57   21.70
  -2   7  -1  319.67   24.30
   2  -7   1  323.47   19.80
   2  -7   1  340.07   20.20
   2  -7   1  320.17   19.80
  -3   7  -1  189.58   14.30
  -3   7  -1  191.38   19.70
  -3   7  -1  179.18   13.30
  -3   7  -1  149.19   19.50
   3  -7   1  183.98   12.80
   3  -7   1  162.18   12.70
   3  -7   1  199.68   13.20
  -4   7  -1   65.19   16.20
  -4   7  -1   38.70   12.90
  -4   7  -1   54.09    6.80
  -4   7  -1   39.40    7.00
   4  -7   1   40.40    6.30
   4  -7   1   50.19    5.70
  -5   7  -1  170.28   21.80
  -5   7  -1  169.98   19.90
   5  -7   1  225.48   19.60
   5  -7   1  219.28   21.30
  -6   7  -1   12.70   12.80
  -6   7  -1    6.60    9.50
   6  -7   1   21.90   10.40
   6  -7   1   11.80    7.90
  -7   7  -1   56.89   13.80
  -7   7  -1   55.29   15.90
   7  -7   1   41.80   12.00
   7  -7   1   32.20   11.50
  -8   7  -1   20.70   11.50
  -8   7  -1   19.40   12.90
   8  -7   1   18.70   10.60
   8  -7   1   17.70   10.50
  -9   7  -1  242.98   24.50
  -9   7  -1  210.98   27.50
   9  -7   1  249.48   23.90
   9  -7   1  242.58   26.50
 -10   7  -1   58.29   15.40
 -10   7  -1   76.69    8.80
 -10   7  -1   93.99   23.50
 -10   7  -1   60.79    8.70
 -10   7  -1   60.49    8.20
  10  -7   1   77.39   17.60
  10  -7   1   72.39    7.40
  10  -7   1   68.79    7.10
  10  -7   1   47.90   16.00
 -11   7  -1  331.77   36.20
 -11   7  -1  314.67   19.30
 -11   7  -1  298.77   18.60
 -11   7  -1  309.17   32.10
 -11   7  -1  302.57   29.10
 -11   7  -1  290.67   18.10
  11  -7   1  277.37   17.40
  11  -7   1  330.67   32.60
  11  -7   1  266.67   17.00
  11  -7   1  320.77   28.70
 -12   7  -1   38.40   20.30
 -12   7  -1   37.10    8.60
 -12   7  -1   52.79   12.60
 -12   7  -1   31.10   16.60
 -12   7  -1   31.60    8.10
 -12   7  -1   45.60   15.70
  12  -7   1   72.19   20.10
  12  -7   1   34.80    7.90
  12  -7   1   23.90    7.40
 -13   7  -1  100.29   14.60
 -13   7  -1   93.99   14.50
 -13   7  -1   49.00   23.10
 -13   7  -1   69.09   19.00
 -13   7  -1   68.39   20.80
  13  -7   1   74.19   21.60
  13  -7   1  101.29   14.60
 -14   7  -1   26.20   16.50
 -14   7  -1   20.20    9.50
 -14   7  -1   -6.50   15.60
 -14   7  -1   10.50    8.70
 -14   7  -1   -1.80   21.00
  14  -7   1    9.50    8.90
  14  -7   1   -4.30   15.40
 -15   7  -1   24.20   11.70
 -15   7  -1   37.30   24.40
 -15   7  -1   33.90   18.70
 -15   7  -1   41.10   13.00
 -15   7  -1   57.49   20.70
  15  -7   1   74.79   17.60
 -16   7  -1    2.00   16.10
 -16   7  -1   81.99   23.60
  16  -7   1   23.90   14.80
 -17   7  -1   13.70   17.90
 -18   7  -1   -8.70   18.60
 -19   7  -1   -0.40   19.20
  15   6  -1  -15.10   24.50
 -15  -6   1  -18.20   25.80
  14   6  -1   65.49   31.00
 -14  -6   1   49.20   29.60
  13   6  -1   39.40   23.80
 -13  -6   1  -25.60   19.40
  12   6  -1    4.90   21.50
 -12  -6   1   34.40   23.90
 -12  -6   1   -8.40   14.70
  11   6  -1  151.18   33.60
 -11  -6   1  188.88   33.90
 -11  -6   1  184.78   30.90
  10   6  -1   15.30   19.40
 -10  -6   1   -6.90   12.10
 -10  -6   1   -9.00   16.70
   9   6  -1   -8.40   14.10
  -9  -6   1  -11.90   14.70
  -9  -6   1   -0.70   12.20
   8   6  -1   39.40   16.70
  -8  -6   1   47.70   14.50
  -8  -6   1   27.60   15.80
   7   6  -1  131.49   27.00
  -7  -6   1  148.49   26.00
  -7  -6   1  169.68   21.50
   6   6  -1   39.00   15.60
  -6  -6   1   53.39   15.30
  -6  -6   1   28.30   15.00
   5   6  -1  521.85   39.00
  -5  -6   1  613.24   40.50
  -5  -6   1  627.34   35.70
   4   6  -1  390.06   32.90
  -4  -6   1  498.35   33.90
  -4  -6   1  442.66   27.70
   3   6  -1  859.81   47.70
  -3  -6   1  850.71   41.90
  -3  -6   1  875.11   46.70
   2   6  -1   18.40   10.00
  -2  -6   1   17.90   10.60
   1   6  -1   -3.10    8.30
   1   6  -1    7.10    7.00
  -1  -6   1    5.90    6.60
  -1  -6   1   -8.70    6.90
   0   6  -1  782.12   42.40
   0   6  -1  797.32   39.50
   0   6  -1  759.72   40.10
   0  -6   1  775.52   39.00
   0  -6   1  836.42   39.40
   0  -6   1  819.62   39.40
  -1   6  -1  830.22   42.10
  -1   6  -1  829.92   39.90
  -1   6  -1  823.52   43.30
  -1   6  -1  839.52   39.30
   1  -6   1  836.52   39.00
   1  -6   1  810.92   38.60
   1  -6   1  875.81   39.30
  -2   6  -1 2131.19   89.09
  -2   6  -1 2004.30   82.39
  -2   6  -1 2126.49   87.99
  -2   6  -1 2017.10   82.99
   2  -6   1 1997.50   82.29
   2  -6   1 2017.80   81.99
   2  -6   1 2023.50   82.39
  -3   6  -1   26.10    7.00
  -3   6  -1   15.70    9.80
  -3   6  -1   18.60    5.20
  -3   6  -1   29.50   11.30
   3  -6   1   27.70    5.90
   3  -6   1   24.40    5.20
   3  -6   1   20.00    4.60
  -4   6  -1 1128.99   44.10
  -4   6  -1 1076.79   53.69
  -4   6  -1 1022.90   53.59
  -4   6  -1 1158.38   43.70
   4  -6   1 1087.29   43.50
   4  -6   1 1125.89   43.50
   4  -6   1 1265.57   53.09
   4  -6   1 1094.59   43.60
  -5   6  -1   -3.30    8.70
  -5   6  -1   -2.10    9.00
   5  -6   1   -1.30    9.50
   5  -6   1   -5.10    6.40
  -6   6  -1  359.16   26.30
  -6   6  -1  353.36   28.50
   6  -6   1  376.16   26.10
   6  -6   1  371.76   27.00
  -7   6  -1  437.56   29.30
  -7   6  -1  524.55   35.00
   7  -6   1  504.95   31.20
   7  -6   1  447.26   31.70
  -8   6  -1    1.10    3.40
  -8   6  -1    7.10    3.80
  -8   6  -1    7.30    3.90
  -8   6  -1   -1.40    8.00
  -8   6  -1   -6.70   11.00
   8  -6   1    2.80    2.90
   8  -6   1   -4.10    8.00
   8  -6   1    1.40    2.50
   8  -6   1    8.00    8.50
  -9   6  -1   -5.00   12.30
  -9   6  -1    1.90    4.90
  -9   6  -1    0.30   10.90
  -9   6  -1    9.30    5.40
  -9   6  -1   -0.10    8.80
   9  -6   1    0.50    3.40
   9  -6   1    4.00    8.60
   9  -6   1    2.30    4.30
   9  -6   1   18.30   10.60
 -10   6  -1  345.27   29.50
 -10   6  -1  386.66   32.40
 -10   6  -1  375.86   35.80
 -10   6  -1  396.56   23.00
 -10   6  -1  403.76   22.80
  10  -6   1  436.86   30.70
  10  -6   1  394.06   21.90
  10  -6   1  351.66   32.10
  10  -6   1  345.17   21.00
 -11   6  -1  134.69   16.10
 -11   6  -1  108.39   23.90
 -11   6  -1  128.69   15.70
 -11   6  -1  117.39   21.50
 -11   6  -1  108.39   28.70
  11  -6   1  138.79   14.60
  11  -6   1  116.69   13.50
  11  -6   1  112.79   22.90
 -12   6  -1  222.08   31.80
 -12   6  -1  165.48   19.30
 -12   6  -1  159.88   18.70
 -12   6  -1  179.38   26.90
 -12   6  -1  158.88   25.00
  12  -6   1  163.18   17.00
  12  -6   1  105.09   27.70
  12  -6   1  191.38   18.20
 -13   6  -1  333.77   26.20
 -13   6  -1  373.06   35.70
 -13   6  -1  310.77   32.70
 -13   6  -1  272.27   37.80
  13  -6   1  350.86   37.60
  13  -6   1  310.57   25.30
 -14   6  -1   42.70   12.70
 -14   6  -1   15.90   18.10
 -14   6  -1   48.00   23.10
 -14   6  -1   18.80   16.70
  14  -6   1   21.90   15.50
  14  -6   1   16.50   10.10
 -15   6  -1   13.70   11.90
 -15   6  -1   33.70   18.30
 -15   6  -1   15.70   16.70
  15  -6   1   -2.80   11.20
 -16   6  -1   42.20   19.40
 -16   6  -1   45.30   20.90
 -16   6  -1   39.70   14.80
  16  -6   1   18.70   13.30
 -17   6  -1    4.00   16.90
  17  -6   1   -0.70   13.10
 -18   6  -1    5.40   19.80
 -19   6  -1   92.99   34.50
  16   5  -1   -5.60   25.80
 -16  -5   1   36.80   27.80
  15   5  -1   26.40   24.30
 -15  -5   1    3.80   22.50
  14   5  -1   22.30   24.30
 -14  -5   1   28.90   25.60
  13   5  -1   -7.40   18.90
 -13  -5   1    8.50   17.60
 -13  -5   1  -14.50   19.80
  12   5  -1   58.69   22.90
 -12  -5   1   47.50   19.90
 -12  -5   1   74.69   24.10
  11   5  -1  341.97   41.50
 -11  -5   1  405.26   43.10
 -11  -5   1  326.07   36.30
  10   5  -1   -6.90   14.20
 -10  -5   1   20.60   16.90
 -10  -5   1    1.10   12.90
   9   5  -1  160.78   27.70
  -9  -5   1  130.19   25.60
  -9  -5   1  154.38   25.40
   8   5  -1  376.16   34.30
  -8  -5   1  308.17   32.60
  -8  -5   1  304.27   29.60
   7   5  -1   80.99   21.00
  -7  -5   1   47.90   15.10
  -7  -5   1   67.99   17.10
   6   5  -1  203.78   24.60
  -6  -5   1  201.38   22.00
  -6  -5   1  204.58   23.70
   5   5  -1  226.28   24.40
  -5  -5   1  243.18   21.50
  -5  -5   1  222.68   23.60
   4   5  -1  534.55   34.90
  -4  -5   1  481.25   29.80
  -4  -5   1  548.35   34.30
   3   5  -1  214.48   21.70
  -3  -5   1  251.97   18.00
  -3  -5   1  221.78   20.80
   2   5  -1  383.66   25.40
   2   5  -1  367.86   26.40
  -2  -5   1  354.06   24.50
  -2  -5   1  379.46   25.10
   1   5  -1 1242.88   55.59
   1   5  -1 1198.08   56.39
  -1  -5   1 1195.28   55.19
  -1  -5   1 1287.57   55.79
   0   5  -1  113.89   13.50
   0   5  -1  130.79   15.30
   0   5  -1  120.79   12.70
   0  -5   1  127.19   12.20
   0  -5   1  122.29   12.30
  -1   5  -1   63.39   10.50
  -1   5  -1   60.09   11.80
  -1   5  -1   64.39    9.70
  -1   5  -1   67.09   12.70
   1  -5   1   68.29    8.70
   1  -5   1   67.89    8.90
  -2   5  -1 5431.46  211.08
  -2   5  -1 5650.83  216.18
  -2   5  -1 5728.23  216.38
  -2   5  -1 5542.25  210.88
   2  -5   1 5340.37  210.48
   2  -5   1 5432.36  210.88
   2  -5   1 5445.06  210.78
  -3   5  -1   31.70    9.30
  -3   5  -1   22.50    4.80
  -3   5  -1   14.60    9.40
  -3   5  -1   19.30    5.20
   3  -5   1   17.80    4.20
   3  -5   1   15.00    3.80
   3  -5   1   18.70    4.40
  -4   5  -1 1197.48   53.89
  -4   5  -1 1208.98   55.79
   4  -5   1 1187.48   54.49
   4  -5   1 1084.89   52.49
  -5   5  -1  289.37   23.60
  -5   5  -1  241.98   20.50
   5  -5   1  255.77   19.90
   5  -5   1  279.77   21.50
  -6   5  -1    0.40    2.80
  -6   5  -1   -8.30    7.30
  -6   5  -1   -1.20    2.80
  -6   5  -1  -14.20    8.80
  -6   5  -1   -1.70    2.90
   6  -5   1    6.20    8.90
   6  -5   1   -4.90    2.10
   6  -5   1   -0.30    7.30
  -7   5  -1   36.60   12.20
  -7   5  -1   37.70    7.30
  -7   5  -1   28.50   12.90
  -7   5  -1   35.40   10.30
  -7   5  -1   26.30    7.00
   7  -5   1   35.40    6.00
   7  -5   1   21.10    5.80
   7  -5   1   51.89   12.90
   7  -5   1   24.20   10.40
  -8   5  -1   36.90   14.60
  -8   5  -1   37.70   11.50
  -8   5  -1   40.40    9.00
  -8   5  -1   29.30   12.60
  -8   5  -1   36.10    9.30
   8  -5   1   28.50    7.30
   8  -5   1   22.90   10.40
   8  -5   1   50.69    8.10
   8  -5   1   74.89   14.30
  -9   5  -1  124.29   22.50
  -9   5  -1  128.09   18.40
  -9   5  -1  134.79   22.50
  -9   5  -1  116.79   20.70
  -9   5  -1  146.69   14.50
  -9   5  -1  140.59   14.30
   9  -5   1  135.39   12.90
   9  -5   1  195.58   20.00
   9  -5   1  144.69   13.10
   9  -5   1  122.29   20.30
 -10   5  -1  434.66   26.70
 -10   5  -1  436.16   37.20
 -10   5  -1  361.96   25.10
 -10   5  -1  398.56   30.00
 -10   5  -1  429.26   33.10
 -10   5  -1  445.16   36.80
 -10   5  -1  417.56   25.60
  10  -5   1  389.26   24.30
  10  -5   1  394.96   24.80
  10  -5   1  420.26   34.80
 -11   5  -1    8.70   13.50
 -11   5  -1    9.50    8.90
 -11   5  -1   16.50   14.80
 -11   5  -1   19.40    9.60
 -11   5  -1   14.70    8.80
 -11   5  -1   31.80   14.10
 -11   5  -1    8.50   15.20
  11  -5   1    0.90   13.50
  11  -5   1   18.70    8.10
  11  -5   1   15.50    8.20
 -12   5  -1   45.30   16.90
 -12   5  -1   27.50   11.60
 -12   5  -1   32.10   18.90
 -12   5  -1   27.60   13.90
  12  -5   1   16.20    9.50
  12  -5   1   55.09   18.30
 -13   5  -1  114.89   20.90
 -13   5  -1   96.09   26.60
 -13   5  -1   97.49   23.00
 -13   5  -1  117.59   27.10
  13  -5   1  114.89   27.00
  13  -5   1  139.09   20.30
 -14   5  -1   54.89   18.90
 -14   5  -1   81.59   22.20
 -14   5  -1   71.39   16.40
  14  -5   1   80.69   18.90
  14  -5   1   73.79   22.00
 -15   5  -1   55.79   16.10
 -15   5  -1    6.40   16.30
 -15   5  -1   20.70   17.00
  15  -5   1   19.50   12.80
 -16   5  -1   12.20   17.00
 -16   5  -1   25.30   15.70
 -16   5  -1   41.70   20.40
  16  -5   1    9.60   12.70
 -17   5  -1  -17.60   15.90
 -17   5  -1    0.50   14.50
  17  -5   1  -27.50   11.90
 -18   5  -1  -11.40   17.60
  18  -5   1    2.20   16.10
  17   4  -1  -25.00   26.00
 -17  -4   1   17.00   28.50
  16   4  -1    9.50   25.60
 -16  -4   1    3.30   26.70
 -16  -4   1    7.80   19.70
  15   4  -1    7.00   20.90
 -15  -4   1   24.60   25.30
  14   4  -1   65.49   25.30
 -14  -4   1   -7.80   20.10
  13   4  -1    7.20   19.90
 -13  -4   1   -0.70   15.70
 -13  -4   1    1.80   21.00
  12   4  -1  104.79   28.70
 -12  -4   1   87.59   24.80
 -12  -4   1  145.39   29.50
  11   4  -1   96.89   24.50
 -11  -4   1   73.19   19.60
 -11  -4   1   95.39   24.80
  10   4  -1   -5.60   14.10
 -10  -4   1   11.20   14.50
 -10  -4   1   52.29   18.70
   9   4  -1   -6.30   12.60
  -9  -4   1  -15.20   13.00
  -9  -4   1    8.40   12.40
   8   4  -1  106.89   21.80
  -8  -4   1  127.39   22.10
  -8  -4   1   90.69   19.80
   7   4  -1   96.59   19.40
  -7  -4   1  126.89   19.00
  -7  -4   1   76.09   18.90
   6   4  -1  505.25   36.00
  -6  -4   1  511.75   32.80
  -6  -4   1  490.65   34.50
   5   4  -1 1311.67   64.59
  -5  -4   1 1321.77   60.89
  -5  -4   1 1226.98   63.09
   4   4  -1  154.28   20.30
  -4  -4   1  111.69   17.30
  -4  -4   1  147.09   15.80
   3   4  -1   47.80   10.20
   3   4  -1   52.99   13.60
  -3  -4   1   45.30   10.20
  -3  -4   1   38.00   10.00
  -3  -4   1   36.90   10.00
   2   4  -1   31.70    9.30
   2   4  -1   38.30   10.20
  -2  -4   1   37.10    8.40
  -2  -4   1   39.30   10.20
  -2  -4   1   15.60    7.40
   1   4  -1  167.08   14.30
   1   4  -1  181.38   15.60
  -1  -4   1  192.68   14.70
  -1  -4   1  171.98   14.40
   0   4  -1  459.05   24.70
   0   4  -1  500.15   26.70
   0   4  -1  502.75   24.50
   0  -4   1  447.46   23.80
   0  -4   1  441.36   23.70
  -1   4  -1   93.69    9.20
  -1   4  -1   78.89    9.70
  -1   4  -1   95.89   13.20
  -1   4  -1  114.29   13.10
   1  -4   1   71.89    8.40
   1  -4   1   79.79    8.50
  -2   4  -1  664.03   27.80
  -2   4  -1  666.13   28.10
  -2   4  -1  690.73   33.70
  -2   4  -1  675.53   33.00
   2  -4   1  656.93   27.50
   2  -4   1  648.74   27.80
  -3   4  -1  229.98   16.80
  -3   4  -1  200.98   16.60
   3  -4   1  193.18   14.70
  -4   4  -1   41.80    9.80
  -4   4  -1   36.20   11.20
   4  -4   1   35.90   10.20
   4  -4   1   38.10    9.60
  -5   4  -1  773.62   37.80
  -5   4  -1  765.32   39.30
  -5   4  -1  770.52   32.00
  -5   4  -1  818.82   32.40
  -5   4  -1  788.72   41.60
  -5   4  -1  796.52   41.50
   5  -4   1  778.92   40.40
   5  -4   1  785.22   31.70
   5  -4   1  789.42   38.50
   5  -4   1  778.32   31.90
  -6   4  -1  874.71   47.50
  -6   4  -1  881.41   38.20
  -6   4  -1  851.11   44.00
  -6   4  -1  896.21   47.50
  -6   4  -1  857.61   37.70
  -6   4  -1  849.91   42.50
   6  -4   1  872.31   37.30
   6  -4   1  936.61   37.70
   6  -4   1  976.10   47.20
   6  -4   1  898.51   43.50
  -7   4  -1  100.99   15.10
  -7   4  -1  101.19   20.60
  -7   4  -1  130.89   12.40
  -7   4  -1  118.59   11.90
  -7   4  -1  116.59   17.20
  -7   4  -1  120.79   11.60
  -7   4  -1   78.09   17.30
   7  -4   1  115.49   17.70
   7  -4   1  149.69   16.60
   7  -4   1   75.69   10.20
   7  -4   1  124.09   10.80
  -8   4  -1 1392.76   62.99
  -8   4  -1 1285.07   68.69
  -8   4  -1 1471.55   70.09
  -8   4  -1 1330.17   58.59
  -8   4  -1 1369.86   59.69
  -8   4  -1 1328.77   58.89
  -8   4  -1 1311.57   64.29
   8  -4   1 1292.87   58.09
   8  -4   1 1404.76   58.69
   8  -4   1 1396.56   63.59
   8  -4   1 1381.66   68.79
  -9   4  -1  214.18   19.50
  -9   4  -1  227.38   18.60
  -9   4  -1  248.48   20.00
  -9   4  -1  227.58   21.30
  -9   4  -1  228.58   27.00
  -9   4  -1  233.08   27.50
  -9   4  -1  293.67   25.90
   9  -4   1  225.18   18.40
   9  -4   1  256.77   26.50
   9  -4   1  247.08   18.30
 -10   4  -1 1336.47   63.99
 -10   4  -1 1327.07   71.29
 -10   4  -1 1347.27   61.79
 -10   4  -1 1319.57   73.39
 -10   4  -1 1322.57   62.19
 -10   4  -1 1353.76   66.99
 -10   4  -1 1273.77   60.69
  10  -4   1 1361.26   61.09
  10  -4   1 1284.37   70.39
  10  -4   1 1251.17   59.79
 -11   4  -1  363.16   28.40
 -11   4  -1  364.56   29.60
 -11   4  -1  386.86   33.20
 -11   4  -1  397.96   37.90
 -11   4  -1  359.76   35.60
  11  -4   1  413.26   27.80
  11  -4   1  325.77   33.20
 -12   4  -1   57.49   14.90
 -12   4  -1   51.99   19.80
 -12   4  -1  104.99   24.00
 -12   4  -1   67.09   15.90
  12  -4   1  108.49   26.40
  12  -4   1   67.19   16.80
 -13   4  -1  -18.90   10.70
 -13   4  -1   21.00   16.20
 -13   4  -1   -8.70   11.50
 -13   4  -1  -22.00   15.00
  13  -4   1    6.30   15.00
  13  -4   1    8.40   10.50
 -14   4  -1  233.68   28.80
 -14   4  -1  165.78   26.00
 -14   4  -1  237.08   39.70
 -14   4  -1  152.68   29.10
  14  -4   1  185.88   25.50
  14  -4   1  157.58   30.40
 -15   4  -1   48.70   18.10
 -15   4  -1  107.39   27.60
 -15   4  -1   53.19   16.80
  15  -4   1   49.10   16.20
 -16   4  -1   49.60   19.60
 -16   4  -1   38.10   17.70
 -16   4  -1   29.70   19.00
  16  -4   1   35.50   16.60
 -17   4  -1   31.20   18.80
 -17   4  -1   16.90   17.60
  17  -4   1   28.40   17.40
 -18   4  -1  121.29   31.30
 -18   4  -1  126.09   31.50
  18  -4   1  121.59   32.30
  19  -4   1   25.80   22.60
  17   3  -1  -19.70   21.10
 -17  -3   1   22.40   24.40
 -17  -3   1  -29.40   23.70
  16   3  -1   96.29   29.00
 -16  -3   1   21.70   26.90
 -16  -3   1   73.39   25.40
  15   3  -1   10.00   21.10
 -15  -3   1  -19.80   16.20
 -15  -3   1  -25.50   18.70
  14   3  -1   37.70   21.90
 -14  -3   1   67.39   27.10
  13   3  -1   -5.80   16.30
 -13  -3   1   24.60   18.70
 -13  -3   1   18.60   20.80
  12   3  -1   79.29   22.60
 -12  -3   1  196.98   31.80
 -12  -3   1   87.69   24.10
  11   3  -1  128.19   28.50
 -11  -3   1  126.89   26.10
 -11  -3   1   67.49   22.70
  10   3  -1   35.90   15.70
  10   3  -1   29.90   15.30
 -10  -3   1   34.30   16.20
 -10  -3   1   28.10   13.50
   9   3  -1    6.30   11.30
   9   3  -1    3.10   12.30
  -9  -3   1   -3.50   12.50
  -9  -3   1    9.20   11.60
   8   3  -1   -5.00    9.40
   8   3  -1   -1.00   10.40
  -8  -3   1    0.40   10.80
  -8  -3   1   -5.80   10.20
   7   3  -1  266.87   24.20
   7   3  -1  206.08   23.10
  -7  -3   1  230.08   24.00
  -7  -3   1  211.48   23.40
   6   3  -1   28.40   10.20
   6   3  -1   34.90   11.00
  -6  -3   1   21.60    9.20
  -6  -3   1   18.80   10.40
   5   3  -1  611.44   34.00
   5   3  -1  531.65   33.90
  -5  -3   1  547.35   32.10
  -5  -3   1  491.45   33.00
   4   3  -1  434.36   26.40
   4   3  -1  400.46   27.10
  -4  -3   1  450.45   27.00
  -4  -3   1  326.97   25.40
  -4  -3   1  452.95   25.60
   3   3  -1   90.89   13.40
   3   3  -1   77.59   11.80
  -3  -3   1   87.39   14.00
  -3  -3   1   72.59   11.90
  -3  -3   1   80.39   10.60
   2   3  -1  168.28   15.50
   2   3  -1  167.28   14.60
  -2  -3   1  203.78   16.00
  -2  -3   1  158.68   15.40
  -2  -3   1  165.08   12.50
   1   3  -1    1.90    5.30
   1   3  -1    1.10    5.90
  -1  -3   1    2.20    6.00
  -1  -3   1    8.10    6.00
   0   3  -1  533.85   26.30
   0   3  -1  572.64   26.10
   0  -3   1  577.34   26.00
  -1   3  -1  739.13   30.50
  -1   3  -1  759.32   30.20
   1  -3   1  667.33   29.70
  -2   3  -1  365.96   15.10
  -2   3  -1  359.16   15.40
   2  -3   1  367.46   15.00
   2  -3   1  366.76   15.00
  -3   3  -1 1228.78   56.19
  -3   3  -1 1303.17   56.69
  -3   3  -1 1215.78   49.40
   3  -3   1 1367.26   56.09
   3  -3   1 1402.46   55.39
  -4   3  -1 1577.64   64.29
  -4   3  -1 1408.66   63.99
  -4   3  -1 1363.86   61.39
  -4   3  -1 1438.56   56.89
  -4   3  -1 1475.75   57.19
   4  -3   1 1465.75   56.79
   4  -3   1 1459.65   61.19
   4  -3   1 1396.46   56.59
   4  -3   1 1454.95   63.39
  -5   3  -1  393.76   19.10
  -5   3  -1  395.36   23.40
  -5   3  -1  355.76   21.50
  -5   3  -1  384.16   19.40
  -5   3  -1  371.26   26.10
  -5   3  -1  396.76   25.60
  -5   3  -1  377.36   18.90
   5  -3   1  339.97   18.20
   5  -3   1  403.96   22.20
   5  -3   1  323.87   24.70
   5  -3   1  399.36   18.70
  -6   3  -1   13.40    9.50
  -6   3  -1    5.50    5.50
  -6   3  -1    7.00    6.90
  -6   3  -1    6.50    8.70
  -6   3  -1    1.10    5.10
  -6   3  -1   17.20   10.30
  -6   3  -1    7.80    5.50
   6  -3   1    7.30    4.60
   6  -3   1    5.40    7.80
   6  -3   1   12.40    7.50
   6  -3   1   15.20    4.90
  -7   3  -1  264.07   26.80
  -7   3  -1  293.87   19.80
  -7   3  -1  289.67   21.40
  -7   3  -1  288.27   19.70
  -7   3  -1  304.67   25.30
  -7   3  -1  271.17   19.00
  -7   3  -1  271.27   22.60
   7  -3   1  314.47   19.30
   7  -3   1  284.47   25.00
   7  -3   1  294.47   18.70
  -8   3  -1  362.46   27.40
  -8   3  -1  394.06   24.20
  -8   3  -1  316.87   24.70
  -8   3  -1  407.86   31.70
  -8   3  -1  325.47   29.20
  -8   3  -1  368.96   24.30
  -8   3  -1  369.46   24.10
   8  -3   1  429.06   24.00
   8  -3   1  373.16   29.80
   8  -3   1  391.96   23.60
  -9   3  -1   11.20    8.50
  -9   3  -1   13.60   12.60
  -9   3  -1    3.80    7.50
  -9   3  -1    8.30   10.70
  -9   3  -1    7.50   11.00
  -9   3  -1   -1.00    8.50
  -9   3  -1    5.00    7.90
   9  -3   1   18.00   11.40
   9  -3   1    5.90    7.50
   9  -3   1   -1.00    6.20
 -10   3  -1  525.65   34.00
 -10   3  -1  610.94   34.90
 -10   3  -1  524.65   41.20
 -10   3  -1  485.75   39.80
 -10   3  -1  522.75   36.90
  10  -3   1  480.15   32.00
  10  -3   1  483.55   38.70
 -11   3  -1  348.67   30.30
 -11   3  -1  282.77   27.40
 -11   3  -1  283.97   33.80
 -11   3  -1  298.27   26.90
  11  -3   1  313.37   32.00
  11  -3   1  364.96   27.60
 -12   3  -1   21.40   13.40
 -12   3  -1   20.00   14.40
 -12   3  -1   12.30   12.80
 -12   3  -1   22.30   16.80
  12  -3   1   30.40   16.70
  12  -3   1   17.20   11.50
 -13   3  -1   40.00   19.40
 -13   3  -1   86.19   21.30
 -13   3  -1   30.20   16.60
 -13   3  -1   61.09   17.00
  13  -3   1   39.10   18.20
  13  -3   1   44.20   14.10
 -14   3  -1   14.20   17.70
 -14   3  -1   54.99   17.70
 -14   3  -1   50.19   18.10
 -14   3  -1    5.50   14.60
  14  -3   1   13.60   17.30
  14  -3   1   33.40   14.90
 -15   3  -1   41.30   18.10
 -15   3  -1   36.50   18.30
 -15   3  -1   27.60   16.10
  15  -3   1  118.29   26.30
 -16   3  -1  115.29   29.60
 -16   3  -1  106.99   23.50
 -16   3  -1   95.89   24.10
  16  -3   1   80.59   21.80
 -17   3  -1    3.30   17.40
 -17   3  -1   38.90   20.20
  17  -3   1   28.90   19.80
 -18   3  -1   21.00   19.40
 -18   3  -1    8.50   20.70
  18  -3   1   10.90   18.90
 -19   3  -1   18.50   23.60
  19  -3   1   -5.60   19.60
  17   2  -1   13.80   23.00
 -17  -2   1   -1.30   24.10
 -17  -2   1   -8.00   20.20
  16   2  -1  275.37   42.80
 -16  -2   1  266.87   36.60
 -16  -2   1  234.48   40.10
  15   2  -1    2.10   20.70
 -15  -2   1    4.00   17.70
 -15  -2   1   27.60   23.50
  14   2  -1  198.48   33.00
 -14  -2   1  186.98   31.70
 -14  -2   1  150.98   35.80
  13   2  -1  -11.70   13.50
  13   2  -1   20.10   18.10
 -13  -2   1   52.99   21.20
 -13  -2   1    9.20   17.10
  12   2  -1   42.40   18.80
  12   2  -1   48.20   19.20
 -12  -2   1   25.70   16.50
 -12  -2   1   45.90   20.60
  11   2  -1   -3.70   12.90
  11   2  -1    9.50   14.10
 -11  -2   1   18.50   13.80
 -11  -2   1    3.40   14.00
  10   2  -1   15.60   12.70
  10   2  -1   54.89   16.70
 -10  -2   1   18.30   14.80
 -10  -2   1   62.09   17.40
   9   2  -1  206.28   25.10
   9   2  -1  185.08   24.30
  -9  -2   1  240.48   27.10
  -9  -2   1  156.08   22.90
   8   2  -1   -5.00    9.20
   8   2  -1   -3.50    9.60
  -8  -2   1   16.80   11.30
  -8  -2   1   17.10   11.00
   7   2  -1  670.93   41.20
   7   2  -1  648.64   40.80
  -7  -2   1  720.63   41.30
  -7  -2   1  690.83   41.20
   6   2  -1    3.30    9.00
   6   2  -1    2.80    8.70
  -6  -2   1    2.60    8.30
  -6  -2   1    7.50   10.00
   5   2  -1  378.26   26.50
   5   2  -1  417.56   27.90
   5   2  -1  439.96   28.60
  -5  -2   1  441.56   27.30
  -5  -2   1  457.35   28.90
  -5  -2   1  443.36   27.20
   4   2  -1  309.27   21.70
   4   2  -1  326.27   21.00
   4   2  -1  289.67   21.10
  -4  -2   1  289.47   20.70
  -4  -2   1  272.87   20.70
  -4  -2   1  318.27   20.80
   3   2  -1  182.28   15.90
   3   2  -1  204.58   15.80
   3   2  -1  179.88   15.10
  -3  -2   1  209.38   15.90
  -3  -2   1  193.98   15.80
  -3  -2   1  185.48   14.80
   2   2  -1  379.06   22.00
   2   2  -1  394.66   20.80
   2   2  -1  387.66   21.50
  -2  -2   1  376.26   21.50
  -2  -2   1  392.86   21.70
  -2  -2   1  410.66   20.20
   0   2  -1    7.00    2.80
   0   2  -1    0.20    1.80
   0  -2   1    0.90    1.60
   0  -2   1   -1.30    1.10
  -1   2  -1    2.70    1.70
  -1   2  -1   -1.80    1.30
   1  -2   1    0.20    0.80
   1  -2   1    1.10    1.10
   1  -2   1    0.50    0.90
   1  -2   1    0.30    0.80
  -3   2  -1 1159.98   52.19
  -3   2  -1 1221.68   52.79
  -3   2  -1 1243.28   47.90
  -3   2  -1 1222.48   47.70
  -3   2  -1 1143.19   49.80
   3  -2   1 1166.88   47.40
  -4   2  -1 3509.85  139.69
  -4   2  -1 3533.85  138.29
  -4   2  -1 3595.34  137.99
  -4   2  -1 3692.43  138.09
  -4   2  -1 3555.34  143.19
  -4   2  -1 3667.03  142.49
   4  -2   1 3300.07  142.09
   4  -2   1 3619.84  139.69
   4  -2   1 3568.54  137.79
   4  -2   1 3545.45  137.79
  -5   2  -1  177.68   19.40
  -5   2  -1  203.38   15.90
  -5   2  -1  228.78   18.90
  -5   2  -1  189.68   14.60
  -5   2  -1  216.48   17.00
  -5   2  -1  225.38   14.90
  -5   2  -1  228.68   15.30
   5  -2   1  252.07   19.70
   5  -2   1  217.08   14.50
   5  -2   1  238.68   14.60
  -6   2  -1   18.00    7.50
  -6   2  -1   19.10   10.50
  -6   2  -1   15.30    8.70
  -6   2  -1   13.10    6.90
  -6   2  -1   21.00    9.60
  -6   2  -1   15.20    6.50
  -6   2  -1   18.00    7.10
   6  -2   1   15.40    6.10
   6  -2   1   23.10    9.90
   6  -2   1   19.40    6.10
  -7   2  -1  970.70   48.30
  -7   2  -1  962.70   53.99
  -7   2  -1 1066.79   49.00
  -7   2  -1 1087.79   49.20
  -7   2  -1 1112.09   49.70
  -7   2  -1 1022.80   53.29
  -7   2  -1 1022.00   50.69
   7  -2   1 1049.70   48.50
   7  -2   1 1047.60   48.20
   7  -2   1 1017.70   54.39
  -8   2  -1  203.68   19.60
  -8   2  -1  198.58   22.40
  -8   2  -1  267.97   21.00
  -8   2  -1  239.48   24.10
  -8   2  -1  230.68   19.80
  -8   2  -1  298.97   22.10
  -8   2  -1  220.38   24.70
   8  -2   1  220.08   19.20
   8  -2   1  199.98   22.90
   8  -2   1  225.98   18.70
  -9   2  -1   78.79   19.90
  -9   2  -1   85.69   17.90
  -9   2  -1   79.89   15.10
  -9   2  -1   49.60   12.70
   9  -2   1   58.39   14.30
   9  -2   1   70.29   18.50
 -10   2  -1   95.59   18.70
 -10   2  -1  125.39   18.20
 -10   2  -1  136.39   22.40
 -10   2  -1  103.89   22.80
  10  -2   1   59.89   16.80
  10  -2   1   91.49   20.90
 -11   2  -1  -11.40    8.30
 -11   2  -1   16.10   12.80
 -11   2  -1   15.70   13.10
 -11   2  -1    6.10   13.60
  11  -2   1   22.50   14.50
  11  -2   1   -0.80    9.70
 -12   2  -1   35.60   15.50
 -12   2  -1   21.80   13.20
 -12   2  -1   -2.80   15.20
 -12   2  -1   13.80   13.30
  12  -2   1   37.80   16.00
  12  -2   1   40.20   13.40
 -13   2  -1  -12.80   14.60
 -13   2  -1    0.40   11.80
 -13   2  -1  -25.00   12.10
 -13   2  -1    5.30   15.00
  13  -2   1    4.60   12.30
  13  -2   1    8.30   14.50
 -14   2  -1  157.08   29.00
 -14   2  -1  144.89   25.30
 -14   2  -1  139.99   28.90
 -14   2  -1  132.09   37.10
  14  -2   1  154.28   27.10
  14  -2   1  171.78   35.10
 -15   2  -1   -6.10   14.20
 -15   2  -1   45.40   19.80
 -15   2  -1   31.30   19.30
  15  -2   1   20.10   16.10
 -16   2  -1   39.20   21.00
 -16   2  -1   53.39   20.00
 -16   2  -1   22.30   21.00
  16  -2   1   39.80   19.20
 -17   2  -1  -18.90   15.80
 -17   2  -1   -1.70   20.40
  17  -2   1  -27.80   15.00
 -18   2  -1   -1.20   20.60
 -18   2  -1  -21.00   16.90
  18  -2   1  -18.00   17.70
 -19   2  -1   17.10   24.20
  19  -2   1   11.00   21.70
  18   1  -1   14.00   23.50
 -18  -1   1   17.50   28.90
 -18  -1   1   10.70   23.40
  17   1  -1   78.79   26.90
 -17  -1   1   39.90   22.70
 -17  -1   1   24.40   26.90
  16   1  -1   48.70   22.00
 -16  -1   1  184.28   39.00
 -16  -1   1  119.69   31.60
 -16  -1   1  118.89   30.40
  15   1  -1   15.80   19.70
 -15  -1   1    6.80   18.30
 -15  -1   1   15.30   17.70
 -15  -1   1    3.70   17.70
  14   1  -1  149.49   30.80
  14   1  -1   88.49   23.70
 -14  -1   1  111.69   26.90
 -14  -1   1   94.19   39.20
 -14  -1   1  132.29   33.10
  13   1  -1    6.90   15.80
  13   1  -1    0.90   12.70
 -13  -1   1    3.20   13.00
 -13  -1   1    1.40   16.60
 -13  -1   1  -22.30   13.30
  12   1  -1   29.30   15.70
  12   1  -1   -8.40   12.00
 -12  -1   1  -18.70   13.90
 -12  -1   1    0.10   13.30
 -12  -1   1    2.00   14.00
  11   1  -1   33.80   14.50
  11   1  -1   15.00   13.20
 -11  -1   1   22.90   13.60
 -11  -1   1   -0.80   14.00
  10   1  -1  179.98   24.60
  10   1  -1  143.69   25.50
 -10  -1   1  164.38   25.10
 -10  -1   1  135.59   26.10
   9   1  -1   14.50   10.40
   9   1  -1    9.60   11.30
  -9  -1   1    1.70   10.60
  -9  -1   1   -2.80    9.80
   8   1  -1 1249.47   61.69
   8   1  -1 1203.48   63.59
  -8  -1   1 1261.97   61.59
  -8  -1   1 1188.78   63.99
   7   1  -1  262.77   22.70
   7   1  -1  222.28   23.70
  -7  -1   1  270.87   24.00
  -7  -1   1  264.97   23.70
   6   1  -1   16.40    8.70
   6   1  -1    2.90    8.20
   6   1  -1    3.10    8.10
  -6  -1   1    6.00    8.30
  -6  -1   1   11.30    8.60
  -6  -1   1   10.10    9.30
   5   1  -1  775.12   36.50
   5   1  -1  666.83   36.10
   5   1  -1  771.42   38.40
  -5  -1   1  648.94   36.60
  -5  -1   1  643.44   35.60
  -5  -1   1  710.63   36.30
   4   1  -1  242.78   18.70
   4   1  -1  217.58   17.30
   4   1  -1  293.17   18.10
  -4  -1   1  267.67   18.00
  -4  -1   1  239.78   17.60
  -4  -1   1  244.08   18.50
   3   1  -1 5342.47  210.18
   3   1  -1 5479.85  209.88
   3   1  -1 5545.54  210.28
  -3  -1   1 5350.76  209.98
  -3  -1   1 5171.18  209.58
  -3  -1   1 5617.14  210.38
   2   1  -1   31.00    6.80
   2   1  -1   19.80    5.30
  -2  -1   1    5.50    3.00
  -2  -1   1   26.50    6.70
   1   1  -1   -1.00    1.50
   1   1  -1    1.10    2.10
   1   1  -1   -1.10    1.20
  -1  -1   1   -2.40    1.70
  -1  -1   1    0.20    1.20
  -1  -1   1   -1.20    0.90
   0   1  -1    0.10    0.40
   0   1  -1    0.90    1.50
   0  -1   1    0.00    0.30
   0  -1   1    0.00    0.30
   0  -1   1    0.00    0.30
  -1   1  -1    1.50    1.30
  -1   1  -1    1.00    1.90
   1  -1   1    0.00    0.30
   1  -1   1   -0.10    0.30
  -3   1  -1 2032.00   80.79
  -3   1  -1 1994.50   80.39
  -3   1  -1 2056.39   80.59
  -3   1  -1 1940.41   80.39
  -3   1  -1 2005.40   83.49
   3  -1   1 2145.79   80.69
  -4   1  -1  390.96   21.50
  -4   1  -1  422.86   24.00
  -4   1  -1  446.16   21.80
  -4   1  -1  364.96   21.20
  -4   1  -1  349.67   24.00
  -4   1  -1  393.56   21.70
   4  -1   1  412.96   21.10
   4  -1   1  373.46   23.80
   4  -1   1  387.96   21.10
  -5   1  -1  724.53   33.40
  -5   1  -1  729.53   36.10
  -5   1  -1  633.34   32.60
  -5   1  -1  660.73   36.30
  -5   1  -1  657.63   32.50
   5  -1   1  635.94   31.80
   5  -1   1  572.94   34.70
   5  -1   1  637.74   32.20
  -6   1  -1  267.67   23.10
  -6   1  -1  299.07   22.50
  -6   1  -1  248.78   18.40
  -6   1  -1  256.87   19.10
  -6   1  -1  216.48   19.00
  -6   1  -1  252.87   19.50
   6  -1   1  251.07   18.90
   6  -1   1  216.58   21.10
   6  -1   1  240.28   18.10
  -7   1  -1  131.49   16.00
  -7   1  -1  134.69   21.30
  -7   1  -1  107.09   14.50
  -7   1  -1  120.59   16.70
  -7   1  -1   90.99   14.80
   7  -1   1  130.29   18.60
   7  -1   1  147.19   16.40
   7  -1   1  125.19   14.90
  -8   1  -1  915.11   47.40
  -8   1  -1 1035.60   55.49
  -8   1  -1  963.50   49.20
   8  -1   1  964.60   53.59
   8  -1   1 1011.10   49.80
  -9   1  -1   17.00   11.50
  -9   1  -1   -5.60   10.00
  -9   1  -1   17.80    9.50
  -9   1  -1   12.20   10.90
   9  -1   1    3.60    9.20
   9  -1   1   -6.20    9.90
 -10   1  -1   93.79   20.50
 -10   1  -1  124.49   21.50
 -10   1  -1   94.09   17.20
 -10   1  -1  114.49   23.30
  10  -1   1  104.59   19.00
  10  -1   1  124.79   24.30
 -11   1  -1  245.48   28.20
 -11   1  -1  261.57   25.70
 -11   1  -1  275.77   27.70
 -11   1  -1  288.77   33.10
  11  -1   1  245.88   25.60
  11  -1   1  233.98   29.70
 -12   1  -1   11.00   11.50
 -12   1  -1   18.00   14.90
 -12   1  -1   13.20   15.30
 -12   1  -1   13.50   14.50
  12  -1   1   -3.40   13.20
  12  -1   1    4.90   11.90
 -13   1  -1  222.18   33.20
 -13   1  -1  153.88   28.10
 -13   1  -1  215.68   30.10
 -13   1  -1  206.68   26.10
  13  -1   1  272.77   34.20
  13  -1   1  136.19   26.60
 -14   1  -1   29.80   16.20
 -14   1  -1   -7.20   27.90
 -14   1  -1   45.50   19.70
 -14   1  -1   43.00   17.50
  14  -1   1   49.80   18.50
  14  -1   1  -21.10   14.80
 -15   1  -1  159.18   30.30
 -15   1  -1  170.38   27.80
 -15   1  -1  214.68   34.40
  15  -1   1  230.98   34.00
 -16   1  -1   -2.80   14.70
 -16   1  -1   21.00   20.50
  16  -1   1    0.90   17.90
 -17   1  -1   13.30   21.00
 -17   1  -1   38.20   20.50
  17  -1   1   19.60   20.50
 -18   1  -1   -2.70   19.10
 -18   1  -1    5.60   23.00
  18  -1   1  -43.20   17.30
  18   0  -1   16.30   21.90
 -18   0   1   31.00   23.00
 -18   0   1   40.50   27.30
  17   0  -1  103.59   26.80
 -17   0   1   18.90   21.70
 -17   0   1   24.30   25.00
  16   0  -1   25.10   19.20
 -16   0   1   30.50   19.60
 -16   0   1  -10.50   18.20
 -16   0   1   28.30   20.80
  15   0  -1    1.50   17.20
 -15   0   1    2.80   17.60
 -15   0   1   -9.00   14.70
 -15   0   1   29.30   20.20
  14   0  -1   22.10   17.90
  14   0  -1   15.80   16.50
 -14   0   1   -6.70   16.30
 -14   0   1   -5.90   18.10
 -14   0   1   -7.40   14.70
 -14   0   1   -9.60   16.70
  13   0  -1   62.09   20.00
  13   0  -1   33.00   16.50
 -13   0   1   74.49   19.10
 -13   0   1   62.49   19.50
 -13   0   1   84.29   24.30
 -13   0   1   76.59   21.30
  12   0  -1    3.60   13.50
  12   0  -1    0.30   13.70
 -12   0   1   -1.10   11.30
 -12   0   1   11.50   14.70
 -12   0   1   -2.50   13.90
 -12   0   1   27.40   16.60
  11   0  -1   37.80   14.10
  11   0  -1   24.10   14.00
 -11   0   1  -11.90   10.60
 -11   0   1   38.20   15.90
 -11   0   1   30.80   14.00
  10   0  -1  292.67   26.60
  10   0  -1  297.97   29.70
 -10   0   1  360.16   33.60
 -10   0   1  257.87   28.30
 -10   0   1  275.87   26.50
   9   0  -1   -6.20    9.10
   9   0  -1   16.60    9.80
  -9   0   1   20.10   11.50
  -9   0   1   27.50   12.90
  -9   0   1    6.00   10.10
   8   0  -1 1010.70   52.89
   8   0  -1 1075.59   56.59
  -8   0   1 1027.00   56.99
  -8   0   1 1083.29   54.09
   7   0  -1   -1.30    8.60
   7   0  -1    1.20    7.10
  -7   0   1   -4.20    8.30
  -7   0   1   -9.40    7.90
   6   0  -1  150.58   14.90
   6   0  -1  160.38   19.40
   6   0  -1  178.68   17.20
  -6   0   1  186.28   16.40
  -6   0   1  121.79   15.40
  -6   0   1  164.88   19.50
   5   0  -1  465.95   26.20
   5   0  -1  412.86   25.00
   5   0  -1  467.25   28.50
  -5   0   1  469.05   28.10
  -5   0   1  438.56   25.50
  -5   0   1  499.35   26.60
   4   0  -1  346.47   18.90
   4   0  -1  251.27   19.30
   4   0  -1  303.17   18.10
  -4   0   1  266.07   19.50
  -4   0   1  308.57   18.80
  -4   0   1  266.97   18.40
   3   0  -1 2011.90   84.69
   3   0  -1 2174.68   83.69
  -3   0   1 1999.40   83.19
  -3   0   1 2148.19   83.69
  -3   0   1 2082.69   84.89
   1   0  -1   -0.30    0.40
   1   0  -1    0.20    0.40
   1   0  -1    0.00    0.30
  -1   0   1    1.90    1.70
  -1   0   1   -0.20    0.60
  -1   0   1   -0.70    1.60
   0   0  -1    0.00    0.40
   0   0  -1    0.30    0.50
   0   0   1    0.40    1.40
   0   0   1   -4.40    3.00
  -1   0  -1    0.00    1.20
  -1   0  -1    0.90    1.90
   1   0   1   -0.50    1.20
   1   0   1   -0.10    0.30
   1   0   1   -0.70    1.20
  -3   0  -1    8.80    5.50
  -3   0  -1    2.30    5.60
  -3   0  -1   -1.90    5.40
  -3   0  -1    6.20    6.30
   3   0   1   -1.20    5.80
   3   0   1    4.60    4.70
   3   0   1    6.90    5.50
  -4   0  -1   11.70    6.60
  -4   0  -1   20.00    6.60
  -4   0  -1   14.70    6.80
  -4   0  -1   21.70    8.30
   4   0   1   18.80    6.40
   4   0   1   18.30    8.10
   4   0   1   39.20    9.40
  -5   0  -1   -6.30    6.60
  -5   0  -1    5.00    6.10
  -5   0  -1    7.80    8.70
  -5   0  -1   -2.30    6.10
   5   0   1    3.10    7.50
   5   0   1    2.80    5.90
   5   0   1   -2.40    4.80
  -6   0  -1   -3.10    6.90
  -6   0  -1   -4.00    6.50
  -6   0  -1    7.80    8.40
  -6   0  -1   11.80    8.70
   6   0   1   12.20    9.10
   6   0   1   -1.60    6.10
   6   0   1   -4.80    6.20
  -7   0  -1    5.20    9.10
  -7   0  -1   12.90   10.10
   7   0   1   15.80    9.20
   7   0   1    5.60    9.90
  -8   0  -1   42.80   13.60
  -8   0  -1   51.29   13.10
   8   0   1   50.99   13.80
   8   0   1   43.40   12.00
  -9   0  -1   39.50   14.90
  -9   0  -1   37.60   13.20
   9   0   1   46.70   14.70
   9   0   1   46.20   13.40
 -10   0  -1  145.49   25.10
 -10   0  -1  141.49   19.40
 -10   0  -1  147.29   24.10
  10   0   1  181.08   27.60
  10   0   1  154.68   22.50
 -11   0  -1   -9.20   12.20
 -11   0  -1    4.90   13.60
 -11   0  -1   22.20   12.00
  11   0   1    1.20   13.40
  11   0   1   15.10   12.50
 -12   0  -1    1.60   11.20
 -12   0  -1   34.10   16.10
 -12   0  -1    1.10   14.90
  12   0   1  -11.40   10.80
  12   0   1    6.10   13.70
 -13   0  -1   95.59   22.00
 -13   0  -1  231.48   35.80
 -13   0  -1   98.59   24.80
 -13   0  -1   95.49   25.50
  13   0   1  158.38   28.50
  13   0   1  101.79   27.60
 -14   0  -1   25.40   18.10
 -14   0  -1    8.20   14.40
 -14   0  -1   15.50   15.50
  14   0   1   -0.20   17.10
  14   0   1   13.30   17.30
 -15   0  -1  -24.10   16.10
 -15   0  -1   -3.20   14.70
 -15   0  -1   -0.80   14.10
  15   0   1   -1.80   17.30
 -16   0  -1   45.90   19.40
 -16   0  -1   53.79   25.00
  16   0   1   66.59   23.90
 -17   0  -1   36.40   24.80
 -17   0  -1   21.70   18.40
  17   0   1   39.40   22.70
 -18   0  -1   -2.80   27.50
 -18   0  -1  -22.90   23.40
  18   0   1    6.30   22.60
  19  -1  -1   55.19   26.00
  18  -1  -1   56.79   23.90
 -18   1   1   50.59   26.90
 -18   1   1   81.29   26.20
  17  -1  -1   18.40   19.40
 -17   1   1   35.10   23.30
 -17   1   1  -21.90   17.60
  16  -1  -1   11.60   17.80
 -16   1   1   18.30   20.40
 -16   1   1   21.30   20.40
 -16   1   1    1.10   16.40
  15  -1  -1   65.49   20.00
 -15   1   1   21.60   19.60
 -15   1   1   19.20   17.90
 -15   1   1   29.60   21.50
  14  -1  -1   11.90   15.80
  14  -1  -1   19.50   19.00
 -14   1   1   28.70   17.40
 -14   1   1   40.10   19.60
 -14   1   1    7.40   14.30
 -14   1   1   33.00   19.30
  13  -1  -1   50.69   19.40
  13  -1  -1   72.29   17.90
 -13   1   1   47.70   16.70
 -13   1   1   45.10   18.50
 -13   1   1   70.99   19.90
 -13   1   1   42.70   19.10
  12  -1  -1    3.30   11.80
  12  -1  -1   24.80   15.20
 -12   1   1    9.90   12.60
 -12   1   1   -7.70   12.90
 -12   1   1   -2.10   12.40
 -12   1   1   23.30   15.60
  11  -1  -1  941.21   58.89
  11  -1  -1  903.01   52.49
 -11   1   1  930.31   52.49
 -11   1   1  930.21   55.59
 -11   1   1  955.10   59.69
 -11   1   1  934.31   53.39
  10  -1  -1  905.31   48.20
  10  -1  -1  735.83   50.29
 -10   1   1  897.51   51.09
 -10   1   1  732.23   46.10
 -10   1   1  940.51   54.89
 -10   1   1  864.21   48.30
   9  -1  -1  890.71   52.89
   9  -1  -1  908.71   48.60
  -9   1   1  966.40   52.29
  -9   1   1  941.61   49.40
  -9   1   1  906.91   48.90
  -9   1   1  933.01   55.39
   8  -1  -1   29.80   10.10
   8  -1  -1   16.30   11.30
  -8   1   1   30.00   10.20
  -8   1   1   23.70   11.60
  -8   1   1   35.90   11.20
  -8   1   1   26.10   12.60
   7  -1  -1  181.68   21.70
   7  -1  -1  170.88   16.60
   7  -1  -1  161.48   17.00
  -7   1   1  137.89   20.10
  -7   1   1  187.48   18.40
  -7   1   1  194.18   21.60
  -7   1   1  212.88   18.10
  -7   1   1  151.28   18.10
   6  -1  -1   75.29   11.10
   6  -1  -1   54.99   13.30
   6  -1  -1   60.59   11.30
  -6   1   1   38.50   11.30
  -6   1   1   84.19   12.50
  -6   1   1   56.19   12.20
  -6   1   1   46.00   11.60
  -6   1   1   66.79   13.60
   5  -1  -1  292.27   17.30
   5  -1  -1  253.17   21.30
   5  -1  -1  306.27   18.10
  -5   1   1  273.87   19.40
  -5   1   1  256.37   18.20
  -5   1   1  251.97   20.80
  -5   1   1  271.67   21.40
  -5   1   1  278.97   18.00
   4  -1  -1  641.14   28.40
   4  -1  -1  590.64   31.50
   4  -1  -1  639.44   28.70
  -4   1   1  603.14   31.60
  -4   1   1  578.14   31.70
  -4   1   1  592.34   30.10
  -4   1   1  615.64   28.70
  -4   1   1  571.64   32.50
  -4   1   1  614.54   28.70
   3  -1  -1 2657.23  123.39
   3  -1  -1 3542.65  121.69
  -3   1   1 3351.66  121.49
  -3   1   1 2875.51  120.99
  -3   1   1 3205.08  124.19
   1  -1  -1    0.00    0.40
   1  -1  -1   -0.10    0.90
  -1   1   1   -0.10    1.40
  -1   1   1   -2.10    2.20
  -1   1   1   -0.70    1.80
   0  -1  -1    0.40    1.20
   0  -1  -1    0.10    0.50
   0   1   1    0.50    1.40
   0   1   1   -0.20    2.10
  -1  -1  -1    1.00    2.00
  -1  -1  -1    0.70    1.80
   1   1   1    3.80    2.70
   1   1   1   -0.70    1.80
   1   1   1    0.40    3.00
  -2  -1  -1    4.80    5.00
  -2  -1  -1    1.90    4.10
  -2  -1  -1    6.70    6.10
  -2  -1  -1    3.90    5.10
   2   1   1   -3.40    5.90
   2   1   1   10.60    5.70
   2   1   1   -3.50    2.50
  -3  -1  -1  108.19   13.30
  -3  -1  -1  122.89   14.40
  -3  -1  -1  143.29   13.30
  -3  -1  -1  138.39   13.90
   3   1   1  114.29   13.20
   3   1   1  178.58   13.80
  -4  -1  -1  478.05   27.50
  -4  -1  -1  487.75   27.70
  -4  -1  -1  453.65   26.90
  -4  -1  -1  506.75   29.20
   4   1   1  484.95   27.60
   4   1   1  478.75   28.40
   4   1   1  521.25   27.30
  -5  -1  -1  674.63   36.90
  -5  -1  -1  752.02   37.70
  -5  -1  -1  652.33   37.70
  -5  -1  -1  774.32   37.60
   5   1   1  648.64   35.70
   5   1   1  679.03   36.80
   5   1   1  678.33   38.60
  -6  -1  -1   -1.70    8.40
  -6  -1  -1   -4.70    8.60
   6   1   1    6.70    8.20
   6   1   1    3.70    8.70
  -7  -1  -1  489.45   35.20
  -7  -1  -1  541.55   35.00
   7   1   1  495.55   33.60
   7   1   1  526.45   35.40
  -8  -1  -1   26.80   12.50
  -8  -1  -1   16.80   12.30
   8   1   1   33.90   13.30
   8   1   1   23.00   11.10
  -9  -1  -1  -14.40   10.70
  -9  -1  -1   -0.10   10.90
   9   1   1   -6.30    9.20
   9   1   1    0.10   12.00
 -10  -1  -1   92.59   22.60
 -10  -1  -1   88.39   20.70
  10   1   1  115.29   25.20
  10   1   1   92.39   21.90
 -11  -1  -1  169.58   28.20
 -11  -1  -1  239.28   30.50
  11   1   1  177.78   30.00
  11   1   1  190.58   27.90
 -12  -1  -1   49.40   19.00
 -12  -1  -1   54.69   16.40
 -12  -1  -1   55.99   19.70
  12   1   1  -12.20   13.20
 -13  -1  -1   18.10   19.10
 -13  -1  -1    4.30   13.10
 -13  -1  -1   24.00   17.00
  13   1   1   19.80   17.90
 -14  -1  -1   39.30   18.00
 -14  -1  -1   88.59   26.20
  14   1   1   39.10   20.90
 -15  -1  -1   14.00   17.00
 -15  -1  -1  -16.80   14.10
 -15  -1  -1   22.30   24.10
  15   1   1   53.79   23.00
 -16  -1  -1  170.18   40.00
 -16  -1  -1  103.69   27.80
  16   1   1  189.38   38.80
 -17  -1  -1  -12.80   23.80
 -17  -1  -1    2.10   18.20
  17   1   1  -11.30   20.80
 -18  -1  -1    5.00   27.80
  18   1   1  -17.80   21.10
  19  -2  -1  -29.40   18.30
 -19   2   1  -11.40   21.60
 -19   2   1  -15.60   21.10
  18  -2  -1   53.09   24.20
 -18   2   1   53.69   24.50
 -18   2   1   49.90   25.00
  17  -2  -1   14.30   18.10
 -17   2   1  -11.00   18.80
 -17   2   1   28.10   20.10
  16  -2  -1   50.49   20.30
 -16   2   1   35.00   20.30
 -16   2   1   37.80   20.80
 -16   2   1   66.69   24.20
  15  -2  -1  149.79   29.30
 -15   2   1  161.28   31.30
 -15   2   1  151.08   32.80
 -15   2   1  103.99   28.10
  14  -2  -1   61.39   18.90
  14  -2  -1   56.59   20.90
 -14   2   1   46.60   20.20
 -14   2   1   27.10   16.40
 -14   2   1   39.90   17.90
  13  -2  -1   47.60   19.10
  13  -2  -1   14.30   13.00
 -13   2   1   21.50   17.00
 -13   2   1    6.90   15.30
 -13   2   1    6.90   12.60
 -13   2   1    0.00   13.30
  12  -2  -1   60.79   18.20
  12  -2  -1   45.30   13.80
 -12   2   1   45.70   15.30
 -12   2   1   87.39   21.20
 -12   2   1   45.00   18.30
 -12   2   1   30.00   16.10
  11  -2  -1  343.57   33.50
  11  -2  -1  355.36   29.10
 -11   2   1  340.07   30.00
 -11   2   1  418.26   35.00
 -11   2   1  267.07   28.00
 -11   2   1  409.16   38.90
  10  -2  -1  136.29   24.70
  10  -2  -1  100.99   17.90
 -10   2   1  142.39   20.40
 -10   2   1  158.58   25.20
 -10   2   1  156.98   21.30
 -10   2   1  130.49   24.50
   9  -2  -1   72.89   18.30
   9  -2  -1   49.30   13.40
  -9   2   1   79.59   16.00
  -9   2   1   79.39   19.10
  -9   2   1   66.49   16.50
  -9   2   1   80.59   19.90
   8  -2  -1  119.79   18.50
   8  -2  -1  111.19   14.30
   8  -2  -1   86.99   13.20
  -8   2   1   84.79   13.90
  -8   2   1  101.29   19.60
  -8   2   1   97.29   15.70
  -8   2   1  105.39   15.20
  -8   2   1   92.29   19.20
   7  -2  -1  832.02   36.50
   7  -2  -1  676.63   35.70
   7  -2  -1  774.42   43.20
  -7   2   1  709.43   41.30
  -7   2   1  621.54   37.20
  -7   2   1  721.63   36.40
  -7   2   1  694.93   43.50
  -7   2   1  766.02   36.90
  -7   2   1  701.83   41.10
   6  -2  -1   -2.30    4.60
   6  -2  -1   -2.00    4.30
   6  -2  -1   14.30    8.60
  -6   2   1   -8.10    8.10
  -6   2   1    3.70    5.30
  -6   2   1    2.70    5.80
  -6   2   1   -4.80    8.50
  -6   2   1   -1.60    7.30
  -6   2   1   32.10   10.90
   5  -2  -1   31.80    9.00
   5  -2  -1   30.20    7.30
   5  -2  -1   34.40    9.70
   5  -2  -1   36.40    7.20
  -5   2   1   34.70   10.90
  -5   2   1   24.40    8.00
  -5   2   1   24.40    9.90
  -5   2   1   52.39    9.00
  -5   2   1   47.00    8.30
   4  -2  -1   69.69    7.60
   4  -2  -1   79.39   12.40
   4  -2  -1   71.59    7.30
   4  -2  -1   61.99   11.70
  -4   2   1   78.19   11.00
  -4   2   1   81.09   12.30
  -4   2   1   62.59    8.40
  -4   2   1   68.89   12.10
  -4   2   1   79.19    8.20
   3  -2  -1 4811.12  179.08
   3  -2  -1 4512.65  178.78
   3  -2  -1 4426.66  182.98
  -3   2   1 4728.63  178.98
  -3   2   1 4729.03  179.08
  -3   2   1 4913.21  179.18
  -3   2   1 4756.22  183.78
  -2   2   1   70.99   10.00
  -2   2   1   85.09    6.10
  -2   2   1   72.49    6.20
  -1   2   1 1100.09   44.10
   0  -2  -1    0.20    1.80
   0  -2  -1    5.00    2.80
   0  -2  -1    0.50    2.00
   0   2   1   18.10    5.00
   0   2   1   19.80    5.30
   0   2   1   -2.10    2.70
  -1  -2  -1 1264.97   54.29
   1   2   1 1322.27   54.79
   1   2   1 1301.37   54.89
   1   2   1 1279.57   54.29
  -2  -2  -1 4089.09  154.68
  -2  -2  -1 3794.42  154.08
  -2  -2  -1 3958.90  153.98
   2   2   1 3742.03  154.28
   2   2   1 3945.41  153.98
  -3  -2  -1  302.17   20.00
  -3  -2  -1  318.87   21.60
  -3  -2  -1  296.17   20.40
  -3  -2  -1  281.37   19.80
   3   2   1  249.88   20.50
   3   2   1  311.67   19.90
  -4  -2  -1   97.59   15.10
  -4  -2  -1  138.19   15.10
  -4  -2  -1  144.99   15.70
  -4  -2  -1  111.59   15.20
   4   2   1   95.59   14.60
   4   2   1  147.69   14.80
  -5  -2  -1 2150.58   97.09
  -5  -2  -1 2307.67   98.09
   5   2   1 2317.17   98.29
  -6  -2  -1    4.70    9.70
  -6  -2  -1    0.30    8.30
   6   2   1  -17.00    7.40
  -7  -2  -1  779.02   46.30
  -7  -2  -1  749.23   45.30
   7   2   1  780.52   45.60
  -8  -2  -1   -7.00   10.00
  -8  -2  -1   -6.80    9.70
   8   2   1   -2.20    9.70
  -9  -2  -1  100.99   21.40
  -9  -2  -1  121.29   24.10
   9   2   1  139.19   22.20
 -10  -2  -1   36.40   16.30
 -10  -2  -1   48.30   16.50
  10   2   1   62.29   16.80
 -11  -2  -1   -6.00   13.40
 -11  -2  -1   -8.90   13.30
  11   2   1  -11.20   11.50
 -12  -2  -1   42.40   19.10
 -12  -2  -1   56.19   21.20
  12   2   1   77.99   21.60
 -13  -2  -1  -15.00   16.30
 -13  -2  -1   -8.50   14.50
  13   2   1   19.80   19.20
 -14  -2  -1  460.95   48.00
 -14  -2  -1  377.36   36.50
  14   2   1  427.36   46.00
 -15  -2  -1   11.90   22.60
 -15  -2  -1   22.60   17.30
  15   2   1   -5.40   19.40
 -16  -2  -1  109.89   26.60
 -16  -2  -1   93.19   30.20
  16   2   1   62.09   27.70
 -17  -2  -1    5.20   19.40
 -17  -2  -1   30.10   27.20
  17   2   1   -6.50   23.80
  19  -3  -1   86.49   26.50
 -19   3   1   72.19   29.10
 -19   3   1   47.60   26.40
 -19   3   1   85.19   26.50
  18  -3  -1   16.20   19.20
 -18   3   1  -34.00   18.50
 -18   3   1    4.00   17.80
  17  -3  -1   12.30   18.00
 -17   3   1   36.40   27.00
 -17   3   1   20.60   18.90
 -17   3   1   29.20   20.60
  16  -3  -1  124.79   28.90
 -16   3   1   90.79   25.00
 -16   3   1  128.39   31.20
 -16   3   1  153.88   30.20
  15  -3  -1   47.00   16.90
 -15   3   1   24.10   19.70
 -15   3   1  108.29   27.30
 -15   3   1   32.30   17.60
  14  -3  -1   -5.10   11.30
  14  -3  -1  -18.00   12.20
 -14   3   1   -6.60   14.40
 -14   3   1  -12.00   12.70
 -14   3   1   15.10   16.40
  13  -3  -1   21.20   17.00
  13  -3  -1   20.50   12.80
 -13   3   1   35.90   16.60
 -13   3   1    4.60   13.00
 -13   3   1   51.09   19.30
  12  -3  -1   80.79   23.20
  12  -3  -1  123.09   19.00
 -12   3   1  125.09   22.70
 -12   3   1  102.99   23.00
 -12   3   1  169.48   27.10
  11  -3  -1  118.39   18.40
  11  -3  -1   88.69   21.50
 -11   3   1   87.59   20.60
 -11   3   1   87.49   18.80
 -11   3   1  125.89   23.90
  10  -3  -1  234.58   21.80
  10  -3  -1  274.07   28.50
 -10   3   1  253.97   23.70
 -10   3   1  289.67   28.60
 -10   3   1  232.08   25.60
   9  -3  -1    3.10    6.40
   9  -3  -1   -4.30    8.90
   9  -3  -1    0.20    6.40
  -9   3   1   -4.80   10.40
  -9   3   1  -11.50   10.00
  -9   3   1   -5.10    7.50
  -9   3   1    8.70    7.40
  -9   3   1    1.80    9.10
   8  -3  -1   82.09   11.90
   8  -3  -1  110.09   18.10
   8  -3  -1   86.29   12.50
  -8   3   1   79.29   19.10
  -8   3   1   79.89   19.60
  -8   3   1  101.99   14.20
  -8   3   1  113.49   13.70
  -8   3   1   65.89   13.90
   7  -3  -1   25.40    6.90
   7  -3  -1   10.80   10.00
   7  -3  -1   14.80    5.90
   7  -3  -1   21.10   10.40
  -7   3   1   23.10    7.50
  -7   3   1   23.40    7.30
  -7   3   1   18.40   10.90
  -7   3   1   18.60   11.50
  -7   3   1   31.90   10.70
   6  -3  -1  116.39   10.00
   6  -3  -1  106.39   15.80
   6  -3  -1   80.79   15.00
   6  -3  -1  105.79   10.40
  -6   3   1   95.29   17.40
  -6   3   1   82.99   14.80
  -6   3   1   92.69   10.60
  -6   3   1   96.19   16.00
  -6   3   1   88.39   11.00
   5  -3  -1   90.39    7.90
   5  -3  -1   83.19   12.90
   5  -3  -1   93.29   15.50
   5  -3  -1   97.69    8.50
  -5   3   1   98.39    9.10
  -5   3   1  119.89   15.10
  -5   3   1  103.39   12.90
  -5   3   1   86.39   15.10
  -5   3   1   94.49    8.90
  -5   3   1   94.59    9.00
   4  -3  -1    7.80    2.90
   4  -3  -1    3.70    6.70
   4  -3  -1    8.70    2.60
  -4   3   1   12.70    7.60
  -4   3   1   10.40    3.70
  -4   3   1    2.00    7.50
  -4   3   1   -9.40    5.70
  -4   3   1   10.60    3.40
   3  -3  -1   66.99   12.60
   3  -3  -1   54.69    5.30
  -3   3   1   55.79    5.90
  -3   3   1   75.99   10.80
  -3   3   1   52.79   12.00
  -3   3   1   59.79   11.40
  -3   3   1   67.19    6.30
   2  -3  -1   19.50    4.00
   2  -3  -1   14.80    8.60
   2  -3  -1   20.10    5.20
  -2   3   1   10.90    4.20
  -2   3   1    2.40    7.10
   1  -3  -1  400.46   19.90
   1  -3  -1  387.06   19.60
  -1   3   1  451.45   23.10
  -1   3   1  397.66   20.10
  -1   3   1  398.66   20.70
  -1   3   1  419.66   20.30
   0  -3  -1  492.55   25.60
   0  -3  -1  545.85   25.70
   0  -3  -1  487.05   25.60
   0   3   1  535.95   25.90
   0   3   1  504.25   25.90
   0   3   1  544.95   26.60
   0   3   1  516.95   26.60
  -1  -3  -1  183.78   15.30
  -1  -3  -1  166.68   15.20
  -1  -3  -1  184.38   14.80
   1   3   1  174.28   15.50
   1   3   1  166.08   14.90
   1   3   1  174.88   15.10
   1   3   1  163.68   15.90
  -2  -3  -1   70.29   11.40
  -2  -3  -1   50.79   10.30
  -2  -3  -1   52.59   11.30
   2   3   1   32.70    8.80
   2   3   1   42.40   10.10
  -3  -3  -1  580.24   33.20
  -3  -3  -1  651.83   33.70
  -3  -3  -1  571.34   32.30
   3   3   1  564.04   32.00
   3   3   1  551.14   32.60
  -4  -3  -1  961.30   45.50
  -4  -3  -1  829.82   45.50
   4   3   1  878.21   46.30
  -5  -3  -1   22.90   11.80
  -5  -3  -1    5.80    8.70
   5   3   1   11.10   10.50
  -6  -3  -1  669.33   41.20
  -6  -3  -1  706.03   42.20
   6   3   1  730.13   42.90
  -7  -3  -1  268.87   26.60
  -7  -3  -1  245.38   26.30
   7   3   1  276.87   26.60
  -8  -3  -1  318.27   29.70
  -8  -3  -1  214.58   26.60
   8   3   1  240.98   27.30
  -9  -3  -1  267.57   29.90
  -9  -3  -1  208.48   28.00
   9   3   1  255.97   28.60
 -10  -3  -1  154.58   28.40
 -10  -3  -1  169.48   27.50
  10   3   1  142.29   28.30
 -11  -3  -1  297.17   34.50
 -11  -3  -1  250.87   33.00
  11   3   1  256.97   34.80
 -12  -3  -1  326.17   37.60
 -12  -3  -1  282.97   38.90
  12   3   1  323.07   39.40
 -13  -3  -1    7.70   18.80
 -13  -3  -1    8.60   15.90
  13   3   1    7.60   18.60
 -14  -3  -1  170.38   35.20
  14   3   1  165.18   37.30
 -15  -3  -1   -9.70   15.90
 -15  -3  -1  -26.00   20.10
  15   3   1  -24.00   19.00
 -16  -3  -1   33.10   26.80
 -16  -3  -1  -20.60   17.10
  16   3   1  -10.90   23.00
 -17  -3  -1  -21.30   26.10
 -17  -3  -1   10.40   22.70
  17   3   1  -31.80   23.10
  19  -4  -1   47.20   29.50
 -19   4   1   38.80   25.10
  18  -4  -1   20.40   18.40
 -18   4   1   14.00   19.80
 -18   4   1   32.90   19.00
 -18   4   1   34.80   22.00
  17  -4  -1   11.70   16.30
 -17   4   1   34.00   21.80
 -17   4   1   33.40   19.00
 -17   4   1   32.10   17.50
 -17   4   1   47.40   21.90
  16  -4  -1   29.80   15.50
 -16   4   1  -15.10   15.30
 -16   4   1   43.70   20.70
 -16   4   1   15.80   15.70
  15  -4  -1   -1.90   12.70
 -15   4   1   -6.40   15.90
 -15   4   1   14.00   18.30
 -15   4   1   -2.20   12.50
  14  -4  -1   56.29   15.70
  14  -4  -1   45.20   19.60
 -14   4   1  112.29   28.50
 -14   4   1   35.30   15.30
 -14   4   1   23.70   16.50
  13  -4  -1  136.79   27.70
  13  -4  -1  111.19   20.20
 -13   4   1  114.99   25.30
 -13   4   1  143.59   28.80
 -13   4   1  130.09   23.00
  12  -4  -1  159.58   28.70
  12  -4  -1  152.48   20.00
 -12   4   1  156.58   25.00
 -12   4   1  171.08   28.20
 -12   4   1  133.99   21.10
  11  -4  -1    9.90    8.40
  11  -4  -1   11.30   12.30
 -11   4   1    2.00   13.50
 -11   4   1    2.20   10.90
 -11   4   1   -2.50    9.20
  10  -4  -1 2184.68   89.79
  10  -4  -1 1979.90   89.39
  10  -4  -1 2180.28  101.09
 -10   4   1 1961.70   94.69
 -10   4   1 2267.57   91.19
 -10   4   1 2086.49   90.59
 -10   4   1 2051.99  100.89
 -10   4   1 2190.28   98.99
 -10   4   1 2024.00   89.99
   9  -4  -1   62.49   17.80
   9  -4  -1   41.10   10.40
   9  -4  -1   39.90    9.20
  -9   4   1   80.29   13.90
  -9   4   1   71.79   12.50
  -9   4   1   95.39   20.60
  -9   4   1   75.29   21.00
  -9   4   1   48.60   12.80
   8  -4  -1  653.33   40.00
   8  -4  -1  572.94   29.70
   8  -4  -1  612.54   30.60
   8  -4  -1  578.64   36.80
  -8   4   1  618.14   39.40
  -8   4   1  586.44   30.70
  -8   4   1  634.54   31.20
  -8   4   1  596.44   38.70
  -8   4   1  617.24   36.40
  -8   4   1  639.44   31.00
   7  -4  -1  350.36   18.90
   7  -4  -1  397.96   27.40
   7  -4  -1  296.57   25.90
   7  -4  -1  289.87   17.70
  -7   4   1  344.47   26.80
  -7   4   1  327.47   19.00
  -7   4   1  314.87   18.80
  -7   4   1  337.37   27.30
  -7   4   1  329.47   24.30
  -7   4   1  313.07   18.50
   6  -4  -1   70.29   15.20
   6  -4  -1   66.29    7.50
   6  -4  -1   94.29   16.90
   6  -4  -1   81.49    8.20
  -6   4   1   59.89   16.80
  -6   4   1   98.09    9.20
  -6   4   1   71.99    8.30
  -6   4   1   72.49    8.80
  -6   4   1   68.39   17.10
  -6   4   1   90.69   13.90
   5  -4  -1    1.50    2.60
   5  -4  -1    2.10    7.80
   5  -4  -1    0.40    2.40
   5  -4  -1    2.80    6.90
  -5   4   1   -6.80    7.90
  -5   4   1   -0.80    8.30
  -5   4   1    2.10    3.00
  -5   4   1    6.20    3.80
  -5   4   1    0.30    7.30
   4  -4  -1  375.06   16.50
   4  -4  -1  373.26   16.30
   4  -4  -1  407.96   25.60
  -4   4   1  378.96   16.90
  -4   4   1  398.26   24.30
  -4   4   1  392.46   24.90
  -4   4   1  379.26   17.00
   3  -4  -1   22.50    4.80
   3  -4  -1   23.50    9.30
   3  -4  -1   20.10    4.60
  -3   4   1   11.80    7.50
  -3   4   1   14.60    4.20
  -3   4   1   29.50    8.70
   2  -4  -1  702.23   30.70
   2  -4  -1  710.93   31.10
  -2   4   1  739.53   35.90
  -2   4   1  703.53   31.00
  -2   4   1  714.93   31.20
  -2   4   1  692.43   31.40
   1  -4  -1  132.59   11.40
   1  -4  -1  133.89   11.40
   1  -4  -1  132.69   11.00
  -1   4   1  134.09   12.30
  -1   4   1  152.58   14.60
  -1   4   1  150.18   12.30
  -1   4   1  140.99   12.50
   0  -4  -1 2037.40   81.69
   0  -4  -1 1973.20   81.69
   0  -4  -1 1999.00   81.99
   0   4   1 1932.61   82.19
   0   4   1 1844.92   81.69
   0   4   1 2070.69   81.99
   0   4   1 2015.50   83.29
  -1  -4  -1  709.13   37.20
  -1  -4  -1  780.42   37.60
  -1  -4  -1  789.52   37.90
   1   4   1  809.12   39.10
   1   4   1  723.33   38.20
   1   4   1  788.42   37.90
  -2  -4  -1 1306.77   58.89
  -2  -4  -1 1309.67   59.39
  -2  -4  -1 1280.87   58.89
   2   4   1 1249.07   59.69
   2   4   1 1295.97   58.89
  -3  -4  -1  448.26   29.10
   3   4   1  445.16   29.80
  -4  -4  -1 1422.06   66.49
  -4  -4  -1 1312.17   63.29
   4   4   1 1364.76   66.49
  -5  -4  -1  343.37   26.30
  -5  -4  -1  312.77   27.10
   5   4   1  312.67   27.40
  -6  -4  -1    4.10   10.60
  -6  -4  -1   -5.70    8.10
   6   4   1   -3.30    9.30
  -7  -4  -1  153.18   23.00
  -7  -4  -1  154.18   22.30
   7   4   1  138.99   22.80
  -8  -4  -1  227.28   27.40
  -8  -4  -1  259.17   29.10
   8   4   1  220.18   28.00
  -9  -4  -1   -3.80   11.70
  -9  -4  -1    6.80   13.70
   9   4   1   18.80   14.50
 -10  -4  -1   24.40   17.30
 -10  -4  -1   26.40   15.70
  10   4   1   16.70   15.10
 -11  -4  -1  351.96   38.90
 -11  -4  -1  319.27   40.00
  11   4   1  322.87   39.80
 -12  -4  -1   24.60   17.70
 -12  -4  -1   43.20   23.20
  12   4   1    6.90   18.60
 -13  -4  -1  -44.50   18.40
  13   4   1   56.19   24.00
 -14  -4  -1   36.20   24.70
  14   4   1   31.30   24.60
 -15  -4  -1   74.29   31.00
  15   4   1   85.99   30.20
 -16  -4  -1  -21.30   17.10
 -16  -4  -1   14.60   28.70
  16   4   1   -4.30   24.20
 -19   5   1   26.40   25.70
  18  -5  -1   34.70   18.10
 -18   5   1    8.90   23.50
  17  -5  -1   21.90   15.60
 -17   5   1    0.10   14.90
 -17   5   1   32.20   21.80
 -17   5   1    9.70   14.70
 -17   5   1   21.00   20.20
  16  -5  -1  103.19   23.80
 -16   5   1  115.59   25.50
 -16   5   1  134.09   31.10
 -16   5   1   66.99   23.90
 -16   5   1   87.89   24.00
  15  -5  -1   23.30   13.60
 -15   5   1   16.70   12.70
 -15   5   1   13.30   18.60
 -15   5   1   33.70   20.10
 -15   5   1   27.20   14.80
  14  -5  -1   16.40   15.80
  14  -5  -1   -3.50    9.90
 -14   5   1   21.30   17.90
 -14   5   1    6.00   10.80
 -14   5   1   12.80   11.80
 -14   5   1   16.50   15.20
  13  -5  -1  213.88   34.30
  13  -5  -1  207.08   22.50
 -13   5   1  184.48   23.20
 -13   5   1  198.38   23.40
 -13   5   1  146.39   27.10
 -13   5   1  208.38   31.60
  12  -5  -1  135.99   17.50
  12  -5  -1  116.39   25.20
 -12   5   1  105.79   25.90
 -12   5   1  125.59   18.40
 -12   5   1  127.69   24.50
 -12   5   1   87.29   18.20
  11  -5  -1   57.59   16.70
  11  -5  -1   46.40   11.90
  11  -5  -1   57.69   13.30
 -11   5   1   51.69   14.00
 -11   5   1   37.80   18.50
 -11   5   1   51.59   17.50
 -11   5   1   31.50   14.60
 -11   5   1   55.49   14.50
 -11   5   1   35.70   11.00
 -11   5   1   50.89   11.50
  10  -5  -1  729.23   36.60
  10  -5  -1  672.23   46.70
  10  -5  -1  714.03   36.00
 -10   5   1  717.63   36.80
 -10   5   1  761.02   37.40
 -10   5   1  755.62   37.90
 -10   5   1  705.83   44.30
 -10   5   1  760.52   37.50
 -10   5   1  746.73   49.99
 -10   5   1  682.53   46.80
   9  -5  -1    0.90    4.90
   9  -5  -1    1.60   10.10
   9  -5  -1   -1.10    8.80
   9  -5  -1   -1.20    4.90
  -9   5   1   -0.60    5.50
  -9   5   1    1.10   10.10
  -9   5   1   -2.10    6.10
  -9   5   1  -24.70   10.10
  -9   5   1    3.50    5.80
  -9   5   1   -9.00   11.70
   8  -5  -1   -4.20    8.00
   8  -5  -1   -8.30    7.80
   8  -5  -1    2.50    3.90
   8  -5  -1   -4.00    3.80
  -8   5   1    3.10   11.00
  -8   5   1    0.00    9.00
  -8   5   1   -1.80    4.50
  -8   5   1   -0.60    5.10
  -8   5   1   -2.00    5.00
  -8   5   1    6.60   11.60
   7  -5  -1  413.46   20.00
   7  -5  -1  392.56   19.60
   7  -5  -1  454.35   31.00
   7  -5  -1  428.06   29.40
  -7   5   1  462.45   30.00
  -7   5   1  406.56   31.20
  -7   5   1  404.26   20.30
  -7   5   1  423.76   20.20
  -7   5   1  444.76   31.60
   6  -5  -1   64.39    5.70
   6  -5  -1   61.19   14.90
   6  -5  -1   73.99   16.40
  -6   5   1   59.29   15.10
  -6   5   1   63.59    6.90
  -6   5   1   67.19    6.30
  -6   5   1   71.99   15.10
  -6   5   1   67.99   17.70
   5  -5  -1  323.67   14.30
   5  -5  -1  349.37   25.20
   5  -5  -1  321.47   14.10
  -5   5   1  333.07   15.00
  -5   5   1  331.67   14.60
  -5   5   1  316.57   23.50
  -5   5   1  310.67   25.00
   4  -5  -1  432.26   19.10
   4  -5  -1  423.66   19.20
   4  -5  -1  467.05   29.60
  -4   5   1  439.86   19.80
  -4   5   1  433.36   27.80
  -4   5   1  454.05   19.80
  -4   5   1  451.05   20.00
  -4   5   1  453.55   27.70
   3  -5  -1   -1.70    3.50
   3  -5  -1   -1.90    3.10
  -3   5   1    9.00    7.60
  -3   5   1    8.90    4.40
  -3   5   1    2.80    4.30
  -3   5   1    0.30    7.70
   2  -5  -1  958.10   42.70
   2  -5  -1  989.60   42.50
  -2   5   1  974.60   43.20
  -2   5   1 1018.60   42.90
  -2   5   1  934.61   45.00
  -2   5   1 1010.50   47.40
  -2   5   1  998.50   43.30
   1  -5  -1   15.00    5.90
   1  -5  -1   12.40    5.50
   1  -5  -1    9.20    5.20
  -1   5   1   15.60    8.20
  -1   5   1    6.90    7.00
  -1   5   1    6.40    5.60
  -1   5   1   15.20    6.80
   0  -5  -1   -0.50    5.90
   0  -5  -1   -0.70    5.30
   0  -5  -1    1.50    6.30
   0   5   1   -6.30    7.10
   0   5   1   10.80    6.60
   0   5   1   -2.80    7.20
  -1  -5  -1  213.28   17.30
  -1  -5  -1  249.88   19.40
  -1  -5  -1  206.58   17.90
   1   5   1  190.48   18.70
   1   5   1  234.48   20.60
   1   5   1  187.68   17.90
  -2  -5  -1 1172.08   55.09
   2   5   1 1102.19   55.69
  -3  -5  -1  223.88   21.70
   3   5   1  196.78   21.70
  -4  -5  -1   35.00   10.30
  -4  -5  -1   64.39   16.50
   4   5   1   28.60   12.10
  -5  -5  -1  297.37   27.80
  -5  -5  -1  313.77   25.80
   5   5   1  289.87   27.90
  -6  -5  -1  305.67   26.70
  -6  -5  -1  246.58   27.50
   6   5   1  299.87   29.00
  -7  -5  -1  300.17   30.70
  -7  -5  -1  346.67   30.00
   7   5   1  299.37   31.20
  -8  -5  -1   27.10   13.20
  -8  -5  -1  -28.10   10.40
   8   5   1    5.30   13.60
  -9  -5  -1    1.00   15.70
  -9  -5  -1  -14.70   10.80
   9   5   1  -15.40   13.80
 -10  -5  -1   56.29   22.80
 -10  -5  -1   64.29   18.50
  10   5   1   61.59   22.00
 -11  -5  -1  137.99   30.80
 -11  -5  -1  152.88   31.10
  11   5   1  152.28   31.70
 -12  -5  -1  -19.30   13.90
 -12  -5  -1   -2.80   18.20
  12   5   1    0.60   17.70
 -13  -5  -1   20.20   22.60
  13   5   1   28.60   22.20
 -14  -5  -1    8.10   23.70
  14   5   1   18.30   23.10
 -15  -5  -1   22.00   28.50
  15   5   1   -2.30   24.00
 -16  -5  -1   -0.30   28.30
  16   5   1   -4.10   25.70
 -19   6   1   16.70   25.80
 -18   6   1   18.90   22.00
  17  -6  -1   -0.20   15.00
 -17   6   1   24.00   21.00
 -17   6   1   17.20   20.30
  16  -6  -1   11.20   12.20
 -16   6   1   14.20   12.70
 -16   6   1    4.20   19.60
 -16   6   1   23.00   20.70
 -16   6   1    5.20   12.90
  15  -6  -1   22.80   12.30
 -15   6   1   22.80   19.50
 -15   6   1    9.10   12.00
 -15   6   1   11.80   11.60
 -15   6   1   23.50   19.60
  14  -6  -1   67.19   21.50
  14  -6  -1   26.00   11.00
 -14   6   1   16.00   11.30
 -14   6   1    7.30    9.90
 -14   6   1    6.20   16.40
 -14   6   1   47.40   20.90
  13  -6  -1   10.40    8.60
  13  -6  -1   -6.90   16.20
 -13   6   1  -10.20   13.40
 -13   6   1   32.30   10.90
 -13   6   1   27.40   19.40
 -13   6   1   15.60   18.30
 -13   6   1    6.70    9.80
  12  -6  -1   15.90    8.30
  12  -6  -1   31.00   15.60
  12  -6  -1   16.80    8.30
 -12   6   1   17.60    9.00
 -12   6   1   44.30   16.50
 -12   6   1   14.80   17.20
 -12   6   1   18.80   17.80
 -12   6   1   11.30    8.60
 -12   6   1    6.80    8.30
 -12   6   1   15.10    9.00
  11  -6  -1   97.99   12.80
  11  -6  -1   98.19   13.00
  11  -6  -1  102.29   20.70
  11  -6  -1  193.28   25.90
 -11   6   1   87.99   14.10
 -11   6   1   82.29   21.60
 -11   6   1  124.49   25.60
 -11   6   1  105.99   14.20
 -11   6   1  132.49   25.20
 -11   6   1   86.99   14.70
 -11   6   1  109.29   14.50
  10  -6  -1   56.09   15.60
  10  -6  -1   48.00    9.30
  10  -6  -1   62.79   10.00
  10  -6  -1   84.39   18.50
 -10   6   1   62.09   10.70
 -10   6   1   95.09   20.60
 -10   6   1   63.49   11.00
 -10   6   1   54.19   10.40
 -10   6   1   72.39   11.50
 -10   6   1   81.29   22.20
 -10   6   1   59.79   19.20
   9  -6  -1   18.10    4.70
   9  -6  -1   54.69   13.90
   9  -6  -1   31.40    5.90
   9  -6  -1   29.30   13.10
  -9   6   1   30.10    6.50
  -9   6   1   26.60   12.70
  -9   6   1   44.20   16.10
  -9   6   1   27.20    5.80
  -9   6   1   25.60    6.30
  -9   6   1   41.60   15.60
   8  -6  -1   17.70   11.20
   8  -6  -1   31.90   11.70
   8  -6  -1   20.30    5.00
   8  -6  -1   38.50    5.60
  -8   6   1   18.80   12.20
  -8   6   1   19.20   11.40
  -8   6   1   19.20   13.40
  -8   6   1   17.90    4.90
  -8   6   1   18.80    4.20
   7  -6  -1   15.10    3.20
   7  -6  -1   -8.90    7.80
   7  -6  -1   14.20    9.90
  -7   6   1   -5.80   10.20
  -7   6   1    2.00    8.90
  -7   6   1   18.30    4.70
   6  -6  -1   69.59   15.60
   6  -6  -1   67.29   14.90
  -6   6   1   47.90   13.00
  -6   6   1  119.29   17.50
   5  -6  -1  463.35   31.80
   5  -6  -1  438.46   18.70
   5  -6  -1  426.86   19.00
   5  -6  -1  432.16   18.60
  -5   6   1  454.75   19.50
  -5   6   1  434.56   19.40
  -5   6   1  451.45   19.60
  -5   6   1  458.15   29.70
  -5   6   1  522.85   31.70
   4  -6  -1 1054.89   54.69
   4  -6  -1 1093.69   44.30
   4  -6  -1 1044.00   44.40
  -4   6   1 1101.89   45.10
  -4   6   1 1145.39   54.39
  -4   6   1 1054.89   52.59
   3  -6  -1   10.90    5.00
   3  -6  -1    0.90    4.30
  -3   6   1    1.70    5.30
  -3   6   1   11.30    9.20
  -3   6   1   13.50    8.90
  -3   6   1    4.80    5.00
   2  -6  -1  994.50   44.30
   2  -6  -1  985.50   44.70
  -2   6   1  974.20   45.30
  -2   6   1  974.60   49.60
  -2   6   1 1037.00   45.10
  -2   6   1  978.30   47.30
   1  -6  -1  605.94   31.10
   1  -6  -1  605.34   30.90
   1  -6  -1  567.44   30.90
  -1   6   1  605.84   34.90
  -1   6   1  588.74   32.10
  -1   6   1  542.85   31.70
  -1   6   1  596.44   31.30
   0  -6  -1   59.09   11.90
   0  -6  -1   49.80   13.00
   0  -6  -1   65.59   12.80
   0   6   1   53.89   11.50
   0   6   1   67.89   14.80
   0   6   1   66.19   14.80
  -1  -6  -1  248.48   21.50
   1   6   1  240.98   22.90
   1   6   1  208.28   21.40
  -2  -6  -1   97.59   18.00
   2   6   1   80.19   16.80
  -3  -6  -1    0.80    9.50
   3   6   1   -7.00    9.40
  -4  -6  -1   51.59   14.40
  -4  -6  -1   16.20   11.80
   4   6   1   24.80   13.60
  -5  -6  -1  952.10   56.69
  -5  -6  -1 1023.90   53.39
   5   6   1 1021.20   57.79
  -6  -6  -1  197.08   24.00
  -6  -6  -1  245.38   27.70
   6   6   1  190.88   26.70
  -7  -6  -1  239.48   26.50
  -7  -6  -1  206.88   28.60
   7   6   1  207.58   28.70
  -8  -6  -1   42.20   15.60
  -8  -6  -1   25.40   16.30
   8   6   1   18.20   16.70
  -9  -6  -1    8.40   13.30
  -9  -6  -1   17.60   18.60
   9   6   1   43.30   20.00
 -10  -6  -1   11.30   18.90
 -10  -6  -1    7.70   14.80
  10   6   1   -1.20   16.50
 -11  -6  -1    0.40   17.90
 -11  -6  -1   -0.90   15.00
  11   6   1   -2.80   17.30
 -12  -6  -1    0.60   20.00
 -12  -6  -1  -24.70   14.60
  12   6   1   16.60   19.60
 -13  -6  -1  113.59   32.30
  13   6   1   92.19   30.40
 -14  -6  -1    2.30   26.50
  14   6   1   27.20   28.30
 -15  -6  -1   22.00   27.40
  15   6   1  -26.50   23.30
 -19   7   1   41.40   27.40
 -18   7   1  -10.20   20.50
 -17   7   1   50.49   24.20
 -17   7   1   49.99   24.70
 -16   7   1  -17.90   18.20
 -16   7   1   34.70   21.80
  15  -7  -1   14.20   10.40
 -15   7   1    8.50   19.70
 -15   7   1    0.20   10.20
 -15   7   1    2.00   19.00
 -15   7   1    0.10   10.30
  14  -7  -1    7.20    8.30
  14  -7  -1   -6.00   14.40
 -14   7   1  -18.80   15.80
 -14   7   1   16.60   18.80
 -14   7   1    2.40   21.20
 -14   7   1   -3.90    8.10
 -14   7   1   29.50    9.90
  13  -7  -1   42.90   18.80
  13  -7  -1    8.00    7.20
 -13   7   1   -5.30    6.80
 -13   7   1  -11.50   16.50
 -13   7   1   24.70   17.30
 -13   7   1   -3.30    7.30
 -13   7   1   40.60   22.10
  12  -7  -1   18.80    6.90
  12  -7  -1    9.20   13.40
  12  -7  -1   21.70   15.20
  12  -7  -1   18.70    7.30
 -12   7   1   21.10    7.90
 -12   7   1   29.90    7.70
 -12   7   1   24.80    7.90
 -12   7   1   26.10    7.70
 -12   7   1    0.30   17.00
 -12   7   1   40.00   16.70
 -12   7   1   41.80   18.80
  11  -7  -1   28.50   13.50
  11  -7  -1   34.00    6.40
  11  -7  -1   43.90    8.70
  11  -7  -1   28.90   15.20
 -11   7   1   16.80   16.50
 -11   7   1   36.50   18.00
 -11   7   1   35.90    9.20
 -11   7   1   49.50   10.40
 -11   7   1   35.60   15.70
  10  -7  -1  -11.20   10.80
  10  -7  -1    4.90    3.50
  10  -7  -1    6.60    3.60
  10  -7  -1   -9.00   11.10
 -10   7   1    5.60    4.60
 -10   7   1    3.10   15.20
 -10   7   1    2.30   14.30
 -10   7   1    1.90    4.60
 -10   7   1   -7.50   10.80
   9  -7  -1   13.40   11.70
   9  -7  -1   12.90    3.50
   9  -7  -1   21.40   11.30
  -9   7   1   13.20   15.30
  -9   7   1   29.10    5.10
  -9   7   1   20.50    4.90
  -9   7   1   12.60   11.50
   8  -7  -1   42.00   14.40
   8  -7  -1   41.20   13.00
  -8   7   1   32.10   12.30
  -8   7   1   54.19   15.90
   7  -7  -1  793.62   46.00
   7  -7  -1  716.13   43.90
  -7   7   1  693.33   42.60
  -7   7   1  795.92   46.40
   6  -7  -1  234.18   23.80
  -6   7   1  230.08   24.20
  -6   7   1  249.68   23.40
   5  -7  -1  830.02   35.30
   5  -7  -1  935.61   49.70
   5  -7  -1  868.61   35.00
  -5   7   1  793.02   46.00
  -5   7   1  827.02   46.30
  -5   7   1  850.81   35.80
   4  -7  -1  163.98   11.80
   4  -7  -1  150.58   11.70
  -4   7   1  169.38   18.90
  -4   7   1  157.18   20.00
  -4   7   1  184.18   13.30
   3  -7  -1  191.78   14.50
   3  -7  -1  197.68   14.80
  -3   7   1  213.78   15.40
  -3   7   1  180.78   19.10
  -3   7   1  163.68   21.50
  -3   7   1  200.88   16.10
   2  -7  -1  534.45   28.90
   2  -7  -1  513.05   28.10
  -2   7   1  500.35   30.90
  -2   7   1  547.85   34.80
  -2   7   1  535.65   30.00
  -2   7   1  519.95   28.70
   1  -7  -1  373.16   24.40
   1  -7  -1  323.87   23.30
   1  -7  -1  377.06   23.70
  -1   7   1  394.16   26.10
  -1   7   1  385.46   24.80
  -1   7   1  391.36   26.00
  -1   7   1  325.87   27.50
   0  -7  -1  371.36   25.80
   0   7   1  388.26   29.10
   0   7   1  319.27   26.20
  -1  -7  -1   36.60   11.10
   1   7   1   29.20   11.00
  -2  -7  -1  207.48   23.20
   2   7   1  176.68   23.30
  -3  -7  -1  315.57   27.80
   3   7   1  310.27   28.80
  -4  -7  -1  157.58   20.20
  -4  -7  -1  159.58   25.30
   4   7   1  221.88   26.20
  -5  -7  -1  462.45   36.50
  -5  -7  -1  419.36   32.00
   5   7   1  460.95   37.70
  -6  -7  -1  302.37   27.80
  -6  -7  -1  310.17   33.70
   6   7   1  214.18   32.10
  -7  -7  -1   40.70   14.20
  -7  -7  -1   55.39   18.40
   7   7   1   72.29   19.80
  -8  -7  -1   75.89   21.70
  -8  -7  -1   85.89   22.40
   8   7   1  118.49   27.80
  -9  -7  -1  393.76   43.60
  -9  -7  -1  422.16   38.00
   9   7   1  295.77   41.10
 -10  -7  -1   24.90   20.10
 -10  -7  -1   12.20   14.40
  10   7   1   24.00   19.40
 -11  -7  -1  131.99   31.00
 -11  -7  -1  145.79   34.40
  11   7   1  201.68   37.50
 -12  -7  -1   34.20   25.00
  12   7   1   -0.90   23.40
 -13  -7  -1    3.50   27.00
  13   7   1   13.00   24.60
 -14  -7  -1    2.30   26.80
  14   7   1   23.10   25.70
 -19   8   1  188.38   38.20
 -18   8   1   26.30   23.20
 -17   8   1   31.40   23.00
 -17   8   1   14.20   25.00
 -16   8   1    4.80   21.40
 -16   8   1    9.40   20.10
 -15   8   1  -36.30   15.70
 -15   8   1   -0.30   21.30
 -15   8   1  -18.50   16.70
  14  -8  -1   30.80    8.00
  14  -8  -1   47.90   20.20
 -14   8   1   51.69   22.70
 -14   8   1   43.90   25.70
 -14   8   1   40.50   19.50
  13  -8  -1   -4.90   13.70
  13  -8  -1   35.20    9.30
  13  -8  -1   41.70   17.40
 -13   8   1   25.30    7.50
 -13   8   1   35.00   19.20
 -13   8   1   11.40   16.90
 -13   8   1   30.10   22.70
  12  -8  -1   36.90    6.90
  12  -8  -1   59.49   18.50
  12  -8  -1   84.79   24.20
 -12   8   1   35.60   18.00
 -12   8   1   58.59   23.50
 -12   8   1   47.00    8.00
 -12   8   1   58.89    8.40
  11  -8  -1  106.19   24.10
  11  -8  -1   75.79   21.30
 -11   8   1   64.19   18.60
 -11   8   1  178.98   28.90
  10  -8  -1   13.00   11.50
  10  -8  -1    9.20   13.30
 -10   8   1   -0.40   12.00
 -10   8   1   24.20   17.40
   9  -8  -1    7.60   11.10
   9  -8  -1   18.30   13.30
  -9   8   1   40.20   15.40
  -9   8   1   26.40   15.90
   8  -8  -1  144.69   22.30
   8  -8  -1  194.38   24.70
  -8   8   1  201.68   25.70
  -8   8   1  172.78   24.20
   7  -8  -1  875.71   48.80
   7  -8  -1  837.02   50.59
  -7   8   1  814.52   49.40
  -7   8   1  874.81   49.70
   6  -8  -1  118.49   21.70
   6  -8  -1  104.89    6.40
  -6   8   1   89.29   20.20
  -6   8   1  102.29    7.50
  -6   8   1  100.09    7.10
  -6   8   1   86.29   19.70
   5  -8  -1    4.40    4.10
   5  -8  -1    7.40    3.80
   5  -8  -1    1.00   11.20
  -5   8   1    7.20   11.20
  -5   8   1    4.10    4.80
  -5   8   1   -3.50    9.40
   4  -8  -1   41.10    8.70
   4  -8  -1   43.70    8.90
  -4   8   1   37.20   13.60
  -4   8   1   37.50   11.90
  -4   8   1   35.00    7.40
  -4   8   1   30.90    7.70
   3  -8  -1   99.69   12.70
   3  -8  -1  110.99   12.40
  -3   8   1   90.49   12.70
  -3   8   1   90.49   16.70
  -3   8   1  101.79   13.70
  -3   8   1   71.99   19.00
   2  -8  -1    6.50    7.10
   2  -8  -1    7.80    7.00
  -2   8   1    0.90    6.80
  -2   8   1   -1.00    7.30
  -2   8   1   14.60    9.50
  -2   8   1    0.30   10.30
   1  -8  -1   22.20   10.80
   1  -8  -1   24.10    9.20
  -1   8   1   36.80   11.30
  -1   8   1   10.80   11.60
  -1   8   1   35.10   11.40
   0  -8  -1   14.40    9.30
   0   8   1    2.10    9.60
   0   8   1    8.60   11.20
   0   8   1    2.30    9.40
  -1  -8  -1  172.68   21.70
   1   8   1  173.78   23.10
  -2  -8  -1  561.84   37.80
   2   8   1  519.95   39.00
  -3  -8  -1   72.69   19.00
   3   8   1   49.30   17.00
  -4  -8  -1  609.24   39.40
  -4  -8  -1  708.23   44.80
   4   8   1  644.54   45.50
  -5  -8  -1   58.29   19.10
  -5  -8  -1   67.59   18.80
   5   8   1  102.29   26.30
  -6  -8  -1   26.00   12.70
  -6  -8  -1   16.80   15.00
   6   8   1    7.10   14.90
  -7  -8  -1    5.20   16.50
  -7  -8  -1    1.20   10.90
   7   8   1   27.00   18.30
  -8  -8  -1   22.60   15.00
  -8  -8  -1   53.69   20.30
   8   8   1   35.10   19.50
  -9  -8  -1  653.93   48.80
  -9  -8  -1  555.44   52.29
   9   8   1  552.84   53.79
 -10  -8  -1   40.60   18.90
 -10  -8  -1   71.49   24.50
  10   8   1   59.59   24.60
 -11  -8  -1  141.09   33.60
 -11  -8  -1  157.98   35.70
  11   8   1  131.39   35.40
 -12  -8  -1    0.70   23.90
  12   8   1   15.60   26.30
 -13  -8  -1   90.99   32.70
  13   8   1   58.49   29.20
 -14  -8  -1   22.90   29.40
  14   8   1   41.70   30.40
 -19   9   1   33.40   27.10
 -18   9   1  -49.10   19.80
 -17   9   1   -8.30   20.70
 -16   9   1   -5.80   20.50
 -15   9   1   -8.40   20.90
 -15   9   1    3.50   19.20
  14  -9  -1   53.39   19.90
  14  -9  -1   41.10   18.10
 -14   9   1   81.79   27.50
 -14   9   1   18.20   19.10
  13  -9  -1  172.38   32.50
  13  -9  -1  172.28   28.60
 -13   9   1  164.88   29.10
 -13   9   1   81.79   28.50
  12  -9  -1    7.80   15.20
  12  -9  -1   36.60   17.60
 -12   9   1   32.30   20.90
 -12   9   1   38.60   18.80
  11  -9  -1   67.49   19.30
  11  -9  -1   41.90   17.30
 -11   9   1   51.59   18.10
 -11   9   1   68.19   24.80
  10  -9  -1  160.18   23.70
  10  -9  -1  150.58   25.60
 -10   9   1  109.49   28.30
 -10   9   1  135.29   24.50
   9  -9  -1    3.30    9.50
   9  -9  -1   23.30   14.80
  -9   9   1   16.30   15.80
  -9   9   1    9.80   14.30
   8  -9  -1   -0.20   11.10
   8  -9  -1   13.70   10.30
  -8   9   1   14.50   13.70
  -8   9   1   13.30   14.60
   7  -9  -1  554.84   40.90
   7  -9  -1  508.75   36.40
  -7   9   1  506.65   39.20
  -7   9   1  597.04   41.30
   6  -9  -1  224.18   12.80
   6  -9  -1  242.28   27.00
   6  -9  -1  237.48   12.30
  -6   9   1  244.68   26.70
  -6   9   1  247.88   14.00
  -6   9   1  256.07   25.90
  -6   9   1  255.57   14.00
   5  -9  -1   -4.90    4.00
   5  -9  -1   -2.30    4.10
   5  -9  -1   -8.10   12.00
  -5   9   1   -1.60   10.30
  -5   9   1  -11.10    8.80
  -5   9   1    1.90    5.50
   4  -9  -1  105.89   12.10
   4  -9  -1   96.39   12.20
  -4   9   1   98.29   13.80
  -4   9   1   92.79   12.50
  -4   9   1   91.39   21.30
  -4   9   1   49.40   15.00
   3  -9  -1  311.77   21.20
   3  -9  -1  280.97   20.90
  -3   9   1  276.07   27.60
  -3   9   1  296.77   26.20
  -3   9   1  317.57   22.10
  -3   9   1  305.97   23.30
   2  -9  -1    9.00    7.00
   2  -9  -1    3.70    7.50
  -2   9   1   11.60    9.80
  -2   9   1    2.60    8.10
  -2   9   1   -5.50    9.40
  -2   9   1    1.30   10.50
   1  -9  -1   15.90   10.00
  -1   9   1   30.90   14.40
  -1   9   1   22.50   11.70
  -1   9   1   29.40   12.00
   0  -9  -1   -2.20    8.90
   0   9   1    6.20   10.50
   0   9   1   -8.90    9.40
   0   9   1    7.10   12.30
  -1  -9  -1  335.17   28.40
   1   9   1  385.06   33.00
  -2  -9  -1   60.49   15.60
   2   9   1   72.89   18.50
  -3  -9  -1   64.29   16.90
   3   9   1   64.79   18.70
  -4  -9  -1  185.88   22.70
  -4  -9  -1  188.58   26.80
   4   9   1  128.69   26.50
  -5  -9  -1   86.69   19.40
  -5  -9  -1   57.29   18.20
   5   9   1   46.00   19.30
  -6  -9  -1    9.20   11.50
  -6  -9  -1   16.30   17.10
   6   9   1  -18.20   15.90
  -7  -9  -1    1.20   16.80
  -7  -9  -1    2.40   11.70
   7   9   1    8.90   18.20
  -8  -9  -1  279.57   39.70
  -8  -9  -1  215.68   30.50
   8   9   1  290.57   39.40
  -9  -9  -1   25.20   21.90
  -9  -9  -1   36.40   17.80
   9   9   1   27.60   21.80
 -10  -9  -1   17.60   17.70
 -10  -9  -1   58.49   27.20
  10   9   1   48.50   26.10
 -11  -9  -1   25.10   24.00
 -11  -9  -1   11.70   18.50
  11   9   1   50.79   27.40
 -12  -9  -1   49.50   29.50
  12   9   1  -11.50   25.60
 -13  -9  -1   26.30   29.40
  13   9   1  -28.70   22.40
 -18  10   1   12.90   24.20
 -17  10   1  -20.40   21.20
 -16  10   1   -9.40   18.60
 -16  10   1  -17.10   24.50
  15 -10  -1   77.39   23.10
 -15  10   1   70.59   29.40
 -15  10   1   88.79   25.60
  14 -10  -1  165.38   30.00
  14 -10  -1   78.89   37.50
 -14  10   1  137.39   35.00
 -14  10   1  149.69   33.50
  13 -10  -1  287.47   36.70
  13 -10  -1  219.98   32.90
 -13  10   1  258.67   36.90
 -13  10   1  306.47   41.60
  12 -10  -1   30.50   17.40
  12 -10  -1    4.50   14.30
 -12  10   1   24.80   21.80
 -12  10   1    6.60   17.10
  11 -10  -1  168.78   27.90
  11 -10  -1   99.89   25.30
 -11  10   1  111.59   25.30
 -11  10   1  164.58   32.80
  10 -10  -1  386.06   36.00
  10 -10  -1  359.36   36.40
 -10  10   1  420.66   40.80
 -10  10   1  361.26   37.70
   9 -10  -1  255.37   27.90
   9 -10  -1  217.48   30.10
  -9  10   1  239.18   29.70
  -9  10   1  221.18   31.50
   8 -10  -1   74.29   18.30
   8 -10  -1  107.69   22.20
  -8  10   1   68.49   18.90
  -8  10   1   67.09   19.80
   7 -10  -1   59.69   17.60
  -7  10   1   57.19   19.00
  -7  10   1   30.70   15.90
   6 -10  -1 1344.27   53.89
   6 -10  -1 1289.27   71.59
   6 -10  -1 1262.17   54.29
  -6  10   1 1334.67   55.39
  -6  10   1 1339.77   70.49
  -6  10   1 1308.97   69.29
   5 -10  -1  156.68   14.10
   5 -10  -1  170.48   14.10
   5 -10  -1  136.39   24.20
  -5  10   1  202.88   26.00
  -5  10   1  187.38   16.70
  -5  10   1  195.78   24.40
   4 -10  -1  228.08   18.50
   4 -10  -1  251.17   18.50
  -4  10   1  228.78   19.10
  -4  10   1  253.37   26.10
  -4  10   1  240.48   20.50
  -4  10   1  250.37   28.30
   3 -10  -1   15.80    8.30
   3 -10  -1   25.10    9.10
  -3  10   1   25.00   14.50
  -3  10   1   51.39   14.80
  -3  10   1   22.00    9.60
  -3  10   1   17.30    8.80
   2 -10  -1   29.20   10.40
  -2  10   1   50.09   14.80
  -2  10   1   62.39   19.00
  -2  10   1   52.29   12.90
   1 -10  -1   26.10   10.80
  -1  10   1   18.20   12.30
  -1  10   1    2.80   13.80
  -1  10   1   25.10   12.20
   0 -10  -1   35.60   12.70
   0  10   1   23.40   12.50
   0  10   1   45.90   15.20
  -1 -10  -1  349.37   31.30
   1  10   1  391.96   34.80
  -2 -10  -1  289.57   29.30
   2  10   1  310.67   34.10
  -3 -10  -1   -2.70   12.50
   3  10   1    4.40   15.20
  -4 -10  -1   -2.40   14.00
  -4 -10  -1    7.50   10.50
   4  10   1   -2.10   16.40
  -5 -10  -1  110.89   26.70
  -5 -10  -1   97.09   21.30
   5  10   1   56.29   21.80
  -6 -10  -1   89.89   23.30
  -6 -10  -1   84.29   21.90
   6  10   1   45.90   21.60
  -7 -10  -1   -1.90   12.20
  -7 -10  -1  -14.30   18.50
   7  10   1   -0.60   20.50
  -8 -10  -1   53.69   18.80
  -8 -10  -1   11.00   19.70
   8  10   1   62.79   26.80
  -9 -10  -1    7.60   20.90
  -9 -10  -1   27.60   16.60
   9  10   1   34.40   23.60
 -10 -10  -1    5.90   24.60
  10  10   1    1.90   25.30
 -11 -10  -1   -2.30   24.20
  11  10   1    0.60   23.60
 -12 -10  -1    8.90   26.40
  12  10   1   11.40   30.60
 -18  11   1  -16.10   22.20
 -17  11   1  -20.00   21.60
 -17  11   1  -16.00   28.70
 -16  11   1   -7.10   23.20
 -16  11   1    1.00   22.60
  15 -11  -1   24.40   19.40
 -15  11   1  -10.00   20.20
 -15  11   1   26.90   26.90
  14 -11  -1  148.49   30.20
 -14  11   1  111.99   29.20
 -14  11   1   78.29   29.30
  13 -11  -1   67.79   22.20
  13 -11  -1   57.09   21.50
 -13  11   1   56.69   24.00
 -13  11   1   40.50   25.70
  12 -11  -1   31.40   17.30
  12 -11  -1   35.30   18.40
 -12  11   1   29.60   22.10
 -12  11   1   37.90   20.20
  11 -11  -1   59.09   18.40
  11 -11  -1   55.59   20.70
 -11  11   1   10.90   18.10
 -11  11   1   44.50   23.40
  10 -11  -1  208.28   30.80
  10 -11  -1  162.88   27.00
 -10  11   1  181.38   32.90
 -10  11   1  200.08   30.60
   9 -11  -1  136.29   23.30
   9 -11  -1  130.29   25.80
  -9  11   1  117.69   28.90
  -9  11   1  155.58   28.20
   8 -11  -1    7.90   13.90
   8 -11  -1    7.30   11.10
  -8  11   1  -13.30   13.80
  -8  11   1   11.70   15.60
   7 -11  -1  137.59   28.00
  -7  11   1  151.98   10.00
  -7  11   1  209.48   28.40
  -7  11   1  139.29    9.60
  -7  11   1  186.08   27.80
   6 -11  -1  269.97   17.70
   6 -11  -1  285.47   17.10
   6 -11  -1  351.36   36.40
  -6  11   1  274.17   18.60
  -6  11   1  228.38   29.60
  -6  11   1  324.07   33.40
   5 -11  -1   16.10    7.60
   5 -11  -1    9.50    6.80
  -5  11   1   17.70    8.60
  -5  11   1   16.70   16.30
  -5  11   1   20.40   14.40
   4 -11  -1   -1.70    7.20
   4 -11  -1   -7.40    6.30
  -4  11   1    6.00    8.70
  -4  11   1   -1.90    7.10
  -4  11   1   -4.60   12.40
  -4  11   1   -1.80   13.60
   3 -11  -1  -10.50    7.20
  -3  11   1   15.50   10.50
  -3  11   1   -9.50   12.90
  -3  11   1   -0.10   11.90
   2 -11  -1   24.10   10.40
  -2  11   1    4.80   12.30
  -2  11   1   23.00   16.90
  -2  11   1   16.00   11.80
   1 -11  -1  176.08   23.40
  -1  11   1  183.58   25.80
  -1  11   1  202.18   26.40
  -1  11   1  273.77   32.20
   0 -11  -1  207.28   25.80
   0  11   1  309.47   29.80
   0  11   1  237.28   30.00
  -1 -11  -1   17.50   13.90
   1  11   1    4.40   14.40
   1  11   1    9.80   14.10
  -2 -11  -1 1059.69   62.59
   2  11   1 1201.78   68.89
  -3 -11  -1    9.50   14.10
   3  11   1   13.00   17.90
  -4 -11  -1   13.20   11.70
  -4 -11  -1   42.40   18.60
   4  11   1    9.10   18.50
  -5 -11  -1    8.40   12.40
  -5 -11  -1   59.59   20.80
   5  11   1   -4.50   18.90
  -6 -11  -1  180.58   26.90
  -6 -11  -1  181.48   33.60
   6  11   1  191.18   39.30
  -7 -11  -1    3.20   19.50
  -7 -11  -1   -1.90   13.90
   7  11   1   19.10   21.60
  -8 -11  -1   21.30   27.00
  -8 -11  -1   38.20   23.80
   8  11   1  -15.20   18.80
  -9 -11  -1   34.70   25.70
   9  11   1   11.40   26.00
 -10 -11  -1    9.10   24.10
  10  11   1   -2.50   24.20
 -11 -11  -1   32.70   29.20
  11  11   1   16.00   29.40
 -18  12   1   28.20   26.50
 -17  12   1  -16.70   23.80
 -17  12   1   29.00   32.00
 -16  12   1    6.10   24.50
 -16  12   1   -1.20   27.60
  15 -12  -1   30.00   31.80
 -15  12   1   26.50   29.30
 -15  12   1    2.30   21.50
  14 -12  -1    6.50   17.00
 -14  12   1   10.30   26.10
 -14  12   1   -1.80   20.90
  13 -12  -1   13.80   19.00
  13 -12  -1   32.90   17.40
 -13  12   1   24.80   21.90
 -13  12   1   22.40   25.60
  12 -12  -1    1.30   12.30
  12 -12  -1   -9.40   15.70
 -12  12   1   14.20   20.90
 -12  12   1   12.70   18.90
  11 -12  -1   18.40   13.80
  11 -12  -1    2.40   15.70
 -11  12   1  -11.80   16.10
 -11  12   1   -8.30   17.60
  10 -12  -1  -14.50    9.20
  10 -12  -1  -11.60   16.40
 -10  12   1    1.90   17.70
 -10  12   1  -19.20   15.60
   9 -12  -1   56.19   16.60
   9 -12  -1   39.90   18.30
  -9  12   1   22.90   17.40
  -9  12   1   61.49   23.20
   8 -12  -1   45.00   14.70
   8 -12  -1   40.70   20.40
  -8  12   1   15.50   19.00
  -8  12   1   27.30   17.90
   7 -12  -1  263.37   13.90
   7 -12  -1  245.48   14.70
   7 -12  -1  239.98   33.10
  -7  12   1  275.27   15.80
  -7  12   1  234.88   32.50
  -7  12   1  275.27   17.00
  -7  12   1  296.87   36.50
   6 -12  -1   27.20   17.40
   6 -12  -1   -3.50    6.10
   6 -12  -1    2.70    5.70
  -6  12   1   -4.30   14.20
  -6  12   1   27.10   17.40
  -6  12   1    6.90    6.70
   5 -12  -1   63.09   13.60
   5 -12  -1   70.89   14.20
  -5  12   1   53.99   14.40
  -5  12   1   46.50   17.50
  -5  12   1   31.80   20.00
   4 -12  -1   54.99   11.90
  -4  12   1   61.19   19.50
  -4  12   1   43.40   13.10
  -4  12   1   24.30   18.50
   3 -12  -1    4.60    9.10
  -3  12   1   28.90   13.20
  -3  12   1   16.60   14.70
  -3  12   1   27.40   19.40
   2 -12  -1    1.40   10.10
  -2  12   1    0.90   13.20
  -2  12   1   -7.50   11.30
  -2  12   1  -15.10   15.70
   1 -12  -1   43.80   15.20
  -1  12   1   35.00   16.30
  -1  12   1   24.30   16.20
  -1  12   1   21.90   18.80
   0 -12  -1  258.27   29.10
   0  12   1  249.28   30.40
   0  12   1  231.58   31.60
  -1 -12  -1   10.50   13.80
   1  12   1   -2.00   14.50
   1  12   1   -0.10   16.00
  -2 -12  -1  187.68   30.60
   2  12   1  299.87   35.40
  -3 -12  -1  173.48   28.70
   3  12   1  163.38   35.30
  -4 -12  -1   97.09   22.90
  -4 -12  -1   92.89   24.10
   4  12   1   90.29   27.30
  -5 -12  -1  167.68   35.30
  -5 -12  -1  149.88   26.30
   5  12   1  170.48   39.80
  -6 -12  -1   21.70   20.50
  -6 -12  -1   -3.30   21.70
   6  12   1   -9.40   23.10
  -7 -12  -1    0.40   19.50
   7  12   1  -36.10   21.20
  -8 -12  -1   12.70   23.40
   8  12   1    4.90   25.10
  -9 -12  -1   -2.30   24.90
   9  12   1   17.50   27.00
 -10 -12  -1    5.20   29.20
  10  12   1  -31.20   24.90
 -17  13   1   25.20   34.80
 -17  13   1   11.20   24.60
 -16  13   1   49.10   31.20
 -16  13   1    5.50   20.60
 -15  13   1  -24.20   24.10
 -15  13   1   -8.00   21.60
 -14  13   1   -5.80   19.70
 -14  13   1   42.60   28.00
  13 -13  -1   68.49   27.20
 -13  13   1    8.50   19.00
 -13  13   1   23.20   26.10
  12 -13  -1    6.60   18.50
  12 -13  -1   10.70   15.00
 -12  13   1   -8.20   17.60
 -12  13   1   24.10   23.30
  11 -13  -1    1.10   15.70
  11 -13  -1   11.50   12.20
 -11  13   1   23.90   21.80
 -11  13   1   13.40   20.40
  10 -13  -1   50.19   21.20
  10 -13  -1    7.00   12.20
 -10  13   1   -2.00   17.20
 -10  13   1   34.30   20.00
   9 -13  -1   51.19   16.50
   9 -13  -1  116.29   31.20
  -9  13   1   54.19   22.20
  -9  13   1   61.29   24.50
   8 -13  -1   43.70   22.70
   8 -13  -1   41.40   15.60
  -8  13   1   45.30   20.10
  -8  13   1   39.20   20.50
   7 -13  -1   85.89    9.30
   7 -13  -1  106.39   27.70
  -7  13   1  123.29   31.90
  -7  13   1   66.49   22.50
  -7  13   1   83.99   11.20
   6 -13  -1    4.40    6.50
   6 -13  -1    3.80   18.70
  -6  13   1   -2.20    7.20
  -6  13   1  -15.60   15.00
  -6  13   1   -7.10   17.70
   5 -13  -1    3.30    8.30
  -5  13   1    6.50   19.30
  -5  13   1    0.90   14.80
  -5  13   1    1.60    8.60
   4 -13  -1  -14.10    8.00
  -4  13   1   -9.70   16.20
  -4  13   1    6.60   10.10
  -4  13   1    8.10   16.10
   3 -13  -1   33.80   12.40
  -3  13   1   28.80   17.00
  -3  13   1   13.60   19.10
  -3  13   1   27.20   13.70
   2 -13  -1    0.20   10.70
  -2  13   1   -2.90   19.60
  -2  13   1   16.10   16.20
  -2  13   1    1.70   13.50
   1 -13  -1   60.99   16.60
  -1  13   1  100.99   25.70
  -1  13   1   63.59   20.00
   0 -13  -1  -20.80   12.20
   0  13   1   -6.40   15.80
   0  13   1    0.80   14.80
  -1 -13  -1   -9.50   12.70
   1  13   1   13.40   18.00
   1  13   1   11.90   15.60
  -2 -13  -1  228.98   32.50
   2  13   1  156.48   27.40
   2  13   1  170.48   31.80
  -3 -13  -1  122.89   26.90
  -3 -13  -1  149.59   24.60
   3  13   1  180.28   38.00
  -4 -13  -1   37.80   21.10
   4  13   1   41.20   24.90
  -5 -13  -1   58.89   24.60
   5  13   1   44.70   26.10
  -6 -13  -1   30.50   24.70
   6  13   1   21.30   24.00
  -7 -13  -1   14.10   24.60
   7  13   1   16.00   25.20
  -8 -13  -1   65.89   30.50
   8  13   1   60.69   32.10
  -9 -13  -1  -26.00   21.70
   9  13   1  -13.60   26.30
 -16  14   1  -22.00   22.90
 -16  14   1   21.50   29.40
 -15  14   1   -3.60   22.90
 -15  14   1   31.30   27.50
 -14  14   1    1.20   26.00
 -14  14   1   21.40   25.20
 -13  14   1   11.20   23.70
 -13  14   1    2.60   22.00
  12 -14  -1  124.99   29.00
 -12  14   1   83.79   27.60
 -12  14   1  135.39   33.20
  11 -14  -1  -21.80   11.10
 -11  14   1  -13.40   19.20
 -11  14   1   45.80   23.60
  10 -14  -1  150.78   26.90
 -10  14   1   87.29   28.60
 -10  14   1  168.28   34.90
   9 -14  -1   40.40   24.40
   9 -14  -1   41.00   15.70
  -9  14   1   28.60   21.00
  -9  14   1   34.50   22.50
   8 -14  -1   14.40   13.50
   8 -14  -1  -12.80   19.20
  -8  14   1    7.00   20.10
  -8  14   1    7.20   18.50
   7 -14  -1   10.70   17.60
   7 -14  -1   30.70   14.00
  -7  14   1    5.30   18.90
  -7  14   1   -0.10   22.20
   6 -14  -1   16.00   19.60
   6 -14  -1   -0.90    7.40
  -6  14   1   -7.30   20.00
  -6  14   1    1.20    8.80
  -6  14   1  -17.30   16.50
   5 -14  -1    5.50    9.20
  -5  14   1  -11.30   19.30
  -5  14   1   -9.90    8.60
  -5  14   1   -5.80   16.40
   4 -14  -1   14.00   12.20
  -4  14   1   34.40   19.20
  -4  14   1  -20.30   19.40
  -4  14   1   10.00   11.60
   3 -14  -1   71.09   17.30
  -3  14   1  121.79   24.10
  -3  14   1   82.99   28.00
  -3  14   1   68.19   21.80
   2 -14  -1   16.70   13.80
  -2  14   1    1.30   16.10
  -2  14   1   -6.00   13.90
   1 -14  -1   19.30   14.90
  -1  14   1   47.20   19.70
  -1  14   1   23.90   17.80
   0 -14  -1   94.59   25.00
   0  14   1   34.10   20.00
   0  14   1   27.20   18.60
  -1 -14  -1   -4.40   15.00
   1  14   1   24.50   17.60
   1  14   1   -6.10   16.80
  -2 -14  -1   36.70   20.20
   2  14   1   14.70   20.80
   2  14   1    6.80   16.90
  -3 -14  -1    9.70   17.20
   3  14   1   -4.60   16.20
   3  14   1    9.00   20.90
  -4 -14  -1   15.20   20.90
   4  14   1   44.10   27.20
  -5 -14  -1   29.70   24.60
   5  14   1   29.00   24.40
  -6 -14  -1   92.89   30.20
   6  14   1    7.70   24.60
  -7 -14  -1   24.40   29.30
   7  14   1   39.80   29.10
 -15  15   1  -31.30   25.80
 -15  15   1   10.60   26.40
 -14  15   1   42.20   31.50
 -14  15   1   45.30   28.20
 -13  15   1   30.60   26.40
 -13  15   1   42.20   26.00
 -12  15   1    9.70   22.70
 -12  15   1   49.30   26.90
  11 -15  -1   24.40   18.60
 -11  15   1   32.80   22.70
 -11  15   1   43.70   23.90
  10 -15  -1  108.69   26.20
 -10  15   1  152.98   35.30
 -10  15   1   69.79   28.00
   9 -15  -1   74.39   19.80
  -9  15   1  135.29   35.60
  -9  15   1   76.19   26.20
   8 -15  -1    0.70   13.00
  -8  15   1    5.10   22.10
  -8  15   1   27.10   22.30
   7 -15  -1   33.80   16.20
  -7  15   1   13.50   22.00
  -7  15   1   26.80   24.20
  -6  15   1  -31.60   18.30
  -6  15   1   14.40   20.30
   5 -15  -1   -3.90    8.60
  -5  15   1    9.20   18.90
  -5  15   1  -15.00    9.50
  -5  15   1   22.90   22.80
   4 -15  -1   49.60   15.10
  -4  15   1   23.60   26.10
  -4  15   1   46.70   15.40
  -4  15   1   57.19   22.20
   3 -15  -1   75.49   18.00
  -3  15   1   30.20   15.40
  -3  15   1   21.80   18.30
  -3  15   1   37.00   25.20
   2 -15  -1   13.40   14.50
  -2  15   1   -8.10   14.00
  -2  15   1   -6.00   15.40
   1 -15  -1   -5.20   14.60
  -1  15   1   25.60   19.30
  -1  15   1    3.30   17.20
   0 -15  -1   -7.60   14.70
   0  15   1  -22.40   15.90
   0  15   1  -18.90   17.40
  -1 -15  -1   -3.30   16.80
   1  15   1  -16.90   18.90
   1  15   1  -12.30   17.80
  -2 -15  -1   -9.50   17.90
   2  15   1   -7.70   21.10
   2  15   1   -2.70   18.50
  -3 -15  -1   -4.10   18.50
   3  15   1   24.10   23.70
   3  15   1   20.80   21.00
  -4 -15  -1  -22.90   18.60
   4  15   1    0.00   21.10
   4  15   1   23.60   26.70
  -5 -15  -1  107.19   32.80
   5  15   1   89.29   32.20
  -6 -15  -1   17.10   24.90
   6  15   1   72.19   31.20
 -14  16   1   54.69   30.10
 -14  16   1   -3.10   28.00
 -13  16   1   31.50   26.90
 -13  16   1   -0.60   23.70
 -12  16   1   -7.80   20.00
 -12  16   1  -21.50   25.30
  11 -16  -1   -3.10   15.10
 -11  16   1   25.50   24.40
 -11  16   1    5.30   23.20
  10 -16  -1   11.40   15.20
 -10  16   1  -14.40   22.40
 -10  16   1   13.40   22.80
   9 -16  -1   78.89   20.90
  -9  16   1   97.89   32.10
  -9  16   1   40.00   24.00
   8 -16  -1   -7.30   14.30
  -8  16   1  -21.90   21.00
  -8  16   1  -41.50   18.70
  -7  16   1   15.90   23.50
  -7  16   1   -3.70   21.80
  -6  16   1   11.20   26.90
  -6  16   1   10.30   23.20
  -5  16   1   19.20   26.60
  -5  16   1  -15.40   17.10
   4 -16  -1   66.19   16.70
  -4  16   1   68.29   23.50
  -4  16   1  100.59   27.50
  -4  16   1   68.29   28.70
   3 -16  -1   15.10   14.40
  -3  16   1    2.70   14.80
  -3  16   1    7.30   19.60
   2 -16  -1    7.00   14.50
  -2  16   1  -24.90   15.10
  -2  16   1  -29.80   16.60
   1 -16  -1   -0.60   16.50
  -1  16   1   14.50   19.10
  -1  16   1   10.60   19.40
   0 -16  -1  -29.80   15.20
   0  16   1    4.80   19.50
   0  16   1  -24.20   18.70
  -1 -16  -1    5.40   18.40
   1  16   1   -6.10   20.20
   1  16   1   12.70   21.30
  -2 -16  -1   -1.10   19.50
   2  16   1    3.10   23.40
   2  16   1   -4.00   20.10
  -3 -16  -1  -12.10   21.40
   3  16   1   14.80   25.00
  -4 -16  -1   14.40   22.40
   4  16   1   32.80   30.90
 -13  17   1   10.60   28.70
 -13  17   1  -10.20   25.00
 -12  17   1  -32.60   21.20
 -12  17   1   57.59   33.10
 -11  17   1   -1.40   27.90
 -11  17   1  -10.70   22.70
 -10  17   1   -8.90   20.30
 -10  17   1   -7.70   26.60
  -9  17   1   22.60   29.20
  -9  17   1   15.90   20.10
  -8  17   1  -13.00   22.60
  -8  17   1   -5.50   25.20
  -7  17   1  -19.90   24.10
  -7  17   1   -9.90   23.20
  -6  17   1   44.30   29.50
  -6  17   1   40.80   26.50
  -5  17   1   -4.60   20.80
  -5  17   1  -16.40   27.00
  -4  17   1   46.70   22.80
   3 -17  -1  -13.70   14.80
  -3  17   1   -4.80   21.20
   2 -17  -1  -12.60   15.20
  -2  17   1    4.60   22.70
  -2  17   1  -22.20   16.00
   1 -17  -1   19.40   19.30
  -1  17   1   43.30   25.30
  -1  17   1   10.70   21.00
   0 -17  -1   14.10   19.90
   0  17   1   48.90   25.70
  -1 -17  -1    5.50   19.30
   1  17   1   56.99   27.20
  -2 -17  -1   62.49   25.70
   2  17   1   27.10   27.20
 -10  18   1   15.70   22.20
 -10  18   1   -2.50   31.30
  -9  18   1    2.60   22.00
  -9  18   1  -17.00   27.80
  -8  18   1  -21.00   28.10
  -8  18   1    5.10   21.70
  -7  18   1    4.80   25.30
  -7  18   1  -28.60   28.40
  -6  18   1  -56.09   27.10
  -6  18   1  -17.50   23.70
  -5  18   1  -23.60   22.20
  -4  18   1    5.80   23.50
  -3  18   1   65.29   42.50
   1 -18  -1   99.89   27.30
  -4  19  -2   25.30   29.90
  -5  19  -2   22.00   27.60
  -6  19  -2   22.80   29.50
  -7  19  -2   25.00   30.70
  -8  19  -2  -45.50   24.80
  -8  19  -2   57.09   33.50
   1  18  -2   11.00   24.10
  -1 -18   2   39.50   24.10
   0  18  -2  -21.60   21.40
   0  18  -2   14.50   28.00
   0 -18   2   40.50   22.00
  -1  18  -2  -12.80   18.50
  -1  18  -2   -6.80   26.10
   1 -18   2    7.50   17.20
  -2  18  -2    4.90   27.10
  -3  18  -2   24.70   27.10
  -4  18  -2  -21.50   23.30
  -5  18  -2   14.90   26.50
  -6  18  -2   18.50   25.70
  -7  18  -2   31.80   28.50
  -7  18  -2   21.70   31.20
  -8  18  -2  -28.50   26.30
  -8  18  -2  -12.00   29.20
  -9  18  -2   26.40   30.00
  -9  18  -2   44.10   30.10
 -10  18  -2  -30.30   24.40
 -10  18  -2   24.40   25.80
 -11  18  -2   13.30   27.90
 -11  18  -2    1.90   27.00
 -12  18  -2  -37.40   25.20
 -12  18  -2   10.10   29.50
   3  17  -2   -6.20   25.50
   3  17  -2   66.89   30.40
  -3 -17   2   18.10   23.70
   2  17  -2  -16.00   24.10
   2  17  -2  -21.90   21.60
  -2 -17   2   -3.50   18.50
   1  17  -2  -11.00   23.50
   1  17  -2   -0.80   21.60
  -1 -17   2   14.70   20.50
   0  17  -2   29.20   25.50
   0  17  -2   69.59   25.30
   0 -17   2   75.09   23.30
  -1  17  -2    8.80   24.50
  -1  17  -2   -1.40   16.30
   1 -17   2   22.70   17.80
  -2  17  -2    8.60   25.00
  -2  17  -2   22.10   17.60
   2 -17   2   64.39   19.30
  -3  17  -2    4.60   23.30
  -3  17  -2  -12.50   19.70
   3 -17   2   -1.90   12.60
  -4  17  -2    3.60   24.50
  -5  17  -2   13.70   22.10
  -6  17  -2  -11.20   25.20
  -6  17  -2   -7.50   22.30
  -7  17  -2   66.39   32.20
  -7  17  -2   -9.90   24.00
  -8  17  -2  109.79   33.50
  -8  17  -2  161.58   41.10
  -9  17  -2   19.80   28.50
  -9  17  -2  -11.00   23.30
 -10  17  -2  -14.30   23.00
 -10  17  -2  -14.30   21.30
 -11  17  -2   16.10   26.90
 -11  17  -2   -9.00   23.20
 -12  17  -2   43.50   27.40
 -12  17  -2   73.69   31.90
 -13  17  -2   44.50   28.60
 -13  17  -2  -29.00   25.30
   5  16  -2   14.30   25.40
  -5 -16   2  -11.60   22.00
   4  16  -2   58.19   30.10
   4  16  -2   94.39   32.90
  -4 -16   2   86.99   27.80
   3  16  -2    5.40   26.30
   3  16  -2   12.70   23.80
  -3 -16   2   13.90   20.20
   2  16  -2   12.80   24.20
   2  16  -2  -12.30   21.70
  -2 -16   2  -32.90   16.50
   1  16  -2    0.40   19.50
   1  16  -2   57.39   25.20
  -1 -16   2   55.19   22.00
   0  16  -2    6.60   22.20
   0  16  -2   -1.70   19.60
   0 -16   2   17.70   16.30
  -1  16  -2   26.60   17.90
  -1  16  -2  -14.20   19.60
   1 -16   2   33.70   16.30
  -2  16  -2   21.30   15.60
  -2  16  -2   21.40   23.00
   2 -16   2   46.10   16.40
  -3  16  -2    0.90   21.70
  -3  16  -2  -12.50   11.60
   3 -16   2   11.70   12.70
  -4  16  -2  163.08   36.00
  -4  16  -2  145.69   25.50
   4 -16   2  157.38   22.60
  -5  16  -2  -18.90   19.80
  -5  16  -2    1.80   22.10
  -6  16  -2   47.90   28.60
  -6  16  -2    5.30   20.10
  -7  16  -2   20.00   21.90
  -7  16  -2   -2.50   20.80
  -8  16  -2   91.09   30.00
  -8  16  -2  125.69   34.10
  -9  16  -2   -8.10   24.90
  -9  16  -2    3.60   22.80
   9 -16   2   12.20   14.50
 -10  16  -2   17.00   24.60
 -10  16  -2  -12.50   21.80
  10 -16   2   -6.80   12.90
 -11  16  -2   -0.60   23.30
 -11  16  -2   26.70   26.70
  11 -16   2   -6.50   13.00
 -12  16  -2   20.00   23.80
 -12  16  -2   89.49   32.60
  12 -16   2   14.00   15.40
 -13  16  -2   15.70   23.80
 -13  16  -2   25.40   26.90
 -14  16  -2   -1.20   24.10
 -14  16  -2  -22.20   24.80
 -15  16  -2  -36.20   27.50
 -15  16  -2   -6.90   24.70
   7  15  -2    6.00   28.60
  -7 -15   2   25.90   28.40
   6  15  -2   52.79   30.30
  -6 -15   2   20.20   24.10
   5  15  -2   73.19   31.10
  -5 -15   2   82.69   28.00
   4  15  -2    8.70   22.10
  -4 -15   2    4.30   20.60
   3  15  -2   19.20   22.90
   3  15  -2   25.90   23.20
  -3 -15   2   11.90   20.40
   2  15  -2    5.60   18.30
   2  15  -2   19.60   21.50
  -2 -15   2   12.30   18.30
   1  15  -2   -2.40   17.50
   1  15  -2    6.60   20.40
  -1 -15   2    4.70   14.10
   0  15  -2   42.60   22.10
   0  15  -2   12.30   18.10
   0 -15   2   42.50   18.00
  -1  15  -2   13.60   20.50
  -1  15  -2   -6.20   15.30
   1 -15   2   -2.30   12.80
  -2  15  -2  173.78   35.00
  -2  15  -2  239.78   32.00
   2 -15   2  239.38   28.60
  -3  15  -2  -10.00   11.10
  -3  15  -2   37.50   21.60
   3 -15   2   10.70   11.90
  -4  15  -2  307.57   29.10
  -4  15  -2  289.07   38.80
   4 -15   2  291.37   26.50
   4 -15   2  308.47   26.80
  -5  15  -2   66.89   25.30
  -5  15  -2   68.69   17.70
  -5  15  -2   61.59   25.20
   5 -15   2   95.09   19.40
   5 -15   2   92.89   16.50
   5 -15   2   55.99   12.50
  -6  15  -2    6.00   20.60
  -6  15  -2    7.50   20.10
   6 -15   2    8.50   10.00
   6 -15   2   -0.50    9.60
  -7  15  -2   -4.70   20.50
  -7  15  -2    1.20   21.90
   7 -15   2    6.00   19.40
   7 -15   2   -7.90    9.50
  -8  15  -2   -1.90   20.50
  -8  15  -2  -22.50   19.40
   8 -15   2   18.90   13.10
   8 -15   2   -6.10   18.70
  -9  15  -2    4.50   17.90
  -9  15  -2   51.39   26.60
   9 -15   2   37.10   22.00
   9 -15   2   51.19   16.70
 -10  15  -2   23.20   22.40
 -10  15  -2   33.70   23.50
  10 -15   2   -5.20   17.10
  10 -15   2  -17.50   12.10
 -11  15  -2   -8.80   21.50
 -11  15  -2   13.30   19.90
  11 -15   2  -11.10   11.20
 -12  15  -2   -9.90   20.60
 -12  15  -2    6.20   21.70
  12 -15   2   21.30   15.00
 -13  15  -2   14.20   23.10
 -13  15  -2   20.90   27.40
 -14  15  -2   44.20   32.10
 -14  15  -2   11.10   23.00
 -15  15  -2   -3.10   22.70
 -15  15  -2    1.10   29.30
 -16  15  -2    0.20   21.80
 -16  15  -2  -13.40   30.30
   8  14  -2  -10.50   26.40
  -8 -14   2  -16.80   21.00
   7  14  -2   43.00   29.50
  -7 -14   2  -14.90   22.70
   6  14  -2   19.80   25.30
  -6 -14   2   34.00   25.70
   5  14  -2   36.80   26.80
  -5 -14   2   41.30   22.60
   4  14  -2    0.70   23.40
  -4 -14   2   16.00   20.10
   3  14  -2   15.40   22.00
  -3 -14   2   13.10   18.10
   2  14  -2   10.60   19.70
   2  14  -2   38.20   21.60
  -2 -14   2   16.90   16.70
   1  14  -2   93.69   26.00
   1  14  -2  129.59   32.30
  -1 -14   2  117.69   27.00
   0  14  -2    1.80   18.50
   0  14  -2   20.30   17.20
   0 -14   2   20.50   14.70
  -1  14  -2   70.29   22.90
  -1  14  -2   62.79   19.40
   1 -14   2   66.99   17.60
  -2  14  -2   -0.30   19.40
  -2  14  -2   32.00   15.30
   2 -14   2   24.60   12.70
  -3  14  -2    0.70   11.30
  -3  14  -2    3.00   16.90
   3 -14   2  -18.50    9.10
  -4  14  -2  122.39   19.80
  -4  14  -2  183.68   32.40
  -4  14  -2  118.39   29.60
   4 -14   2   89.39   18.50
   4 -14   2   83.69   17.60
  -5  14  -2  462.85   30.50
  -5  14  -2  429.36   43.50
  -5  14  -2  474.75   49.80
   5 -14   2  422.46   27.50
   5 -14   2  424.86   32.50
  -6  14  -2   30.60    9.10
  -6  14  -2   71.79   25.60
  -6  14  -2   52.89   23.00
   6 -14   2   20.90    7.70
   6 -14   2   28.30    8.00
   6 -14   2   37.30   12.80
  -7  14  -2   -8.60   18.30
  -7  14  -2   38.00   21.10
   7 -14   2   29.20   20.40
   7 -14   2   17.60   11.20
  -8  14  -2  -21.80   18.40
  -8  14  -2   12.80   21.20
   8 -14   2   13.00   11.60
   8 -14   2  -17.80   15.20
  -9  14  -2   27.90   22.80
  -9  14  -2   50.99   23.50
   9 -14   2   54.19   15.80
   9 -14   2   32.60   18.60
 -10  14  -2   -0.20   17.80
 -10  14  -2   20.60   20.60
  10 -14   2    1.30   16.50
  10 -14   2   -3.00   11.50
 -11  14  -2   17.80   19.50
 -11  14  -2   -9.60   21.70
  11 -14   2   12.50   13.90
  11 -14   2   -8.20   15.70
 -12  14  -2    3.00   22.20
 -12  14  -2  -18.50   17.80
  12 -14   2    9.00   12.50
  12 -14   2   14.80   17.10
 -13  14  -2   47.80   27.90
 -13  14  -2   89.79   27.10
  13 -14   2  107.69   29.10
  13 -14   2   44.90   18.40
 -14  14  -2  -13.90   19.00
 -14  14  -2  -19.50   25.00
  14 -14   2  -22.00   15.90
 -15  14  -2   35.60   30.90
 -15  14  -2   22.00   21.70
 -16  14  -2   20.50   22.70
 -16  14  -2  -11.90   28.40
 -17  14  -2   14.30   36.40
 -17  14  -2   11.60   22.50
   9  13  -2   17.70   27.20
  -9 -13   2   97.69   33.80
   8  13  -2   39.60   27.10
  -8 -13   2   52.99   28.80
   7  13  -2    7.20   24.20
  -7 -13   2    3.10   22.70
   6  13  -2    6.50   23.90
  -6 -13   2   24.20   21.20
   5  13  -2   40.60   23.80
  -5 -13   2   49.10   25.20
   4  13  -2   53.59   23.10
  -4 -13   2  -34.70   15.40
   3  13  -2    5.40   18.30
  -3 -13   2   17.40    9.50
  -3 -13   2   18.20   17.20
   2  13  -2   26.20   19.70
  -2 -13   2   73.19   20.30
  -2 -13   2   52.79   14.70
   1  13  -2  122.09   28.30
   1  13  -2  158.08   30.90
  -1 -13   2  115.39   25.50
   0  13  -2   64.39   20.90
   0  13  -2   47.80   19.10
   0 -13   2   50.09   16.80
  -1  13  -2   31.60   16.50
  -1  13  -2   59.39   19.10
   1 -13   2   20.20   12.90
  -2  13  -2   23.80   17.10
  -2  13  -2   -5.40   11.50
   2 -13   2    0.90   10.10
  -3  13  -2   88.89   25.40
  -3  13  -2  156.18   22.90
  -3  13  -2  175.28   29.80
   3 -13   2  110.89   18.50
  -4  13  -2    6.70   17.10
  -4  13  -2   -0.60    8.10
  -4  13  -2   -5.80   18.00
   4 -13   2   -0.30    8.20
   4 -13   2   -0.20    7.70
  -5  13  -2  230.88   33.70
  -5  13  -2  199.78   33.00
  -5  13  -2  205.18   19.80
   5 -13   2  212.98   17.90
   5 -13   2  236.88   19.70
   5 -13   2  218.08   22.90
  -6  13  -2   59.79   21.50
  -6  13  -2   54.59   11.30
  -6  13  -2   69.99   22.50
   6 -13   2   68.09   10.50
   6 -13   2   46.20    9.40
   6 -13   2   48.10   13.50
   6 -13   2   51.99    9.20
  -7  13  -2   21.40   18.80
  -7  13  -2   25.70   18.60
   7 -13   2   30.80   12.70
   7 -13   2   53.09   19.60
  -8  13  -2  109.29   27.50
  -8  13  -2  200.98   34.40
   8 -13   2  150.48   30.10
   8 -13   2  183.98   23.60
  -9  13  -2   -5.50   19.20
  -9  13  -2   17.20   17.30
   9 -13   2  -17.60   12.70
   9 -13   2   -7.30   10.60
 -10  13  -2   48.40   23.70
 -10  13  -2   46.10   20.90
  10 -13   2   35.30   15.00
  10 -13   2  100.29   25.40
 -11  13  -2   53.49   21.30
 -11  13  -2   59.89   27.60
  11 -13   2   31.50   13.80
  11 -13   2   53.49   19.30
 -12  13  -2  -10.20   14.70
 -12  13  -2  -10.90   19.90
  12 -13   2   20.00   13.40
  12 -13   2   26.80   18.00
 -13  13  -2   -2.20   17.00
 -13  13  -2    2.90   23.70
  13 -13   2    5.50   15.40
  13 -13   2   20.30   17.00
 -14  13  -2    4.10   18.40
 -14  13  -2    1.00   25.10
  14 -13   2   20.20   18.60
 -15  13  -2   47.40   31.00
 -15  13  -2   39.60   22.00
  15 -13   2   41.90   19.30
 -16  13  -2    8.80   20.40
 -16  13  -2  -16.80   27.00
 -17  13  -2   87.99   27.60
 -17  13  -2   83.69   37.90
  11  12  -2   36.70   30.90
  10  12  -2   40.40   28.00
 -10 -12   2  -38.10   21.90
   9  12  -2   13.10   25.00
  -9 -12   2   28.20   23.70
   8  12  -2   46.20   26.20
  -8 -12   2   50.49   25.30
   7  12  -2  165.78   37.10
  -7 -12   2  134.69   36.60
   6  12  -2   28.90   24.00
  -6 -12   2   17.10   19.70
   5  12  -2   -3.40   17.80
  -5 -12   2   -3.50    8.90
  -5 -12   2  -19.80   15.90
   4  12  -2    7.10   19.60
  -4 -12   2   29.00   17.60
  -4 -12   2   21.40    9.60
   3  12  -2  219.68   34.90
  -3 -12   2  133.49   28.40
  -3 -12   2  181.78   19.10
   2  12  -2   63.69   20.70
  -2 -12   2   68.09   19.10
  -2 -12   2   80.69   14.80
   1  12  -2   95.69   26.10
  -1 -12   2  106.39   23.20
   0  12  -2  -12.00   13.70
   0  12  -2   -4.80   13.60
   0 -12   2   -3.90   10.90
  -1  12  -2    5.70   12.90
  -1  12  -2   -6.90   14.30
   1 -12   2    5.30   10.20
  -2  12  -2   52.19   18.80
  -2  12  -2   25.50   13.00
   2 -12   2   40.60   12.10
  -3  12  -2    3.50   10.20
  -3  12  -2   -1.80   13.80
  -3  12  -2   15.70   16.90
   3 -12   2    5.60    8.00
  -4  12  -2   32.60    9.90
  -4  12  -2   28.40   17.40
  -4  12  -2   46.90   11.50
  -4  12  -2   44.90   19.20
   4 -12   2   33.30    9.10
   4 -12   2   16.20    8.80
   4 -12   2   19.50    9.00
  -5  12  -2    0.90    6.80
  -5  12  -2    7.20    6.90
  -5  12  -2   25.40   18.40
  -5  12  -2  -29.00   13.30
   5 -12   2   -4.30    7.70
   5 -12   2    8.60    6.40
   5 -12   2   -3.30    6.20
  -6  12  -2  331.67   37.10
  -6  12  -2  294.97   33.80
  -6  12  -2  276.07   17.70
   6 -12   2  256.47   25.40
   6 -12   2  290.17   17.00
   6 -12   2  300.17   16.30
   6 -12   2  311.07   16.70
  -7  12  -2   23.70   16.40
  -7  12  -2   -8.20   16.20
   7 -12   2   -3.70    9.00
   7 -12   2   -5.00   14.10
  -8  12  -2   35.10   18.40
  -8  12  -2   11.50   17.70
   8 -12   2   34.80   17.00
   8 -12   2    7.40   10.00
  -9  12  -2    0.00   15.50
  -9  12  -2    7.40   19.40
   9 -12   2    7.90   13.50
   9 -12   2   10.10   11.80
 -10  12  -2   31.20   18.20
 -10  12  -2    3.80   19.90
  10 -12   2    6.80   14.60
  10 -12   2    9.50   10.80
 -11  12  -2  124.19   29.20
 -11  12  -2   91.29   27.80
  11 -12   2  108.39   24.30
  11 -12   2   83.39   21.70
 -12  12  -2  119.29   26.50
 -12  12  -2  118.29   31.70
  12 -12   2  112.59   27.00
  12 -12   2  147.89   27.50
 -13  12  -2    7.90   17.10
 -13  12  -2   47.10   26.90
  13 -12   2   39.30   17.00
  13 -12   2    8.90   16.60
 -14  12  -2  144.59   33.00
 -14  12  -2  183.88   40.10
  14 -12   2  151.68   28.20
 -15  12  -2   21.90   30.70
 -15  12  -2    6.60   18.20
  15 -12   2  -23.50   12.70
 -16  12  -2   19.00   20.60
 -16  12  -2   53.19   34.00
 -17  12  -2   10.40   20.10
 -17  12  -2   66.59   34.30
 -18  12  -2    2.20   31.20
 -18  12  -2   17.90   22.00
  12  11  -2  -33.40   21.00
 -12 -11   2   22.80   28.90
  11  11  -2  -46.70   22.10
 -11 -11   2  -24.70   23.10
  10  11  -2   60.19   28.60
 -10 -11   2   48.30   27.40
   9  11  -2  135.49   37.20
  -9 -11   2  164.18   36.40
   8  11  -2  -34.30   17.50
  -8 -11   2    2.10   19.70
   7  11  -2  248.78   40.10
  -7 -11   2  293.27   38.00
  -7 -11   2  285.67   29.50
   6  11  -2   17.70   18.90
  -6 -11   2    7.50   10.00
  -6 -11   2   10.80   19.50
   5  11  -2  -20.70   17.00
  -5 -11   2   -6.20    8.90
  -5 -11   2  -22.60   13.20
   4  11  -2  -15.20   14.30
  -4 -11   2    6.90    8.90
  -4 -11   2    6.00   16.30
   3  11  -2   -1.40   14.20
  -3 -11   2    2.70    7.70
  -3 -11   2    5.70   14.70
   2  11  -2    1.80   13.60
  -2 -11   2   -5.60    6.40
  -2 -11   2    5.70   13.50
   1  11  -2   -6.80   12.60
  -1 -11   2   -3.30   11.00
   0  11  -2   79.29   21.90
   0  11  -2   52.29   16.30
   0 -11   2   54.69   14.40
  -1  11  -2   24.50   13.00
  -1  11  -2   30.80   15.70
   1 -11   2   27.90   11.90
  -2  11  -2  221.58   30.90
  -2  11  -2  251.07   24.60
  -2  11  -2  198.48   27.40
   2 -11   2  216.28   21.20
  -3  11  -2   -1.70   13.20
  -3  11  -2   -2.90    7.50
  -3  11  -2  -15.50    7.20
  -3  11  -2   -2.80   15.00
   3 -11   2    0.40    6.80
   3 -11   2   -1.90    7.30
   3 -11   2    3.90    6.40
  -4  11  -2   96.39   15.00
  -4  11  -2   90.59   13.50
  -4  11  -2   60.49   18.90
  -4  11  -2   52.69   18.10
   4 -11   2   78.69   12.50
   4 -11   2  113.29   15.80
   4 -11   2   57.59   11.60
   4 -11   2   46.00   11.70
  -5  11  -2    1.00    6.20
  -5  11  -2   -1.20   12.90
  -5  11  -2   -3.60    5.00
  -5  11  -2    4.20   12.90
   5 -11   2   -0.50    5.00
   5 -11   2    0.50    4.40
   5 -11   2   -3.00    4.10
   5 -11   2   18.20    9.00
  -6  11  -2  150.38   11.40
  -6  11  -2  192.48   27.60
  -6  11  -2  194.28   28.60
   6 -11   2  119.59   19.00
   6 -11   2  164.28    9.90
   6 -11   2  169.38   10.20
  -7  11  -2   -5.30   12.60
  -7  11  -2   10.50   15.90
   7 -11   2   -3.00    9.10
   7 -11   2   29.40   14.10
  -8  11  -2   46.00   16.60
  -8  11  -2   50.39   21.80
   8 -11   2   42.60   13.40
   8 -11   2   31.80   16.10
  -9  11  -2  -13.60   14.30
  -9  11  -2   -4.00   13.60
   9 -11   2   10.30   10.30
   9 -11   2   34.00   14.90
 -10  11  -2   35.10   16.40
 -10  11  -2   23.90   18.80
  10 -11   2    7.10   13.00
  10 -11   2    1.80   10.50
 -11  11  -2   -7.90   14.30
 -11  11  -2   -6.00   17.10
  11 -11   2    6.50   11.10
  11 -11   2   -1.00   12.50
 -12  11  -2  265.77   33.90
 -12  11  -2  283.17   39.20
  12 -11   2  281.97   33.10
  12 -11   2  221.58   29.60
 -13  11  -2   38.90   26.20
 -13  11  -2   41.90   18.50
  13 -11   2   57.29   20.10
  13 -11   2   52.19   18.60
 -14  11  -2  192.98   33.10
 -14  11  -2  166.08   37.20
  14 -11   2  258.07   40.70
  14 -11   2  168.38   28.10
 -15  11  -2   36.40   21.40
 -15  11  -2   30.60   28.40
  15 -11   2   31.80   16.70
 -16  11  -2    4.40   26.50
 -16  11  -2   14.10   20.30
 -17  11  -2   24.60   28.30
 -17  11  -2   -6.50   20.20
 -18  11  -2   -7.70   21.00
 -18  11  -2   14.00   32.70
  12  10  -2   -4.60   26.80
 -12 -10   2   23.90   28.60
  11  10  -2    8.20   24.40
 -11 -10   2   46.70   26.80
  10  10  -2  155.28   38.40
 -10 -10   2  159.98   36.90
   9  10  -2  109.29   29.90
  -9 -10   2   75.49   19.80
  -9 -10   2   62.09   24.20
   8  10  -2   56.99   24.00
  -8 -10   2   65.59   23.60
  -8 -10   2   96.09   23.50
   7  10  -2  152.38   32.90
  -7 -10   2  146.79   30.60
  -7 -10   2  134.79   23.10
   6  10  -2   54.89   21.20
  -6 -10   2   80.69   23.30
  -6 -10   2  126.69   19.90
   5  10  -2   18.90   18.70
  -5 -10   2   -6.40   13.80
  -5 -10   2   13.30    9.40
   4  10  -2  260.47   32.20
  -4 -10   2  180.18   19.90
  -4 -10   2  292.07   32.10
   3  10  -2  227.98   29.40
  -3 -10   2  246.38   20.40
  -3 -10   2  259.57   28.30
   2  10  -2    5.50   12.50
  -2 -10   2   31.10    8.50
  -2 -10   2   23.40   13.20
   1  10  -2  179.08   25.30
  -1 -10   2  159.58   22.90
   0  10  -2  274.87   28.40
   0  10  -2  280.37   27.40
   0 -10   2  292.67   25.70
  -1  10  -2   17.70   11.20
  -1  10  -2    2.50   12.10
   1 -10   2   27.10    9.90
  -2  10  -2   48.20   15.70
  -2  10  -2   54.49   16.20
  -2  10  -2   60.39   15.80
   2 -10   2   39.30   11.50
   2 -10   2    8.10    8.50
  -3  10  -2   11.80    8.60
  -3  10  -2   12.10   13.40
  -3  10  -2   13.90   14.20
  -3  10  -2    7.40    7.40
   3 -10   2    8.80    7.00
   3 -10   2   10.90    6.30
   3 -10   2   21.50    7.50
  -4  10  -2  121.79   13.70
  -4  10  -2  143.09   22.90
  -4  10  -2  137.79   15.20
  -4  10  -2  120.69   23.20
   4 -10   2  143.19   16.80
   4 -10   2  133.29   13.10
   4 -10   2  147.19   13.30
   4 -10   2  142.29   13.50
  -5  10  -2  168.78   13.40
  -5  10  -2  168.88   23.90
  -5  10  -2  160.58   12.10
  -5  10  -2  124.69   24.00
   5 -10   2  140.29   10.80
   5 -10   2  154.68   11.10
   5 -10   2  172.08   18.60
   5 -10   2  132.69   11.30
  -6  10  -2   57.89   16.90
  -6  10  -2   85.39   20.40
   6 -10   2   43.30   11.60
  -7  10  -2    9.80   12.80
  -7  10  -2    9.70   13.40
   7 -10   2   14.80   13.00
   7 -10   2    3.30    8.40
  -8  10  -2  266.07   30.40
  -8  10  -2  225.08   27.20
   8 -10   2  252.67   25.00
   8 -10   2  160.98   24.40
  -9  10  -2    8.30   17.30
  -9  10  -2   18.00   14.20
   9 -10   2    3.90   10.40
   9 -10   2    9.10    9.40
 -10  10  -2   27.20   18.80
 -10  10  -2   19.00   14.90
  10 -10   2   32.80   14.50
  10 -10   2   43.00   15.10
 -11  10  -2   17.10   19.80
 -11  10  -2   43.10   17.10
  11 -10   2    4.90   11.60
  11 -10   2   16.70   13.00
 -12  10  -2   42.90   19.10
 -12  10  -2   21.90   22.20
  12 -10   2    1.70   13.00
  12 -10   2   37.40   16.70
 -13  10  -2   55.49   25.50
 -13  10  -2   14.10   16.70
  13 -10   2   38.90   16.60
  13 -10   2   35.60   17.70
 -14  10  -2   31.00   19.90
 -14  10  -2   31.80   27.10
  14 -10   2   71.89   22.50
  14 -10   2   32.90   16.90
 -15  10  -2    1.10   25.10
 -15  10  -2   12.80   19.00
 -16  10  -2   52.19   29.50
 -16  10  -2    1.00   18.80
 -17  10  -2   -1.00   29.20
 -17  10  -2   33.80   21.40
 -18  10  -2   25.50   22.30
  13   9  -2   35.50   28.30
 -13  -9   2   39.30   26.70
  12   9  -2   83.69   32.60
 -12  -9   2   36.60   27.10
  11   9  -2   33.00   23.60
 -11  -9   2   13.90   15.90
 -11  -9   2   41.10   24.70
  10   9  -2  293.27   42.90
 -10  -9   2  355.36   36.50
 -10  -9   2  260.67   40.30
   9   9  -2  -12.10   18.10
  -9  -9   2   -7.80   11.50
  -9  -9   2  -14.40   16.40
   8   9  -2  -21.00   15.40
  -8  -9   2   -9.30   10.60
  -8  -9   2   -9.00   15.80
   7   9  -2   -2.30   16.20
  -7  -9   2   -5.70    9.30
  -7  -9   2   -5.70   14.50
   6   9  -2   43.50   18.80
  -6  -9   2   54.89   13.30
  -6  -9   2  103.39   27.60
   5   9  -2   38.50   17.80
  -5  -9   2    3.60    8.90
  -5  -9   2   21.40   15.50
   4   9  -2   -8.10   12.30
  -4  -9   2   17.90   13.60
  -4  -9   2   17.40    8.20
   3   9  -2   -3.60   11.60
  -3  -9   2   -8.80    5.90
  -3  -9   2   -2.00   10.30
   2   9  -2   -3.20   10.80
  -2  -9   2   25.70   12.30
  -2  -9   2   20.80    7.70
   1   9  -2  403.56   31.80
  -1  -9   2  319.47   27.90
   0   9  -2  167.68   21.50
   0  -9   2  190.58   20.30
  -1   9  -2  807.62   44.40
  -1   9  -2  780.02   46.20
   1  -9   2  840.72   42.80
  -2   9  -2  511.75   34.30
  -2   9  -2  464.35   35.10
  -2   9  -2  499.25   28.70
  -2   9  -2  461.45   29.80
   2  -9   2  471.75   27.90
   2  -9   2  482.55   28.00
   2  -9   2  446.06   27.50
  -3   9  -2   53.89   14.70
  -3   9  -2   61.29   16.10
  -3   9  -2   33.60    9.10
  -3   9  -2   60.69   11.40
   3  -9   2   40.20   10.30
   3  -9   2   62.29   10.70
   3  -9   2   52.89   10.40
  -4   9  -2   87.39   19.50
  -4   9  -2   79.09   10.70
  -4   9  -2  100.99   21.10
  -4   9  -2   92.59   11.80
   4  -9   2  102.89   10.30
   4  -9   2   77.49    9.50
   4  -9   2   78.89   10.20
   4  -9   2   81.19   13.90
  -5   9  -2   40.70    7.70
  -5   9  -2   73.79   17.80
  -5   9  -2   75.39   17.70
  -5   9  -2   41.30    7.00
   5  -9   2   51.29    6.00
   5  -9   2   60.59    6.40
   5  -9   2   47.00    6.80
   5  -9   2   58.49   13.60
  -6   9  -2  302.77   28.30
  -6   9  -2  316.17   28.80
   6  -9   2  320.07   28.50
   6  -9   2  268.87   23.20
  -7   9  -2   -2.40   10.50
  -7   9  -2   -5.70   11.80
   7  -9   2  -12.80    6.70
   7  -9   2    2.50   10.40
  -8   9  -2  533.35   40.70
  -8   9  -2  530.25   37.80
   8  -9   2  461.65   35.20
   8  -9   2  519.25   36.10
  -9   9  -2  -14.50    9.90
  -9   9  -2  -16.40   12.90
   9  -9   2    6.20   10.70
   9  -9   2   13.10   11.40
 -10   9  -2   71.29   18.20
 -10   9  -2   42.50   20.00
  10  -9   2   65.99   16.60
  10  -9   2   46.50   14.30
 -11   9  -2   28.10   14.10
 -11   9  -2   -4.70   16.00
  11  -9   2   -7.30   11.50
  11  -9   2    7.30   11.90
 -12   9  -2  225.98   35.60
 -12   9  -2  208.18   29.20
  12  -9   2  252.17   28.40
  12  -9   2  204.98   31.90
 -13   9  -2   16.20   16.50
 -13   9  -2   25.70   24.80
  13  -9   2   64.89   19.70
  13  -9   2   42.50   15.80
 -14   9  -2   12.70   16.70
 -14   9  -2   24.30   23.40
  14  -9   2    9.70   15.70
 -15   9  -2    1.90   16.50
 -15   9  -2    1.80   22.30
 -16   9  -2   27.60   17.70
 -16   9  -2    0.10   25.70
 -17   9  -2   17.30   19.80
 -17   9  -2    4.50   29.60
 -18   9  -2   58.89   23.10
  14   8  -2  -20.80   25.70
 -14  -8   2   29.40   29.50
  13   8  -2   39.10   28.10
 -13  -8   2  -20.10   21.90
  12   8  -2  271.67   44.30
 -12  -8   2  196.58   39.00
 -12  -8   2  151.38   34.10
  11   8  -2  -33.30   19.60
 -11  -8   2  -17.50   18.70
 -11  -8   2  -14.50   13.90
  10   8  -2   -9.20   18.10
 -10  -8   2    9.50   21.40
 -10  -8   2   56.79   17.80
   9   8  -2  176.08   32.90
  -9  -8   2  179.28   32.00
  -9  -8   2  121.39   25.40
   8   8  -2  120.49   28.90
  -8  -8   2   95.49   21.90
  -8  -8   2   65.79   22.20
   7   8  -2   27.40   16.80
  -7  -8   2   -5.10   14.30
  -7  -8   2   -3.90    9.90
   6   8  -2    4.90   14.00
  -6  -8   2   11.30    8.90
  -6  -8   2    5.20   14.20
   5   8  -2   16.70   14.40
  -5  -8   2   -1.40   12.00
  -5  -8   2    3.40    8.30
   4   8  -2  190.18   25.90
  -4  -8   2  192.48   25.70
  -4  -8   2  212.08   18.90
   3   8  -2  112.89   21.30
  -3  -8   2  132.99   14.80
  -3  -8   2  115.59   21.40
   2   8  -2   61.49   15.20
  -2  -8   2  104.59   19.10
  -2  -8   2   98.29   12.10
   1   8  -2  253.07   25.30
  -1  -8   2  298.37   23.40
   0   8  -2    8.10    9.10
   0  -8   2    6.70    8.40
  -1   8  -2  126.29   19.50
  -1   8  -2  161.68   17.00
  -1   8  -2  164.48   22.30
  -1   8  -2  159.38   18.80
   1  -8   2  135.19   15.40
   1  -8   2  178.28   16.10
   1  -8   2  179.38   17.60
  -2   8  -2  193.38   17.70
  -2   8  -2  203.08   16.50
  -2   8  -2  142.09   19.40
  -2   8  -2  187.48   22.00
   2  -8   2  187.38   15.90
   2  -8   2  192.48   15.50
   2  -8   2  190.58   15.60
  -3   8  -2 1591.74   65.69
  -3   8  -2 1515.15   74.09
  -3   8  -2 1511.35   73.49
  -3   8  -2 1588.44   66.49
   3  -8   2 1528.75   65.29
   3  -8   2 1516.75   65.29
   3  -8   2 1616.24   65.39
  -4   8  -2  345.17   29.20
  -4   8  -2  371.16   29.60
  -4   8  -2  360.56   19.10
  -4   8  -2  343.17   19.80
   4  -8   2  382.66   19.10
   4  -8   2  366.66   19.10
   4  -8   2  351.06   18.50
   4  -8   2  386.16   18.80
   4  -8   2  371.96   24.60
  -5   8  -2  674.13   40.90
  -5   8  -2  690.93   27.60
  -5   8  -2  674.03   28.30
  -5   8  -2  642.64   41.00
   5  -8   2  667.33   27.50
   5  -8   2  696.93   37.70
   5  -8   2  699.23   27.50
  -6   8  -2    2.70    9.70
  -6   8  -2    0.60   11.10
   6  -8   2   -7.80    9.10
   6  -8   2   -1.80    6.50
  -7   8  -2   -1.60   11.30
  -7   8  -2   -5.20    9.70
   7  -8   2    5.30    8.60
   7  -8   2    3.70    7.90
  -8   8  -2  194.18   27.60
  -8   8  -2  255.77   25.10
   8  -8   2  183.68   22.50
   8  -8   2  219.28   22.60
  -9   8  -2  550.84   44.40
  -9   8  -2  583.44   38.80
   9  -8   2  667.63   39.50
   9  -8   2  565.94   40.10
 -10   8  -2   10.00   12.30
 -10   8  -2    5.30   14.70
  10  -8   2   -0.80   10.70
  10  -8   2    9.70   11.30
 -11   8  -2   46.80   20.20
 -11   8  -2   47.80   16.10
  11  -8   2   44.30   14.90
  11  -8   2   33.60   15.10
 -12   8  -2    8.70    5.10
 -12   8  -2   10.90    5.20
 -12   8  -2    5.60    5.20
 -12   8  -2   -8.90   12.20
 -12   8  -2   -3.90   19.30
  12  -8   2    5.40    4.50
  12  -8   2   17.90   12.60
  12  -8   2  -24.00   10.20
 -13   8  -2   -1.20    5.80
 -13   8  -2    1.60    6.30
 -13   8  -2  -11.70   12.90
 -13   8  -2   -3.90   19.10
  13  -8   2  -10.90   12.40
  13  -8   2    0.40    5.90
 -14   8  -2   65.19   14.20
 -14   8  -2   58.79   19.90
 -14   8  -2   50.59   25.10
 -14   8  -2   50.39   13.90
  14  -8   2   76.09   13.50
  14  -8   2   59.99   21.70
 -15   8  -2    4.10   22.20
 -15   8  -2   -1.60   14.80
 -16   8  -2    8.50   16.00
 -16   8  -2    6.30   26.40
 -17   8  -2   22.40   19.90
 -18   8  -2   28.60   21.40
  15   7  -2   10.50   25.90
 -15  -7   2   -8.70   27.00
  14   7  -2   44.70   25.60
 -14  -7   2    9.70   25.70
  13   7  -2   58.59   27.60
 -13  -7   2   41.80   25.10
  12   7  -2   76.99   28.50
 -12  -7   2   44.80   20.10
 -12  -7   2  137.89   37.80
  11   7  -2  -19.00   17.20
 -11  -7   2  -31.30   15.50
 -11  -7   2   12.20   15.60
  10   7  -2    7.70   17.40
 -10  -7   2   -1.60   17.80
 -10  -7   2   -3.60   12.90
   9   7  -2  298.97   38.90
  -9  -7   2  304.17   38.70
  -9  -7   2  267.17   30.90
   8   7  -2   -5.50   14.90
  -8  -7   2   -0.80   16.30
  -8  -7   2   16.70   12.10
   7   7  -2    4.50   14.30
  -7  -7   2    2.70    9.30
  -7  -7   2    9.40   15.60
   6   7  -2  150.88   25.60
  -6  -7   2  233.08   22.10
  -6  -7   2  168.08   25.00
   5   7  -2   50.79   16.20
  -5  -7   2   61.39   14.40
  -5  -7   2   25.60   12.70
   4   7  -2  151.68   24.30
  -4  -7   2  157.28   21.30
  -4  -7   2  182.28   17.30
   3   7  -2  317.27   29.40
  -3  -7   2  319.37   27.80
  -3  -7   2  361.76   21.90
   2   7  -2   72.59   17.80
  -2  -7   2   32.30   10.90
  -2  -7   2   65.19   10.30
   1   7  -2   -0.80    8.80
  -1  -7   2   -1.50    8.20
   0   7  -2   30.00    8.90
   0   7  -2   29.30    9.70
   0  -7   2   59.49   12.00
   0  -7   2   39.80   10.00
  -1   7  -2   66.39   14.60
  -1   7  -2   68.29   11.70
  -1   7  -2   54.09   12.90
  -1   7  -2   58.59   13.50
   1  -7   2   52.59   10.80
   1  -7   2   64.79   11.60
  -2   7  -2   62.09   15.00
  -2   7  -2   37.20    7.90
  -2   7  -2   44.30   11.00
  -2   7  -2   48.20   12.60
   2  -7   2   44.70    9.10
   2  -7   2   29.00    7.10
  -3   7  -2  261.87   16.40
  -3   7  -2  260.77   22.60
  -3   7  -2  250.17   15.50
  -3   7  -2  234.78   21.90
   3  -7   2  242.58   18.00
   3  -7   2  234.98   14.70
   3  -7   2  243.98   15.10
  -4   7  -2   -1.80    3.70
  -4   7  -2    2.00    3.30
  -4   7  -2    8.30    9.20
  -4   7  -2  -13.10    9.20
   4  -7   2    0.10    2.70
   4  -7   2   -2.60    2.40
   4  -7   2    1.30    2.90
   4  -7   2   -1.30    6.30
   4  -7   2   -3.60    3.00
  -5   7  -2  793.42   41.90
  -5   7  -2  748.73   44.30
   5  -7   2  767.32   40.20
  -6   7  -2   64.79   15.90
  -6   7  -2   79.79   17.30
   6  -7   2   48.30   13.00
   6  -7   2   61.29   14.90
  -7   7  -2   72.99   16.90
  -7   7  -2   82.39   15.20
   7  -7   2   89.09   14.90
   7  -7   2   63.79   14.20
  -8   7  -2   64.89   15.60
  -8   7  -2   35.70   15.80
   8  -7   2   55.39   13.90
   8  -7   2   44.40   12.40
  -9   7  -2   -7.40   14.00
  -9   7  -2    2.40    3.40
  -9   7  -2    4.30    3.30
  -9   7  -2   25.20   11.50
  -9   7  -2   10.40    3.70
   9  -7   2    4.30    9.90
   9  -7   2    1.10    8.10
   9  -7   2   10.20    2.70
 -10   7  -2   92.19   23.90
 -10   7  -2  101.79   10.30
 -10   7  -2   67.09    9.60
 -10   7  -2  102.69   18.90
  10  -7   2   79.39    8.70
  10  -7   2   80.69   21.30
  10  -7   2   86.69   17.10
 -11   7  -2  304.37   19.80
 -11   7  -2  264.17   27.30
 -11   7  -2  302.67   35.50
 -11   7  -2  322.57   20.30
  11  -7   2  317.97   28.40
  11  -7   2  329.67   33.00
  11  -7   2  312.77   18.70
  11  -7   2  320.77   19.00
 -12   7  -2   22.00   13.40
 -12   7  -2   52.89   13.50
 -12   7  -2   20.60   20.00
 -12   7  -2   47.70   17.60
 -12   7  -2   57.49   12.30
  12  -7   2   42.00   10.70
  12  -7   2   33.70   16.20
  12  -7   2   41.60   11.50
 -13   7  -2  110.49   25.40
 -13   7  -2   94.99   28.10
 -13   7  -2   96.39   22.30
 -13   7  -2   89.39   15.40
  13  -7   2  147.89   28.30
  13  -7   2   84.79   14.60
 -14   7  -2  339.47   35.70
 -14   7  -2  346.77   33.20
 -14   7  -2  355.96   43.50
 -14   7  -2  346.67   26.50
  14  -7   2  339.77   26.20
  14  -7   2  395.06   41.00
 -15   7  -2  129.19   26.50
 -15   7  -2  125.59   28.70
 -15   7  -2  209.78   23.10
 -15   7  -2  250.47   39.30
  15  -7   2  141.89   20.80
 -16   7  -2   19.70   16.40
  16  -7   2   18.10   12.70
 -17   7  -2   86.19   23.30
 -18   7  -2  -26.40   16.90
  16   6  -2   62.19   31.20
  15   6  -2   25.70   27.30
 -15  -6   2   32.40   29.60
  14   6  -2    2.70   22.60
 -14  -6   2   20.00   22.50
  13   6  -2   70.89   28.70
 -13  -6   2   83.89   30.10
 -13  -6   2  133.49   32.60
  12   6  -2    5.20   20.10
 -12  -6   2   -5.90   14.50
 -12  -6   2   12.00   20.50
  11   6  -2   14.80   20.20
 -11  -6   2    2.20   14.10
 -11  -6   2  -24.30   16.10
  10   6  -2  124.99   31.70
 -10  -6   2  164.88   33.30
 -10  -6   2  104.89   24.80
   9   6  -2   31.40   17.40
  -9  -6   2    2.80   16.30
  -9  -6   2   35.70   13.80
   8   6  -2   25.20   15.80
  -8  -6   2   49.40   17.80
  -8  -6   2   11.00   11.30
   7   6  -2   24.70   14.10
  -7  -6   2   11.10   10.00
  -7  -6   2   21.20   13.90
   6   6  -2  178.88   25.30
  -6  -6   2  211.38   27.00
  -6  -6   2  200.48   20.50
   5   6  -2   79.79   20.60
  -5  -6   2   53.39   13.50
  -5  -6   2   68.89   17.50
   4   6  -2 1232.48   62.59
  -4  -6   2 1186.78   60.99
  -4  -6   2 1209.58   55.69
   3   6  -2   40.80   12.60
  -3  -6   2   35.30    9.90
  -3  -6   2   40.40   12.00
   2   6  -2   43.20   12.80
  -2  -6   2   24.50    9.50
  -2  -6   2   44.50    9.10
   1   6  -2    3.10    7.50
   1   6  -2   -8.50    7.70
  -1  -6   2    0.40    6.50
  -1  -6   2   -3.80    6.40
   0   6  -2  319.97   22.80
   0   6  -2  308.27   21.50
   0  -6   2  352.56   21.80
   0  -6   2  330.57   21.30
  -1   6  -2   81.39   11.80
  -1   6  -2  100.69   13.20
  -1   6  -2   83.89   15.30
  -1   6  -2   77.29   15.90
   1  -6   2   88.19   10.60
   1  -6   2   96.89   11.40
  -2   6  -2  316.77   23.40
  -2   6  -2  338.17   19.50
  -2   6  -2  318.97   18.40
  -2   6  -2  301.87   23.20
   2  -6   2  315.17   18.10
   2  -6   2  332.67   18.20
  -3   6  -2 1599.44   65.59
  -3   6  -2 1654.83   73.69
  -3   6  -2 1653.63   65.09
  -3   6  -2 1595.34   72.09
   3  -6   2 1702.73   69.19
   3  -6   2 1594.84   64.69
   3  -6   2 1649.44   64.79
   3  -6   2 1571.34   64.89
  -4   6  -2   12.10   10.70
  -4   6  -2   21.70    9.40
  -4   6  -2    7.60    3.10
  -4   6  -2   13.50    2.90
   4  -6   2   -5.00    5.20
   4  -6   2   13.10    3.40
   4  -6   2   13.10    3.30
   4  -6   2    9.90    2.30
  -5   6  -2 1525.25   71.89
  -5   6  -2 1560.14   69.19
   5  -6   2 1482.85   69.29
   5  -6   2 1558.54   69.09
  -6   6  -2  210.98   19.50
  -6   6  -2  185.88   22.10
   6  -6   2  221.48   20.50
   6  -6   2  203.58   18.80
  -7   6  -2   13.00   12.20
  -7   6  -2   21.40    4.10
  -7   6  -2   27.70    4.50
  -7   6  -2   26.40   10.30
   7  -6   2   23.40    3.20
   7  -6   2   10.10    9.80
   7  -6   2   25.80    9.30
  -8   6  -2   22.40   10.70
  -8   6  -2   22.80    5.20
  -8   6  -2   21.80   13.20
  -8   6  -2   26.60    6.90
   8  -6   2   39.70   13.50
   8  -6   2   21.40    5.70
   8  -6   2   20.80    9.40
  -9   6  -2  237.08   15.80
  -9   6  -2  217.28   27.00
  -9   6  -2  233.48   15.70
  -9   6  -2  242.48   24.00
  -9   6  -2  182.08   26.00
  -9   6  -2  183.98   21.50
   9  -6   2  207.68   13.90
   9  -6   2  238.88   14.60
   9  -6   2  188.28   20.00
   9  -6   2  178.78   23.10
 -10   6  -2  118.39   24.70
 -10   6  -2  139.99   19.10
 -10   6  -2  113.19   21.90
 -10   6  -2  150.68   25.80
 -10   6  -2  121.59   14.00
 -10   6  -2  115.59   14.10
  10  -6   2  165.38   19.70
  10  -6   2   96.99   12.10
  10  -6   2   95.09   11.90
  10  -6   2  115.09   21.70
 -11   6  -2  163.18   28.20
 -11   6  -2  111.69   15.70
 -11   6  -2  151.28   23.70
 -11   6  -2  124.69   27.10
 -11   6  -2  132.09   20.30
 -11   6  -2  129.29   16.10
  11  -6   2  113.19   14.30
  11  -6   2  169.68   25.30
  11  -6   2  109.39   13.80
 -12   6  -2   15.30   13.70
 -12   6  -2   24.10   20.10
 -12   6  -2    6.60   12.20
 -12   6  -2   13.10    8.80
 -12   6  -2   19.50    9.80
  12  -6   2   11.60    8.10
  12  -6   2    6.90    7.20
  12  -6   2   20.70   14.20
 -13   6  -2  534.45   33.00
 -13   6  -2  466.75   45.70
 -13   6  -2  502.25   37.70
 -13   6  -2  449.16   39.00
  13  -6   2  456.05   31.50
  13  -6   2  530.05   45.00
 -14   6  -2   -6.10   14.00
 -14   6  -2   23.20   11.30
 -14   6  -2   17.40   19.50
 -14   6  -2    9.70   13.40
  14  -6   2   27.70   11.00
  14  -6   2    1.10   13.80
 -15   6  -2  185.48   23.60
 -15   6  -2  241.58   31.60
 -15   6  -2  213.68   29.30
  15  -6   2  152.08   22.80
 -16   6  -2  101.89   24.00
 -16   6  -2   92.09   22.30
  16  -6   2  119.49   23.40
 -17   6  -2   94.19   23.90
  17  -6   2   75.09   18.90
 -18   6  -2   25.60   21.10
  16   5  -2   11.70   25.20
 -16  -5   2   68.19   29.80
  15   5  -2  -16.20   21.20
 -15  -5   2   10.90   25.40
  14   5  -2   -2.10   19.90
 -14  -5   2  -17.90   21.40
  13   5  -2   73.19   25.20
 -13  -5   2   79.39   27.20
 -13  -5   2   70.39   23.70
  12   5  -2   24.70   20.30
 -12  -5   2   66.69   20.90
 -12  -5   2   46.90   22.00
  11   5  -2    6.20   17.60
 -11  -5   2   -2.00   13.40
 -11  -5   2    7.70   19.20
  10   5  -2  393.16   39.40
 -10  -5   2  433.56   37.70
 -10  -5   2  358.86   38.10
   9   5  -2  303.17   33.70
  -9  -5   2  251.87   31.40
  -9  -5   2  344.47   31.70
   8   5  -2  280.37   30.80
  -8  -5   2  321.67   28.80
  -8  -5   2  223.58   28.00
   7   5  -2   40.10   15.40
  -7  -5   2   82.49   17.30
  -7  -5   2   37.10   15.10
   6   5  -2   73.49   18.60
  -6  -5   2   46.40   14.00
  -6  -5   2   67.59   15.30
   5   5  -2   21.50   11.60
  -5  -5   2   -2.50    9.00
  -5  -5   2   12.00    7.50
   4   5  -2   26.10   10.90
  -4  -5   2   24.30    8.20
  -4  -5   2    7.70   10.20
   3   5  -2   45.10   12.20
  -3  -5   2   68.69   10.60
  -3  -5   2   54.89   12.20
   2   5  -2  158.88   17.40
   2   5  -2  152.58   15.90
  -2  -5   2  142.79   15.90
  -2  -5   2  140.39   11.60
  -2  -5   2  154.08   15.60
   1   5  -2    1.80    5.50
   1   5  -2    1.30    6.70
  -1  -5   2    2.20    6.80
  -1  -5   2    7.40    5.70
   0   5  -2   16.00    6.10
   0   5  -2    9.80    6.30
   0  -5   2   18.80    6.00
   0  -5   2   16.60    6.20
  -1   5  -2   87.89   14.60
  -1   5  -2   80.39   10.50
  -1   5  -2   95.69   14.20
  -1   5  -2  101.79   10.60
   1  -5   2   76.89    9.10
   1  -5   2   74.59    9.60
  -2   5  -2 2630.24  105.99
  -2   5  -2 2598.64  105.09
  -2   5  -2 2600.94  100.09
  -2   5  -2 2418.16  100.39
   2  -5   2 2568.44  100.09
   2  -5   2 2552.64   99.99
   2  -5   2 2521.25  101.19
  -3   5  -2  948.71   39.90
  -3   5  -2 1055.69   48.40
  -3   5  -2  974.80   40.40
  -3   5  -2 1007.20   46.50
   3  -5   2  971.60   39.80
   3  -5   2 1039.20   44.90
   3  -5   2 1010.20   40.00
  -4   5  -2   62.79   12.70
  -4   5  -2   46.50    3.70
  -4   5  -2   40.00    3.50
  -4   5  -2   42.60   11.50
   4  -5   2   54.49   10.40
   4  -5   2   46.70    3.20
  -5   5  -2  529.05   21.30
  -5   5  -2  482.85   31.90
  -5   5  -2  525.55   29.50
  -5   5  -2  512.85   32.60
   5  -5   2  561.14   31.30
   5  -5   2  540.25   29.30
  -6   5  -2  463.15   31.80
  -6   5  -2  415.76   31.00
  -6   5  -2  421.26   26.10
  -6   5  -2  413.36   19.20
  -6   5  -2  424.96   19.40
   6  -5   2  444.76   26.20
   6  -5   2  433.96   29.40
   6  -5   2  404.46   18.70
  -7   5  -2  450.15   28.70
  -7   5  -2  441.16   33.30
  -7   5  -2  450.65   33.50
  -7   5  -2  405.86   21.30
  -7   5  -2  431.46   22.00
  -7   5  -2  413.06   26.80
   7  -5   2  450.55   21.10
   7  -5   2  393.86   29.80
   7  -5   2  426.86   21.00
   7  -5   2  520.25   28.60
  -8   5  -2  169.68   13.30
  -8   5  -2  132.59   16.50
  -8   5  -2  129.89   21.40
  -8   5  -2  125.89   22.30
  -8   5  -2  151.48   18.80
  -8   5  -2  128.99   12.80
   8  -5   2  165.58   12.40
   8  -5   2  161.18   12.40
   8  -5   2  147.19   21.30
   8  -5   2  167.18   17.50
  -9   5  -2  102.29   13.70
  -9   5  -2  120.69   13.80
  -9   5  -2   82.99   18.40
  -9   5  -2   81.79   15.80
  -9   5  -2  110.39   22.10
  -9   5  -2   73.79   20.00
   9  -5   2  177.08   17.90
   9  -5   2  124.29   12.40
   9  -5   2  115.49   12.60
   9  -5   2  146.19   22.70
 -10   5  -2   26.40    9.20
 -10   5  -2   22.50   15.40
 -10   5  -2   39.30   10.40
 -10   5  -2    4.10   12.70
 -10   5  -2   25.70   13.00
 -10   5  -2   79.89   17.00
  10  -5   2   20.20    7.70
  10  -5   2   29.80    8.50
  10  -5   2   36.90   15.50
 -11   5  -2   -0.30   10.00
 -11   5  -2    5.70    9.20
 -11   5  -2  -12.60   13.70
 -11   5  -2   -8.50    7.80
 -11   5  -2    8.30   15.20
 -11   5  -2    2.00   11.70
  11  -5   2    3.00    7.50
  11  -5   2  -10.90   11.60
  11  -5   2   -3.90    6.50
 -12   5  -2   -0.50   12.60
 -12   5  -2   -5.60    9.30
 -12   5  -2    0.90   13.50
 -12   5  -2    0.80   11.50
 -12   5  -2   -1.80   16.30
  12  -5   2   -1.50    8.00
  12  -5   2    6.80   14.30
 -13   5  -2   11.90   18.10
 -13   5  -2   -7.80   14.80
 -13   5  -2  -18.10   12.00
 -13   5  -2    6.50   14.00
 -13   5  -2   -1.30   10.90
  13  -5   2  -19.10   11.10
  13  -5   2   -5.50    8.90
 -14   5  -2  162.88   34.20
 -14   5  -2  151.08   23.30
 -14   5  -2  110.59   23.70
 -14   5  -2  130.19   26.00
  14  -5   2  156.28   22.90
  14  -5   2  150.78   31.00
 -15   5  -2   26.50   17.30
 -15   5  -2  -17.80   13.40
 -15   5  -2   23.80   14.20
  15  -5   2   -3.40   11.40
 -16   5  -2  117.59   27.50
 -16   5  -2   75.09   19.60
  16  -5   2   82.29   19.50
 -17   5  -2   57.99   19.40
 -17   5  -2   17.20   17.70
  17  -5   2  105.19   26.20
  18  -5   2   93.79   22.90
  17   4  -2   55.49   30.10
 -17  -4   2   32.30   30.30
 -17  -4   2   54.89   28.00
  16   4  -2   23.60   24.30
 -16  -4   2   49.70   24.80
 -16  -4   2    4.60   23.20
  15   4  -2   27.30   23.90
 -15  -4   2   32.10   27.10
  14   4  -2   22.20   20.10
 -14  -4   2    3.70   22.30
  13   4  -2  126.19   34.20
 -13  -4   2  180.68   37.90
 -13  -4   2  187.98   33.50
  12   4  -2   31.20   19.20
 -12  -4   2    4.90   13.50
 -12  -4   2    7.10   17.40
  11   4  -2  -12.50   16.30
 -11  -4   2    1.70   16.70
 -11  -4   2    5.60   14.40
  10   4  -2  167.68   30.00
 -10  -4   2  191.38   27.20
 -10  -4   2  140.19   26.90
   9   4  -2  426.16   36.80
  -9  -4   2  382.66   35.70
  -9  -4   2  446.06   35.80
   8   4  -2   96.69   20.40
   8   4  -2   73.09   19.80
  -8  -4   2  116.39   20.10
  -8  -4   2   52.09   15.70
   7   4  -2  110.99   20.70
   7   4  -2  157.38   21.00
  -7  -4   2  154.08   21.60
  -7  -4   2  132.29   19.40
   6   4  -2  274.37   24.50
   6   4  -2  265.37   27.20
  -6  -4   2  293.77   27.10
  -6  -4   2  311.57   24.40
   5   4  -2   -7.90    8.60
  -5  -4   2   -4.40    9.50
  -5  -4   2  -12.40    6.30
   4   4  -2  828.32   45.30
  -4  -4   2  840.42   44.70
  -4  -4   2  885.21   41.60
   3   4  -2  119.39   14.50
   3   4  -2   77.99   14.60
  -3  -4   2  128.29   12.20
  -3  -4   2  126.59   15.30
  -3  -4   2  111.09   14.30
   2   4  -2  113.39   14.40
   2   4  -2  113.99   14.20
  -2  -4   2  107.79   13.90
  -2  -4   2  124.09   10.10
  -2  -4   2  116.99   13.60
   1   4  -2  966.50   43.00
   1   4  -2  889.41   43.00
  -1  -4   2  932.21   42.90
  -1  -4   2  943.21   42.90
  -1  -4   2  929.01   38.00
   0   4  -2  350.86   19.90
   0   4  -2  346.57   20.60
   0  -4   2  377.66   20.00
   0  -4   2  329.97   19.30
  -1   4  -2 1334.47   59.99
  -1   4  -2 1438.46   57.19
  -1   4  -2 1362.96   57.49
  -1   4  -2 1450.35   61.19
   1  -4   2 1395.26   55.69
   1  -4   2 1437.86   57.39
   1  -4   2 1385.96   57.09
  -2   4  -2  340.47   20.90
  -2   4  -2  355.26   17.80
  -2   4  -2  381.46   17.50
  -2   4  -2  366.76   23.30
   2  -4   2  368.16   17.20
   2  -4   2  385.86   19.30
   2  -4   2  381.06   17.30
   2  -4   2  371.56   17.10
  -3   4  -2 1556.84   59.99
  -3   4  -2 1483.25   64.79
  -3   4  -2 1650.73   68.09
  -3   4  -2 1500.55   65.59
   3  -4   2 1473.35   64.79
   3  -4   2 1566.34   59.99
   3  -4   2 1582.64   59.99
  -4   4  -2 1283.67   49.20
  -4   4  -2 1273.97   54.29
  -4   4  -2 1306.87   58.19
  -4   4  -2 1256.97   56.59
  -4   4  -2 1235.08   49.00
   4  -4   2 1261.77   49.00
   4  -4   2 1215.28   48.80
   4  -4   2 1198.98   48.80
   4  -4   2 1288.47   56.09
   4  -4   2 1214.38   54.19
  -5   4  -2 1820.82   72.39
  -5   4  -2 1730.23   80.09
  -5   4  -2 1908.51   76.69
  -5   4  -2 1748.33   80.79
  -5   4  -2 1811.12   72.49
   5  -4   2 1800.82   71.99
   5  -4   2 1907.31   76.99
   5  -4   2 1966.20   80.79
  -6   4  -2   50.19    9.00
  -6   4  -2   52.29   12.60
  -6   4  -2   66.79   12.40
  -6   4  -2   55.89    9.20
  -6   4  -2   86.89   15.90
  -6   4  -2   30.60   11.30
   6  -4   2   59.29    7.80
   6  -4   2   42.50   10.60
   6  -4   2   50.19    7.70
   6  -4   2   57.89   15.30
  -7   4  -2  708.33   43.00
  -7   4  -2  767.92   43.50
  -7   4  -2  756.22   34.70
  -7   4  -2  739.93   35.10
  -7   4  -2  737.03   38.40
  -7   4  -2  702.63   36.60
   7  -4   2  728.63   33.90
   7  -4   2  726.53   42.20
   7  -4   2  753.72   37.80
   7  -4   2  679.43   33.50
  -8   4  -2    7.70    8.40
  -8   4  -2   19.00   10.20
  -8   4  -2   15.70    7.50
  -8   4  -2   13.00   11.20
  -8   4  -2   25.40   14.30
  -8   4  -2   15.60    7.40
   8  -4   2    4.30    5.70
   8  -4   2    5.00    5.80
   8  -4   2   19.80   10.80
  -9   4  -2  384.66   27.90
  -9   4  -2  461.85   27.60
  -9   4  -2  444.06   35.80
  -9   4  -2  416.86   27.50
  -9   4  -2  458.45   35.00
  -9   4  -2  458.35   31.00
   9  -4   2  396.76   34.30
   9  -4   2  487.35   27.20
   9  -4   2  416.36   25.60
 -10   4  -2   69.79   20.40
 -10   4  -2   59.99   12.60
 -10   4  -2   56.79   18.30
 -10   4  -2   91.49   16.90
 -10   4  -2   78.89   20.00
 -10   4  -2   95.39   19.60
  10  -4   2   61.49   14.30
  10  -4   2   33.00   15.70
  10  -4   2   48.20   10.90
 -11   4  -2  146.39   26.30
 -11   4  -2  155.68   29.90
 -11   4  -2  172.78   20.80
 -11   4  -2  161.08   22.90
 -11   4  -2  171.78   21.20
  11  -4   2  164.48   26.00
  11  -4   2  169.88   19.30
 -12   4  -2   64.49   17.00
 -12   4  -2   72.99   21.90
 -12   4  -2   70.09   19.20
 -12   4  -2   57.69   14.80
 -12   4  -2    2.60   17.20
  12  -4   2   17.30   15.00
  12  -4   2   54.19   13.50
 -13   4  -2   16.80   18.20
 -13   4  -2    7.30   14.50
 -13   4  -2   -3.30   11.10
 -13   4  -2  -17.40   11.30
  13  -4   2  -15.70   12.10
  13  -4   2   11.10   11.40
 -14   4  -2   31.60   16.60
 -14   4  -2    0.30   12.70
 -14   4  -2   21.30   20.60
 -14   4  -2   49.30   15.50
  14  -4   2   41.60   14.90
  14  -4   2   30.70   18.50
 -15   4  -2  -13.50   14.00
 -15   4  -2  -10.60   11.40
 -15   4  -2   16.70   15.80
  15  -4   2    8.20   13.40
 -16   4  -2  204.08   31.80
 -16   4  -2  172.98   28.50
  16  -4   2  205.58   29.60
 -17   4  -2   31.90   18.70
 -17   4  -2   15.70   17.50
  17  -4   2   28.00   17.10
 -18   4  -2   78.89   24.60
  18  -4   2  120.49   32.10
  19  -4   2    1.20   20.00
  17   3  -2   44.20   24.90
 -17  -3   2   29.80   27.70
 -17  -3   2    8.20   22.50
  16   3  -2   47.10   27.00
 -16  -3   2    7.50   21.50
 -16  -3   2    4.00   21.30
  15   3  -2   79.69   27.10
 -15  -3   2   54.89   23.20
 -15  -3   2   35.50   24.90
  14   3  -2    0.60   16.00
 -14  -3   2    6.60   19.40
  13   3  -2  165.08   30.80
  13   3  -2  206.38   35.80
 -13  -3   2  182.68   36.40
 -13  -3   2  171.98   33.60
  12   3  -2  -15.30   15.10
  12   3  -2   -5.50   14.90
 -12  -3   2    7.60   14.30
 -12  -3   2   -0.70   16.50
  11   3  -2   16.80   14.60
  11   3  -2    4.20   14.10
 -11  -3   2   13.40   14.20
 -11  -3   2    4.00   15.50
  10   3  -2   20.00   12.40
  10   3  -2   -0.10   12.10
 -10  -3   2   11.90   12.40
 -10  -3   2   12.00   15.10
   9   3  -2  421.06   36.40
   9   3  -2  419.56   35.50
  -9  -3   2  491.55   36.40
  -9  -3   2  421.26   36.60
   8   3  -2  126.99   22.50
   8   3  -2  192.38   23.80
  -8  -3   2  163.58   22.70
  -8  -3   2  172.78   24.70
   7   3  -2  241.08   23.80
   7   3  -2  187.68   22.60
  -7  -3   2  223.48   23.40
  -7  -3   2  223.98   22.30
   6   3  -2  251.17   24.00
   6   3  -2  272.07   23.20
  -6  -3   2  290.37   23.50
  -6  -3   2  259.97   23.90
   5   3  -2  399.16   26.80
   5   3  -2  420.66   28.70
  -5  -3   2  342.37   26.80
  -5  -3   2  409.96   26.00
   4   3  -2  234.88   18.60
   4   3  -2  291.07   20.60
   4   3  -2  244.58   20.80
  -4  -3   2  282.07   20.70
  -4  -3   2  246.08   18.50
  -4  -3   2  236.78   20.40
   3   3  -2   -7.60    5.40
   3   3  -2    3.40    5.50
   3   3  -2   -5.00    6.20
  -3  -3   2   -2.60    4.60
  -3  -3   2   -2.60    6.60
  -3  -3   2   -2.70    5.80
   2   3  -2  797.42   36.40
   2   3  -2  744.43   37.10
   2   3  -2  727.33   33.30
  -2  -3   2  738.33   32.80
  -2  -3   2  799.82   36.80
  -2  -3   2  739.43   36.20
   1   3  -2 1728.53   70.69
   1   3  -2 1596.44   70.99
  -1  -3   2 1683.33   66.59
  -1  -3   2 1758.12   71.09
  -1  -3   2 1834.52   71.39
   0   3  -2 2351.36   91.99
   0   3  -2 2230.18   92.19
   0  -3   2 2383.76   91.99
  -1   3  -2  151.18    9.80
  -1   3  -2  119.69    9.90
   1  -3   2  138.69    9.10
   1  -3   2  145.79    9.20
  -2   3  -2   48.10    5.70
  -2   3  -2   39.50    6.00
  -2   3  -2   38.60    9.80
  -2   3  -2   45.20    8.90
  -2   3  -2   46.60    5.60
   2  -3   2   22.60    6.00
   2  -3   2   46.70    5.10
   2  -3   2   28.00    4.30
  -3   3  -2 5118.59  194.98
  -3   3  -2 5186.58  194.98
  -3   3  -2 5018.20  199.68
  -3   3  -2 5097.29  200.58
   3  -3   2 5190.08  199.58
   3  -3   2 5100.29  197.78
   3  -3   2 5175.88  194.98
  -4   3  -2  261.07   14.70
  -4   3  -2  273.37   17.30
  -4   3  -2  293.57   20.70
  -4   3  -2  265.27   20.70
  -4   3  -2  292.87   15.10
   4  -3   2  280.97   14.40
   4  -3   2  282.97   14.60
   4  -3   2  282.07   14.30
   4  -3   2  287.77   16.60
   4  -3   2  294.37   19.70
  -5   3  -2  816.72   35.40
  -5   3  -2  761.02   41.70
  -5   3  -2  782.82   41.00
  -5   3  -2  785.52   35.40
  -5   3  -2  738.53   36.70
   5  -3   2  785.82   36.50
   5  -3   2  808.32   34.90
   5  -3   2  834.42   41.70
   5  -3   2  806.02   34.80
  -6   3  -2   50.59   10.40
  -6   3  -2   45.00   10.30
  -6   3  -2   40.00   10.40
  -6   3  -2   58.69   13.90
  -6   3  -2   43.60   12.00
  -6   3  -2   39.60   12.00
   6  -3   2   65.19    9.40
   6  -3   2   36.50    8.40
   6  -3   2   40.50   10.60
  -7   3  -2  479.05   27.00
  -7   3  -2  479.95   27.70
  -7   3  -2  438.36   28.60
  -7   3  -2  499.15   27.50
  -7   3  -2  511.35   27.80
  -7   3  -2  476.65   33.80
  -7   3  -2  478.55   34.00
   7  -3   2  513.55   27.10
   7  -3   2  525.05   33.90
   7  -3   2  448.16   26.10
  -8   3  -2  -12.10    9.40
  -8   3  -2    5.90    9.20
  -8   3  -2  -13.00    8.90
  -8   3  -2   10.70    8.10
  -8   3  -2    5.50    6.60
  -8   3  -2   -3.70    6.80
  -8   3  -2   12.90    8.00
   8  -3   2   -0.60    5.90
   8  -3   2   -8.60    5.80
   8  -3   2    1.50   10.00
  -9   3  -2  525.95   38.20
  -9   3  -2  473.95   30.20
  -9   3  -2  479.75   35.20
  -9   3  -2  472.55   29.70
  -9   3  -2  430.76   31.00
  -9   3  -2  433.56   34.60
  -9   3  -2  495.15   31.00
   9  -3   2  521.25   36.80
   9  -3   2  460.75   29.10
   9  -3   2  444.96   29.20
 -10   3  -2   -2.10   10.10
 -10   3  -2  -25.50    9.90
 -10   3  -2   -5.00   11.40
 -10   3  -2  -13.50    8.30
 -10   3  -2   -4.10    8.30
  10  -3   2   -0.50    7.80
  10  -3   2   -7.50   10.80
 -11   3  -2   41.80   13.90
 -11   3  -2    8.60   10.10
 -11   3  -2   15.00   11.60
 -11   3  -2   19.90   16.10
  11  -3   2   18.20   13.60
  11  -3   2   23.60   10.80
 -12   3  -2   -9.00   13.80
 -12   3  -2   -7.20   11.10
 -12   3  -2   -3.40   11.10
 -12   3  -2   -6.80   11.50
  12  -3   2   18.30   12.00
  12  -3   2   -5.70   12.00
 -13   3  -2   -4.90   12.90
 -13   3  -2   18.90   17.10
 -13   3  -2   27.40   13.90
 -13   3  -2    5.40   14.10
  13  -3   2   13.50   15.10
  13  -3   2   29.20   13.80
 -14   3  -2   35.40   16.10
 -14   3  -2   30.70   16.60
 -14   3  -2   56.09   26.40
 -14   3  -2   25.50   14.80
  14  -3   2   31.00   15.20
  14  -3   2    4.10   16.20
 -15   3  -2  209.68   32.30
 -15   3  -2  159.68   25.50
 -15   3  -2  182.68   30.40
  15  -3   2  208.38   30.90
 -16   3  -2   73.09   22.20
 -16   3  -2   47.50   18.80
  16  -3   2   76.09   21.10
 -17   3  -2   14.50   19.30
 -17   3  -2   32.70   18.20
  17  -3   2   18.50   18.50
 -18   3  -2   38.80   23.40
  18  -3   2   23.60   20.80
 -19   3  -2   37.50   25.90
  19  -3   2   23.40   22.10
  18   2  -2  -29.90   22.00
 -18  -2   2   -3.90   23.10
  17   2  -2   30.70   25.00
 -17  -2   2  -38.60   22.90
 -17  -2   2   32.60   22.90
  16   2  -2   31.40   21.20
 -16  -2   2   -2.90   21.60
 -16  -2   2    4.40   18.70
  15   2  -2  250.17   40.20
 -15  -2   2  277.57   38.60
 -15  -2   2  166.18   32.30
  14   2  -2   14.50   18.30
  14   2  -2   15.00   17.30
 -14  -2   2   13.70   17.90
 -14  -2   2    5.50   24.10
 -14  -2   2   30.20   21.50
  13   2  -2  245.48   35.40
  13   2  -2  239.28   33.80
 -13  -2   2  288.17   37.70
 -13  -2   2  263.67   32.10
 -13  -2   2  308.57   39.60
  12   2  -2  147.49   27.20
  12   2  -2  196.98   31.30
 -12  -2   2  185.68   32.40
 -12  -2   2  153.58   28.70
  11   2  -2  128.69   26.00
  11   2  -2   93.89   25.00
 -11  -2   2   90.99   21.90
 -11  -2   2  147.59   25.60
  10   2  -2  -21.60    8.30
  10   2  -2   -0.40   12.20
 -10  -2   2   -0.70   13.80
 -10  -2   2   17.40   13.70
   9   2  -2  357.86   32.40
   9   2  -2  350.36   32.20
  -9  -2   2  388.96   32.90
  -9  -2   2  339.87   31.80
   8   2  -2 1063.09   59.29
   8   2  -2 1167.48   60.09
  -8  -2   2 1091.19   59.79
  -8  -2   2 1246.78   61.09
   7   2  -2  -13.50    7.80
   7   2  -2   11.70    9.60
  -7  -2   2    2.20    9.40
  -7  -2   2    4.60    8.30
   6   2  -2  196.28   21.50
   6   2  -2  255.87   23.40
  -6  -2   2  271.57   21.80
  -6  -2   2  261.57   23.70
   5   2  -2  593.34   32.10
   5   2  -2  508.35   31.10
   5   2  -2  504.65   31.90
  -5  -2   2  513.55   32.00
  -5  -2   2  511.25   30.80
  -5  -2   2  599.64   32.50
   4   2  -2   34.60    9.30
   4   2  -2   65.79   12.00
   4   2  -2   50.79   11.10
  -4  -2   2   60.49   11.00
  -4  -2   2   69.29   12.60
  -4  -2   2   52.29   11.20
   3   2  -2 1735.53   73.49
   3   2  -2 1910.11   75.29
   3   2  -2 1705.13   75.09
  -3  -2   2 1864.31   75.59
  -3  -2   2 1724.03   74.89
  -3  -2   2 1773.02   73.39
   2   2  -2 1362.66   61.49
   2   2  -2 1525.85   61.39
   2   2  -2 1480.25   59.39
  -2  -2   2 1459.25   61.49
  -2  -2   2 1528.25   61.79
  -2  -2   2 1417.86   58.99
   1   2  -2  506.05   24.70
   1   2  -2  510.65   21.60
  -1  -2   2  536.95   24.90
  -1   2  -2    2.90    2.30
  -1   2  -2    1.70    2.20
  -1   2  -2   33.30    5.10
  -1   2  -2   26.90    4.60
   1  -2   2   -2.10    1.30
   1  -2   2    0.00    1.30
   1  -2   2    0.10    1.20
  -3   2  -2   27.90    5.80
  -3   2  -2   26.60    7.60
  -3   2  -2   44.40   10.80
  -3   2  -2   37.90    7.80
  -3   2  -2   32.00    7.40
   3  -2   2   28.60    7.20
   3  -2   2   32.80    6.30
   3  -2   2   39.40    7.20
   3  -2   2   24.40    6.30
  -4   2  -2   12.60    5.70
  -4   2  -2   10.60    5.60
  -4   2  -2   21.20    5.80
  -4   2  -2   11.50    7.50
  -4   2  -2   19.00    8.70
   4  -2   2   16.90    5.00
   4  -2   2   10.90    4.40
   4  -2   2   13.80    5.40
   4  -2   2    8.90    4.40
   4  -2   2   16.40    7.60
  -5   2  -2   12.50    6.70
  -5   2  -2   13.70    8.30
  -5   2  -2   19.40    6.10
  -5   2  -2   20.90    9.40
  -5   2  -2   37.80    9.30
  -5   2  -2    2.60    5.90
   5  -2   2    9.00    5.10
   5  -2   2    2.40    5.10
   5  -2   2   23.60    9.50
  -6   2  -2  294.47   23.60
  -6   2  -2  293.37   20.90
  -6   2  -2  303.47   21.10
  -6   2  -2  326.17   21.10
  -6   2  -2  336.97   20.70
  -6   2  -2  256.27   24.10
  -6   2  -2  311.97   19.40
   6  -2   2  323.67   24.60
   6  -2   2  335.77   20.30
   6  -2   2  300.87   20.20
  -7   2  -2   77.09   12.30
  -7   2  -2   65.29   14.60
  -7   2  -2   63.39   15.80
  -7   2  -2   63.19   13.40
  -7   2  -2   82.59   14.40
  -7   2  -2   67.09   13.40
  -7   2  -2   70.39   17.90
   7  -2   2   49.40   12.40
   7  -2   2   70.99   12.30
   7  -2   2   62.79   14.10
  -8   2  -2  141.49   15.30
  -8   2  -2  108.19   15.30
  -8   2  -2  127.59   17.70
  -8   2  -2  129.79   17.50
  -8   2  -2   97.69   18.50
  -8   2  -2  112.99   16.60
  -8   2  -2   69.19   19.10
   8  -2   2  110.49   14.60
   8  -2   2  101.69   15.30
   8  -2   2  124.59   21.00
  -9   2  -2  594.64   35.80
  -9   2  -2  516.05   34.10
  -9   2  -2  541.65   32.50
  -9   2  -2  530.45   40.30
  -9   2  -2  584.64   39.20
   9  -2   2  571.94   34.20
   9  -2   2  555.64   40.40
 -10   2  -2   99.19   22.70
 -10   2  -2  113.59   19.80
 -10   2  -2  108.09   19.40
 -10   2  -2   88.99   16.80
  10  -2   2  105.49   22.10
  10  -2   2   87.79   17.90
 -11   2  -2  101.29   25.30
 -11   2  -2  103.19   18.20
 -11   2  -2   71.19   16.90
 -11   2  -2   98.69   21.00
  11  -2   2  137.99   24.40
  11  -2   2   95.39   19.20
 -12   2  -2  -13.60    9.50
 -12   2  -2   19.80   14.00
 -12   2  -2   22.70   16.10
 -12   2  -2   -2.10   12.40
  12  -2   2    5.00   15.10
  12  -2   2   -3.90   10.60
 -13   2  -2   35.90   17.10
 -13   2  -2   34.20   14.20
 -13   2  -2   49.40   20.70
 -13   2  -2   52.79   18.20
  13  -2   2   63.99   20.70
  13  -2   2   36.10   15.30
 -14   2  -2   -5.60   13.60
 -14   2  -2    7.90   15.10
 -14   2  -2    6.80   13.20
  14  -2   2    3.80   16.80
  14  -2   2   -0.30   13.00
 -15   2  -2  181.48   29.90
 -15   2  -2  186.58   27.70
 -15   2  -2  178.28   34.10
  15  -2   2  233.08   32.30
 -16   2  -2   13.00   19.20
 -16   2  -2   42.10   18.10
  16  -2   2   81.89   23.20
 -17   2  -2    5.50   20.20
 -17   2  -2   11.30   16.90
  17  -2   2   -3.80   16.70
 -18   2  -2    0.30   22.70
  18  -2   2   52.29   22.30
  18   1  -2   -3.40   21.50
 -18  -1   2    0.60   22.20
 -18  -1   2   26.70   26.70
  17   1  -2   12.40   22.70
 -17  -1   2   21.60   21.10
 -17  -1   2   29.40   25.00
  16   1  -2   74.59   25.00
 -16  -1   2   56.29   23.30
 -16  -1   2   79.49   28.10
 -16  -1   2    5.00   21.10
  15   1  -2   94.89   25.70
 -15  -1   2   18.30   18.70
 -15  -1   2   30.20   19.50
 -15  -1   2   82.89   24.00
  14   1  -2   -2.20   14.90
  14   1  -2    5.60   15.70
 -14  -1   2  -15.10   17.30
 -14  -1   2   20.40   18.10
 -14  -1   2   -9.30   16.50
 -14  -1   2   -7.70   16.00
  13   1  -2    3.20   15.00
  13   1  -2   -6.90   13.50
 -13  -1   2   21.50   17.00
 -13  -1   2    1.10   15.90
 -13  -1   2   -4.80   13.80
  12   1  -2   92.29   26.50
  12   1  -2   79.19   21.80
 -12  -1   2   70.19   18.10
 -12  -1   2   77.39   20.50
 -12  -1   2   91.09   25.20
  11   1  -2   68.29   18.90
  11   1  -2   80.79   20.80
 -11  -1   2   78.39   20.30
 -11  -1   2   77.09   20.20
 -11  -1   2   74.79   19.00
  10   1  -2   71.59   18.50
  10   1  -2  100.19   22.60
 -10  -1   2   92.39   23.80
 -10  -1   2   62.59   16.90
   9   1  -2  633.04   41.40
   9   1  -2  502.65   36.10
  -9  -1   2  542.45   37.00
  -9  -1   2  574.94   40.90
   8   1  -2  434.06   33.40
   8   1  -2  470.75   32.60
  -8  -1   2  410.06   32.40
  -8  -1   2  465.75   32.00
   7   1  -2  392.96   28.70
   7   1  -2  351.56   26.60
  -7  -1   2  396.46   29.30
  -7  -1   2  365.56   28.10
   6   1  -2 1021.80   50.19
   6   1  -2  982.90   51.29
   6   1  -2 1030.00   50.19
  -6  -1   2 1062.49   51.59
  -6  -1   2  993.70   50.29
  -6  -1   2 1035.10   50.99
   5   1  -2   65.19   13.30
   5   1  -2   45.40    9.40
   5   1  -2   56.49   12.10
  -5  -1   2   34.50    8.50
  -5  -1   2   47.60   13.20
  -5  -1   2   43.60   12.60
   4   1  -2  551.44   28.20
   4   1  -2  507.65   28.10
   4   1  -2  494.75   28.50
  -4  -1   2  504.75   28.00
  -4  -1   2  584.44   29.30
  -4  -1   2  522.05   28.80
   3   1  -2    0.20    5.50
   3   1  -2   -6.30    5.30
   3   1  -2    4.70    5.50
  -3  -1   2   -3.60    4.90
  -3  -1   2    0.80    6.10
  -3  -1   2    3.40    5.80
   2   1  -2   34.50    7.00
   2   1  -2   23.20    5.60
  -2  -1   2   36.20    7.50
   1   1  -2    3.50    2.70
   1   1  -2    0.00    1.60
   1   1  -2   -0.10    1.50
  -1  -1   2    0.40    1.60
  -1  -1   2   -0.30    2.40
  -1  -1   2    0.80    2.30
   0   1  -2    1.80    1.60
   0   1  -2   -2.20    1.20
   0   1  -2    0.30    2.00
   0  -1   2    1.00    0.90
   0  -1   2   -3.50    1.30
  -1   1  -2    0.00    1.90
   1  -1   2    0.90    1.50
  -2   1  -2  405.46   18.50
  -2   1  -2  389.26   15.50
  -2   1  -2  305.17   17.70
  -2   1  -2  402.16   20.30
  -3   1  -2   28.00    8.40
  -3   1  -2   43.90    9.30
  -3   1  -2   28.10    6.70
   3  -1   2   46.00    8.90
   3  -1   2   41.80   10.90
   3  -1   2   40.10    7.90
   3  -1   2   50.79    9.70
  -4   1  -2   76.39   11.30
  -4   1  -2   56.39   10.70
  -4   1  -2   67.39   10.20
  -4   1  -2   66.99   11.60
  -4   1  -2   76.59   14.20
   4  -1   2   57.09   12.10
   4  -1   2   81.09   10.60
   4  -1   2   61.89    9.50
   4  -1   2   75.09    9.80
  -5   1  -2   42.60   10.20
  -5   1  -2   15.10    9.10
  -5   1  -2   26.20    7.90
  -5   1  -2   19.20    8.80
  -5   1  -2   30.00    7.50
   5  -1   2   43.30    9.70
   5  -1   2   17.40    6.30
   5  -1   2   19.70    9.20
  -6   1  -2   68.89   13.80
  -6   1  -2   56.99   13.50
  -6   1  -2   35.90   11.10
  -6   1  -2   42.40    8.70
  -6   1  -2   45.50   11.90
  -6   1  -2   72.79   13.60
   6  -1   2   55.89   10.60
   6  -1   2   32.90    9.00
   6  -1   2   49.99   12.20
  -7   1  -2  485.65   30.30
  -7   1  -2  472.55   27.10
  -7   1  -2  540.65   30.80
  -7   1  -2  434.86   31.60
  -7   1  -2  462.05   30.50
  -7   1  -2  513.85   34.90
   7  -1   2  524.75   30.60
   7  -1   2  498.65   29.60
   7  -1   2  469.75   33.40
  -8   1  -2   40.80   15.10
  -8   1  -2   24.50   11.10
  -8   1  -2   33.30    9.60
   8  -1   2   29.80   10.70
   8  -1   2   26.70   11.80
  -9   1  -2  367.96   26.50
  -9   1  -2  410.66   30.60
  -9   1  -2  370.56   35.20
   9  -1   2  361.76   33.80
   9  -1   2  427.06   30.10
 -10   1  -2   29.70   16.60
 -10   1  -2   64.29   17.90
 -10   1  -2   49.80   14.50
 -10   1  -2   31.10   11.80
  10  -1   2   33.60   12.30
  10  -1   2  101.89   23.60
 -11   1  -2   42.00   14.70
 -11   1  -2   32.70   17.40
 -11   1  -2   39.20   12.70
 -11   1  -2    9.30   14.50
  11  -1   2   49.50   17.60
  11  -1   2   19.00   12.50
 -12   1  -2    0.70   13.30
 -12   1  -2  -11.30    9.90
 -12   1  -2    3.60   13.20
 -12   1  -2   18.40   17.00
  12  -1   2    1.60   12.20
  12  -1   2   -1.00   13.30
 -13   1  -2   43.40   19.10
 -13   1  -2   46.70   14.50
 -13   1  -2   44.10   16.70
 -13   1  -2   20.00   17.70
  13  -1   2   41.90   17.20
  13  -1   2   23.30   18.60
 -14   1  -2  285.57   36.00
 -14   1  -2  201.18   25.80
 -14   1  -2  232.48   30.10
  14  -1   2  243.78   38.50
  14  -1   2  250.57   32.20
 -15   1  -2    2.00   18.10
 -15   1  -2   -3.90   13.50
 -15   1  -2   10.30   16.30
  15  -1   2   11.20   16.90
 -16   1  -2   -2.20   15.40
 -16   1  -2   37.90   21.60
  16  -1   2  -10.00   17.00
 -17   1  -2   14.30   23.90
 -17   1  -2   -5.60   18.30
  17  -1   2   46.20   22.30
 -18   1  -2  114.19   32.00
  18  -1   2   64.59   26.10
  18   0  -2    4.60   19.90
 -18   0   2   41.80   25.00
 -18   0   2   61.49   27.60
  17   0  -2    3.30   19.60
 -17   0   2   -6.10   21.90
 -17   0   2   22.90   21.50
  16   0  -2   51.29   21.70
 -16   0   2   92.29   24.40
 -16   0   2   90.89   26.60
 -16   0   2  102.49   28.20
  15   0  -2   64.79   22.80
 -15   0   2   37.10   21.40
 -15   0   2   65.99   22.50
 -15   0   2   38.40   19.20
  14   0  -2   21.40   17.70
  14   0  -2   31.50   18.50
 -14   0   2   40.70   19.80
 -14   0   2   40.90   19.20
 -14   0   2   49.99   18.90
  13   0  -2  137.39   26.40
  13   0  -2  114.09   29.50
 -13   0   2  109.79   26.40
 -13   0   2  118.19   28.00
 -13   0   2  115.99   27.40
 -13   0   2  108.49   24.90
  12   0  -2   14.20   14.50
  12   0  -2   49.10   18.20
 -12   0   2   49.60   18.40
 -12   0   2   30.00   16.90
 -12   0   2   31.00   15.70
 -12   0   2   45.20   18.40
  11   0  -2   85.19   24.20
  11   0  -2  101.69   22.00
 -11   0   2   85.19   20.70
 -11   0   2  118.89   22.30
 -11   0   2   82.69   21.10
 -11   0   2   93.29   20.10
  10   0  -2   -7.70    9.90
  10   0  -2   -3.80    9.30
 -10   0   2   -0.30   10.00
 -10   0   2    2.80   12.50
 -10   0   2    8.60   12.00
   9   0  -2  294.37   26.10
   9   0  -2  282.47   27.90
  -9   0   2  343.97   27.20
  -9   0   2  322.37   29.40
  -9   0   2  308.57   27.00
   8   0  -2  206.28   23.00
   8   0  -2  225.18   21.60
  -8   0   2  175.08   22.70
  -8   0   2  240.18   21.20
  -8   0   2  200.08   22.20
   7   0  -2   89.29   16.70
   7   0  -2   96.29   15.30
  -7   0   2   85.99   16.30
  -7   0   2   77.59   16.30
   6   0  -2   94.79   16.90
   6   0  -2  106.39   13.00
   6   0  -2   99.19   14.40
  -6   0   2   95.19   15.00
  -6   0   2   78.09   12.60
  -6   0   2   97.19   17.10
   5   0  -2  788.22   40.10
   5   0  -2  821.72   37.30
   5   0  -2  725.63   37.00
  -5   0   2  762.02   37.30
  -5   0   2  722.13   37.30
  -5   0   2  757.72   39.70
   4   0  -2 1050.69   48.30
   4   0  -2 1078.29   49.99
   4   0  -2 1162.78   48.20
  -4   0   2 1077.09   48.50
  -4   0   2 1136.69   48.90
   3   0  -2  271.67   16.20
   3   0  -2  293.07   18.80
   3   0  -2  212.08   14.50
  -3   0   2  300.57   17.10
  -3   0   2  280.97   16.80
   1   0  -2   -0.50    1.60
   1   0  -2   -0.50    0.80
   1   0  -2   -0.50    0.80
   1   0  -2    1.40    2.20
  -1   0   2    0.60    2.20
  -1   0   2   -1.40    2.30
  -1   0   2   -0.90    1.50
   0   0  -2    1.00    1.00
   0   0  -2    0.10    1.70
   0   0   2   -1.60    2.00
   0   0   2    0.70    1.00
  -1   0  -2   -1.10    2.20
   1   0   2    2.00    2.50
   1   0   2   -2.60    1.10
  -2   0  -2   42.90    8.00
  -2   0  -2   21.40    5.70
   2   0   2   40.50    7.80
   2   0   2   36.00    8.00
  -3   0  -2   12.10    6.70
  -3   0  -2    7.20    7.40
  -3   0  -2    3.50    5.70
  -3   0  -2   -0.30    6.00
   3   0   2   11.00    5.80
   3   0   2    5.40    6.60
   3   0   2   -2.10    5.40
  -4   0  -2  679.73   34.30
  -4   0  -2  761.22   35.20
  -4   0  -2  725.63   34.90
  -4   0  -2  643.14   35.80
  -4   0  -2  715.13   34.40
   4   0   2  662.83   33.40
   4   0   2  650.23   34.40
   4   0   2  661.03   36.50
   4   0   2  672.73   34.10
  -5   0  -2 1521.65   71.39
  -5   0  -2 1651.13   71.89
  -5   0  -2 1536.75   73.89
  -5   0  -2 1734.13   72.79
   5   0   2 1795.42   72.09
   5   0   2 1599.24   74.29
   5   0   2 1683.53   72.09
  -6   0  -2  -10.40    8.90
  -6   0  -2    4.70    8.00
  -6   0  -2    2.20    7.40
  -6   0  -2   -7.60    8.50
   6   0   2   -0.60    8.50
   6   0   2   -3.10    7.60
   6   0   2   -8.20    6.20
  -7   0  -2  121.59   19.40
  -7   0  -2   99.29   16.70
   7   0   2   80.19   17.50
   7   0   2  110.59   16.20
  -8   0  -2  762.52   43.60
  -8   0  -2  767.82   47.40
   8   0   2  769.02   46.50
   8   0   2  702.23   42.20
  -9   0  -2   64.89   17.50
  -9   0  -2   81.79   20.10
   9   0   2  131.99   24.10
   9   0   2   88.39   17.50
 -10   0  -2  102.59   18.10
 -10   0  -2   80.99   23.00
 -10   0  -2  139.19   24.30
  10   0   2  144.69   22.90
  10   0   2  131.19   23.90
 -11   0  -2  -11.10   13.20
 -11   0  -2   -8.70   11.90
 -11   0  -2   -4.60    9.60
  11   0   2  -16.10    9.20
  11   0   2  -19.80   11.10
 -12   0  -2   67.89   20.20
 -12   0  -2   72.99   22.40
 -12   0  -2  117.69   21.20
  12   0   2   98.09   25.50
  12   0   2  112.99   25.20
 -13   0  -2   53.49   22.00
 -13   0  -2  115.09   21.30
 -13   0  -2   84.69   22.10
 -13   0  -2   56.89   20.70
  13   0   2   45.80   17.40
 -14   0  -2   49.20   16.50
 -14   0  -2  108.79   27.60
 -14   0  -2   52.89   18.50
  14   0   2  103.59   28.70
 -15   0  -2   57.39   19.90
 -15   0  -2   88.49   22.00
 -15   0  -2   75.29   25.40
  15   0   2   87.09   25.40
 -16   0  -2   -4.60   14.70
 -16   0  -2  -20.00   20.90
  16   0   2    1.90   20.30
 -17   0  -2   61.29   27.10
 -17   0  -2    7.20   21.80
  17   0   2   12.60   21.30
 -18   0  -2   10.60   25.90
  18   0   2   24.40   25.20
  19  -1  -2  -11.70   21.40
 -19   1   2    4.90   24.50
  18  -1  -2    2.50   19.90
 -18   1   2   12.20   23.20
 -18   1   2   -0.60   22.70
  17  -1  -2   -0.90   17.80
 -17   1   2   15.70   21.00
 -17   1   2   -0.70   19.90
 -17   1   2    3.00   33.70
  16  -1  -2   -4.60   14.90
 -16   1   2    5.30   18.20
 -16   1   2   -6.20   18.70
 -16   1   2  -22.70   19.10
  15  -1  -2  149.09   30.20
 -15   1   2  157.48   33.40
 -15   1   2  168.68   32.70
 -15   1   2  158.88   30.00
  14  -1  -2   26.10   18.90
  14  -1  -2   26.40   16.00
 -14   1   2   28.10   18.10
 -14   1   2   11.10   18.10
 -14   1   2   24.90   16.70
  13  -1  -2   10.90   15.00
  13  -1  -2   11.60   13.00
 -13   1   2   12.60   14.70
 -13   1   2   38.60   18.50
 -13   1   2   27.00   16.50
  12  -1  -2  227.88   29.50
  12  -1  -2  209.08   26.10
 -12   1   2  236.78   27.30
 -12   1   2  147.79   28.80
 -12   1   2  226.58   28.20
  11  -1  -2   33.60   12.60
  11  -1  -2   24.90   13.90
 -11   1   2   35.20   14.20
 -11   1   2    3.30   14.80
 -11   1   2   37.00   14.80
 -11   1   2   36.10   16.50
  10  -1  -2   51.89   16.20
  10  -1  -2   70.39   17.50
 -10   1   2  100.69   23.80
 -10   1   2   60.79   18.00
 -10   1   2   73.69   18.30
 -10   1   2   88.29   19.50
   9  -1  -2   85.29   16.80
   9  -1  -2   97.29   19.90
  -9   1   2  125.59   21.60
  -9   1   2  124.59   22.10
  -9   1   2  138.99   18.50
  -9   1   2  105.39   18.40
   8  -1  -2    3.00    7.60
   8  -1  -2   -3.30    7.80
  -8   1   2    7.40    9.80
  -8   1   2   16.90   11.40
  -8   1   2    3.80    7.80
  -8   1   2    4.40   11.80
   7  -1  -2  633.94   39.70
   7  -1  -2  681.73   35.70
   7  -1  -2  656.33   36.30
  -7   1   2  751.12   39.00
  -7   1   2  731.63   37.00
  -7   1   2  708.43   41.10
  -7   1   2  609.84   39.90
  -7   1   2  686.13   36.60
   6  -1  -2  520.25   32.90
   6  -1  -2  541.05   28.20
   6  -1  -2  481.75   28.50
  -6   1   2  487.65   30.00
  -6   1   2  538.35   32.70
  -6   1   2  572.54   29.50
  -6   1   2  549.45   29.40
   5  -1  -2  212.98   18.30
   5  -1  -2  167.28   13.40
   5  -1  -2  180.68   14.40
  -5   1   2  157.38   14.20
  -5   1   2  242.98   17.40
  -5   1   2  155.58   18.80
  -5   1   2  175.38   15.00
   4  -1  -2  261.07   15.60
   4  -1  -2  247.38   19.70
   4  -1  -2  283.47   16.50
  -4   1   2  258.77   16.50
  -4   1   2  245.38   18.40
  -4   1   2  247.28   16.30
  -4   1   2  250.47   16.30
  -4   1   2  271.47   20.70
   3  -1  -2  373.86   23.60
   3  -1  -2  464.95   21.90
  -3   1   2  443.46   21.90
  -3   1   2  452.05   26.00
  -3   1   2  462.25   21.90
  -3   1   2  466.05   22.00
  -2   1   2   62.49    6.80
  -2   1   2   58.29    9.10
  -2   1   2   61.29    7.20
   0  -1  -2   -0.80    2.20
   0  -1  -2   -2.10    1.40
   0   1   2   -0.70    1.80
   0   1   2    7.20    3.60
  -2  -1  -2  817.82   36.90
  -2  -1  -2  832.62   36.40
  -2  -1  -2  752.92   36.20
   2   1   2  719.73   36.40
   2   1   2  731.03   36.00
   2   1   2  784.22   36.10
  -3  -1  -2  374.36   24.30
  -3  -1  -2  433.76   25.20
  -3  -1  -2  419.46   23.70
  -3  -1  -2  359.06   23.60
   3   1   2  409.36   23.50
   3   1   2  399.06   24.60
   3   1   2  420.16   24.50
  -4  -1  -2 1152.58   57.09
  -4  -1  -2 1289.97   58.09
  -4  -1  -2 1354.56   58.09
  -4  -1  -2 1216.18   58.49
   4   1   2 1306.87   57.29
   4   1   2 1301.87   58.09
  -5  -1  -2   86.09   16.30
  -5  -1  -2   45.40   11.30
  -5  -1  -2   57.69   12.30
  -5  -1  -2   22.70    9.30
   5   1   2   46.20   11.30
   5   1   2   66.29   12.40
  -6  -1  -2   55.39   15.10
  -6  -1  -2   70.49   15.80
   6   1   2   25.40   10.70
  -7  -1  -2  354.76   30.60
  -7  -1  -2  349.77   29.50
   7   1   2  386.66   29.40
  -8  -1  -2  690.13   44.30
  -8  -1  -2  700.03   42.60
   8   1   2  647.74   41.50
  -9  -1  -2  257.47   27.70
  -9  -1  -2  343.27   32.50
   9   1   2  286.67   27.60
 -10  -1  -2  197.98   28.00
 -10  -1  -2  243.48   31.50
  10   1   2  180.18   26.60
 -11  -1  -2  106.09   24.00
 -11  -1  -2  120.49   26.60
  11   1   2  106.69   23.00
 -12  -1  -2  138.49   27.10
 -12  -1  -2  115.19   28.10
  12   1   2  105.29   26.80
 -13  -1  -2   20.80   18.90
 -13  -1  -2   21.40   14.40
 -13  -1  -2   45.70   20.90
  13   1   2   42.50   20.30
 -14  -1  -2   72.69   24.80
 -14  -1  -2    5.80   14.30
  14   1   2   29.40   20.20
 -15  -1  -2   89.09   27.80
 -15  -1  -2  132.79   29.30
 -15  -1  -2  119.39   25.60
  15   1   2   89.89   25.30
 -16  -1  -2   30.40   18.20
 -16  -1  -2   -8.30   20.70
  16   1   2   26.50   22.70
 -17  -1  -2   46.70   27.90
  17   1   2   19.40   24.80
  19  -2  -2  -17.60   18.80
 -19   2   2    4.60   25.30
 -19   2   2  -25.40   20.90
 -19   2   2  -21.40   19.80
  18  -2  -2   24.60   21.30
 -18   2   2   27.40   22.40
 -18   2   2   34.40   23.50
  17  -2  -2    2.30   18.20
 -17   2   2   -4.30   19.90
 -17   2   2   32.50   20.90
 -17   2   2   11.60   20.60
  16  -2  -2   23.30   18.30
 -16   2   2  125.79   35.40
 -16   2   2   61.49   22.50
 -16   2   2   48.40   22.60
  15  -2  -2  131.49   27.50
 -15   2   2  112.59   29.10
 -15   2   2  123.29   29.50
 -15   2   2  185.18   34.80
  14  -2  -2   28.90   18.20
  14  -2  -2   -7.90   11.60
 -14   2   2   -6.80   13.90
 -14   2   2   14.10   19.10
 -14   2   2  -11.60   12.90
  13  -2  -2   29.70   13.60
  13  -2  -2   -7.00   12.50
 -13   2   2   18.90   13.90
 -13   2   2   18.00   14.90
 -13   2   2   -0.20   16.20
  12  -2  -2  216.48   25.30
  12  -2  -2  228.68   30.20
 -12   2   2  236.68   27.50
 -12   2   2  229.08   26.20
 -12   2   2  266.87   32.70
  11  -2  -2  109.99   23.20
  11  -2  -2  151.78   20.20
 -11   2   2  150.68   22.90
 -11   2   2  106.69   21.90
 -11   2   2   96.99   22.60
  10  -2  -2   81.19   21.90
  10  -2  -2   77.29   16.60
 -10   2   2   78.19   19.20
 -10   2   2   75.69   15.60
 -10   2   2  101.09   18.20
   9  -2  -2  197.28   19.10
   9  -2  -2  165.58   22.70
  -9   2   2  165.28   20.00
  -9   2   2  228.98   25.80
  -9   2   2  208.48   21.30
   8  -2  -2  187.28   17.40
   8  -2  -2  243.78   17.90
   8  -2  -2  212.98   22.80
  -8   2   2  147.49   22.90
  -8   2   2  196.98   21.00
  -8   2   2  172.68   17.70
  -8   2   2  157.58   18.50
   7  -2  -2   35.20    9.70
   7  -2  -2   22.90   10.10
   7  -2  -2   24.20    7.80
  -7   2   2   17.50    7.20
  -7   2   2   19.80    7.90
  -7   2   2   10.30    9.70
  -7   2   2   22.00   12.40
   6  -2  -2   66.89   14.80
   6  -2  -2  104.99   11.90
   6  -2  -2  111.99   11.40
  -6   2   2  111.89   14.90
  -6   2   2  119.49   17.20
  -6   2   2   96.09   12.40
  -6   2   2  118.19   12.60
   5  -2  -2  618.04   28.80
   5  -2  -2  664.13   34.50
   5  -2  -2  579.74   33.80
   5  -2  -2  622.94   29.50
  -5   2   2  654.53   32.90
  -5   2   2  591.54   29.20
  -5   2   2  627.44   34.40
  -5   2   2  565.84   29.10
  -5   2   2  609.94   29.60
  -5   2   2  666.43   34.50
   4  -2  -2   19.90    5.10
   4  -2  -2   27.20    8.80
   4  -2  -2   17.70    4.40
  -4   2   2   33.60    7.30
  -4   2   2   18.60    5.20
  -4   2   2   35.60    9.20
  -4   2   2   13.10    8.00
  -4   2   2   22.10    5.70
  -4   2   2   22.80    8.80
   3  -2  -2 1081.39   42.40
   3  -2  -2 1026.50   47.20
   3  -2  -2  977.90   42.10
   3  -2  -2 1063.09   42.70
  -3   2   2  997.40   42.60
  -3   2   2 1015.70   42.60
  -3   2   2 1029.80   47.70
  -3   2   2 1023.60   45.70
  -2   2   2 1014.90   40.60
  -2   2   2  943.91   44.00
  -2   2   2  963.30   40.60
   1  -2  -2  688.93   32.60
   0  -2  -2  281.27   16.50
   0   2   2  253.77   17.00
   0   2   2  269.77   15.90
  -1  -2  -2   -2.00    6.10
  -1  -2  -2    3.20    6.50
   1   2   2   -4.20    5.80
   1   2   2    3.20    7.20
   1   2   2   -7.50    5.50
  -2  -2  -2  246.88   18.90
  -2  -2  -2  200.28   17.20
  -2  -2  -2  192.88   16.90
   2   2   2  228.38   17.90
   2   2   2  203.78   17.70
   2   2   2  220.88   17.80
  -3  -2  -2  151.78   15.20
  -3  -2  -2  165.58   14.90
  -3  -2  -2  155.68   15.70
   3   2   2  151.58   16.10
   3   2   2  151.68   14.80
   3   2   2  146.49   15.80
  -4  -2  -2 1057.59   53.69
  -4  -2  -2 1144.59   54.19
  -4  -2  -2 1173.88   54.59
  -4  -2  -2 1113.19   53.29
   4   2   2 1094.49   52.89
   4   2   2 1109.69   54.19
  -5  -2  -2   31.50   11.10
  -5  -2  -2   44.10   11.90
   5   2   2   26.30   10.40
  -6  -2  -2  105.59   17.80
  -6  -2  -2   91.39   17.30
   6   2   2  120.59   18.40
  -7  -2  -2  226.58   24.50
  -7  -2  -2  254.07   25.50
   7   2   2  238.08   24.70
  -8  -2  -2  155.08   23.00
  -8  -2  -2  162.78   25.20
   8   2   2  192.98   23.50
  -9  -2  -2   -0.80   12.70
  -9  -2  -2    0.80   11.80
   9   2   2    5.00   11.70
 -10  -2  -2   22.80   16.10
 -10  -2  -2    1.50   14.60
  10   2   2    8.90   12.60
 -11  -2  -2   59.79   19.10
 -11  -2  -2  108.39   28.70
  11   2   2   53.19   18.30
 -12  -2  -2   56.39   20.50
 -12  -2  -2   39.10   19.20
  12   2   2   36.30   19.10
 -13  -2  -2  267.07   38.40
 -13  -2  -2  413.66   44.00
  13   2   2  327.27   40.60
 -14  -2  -2   35.30   15.90
 -14  -2  -2   39.30   23.20
  14   2   2   21.40   20.40
 -15  -2  -2  283.97   44.20
 -15  -2  -2  190.98   28.50
  15   2   2  265.97   38.80
 -16  -2  -2   48.00   26.90
 -16  -2  -2   53.59   21.10
  16   2   2   25.40   23.30
 -17  -2  -2   26.80   26.80
  17   2   2   -6.70   24.00
  19  -3  -2  -29.80   16.80
 -19   3   2   12.50   24.60
 -19   3   2    1.40   21.90
 -19   3   2   61.99   25.50
  18  -3  -2   72.89   23.40
 -18   3   2   58.59   22.40
 -18   3   2   34.20   22.40
 -18   3   2   81.39   26.00
  17  -3  -2   -1.60   16.30
 -17   3   2    0.30   20.90
 -17   3   2   14.40   18.90
 -17   3   2   15.40   23.80
 -17   3   2   13.70   19.40
  16  -3  -2  123.09   29.20
 -16   3   2  141.89   34.60
 -16   3   2  120.49   30.10
 -16   3   2  126.29   30.40
  15  -3  -2   41.20   17.20
 -15   3   2   68.99   24.50
 -15   3   2  114.09   28.60
 -15   3   2   33.80   20.40
  14  -3  -2  334.37   38.20
  14  -3  -2  245.78   29.90
 -14   3   2  246.68   32.20
 -14   3   2  304.17   36.70
 -14   3   2  281.87   32.20
  13  -3  -2   12.90   12.20
  13  -3  -2   33.70   18.00
 -13   3   2   34.00   15.20
 -13   3   2   29.60   17.10
 -13   3   2   11.70   16.30
  12  -3  -2   26.50   15.20
  12  -3  -2   40.70   12.30
 -12   3   2   34.60   14.00
 -12   3   2   31.80   16.70
 -12   3   2   34.80   15.50
  11  -3  -2    7.10    9.30
  11  -3  -2   19.10   12.00
 -11   3   2    5.60   11.90
 -11   3   2   21.40   11.10
 -11   3   2   13.30   13.90
  10  -3  -2    6.90   11.70
  10  -3  -2   18.20    9.80
 -10   3   2   22.80   13.30
 -10   3   2   24.60   11.40
 -10   3   2   35.40   16.10
   9  -3  -2  682.83   45.50
   9  -3  -2  696.13   38.00
   9  -3  -2  709.43   37.00
  -9   3   2  724.83   45.50
  -9   3   2  747.03   38.50
  -9   3   2  773.32   39.40
  -9   3   2  716.43   42.30
   8  -3  -2  176.38   15.60
   8  -3  -2  147.09   14.30
   8  -3  -2  144.69   20.00
  -8   3   2  135.19   15.60
  -8   3   2  143.69   14.90
  -8   3   2  160.68   16.10
  -8   3   2  162.78   19.00
  -8   3   2  133.09   22.10
  -8   3   2  135.49   19.80
   7  -3  -2 1276.07   55.49
   7  -3  -2 1224.88   62.99
   7  -3  -2 1312.47   61.59
   7  -3  -2 1247.68   54.59
  -7   3   2 1292.17   55.89
  -7   3   2 1217.08   61.79
  -7   3   2 1236.78   62.29
  -7   3   2 1152.18   54.99
  -7   3   2 1393.76   56.19
  -7   3   2 1324.27   60.69
   6  -3  -2  411.66   28.40
   6  -3  -2  427.26   29.60
   6  -3  -2  427.76   21.20
   6  -3  -2  412.66   22.00
  -6   3   2  394.46   22.10
  -6   3   2  406.46   22.30
  -6   3   2  387.06   21.70
  -6   3   2  409.76   28.70
  -6   3   2  416.76   26.60
  -6   3   2  398.26   29.40
   5  -3  -2  552.74   32.10
   5  -3  -2  563.84   26.30
   5  -3  -2  590.94   25.80
  -5   3   2  528.65   26.20
  -5   3   2  546.65   30.80
  -5   3   2  580.94   32.50
  -5   3   2  593.34   26.80
  -5   3   2  500.75   32.20
  -5   3   2  583.14   26.50
   4  -3  -2    0.40    7.10
   4  -3  -2   11.60    3.80
   4  -3  -2    5.00    3.10
   4  -3  -2    9.00    3.60
  -4   3   2   10.20    7.30
  -4   3   2    5.60    6.80
  -4   3   2    9.90    4.50
  -4   3   2   -0.30    7.60
  -4   3   2    6.40    3.90
   3  -3  -2  657.13   34.30
   3  -3  -2  660.03   28.50
  -3   3   2  702.33   33.10
  -3   3   2  630.94   28.90
  -3   3   2  639.74   34.60
  -3   3   2  650.23   28.80
  -3   3   2  683.83   35.00
   2  -3  -2   22.70    4.80
   2  -3  -2   26.60    6.70
   2  -3  -2   27.30    8.80
  -2   3   2   33.30    8.10
  -2   3   2   30.00    8.00
   1  -3  -2  697.63   31.40
   1  -3  -2  657.43   30.80
  -1   3   2  680.43   33.20
  -1   3   2  688.73   31.30
  -1   3   2  664.03   32.00
   0  -3  -2 1973.20   79.59
   0  -3  -2 1948.41   79.89
   0   3   2 1977.20   79.99
   0   3   2 1868.31   79.69
   0   3   2 1949.10   79.69
   0   3   2 1935.71   80.49
  -1  -3  -2  275.37   19.10
  -1  -3  -2  316.37   19.30
  -1  -3  -2  268.67   19.00
   1   3   2  284.17   19.70
   1   3   2  272.47   20.50
   1   3   2  319.57   19.80
   1   3   2  307.47   18.80
  -2  -3  -2  110.19   13.90
  -2  -3  -2  118.89   13.20
  -2  -3  -2  125.69   13.80
   2   3   2   91.89   14.10
   2   3   2   94.09   12.80
   2   3   2  105.49   14.30
  -3  -3  -2 1050.39   49.00
  -3  -3  -2 1000.90   49.30
  -3  -3  -2  988.40   49.30
   3   3   2 1016.40   48.70
   3   3   2  965.70   49.50
  -4  -3  -2  354.86   27.30
  -4  -3  -2  360.26   26.50
   4   3   2  323.97   27.10
  -5  -3  -2  608.24   38.00
  -5  -3  -2  624.74   37.90
   5   3   2  628.04   39.40
  -6  -3  -2   57.39   15.80
  -6  -3  -2   38.40   12.00
   6   3   2   83.29   19.90
  -7  -3  -2    7.80    9.70
  -7  -3  -2   17.60   12.20
   7   3   2   34.40   12.80
  -8  -3  -2   42.10   16.70
  -8  -3  -2   44.60   14.80
   8   3   2   21.60   14.10
  -9  -3  -2  260.57   30.20
  -9  -3  -2  255.97   31.10
   9   3   2  300.37   31.10
 -10  -3  -2  343.07   36.70
 -10  -3  -2  394.56   37.10
  10   3   2  358.06   35.70
 -11  -3  -2   14.70   18.50
 -11  -3  -2   10.80   15.60
  11   3   2    4.30   17.30
 -12  -3  -2  334.57   40.20
 -12  -3  -2  373.06   43.20
  12   3   2  440.76   44.20
 -13  -3  -2  240.08   39.50
  13   3   2  166.48   35.90
 -14  -3  -2   15.70   21.50
  14   3   2   10.60   19.30
 -15  -3  -2   30.70   18.00
 -15  -3  -2  -23.80   20.70
  15   3   2    7.90   21.90
 -16  -3  -2    6.30   18.40
 -16  -3  -2   58.39   28.00
  16   3   2   -7.70   21.20
 -17  -3  -2   -0.30   27.60
  17   3   2   11.70   26.40
  19  -4  -2   18.90   33.90
 -19   4   2   30.70   23.50
  18  -4  -2   30.10   19.50
 -18   4   2   27.20   20.10
 -18   4   2    4.70   16.60
 -18   4   2   54.39   24.70
  17  -4  -2   -1.60   14.80
 -17   4   2    3.90   19.40
 -17   4   2   14.60   17.30
 -17   4   2    9.40   15.80
 -17   4   2   10.70   22.40
  16  -4  -2    5.80   13.70
 -16   4   2   -1.00   18.30
 -16   4   2   31.80   22.40
 -16   4   2   43.00   18.00
 -16   4   2   23.70   15.90
  15  -4  -2   73.29   18.50
 -15   4   2  118.09   29.60
 -15   4   2   97.49   24.50
 -15   4   2  118.89   24.00
 -15   4   2  183.78   33.50
  14  -4  -2   13.30   12.40
  14  -4  -2  -21.60   14.30
 -14   4   2   39.60   18.20
 -14   4   2    5.00   12.80
 -14   4   2   -7.10   13.10
 -14   4   2    1.60   18.10
  13  -4  -2   -3.40   12.30
  13  -4  -2  -13.80    9.20
 -13   4   2   37.40   13.90
 -13   4   2   15.30   17.40
 -13   4   2   -0.10   11.40
 -13   4   2   -0.50   13.90
  12  -4  -2   -7.50   11.70
  12  -4  -2   -2.10    9.00
 -12   4   2   -5.30   14.70
 -12   4   2    6.90   11.00
 -12   4   2   -4.10   12.20
 -12   4   2    3.40   10.30
  11  -4  -2  637.64   37.30
  11  -4  -2  573.44   44.60
 -11   4   2  674.23   38.30
 -11   4   2  663.73   43.80
 -11   4   2  620.74   46.00
 -11   4   2  744.73   39.50
  10  -4  -2    1.70    7.70
  10  -4  -2   -7.40    6.60
  10  -4  -2    7.10   11.80
 -10   4   2   18.10   12.80
 -10   4   2   -5.00    8.30
 -10   4   2    0.30    8.50
 -10   4   2   29.50   14.20
 -10   4   2    3.00    7.70
   9  -4  -2  768.82   37.80
   9  -4  -2  754.82   48.10
   9  -4  -2  753.02   38.30
  -9   4   2  876.21   49.40
  -9   4   2  757.42   38.80
  -9   4   2  747.63   38.40
  -9   4   2  702.33   46.40
  -9   4   2  796.42   39.30
  -9   4   2  834.12   45.90
   8  -4  -2   67.69   16.70
   8  -4  -2   57.19   14.60
   8  -4  -2   75.79   11.00
   8  -4  -2   60.99    9.70
  -8   4   2   48.30   11.10
  -8   4   2   57.39   10.50
  -8   4   2   45.60   14.20
  -8   4   2   49.10   11.00
  -8   4   2   70.59   16.40
  -8   4   2   78.79   16.90
   7  -4  -2 1184.58   50.29
   7  -4  -2 1210.28   59.09
   7  -4  -2 1234.98   60.69
   7  -4  -2 1196.98   51.09
  -7   4   2 1210.08   51.39
  -7   4   2 1122.69   58.99
  -7   4   2 1150.08   50.89
  -7   4   2 1329.67   62.39
  -7   4   2 1124.49   57.19
  -7   4   2 1147.19   50.99
   6  -4  -2  130.19   19.20
   6  -4  -2  122.79    9.90
   6  -4  -2  122.49   17.10
   6  -4  -2  148.49   10.90
  -6   4   2  115.19   17.30
  -6   4   2  133.79   10.90
  -6   4   2  133.59   11.50
  -6   4   2  110.19   16.10
  -6   4   2  129.39   20.40
   5  -4  -2   41.50    6.60
   5  -4  -2   55.29    6.30
   5  -4  -2   37.30   10.90
   5  -4  -2   46.30    6.30
  -5   4   2   46.00   12.70
  -5   4   2   52.99    7.60
  -5   4   2   37.50    7.50
  -5   4   2   37.20   10.70
  -5   4   2   56.89   16.20
   4  -4  -2    2.70    8.20
   4  -4  -2    0.70    3.00
  -4   4   2    0.90    3.70
  -4   4   2   -3.80    3.80
  -4   4   2    9.70    7.70
  -4   4   2   -1.40    6.40
  -4   4   2   -6.40    7.80
   3  -4  -2 1348.47   55.19
   3  -4  -2 1381.46   55.59
   3  -4  -2 1403.66   62.79
  -3   4   2 1310.37   58.79
  -3   4   2 1355.06   55.99
  -3   4   2 1385.86   60.79
   2  -4  -2  571.54   26.80
   2  -4  -2  562.04   27.10
  -2   4   2  579.64   27.30
  -2   4   2  553.74   27.70
  -2   4   2  595.74   30.80
   1  -4  -2 1133.99   48.50
   1  -4  -2 1086.59   48.80
  -1   4   2 1053.19   48.70
  -1   4   2 1125.59   49.00
  -1   4   2 1101.29   49.40
  -1   4   2 1207.48   51.49
   0  -4  -2  237.18   16.80
   0  -4  -2  223.28   16.80
   0   4   2  233.98   17.60
   0   4   2  230.68   18.80
   0   4   2  232.18   17.90
   0   4   2  260.17   18.00
  -1  -4  -2    7.10    7.40
  -1  -4  -2   18.00    7.80
  -1  -4  -2   17.40    7.20
   1   4   2   21.50    7.70
   1   4   2    5.90    8.30
   1   4   2   15.80    8.70
   1   4   2   13.40    7.90
  -2  -4  -2  332.67   23.40
  -2  -4  -2  344.77   24.80
  -2  -4  -2  328.27   23.50
   2   4   2  329.37   23.70
   2   4   2  342.97   25.70
   2   4   2  332.47   24.50
  -3  -4  -2 1040.60   52.39
   3   4   2 1042.10   53.09
  -4  -4  -2  327.27   27.00
   4   4   2  373.56   29.80
  -5  -4  -2  124.89   18.60
  -5  -4  -2  117.99   20.70
   5   4   2   76.69   18.00
  -6  -4  -2   11.40   10.20
  -6  -4  -2   -9.40   10.80
   6   4   2  -10.50    9.20
  -7  -4  -2   80.49   20.30
  -7  -4  -2  108.59   21.70
   7   4   2  117.19   22.70
  -8  -4  -2  156.88   28.00
  -8  -4  -2  196.08   27.00
   8   4   2  155.58   27.80
  -9  -4  -2  171.28   27.90
  -9  -4  -2  218.08   29.20
   9   4   2  226.58   30.10
 -10  -4  -2   21.10   15.00
 -10  -4  -2   -8.30   15.30
  10   4   2    9.00   15.80
 -11  -4  -2  116.09   30.20
 -11  -4  -2  236.58   35.00
  11   4   2  219.18   33.40
 -12  -4  -2    6.80   18.70
 -12  -4  -2   26.40   18.80
  12   4   2   82.99   24.20
 -13  -4  -2    3.70   19.30
  13   4   2   23.60   21.40
 -14  -4  -2   37.60   25.70
  14   4   2   30.00   23.90
 -15  -4  -2   21.40   25.80
  15   4   2   43.50   28.40
 -16  -4  -2    2.30   18.90
 -16  -4  -2   13.60   29.20
  16   4   2   -5.40   25.40
 -19   5   2   26.50   25.80
  18  -5  -2   25.30   18.90
 -18   5   2  -20.70   20.60
  17  -5  -2  -21.20   12.80
 -17   5   2    6.50   14.40
 -17   5   2   -5.10   20.80
 -17   5   2   17.10   15.80
 -17   5   2   -4.30   17.00
  16  -5  -2    0.30   12.50
 -16   5   2   27.30   14.90
 -16   5   2   -8.70   12.50
 -16   5   2    1.80   18.70
 -16   5   2   23.50   21.90
  15  -5  -2  111.59   22.60
 -15   5   2  134.19   33.30
 -15   5   2  143.19   30.40
 -15   5   2   90.19   22.60
 -15   5   2  129.99   23.70
  14  -5  -2   82.99   19.20
  14  -5  -2   60.19   21.20
 -14   5   2   64.79   21.80
 -14   5   2   63.29   15.20
 -14   5   2   81.79   19.70
 -14   5   2   52.19   22.10
  13  -5  -2   -5.80   15.20
  13  -5  -2   26.00   11.00
 -13   5   2   10.30   11.20
 -13   5   2   40.30   17.80
 -13   5   2   12.90   17.30
 -13   5   2    8.30   11.30
  12  -5  -2  133.49   27.90
  12  -5  -2  125.79   17.80
 -12   5   2  136.39   19.60
 -12   5   2  113.19   24.00
 -12   5   2  117.79   19.20
 -12   5   2  116.99   27.40
  11  -5  -2  155.18   27.20
  11  -5  -2  136.69   15.70
  11  -5  -2  166.08   17.20
 -11   5   2  151.68   17.50
 -11   5   2  199.78   30.00
 -11   5   2  151.58   28.50
 -11   5   2  141.99   22.40
 -11   5   2  148.79   17.80
 -11   5   2  176.28   18.70
  10  -5  -2  143.79   14.60
  10  -5  -2  154.58   15.40
  10  -5  -2  206.48   25.60
  10  -5  -2  188.78   22.20
 -10   5   2  133.99   15.70
 -10   5   2  146.79   16.90
 -10   5   2  136.39   25.60
 -10   5   2  190.88   27.40
 -10   5   2  141.79   22.70
 -10   5   2  118.39   15.60
   9  -5  -2  144.49   21.80
   9  -5  -2  123.29   12.70
   9  -5  -2  117.29   12.00
   9  -5  -2  116.79   21.70
  -9   5   2  138.89   23.70
  -9   5   2  105.89   13.60
  -9   5   2  109.99   13.10
  -9   5   2  120.29   23.40
  -9   5   2  102.39   18.80
  -9   5   2  111.69   13.00
   8  -5  -2   54.99   15.10
   8  -5  -2   79.29    9.70
   8  -5  -2   75.09    9.20
   8  -5  -2   55.29   15.00
  -8   5   2   72.89   10.10
  -8   5   2   82.39   18.20
  -8   5   2   89.79   11.00
  -8   5   2   62.89   15.90
  -8   5   2   76.09   17.30
   7  -5  -2  312.07   25.00
   7  -5  -2  284.77   15.70
   7  -5  -2  234.18   23.90
   7  -5  -2  264.87   14.80
  -7   5   2  251.87   25.20
  -7   5   2  268.27   15.80
  -7   5   2  282.67   16.40
  -7   5   2  242.88   24.00
  -7   5   2  273.67   24.80
   6  -5  -2  108.89   17.00
   6  -5  -2   72.49    7.30
  -6   5   2   85.89   15.30
  -6   5   2  106.09    8.80
  -6   5   2  104.69    9.70
  -6   5   2   91.79   16.30
  -6   5   2   52.59   15.10
   5  -5  -2   12.80    3.50
   5  -5  -2   31.40   11.30
   5  -5  -2    9.50    3.60
  -5   5   2   24.90   10.80
  -5   5   2    5.40    4.10
  -5   5   2    3.90    8.40
  -5   5   2   10.90    4.80
   4  -5  -2   35.80    6.40
   4  -5  -2   31.40   10.80
   4  -5  -2   29.70    6.60
  -4   5   2   34.50   11.00
  -4   5   2   49.40    7.70
  -4   5   2   57.19   13.30
  -4   5   2   29.30    8.20
   3  -5  -2  758.42   42.50
   3  -5  -2  799.02   35.60
   3  -5  -2  803.32   35.40
  -3   5   2  825.92   36.50
  -3   5   2  811.82   41.30
  -3   5   2  769.82   38.80
  -3   5   2  816.22   36.10
   2  -5  -2   50.59    9.30
   2  -5  -2   74.59    9.70
  -2   5   2   62.89   10.90
  -2   5   2   51.69    9.80
  -2   5   2   58.19   11.40
  -2   5   2   82.59   13.90
  -2   5   2   71.59   10.40
   1  -5  -2  134.39   13.60
   1  -5  -2  133.29   13.20
  -1   5   2  121.09   13.10
  -1   5   2  125.59   15.60
  -1   5   2  123.09   14.50
  -1   5   2  108.39   14.40
  -1   5   2  142.39   13.70
   0  -5  -2   13.80    7.40
   0  -5  -2    6.70    6.90
   0   5   2   19.00    8.50
   0   5   2    9.80    7.20
   0   5   2   -5.80    7.50
   0   5   2   16.00    7.40
  -1  -5  -2   75.29   14.20
  -1  -5  -2   54.49   14.30
  -1  -5  -2   63.19   13.00
   1   5   2   60.09   15.50
   1   5   2   55.89   13.60
   1   5   2   76.49   16.40
  -2  -5  -2    0.90    9.40
   2   5   2   -6.20    9.90
  -3  -5  -2   -4.80    9.10
   3   5   2   12.20   10.20
  -4  -5  -2   -5.30    9.30
   4   5   2   -0.50   10.00
  -5  -5  -2  449.46   34.10
  -5  -5  -2  414.46   32.00
   5   5   2  453.25   34.70
  -6  -5  -2  155.68   26.00
  -6  -5  -2  173.78   22.20
   6   5   2  149.99   24.10
  -7  -5  -2  188.28   25.30
  -7  -5  -2  174.58   28.20
   7   5   2  182.98   29.10
  -8  -5  -2   -8.40   14.20
  -8  -5  -2    5.70   11.30
   8   5   2   -0.80   14.20
  -9  -5  -2  163.08   28.90
  -9  -5  -2  166.08   28.60
   9   5   2  169.88   31.60
 -10  -5  -2   26.70   16.50
 -10  -5  -2   25.50   17.70
  10   5   2   18.60   18.30
 -11  -5  -2   59.89   22.80
 -11  -5  -2   41.10   19.00
  11   5   2   42.80   20.70
 -12  -5  -2   19.40   20.30
 -12  -5  -2    0.50   17.80
  12   5   2   26.40   19.90
 -13  -5  -2   36.60   24.60
  13   5   2    5.20   20.00
 -14  -5  -2   -4.90   23.40
  14   5   2    7.90   21.20
 -15  -5  -2   10.90   25.10
  15   5   2   21.60   24.90
 -19   6   2  -53.39   19.00
 -18   6   2   14.60   22.60
  17  -6  -2   17.30   17.50
 -17   6   2    6.30   23.70
 -17   6   2    0.80   18.80
  16  -6  -2   30.40   13.50
 -16   6   2   34.90   24.20
 -16   6   2   31.20   14.50
 -16   6   2   33.10   22.50
 -16   6   2   43.20   15.50
  15  -6  -2    3.60   10.70
 -15   6   2    9.80   11.90
 -15   6   2   26.00   21.60
 -15   6   2   11.50   11.90
 -15   6   2   36.00   21.40
  14  -6  -2   24.80   17.30
  14  -6  -2   63.59   16.80
 -14   6   2   31.80   21.70
 -14   6   2   29.80   12.30
 -14   6   2   14.10   19.10
 -14   6   2   50.09   13.10
  13  -6  -2   53.49   11.90
  13  -6  -2   64.19   19.90
 -13   6   2   41.80   12.10
 -13   6   2   38.10   12.60
 -13   6   2   58.49   19.60
 -13   6   2   58.69   21.40
  12  -6  -2  161.78   17.80
  12  -6  -2  182.68   17.50
  12  -6  -2  210.18   32.20
 -12   6   2  153.68   29.80
 -12   6   2  204.78   29.00
 -12   6   2  169.08   19.20
 -12   6   2  178.88   18.80
 -12   6   2  196.78   19.00
 -12   6   2  195.28   19.20
 -12   6   2  191.68   30.80
  11  -6  -2  298.27   28.80
  11  -6  -2  310.07   20.60
  11  -6  -2  344.47   33.30
  11  -6  -2  279.47   19.70
 -11   6   2  301.97   33.20
 -11   6   2  288.47   21.40
 -11   6   2  237.48   32.20
 -11   6   2  291.67   21.10
 -11   6   2  293.67   29.20
 -11   6   2  271.57   20.70
  10  -6  -2    1.30    4.80
  10  -6  -2   12.50   12.00
  10  -6  -2    0.10    5.00
  10  -6  -2   -9.40   10.50
 -10   6   2   11.30    6.20
 -10   6   2    6.90   13.10
 -10   6   2    4.00   12.80
 -10   6   2   -5.50   12.60
 -10   6   2   -4.40    6.00
   9  -6  -2   11.00   11.10
   9  -6  -2    6.50    4.60
   9  -6  -2   26.10   12.30
   9  -6  -2   14.90    5.40
  -9   6   2    9.80   13.70
  -9   6   2    9.90    5.20
  -9   6   2   16.30   12.30
  -9   6   2    5.00    6.00
  -9   6   2   11.20   15.00
   8  -6  -2   20.10   11.40
   8  -6  -2   20.10   10.50
   8  -6  -2   20.90    4.80
  -8   6   2   30.30   12.50
  -8   6   2   67.09   16.60
  -8   6   2   23.00    5.20
  -8   6   2   22.10    5.90
  -8   6   2   17.20   12.60
   7  -6  -2    5.90    3.20
   7  -6  -2   13.90   10.60
   7  -6  -2   26.80   10.80
  -7   6   2    4.00   11.50
  -7   6   2   11.40   13.10
  -7   6   2   22.30    6.00
  -7   6   2   25.20    7.00
  -7   6   2    9.80   10.20
   6  -6  -2    3.90    3.30
   6  -6  -2    9.20    3.20
   6  -6  -2    2.80    3.20
   6  -6  -2   -0.20    9.40
  -6   6   2    2.10    4.20
  -6   6   2   -5.10    9.40
  -6   6   2    4.50    3.60
  -6   6   2   14.90   11.00
   5  -6  -2  407.06   20.10
   5  -6  -2  407.86   31.50
   5  -6  -2  435.06   20.20
  -5   6   2  437.66   28.60
  -5   6   2  421.96   20.90
  -5   6   2  442.86   21.30
  -5   6   2  415.76   29.20
   4  -6  -2  588.64   27.50
   4  -6  -2  599.94   38.00
   4  -6  -2  561.44   27.10
  -4   6   2  602.84   28.30
  -4   6   2  632.04   34.40
  -4   6   2  576.44   35.80
  -4   6   2  569.14   28.20
   3  -6  -2 1383.06   58.49
   3  -6  -2 1410.06   59.19
  -3   6   2 1384.76   59.59
  -3   6   2 1356.86   65.49
  -3   6   2 1396.86   62.29
  -3   6   2 1399.66   59.39
  -3   6   2 1377.56   58.99
   2  -6  -2  315.57   19.70
   2  -6  -2  308.07   19.40
  -2   6   2  252.17   20.10
  -2   6   2  268.87   20.20
  -2   6   2  279.27   23.30
  -2   6   2  272.27   20.30
  -2   6   2  297.27   19.80
   1  -6  -2  501.15   28.20
   1  -6  -2  489.65   28.30
  -1   6   2  491.85   29.90
  -1   6   2  486.75   29.30
  -1   6   2  497.35   28.60
  -1   6   2  499.95   31.30
  -1   6   2  465.15   27.30
   0  -6  -2  428.76   25.90
   0  -6  -2  399.96   26.10
   0  -6  -2  385.66   26.20
   0   6   2  376.76   27.20
   0   6   2  364.06   25.40
   0   6   2  363.46   27.20
  -1  -6  -2  242.98   21.60
   1   6   2  244.48   22.60
   1   6   2  270.67   23.30
  -2  -6  -2  504.15   33.70
   2   6   2  505.15   35.00
  -3  -6  -2   14.40   10.30
   3   6   2   26.60   12.20
  -4  -6  -2 2095.89   99.19
   4   6   2 2233.88  101.19
  -5  -6  -2  168.18   24.90
  -5  -6  -2  180.68   22.50
   5   6   2  180.58   25.60
  -6  -6  -2  598.94   43.20
  -6  -6  -2  563.44   40.10
   6   6   2  621.94   44.60
  -7  -6  -2   49.70   17.50
  -7  -6  -2   36.10   13.70
   7   6   2   17.60   14.40
  -8  -6  -2  193.18   29.20
  -8  -6  -2  127.79   24.60
   8   6   2  145.39   28.40
  -9  -6  -2   19.20   17.60
  -9  -6  -2    7.00   12.70
   9   6   2   24.60   18.50
 -10  -6  -2   51.29   20.50
 -10  -6  -2   31.20   17.80
  10   6   2   -0.50   18.10
 -11  -6  -2   -2.70   15.60
 -11  -6  -2   24.10   23.20
  11   6   2   -8.20   19.20
 -12  -6  -2  197.78   40.50
  12   6   2  148.49   33.80
 -13  -6  -2   -5.90   23.30
  13   6   2  -42.20   19.50
 -14  -6  -2    2.60   26.60
  14   6   2  -35.30   22.40
 -15  -6  -2  -10.20   27.90
  15   6   2  -11.00   27.00
 -19   7   2  -12.10   24.50
 -18   7   2  103.19   29.90
 -17   7   2   -9.20   21.40
 -17   7   2   22.00   23.00
 -16   7   2   32.40   24.10
 -16   7   2    7.00   20.80
  15  -7  -2  120.59   19.20
 -15   7   2  118.69   31.60
 -15   7   2  136.59   35.10
 -15   7   2   77.89   18.20
 -15   7   2   88.69   18.40
  14  -7  -2    4.50    8.20
  14  -7  -2   -5.30   13.70
 -14   7   2   -8.30   17.10
 -14   7   2   -1.10    7.90
 -14   7   2    7.50    8.80
 -14   7   2   29.10   20.10
  13  -7  -2  144.19   30.80
  13  -7  -2  104.89   14.80
 -13   7   2  117.49   30.40
 -13   7   2  102.09   15.00
 -13   7   2  125.99   28.50
 -13   7   2   89.09   25.10
  12  -7  -2   14.70   14.40
  12  -7  -2    1.10    6.00
  12  -7  -2   10.60    6.40
  12  -7  -2  -16.70   14.50
 -12   7   2   10.00   15.60
 -12   7   2   -1.70    5.90
 -12   7   2   13.20   18.00
 -12   7   2    6.20    7.20
 -12   7   2    4.90   16.50
 -12   7   2    1.50    6.30
  11  -7  -2   90.89   24.10
  11  -7  -2   69.99   10.30
  11  -7  -2   69.49    9.80
  11  -7  -2   77.99   19.90
 -11   7   2   91.09   23.60
 -11   7   2   91.99   12.40
 -11   7   2   76.29   11.00
 -11   7   2   36.40   17.10
 -11   7   2   91.59   24.60
 -11   7   2   93.29   11.80
  10  -7  -2    1.20    3.80
  10  -7  -2   -5.40   10.20
  10  -7  -2   15.80   12.50
 -10   7   2    1.00   14.70
 -10   7   2   10.80   15.40
 -10   7   2    5.40    5.20
 -10   7   2   -2.20    4.30
 -10   7   2    2.30   12.20
   9  -7  -2   10.80   11.30
   9  -7  -2   -1.50    2.80
   9  -7  -2   11.90   12.80
  -9   7   2  -15.60    9.90
  -9   7   2   -1.00    3.40
  -9   7   2   -0.40    4.30
  -9   7   2    3.30   12.80
  -9   7   2   -2.90   12.70
   8  -7  -2   -1.80    2.20
   8  -7  -2    0.10    2.40
   8  -7  -2   -7.40    8.30
   8  -7  -2    7.90   11.20
  -8   7   2    0.70    2.70
  -8   7   2  -11.70   10.90
  -8   7   2  -18.20    9.80
  -8   7   2    0.60    3.60
   7  -7  -2   11.20    2.90
   7  -7  -2    4.00    2.40
   7  -7  -2    2.00   10.30
  -7   7   2    7.80   10.80
  -7   7   2    9.80    3.30
  -7   7   2   40.40   14.10
  -7   7   2    7.90    3.80
   6  -7  -2  731.53   43.80
   6  -7  -2  647.24   28.40
   6  -7  -2  659.23   28.30
   6  -7  -2  676.43   28.80
  -6   7   2  698.43   29.40
  -6   7   2  698.23   40.50
  -6   7   2  636.54   40.90
  -6   7   2  656.13   29.40
  -6   7   2  668.53   29.50
   5  -7  -2  259.67   14.20
   5  -7  -2  221.48   25.30
   5  -7  -2  237.68   14.30
  -5   7   2  214.98   15.00
  -5   7   2  254.87   23.00
  -5   7   2  233.28   15.20
  -5   7   2  230.98   23.50
   4  -7  -2  763.22   34.40
   4  -7  -2  717.83   34.50
   4  -7  -2  708.93   44.20
  -4   7   2  765.62   40.90
  -4   7   2  713.53   35.20
  -4   7   2  797.12   35.80
  -4   7   2  735.53   43.00
   3  -7  -2   12.20    6.20
   3  -7  -2    5.10    5.70
  -3   7   2   24.10   11.00
  -3   7   2    6.80    6.00
  -3   7   2    8.40    6.80
  -3   7   2    0.90    8.10
  -3   7   2    0.90    6.90
   2  -7  -2    7.90    7.20
   2  -7  -2   14.80    7.90
  -2   7   2   23.40    7.90
  -2   7   2    5.10    8.20
  -2   7   2   19.30   10.70
  -2   7   2   10.40    8.20
   1  -7  -2 1262.07   59.09
   1  -7  -2 1322.77   59.09
  -1   7   2 1219.38   57.89
  -1   7   2 1314.67   59.39
  -1   7   2 1290.47   60.39
  -1   7   2 1197.28   62.29
   0  -7  -2  440.46   28.60
   0   7   2  382.06   26.20
   0   7   2  417.66   31.40
   0   7   2  402.46   28.50
  -1  -7  -2  889.31   47.70
   1   7   2  822.22   48.30
   1   7   2  937.71   49.20
  -2  -7  -2  689.43   41.30
   2   7   2  684.53   42.70
  -3  -7  -2   32.70   13.30
   3   7   2   27.60   13.20
  -4  -7  -2  498.25   36.90
   4   7   2  434.46   36.80
  -5  -7  -2   -1.90   10.00
  -5  -7  -2    4.70   12.50
   5   7   2    1.60   14.10
  -6  -7  -2   46.60   17.10
  -6  -7  -2   -6.20   10.40
   6   7   2   14.00   16.10
  -7  -7  -2   12.50   12.00
  -7  -7  -2   19.30   17.30
   7   7   2   11.70   15.60
  -8  -7  -2    1.80   16.60
  -8  -7  -2   -9.90   10.80
   8   7   2   31.70   18.60
  -9  -7  -2  108.29   28.90
  -9  -7  -2   69.79   19.70
   9   7   2  106.89   29.50
 -10  -7  -2  321.07   40.60
 -10  -7  -2  276.67   36.30
  10   7   2  294.57   40.30
 -11  -7  -2   11.60   22.00
 -11  -7  -2  -12.90   16.50
  11   7   2    4.70   21.20
 -12  -7  -2  129.29   34.00
  12   7   2  267.47   46.40
 -13  -7  -2  -34.40   23.80
  13   7   2  -13.30   24.50
 -14  -7  -2   16.70   28.00
  14   7   2   14.40   28.20
 -19   8   2  -10.60   23.50
 -18   8   2    8.00   23.70
 -17   8   2   12.30   20.90
 -16   8   2  -11.50   22.20
 -16   8   2   17.00   22.20
 -15   8   2   36.90   20.80
 -15   8   2   51.99   24.80
  14  -8  -2   13.70    7.10
  14  -8  -2  -10.90   13.30
 -14   8   2   15.70   19.70
 -14   8   2  -29.50   17.80
 -14   8   2   -6.90   17.80
  13  -8  -2  137.19   27.00
  13  -8  -2  122.09   12.70
  13  -8  -2   96.29   26.60
 -13   8   2  140.89   30.80
 -13   8   2  167.98   30.80
 -13   8   2  108.89   30.10
 -13   8   2  117.09   13.30
  12  -8  -2   47.50    7.90
  12  -8  -2   45.20   17.80
  12  -8  -2   40.90   17.50
 -12   8   2   58.59   22.30
 -12   8   2   61.79    9.50
 -12   8   2   40.10   19.30
 -12   8   2   63.49   11.20
 -12   8   2   63.49   23.10
  11  -8  -2   -2.50   12.70
  11  -8  -2    2.30    2.90
  11  -8  -2    2.00   13.60
 -11   8   2   -1.10    3.60
 -11   8   2    9.70   16.70
 -11   8   2    2.50    3.90
 -11   8   2   -1.10   12.90
  10  -8  -2   88.59   22.40
  10  -8  -2   49.99   15.70
 -10   8   2   12.20   17.90
 -10   8   2   31.50   15.40
   9  -8  -2   92.79   20.20
   9  -8  -2   59.29   16.20
  -9   8   2   64.29   18.00
  -9   8   2  107.09   21.00
   8  -8  -2  123.99   23.00
   8  -8  -2  124.19   21.70
  -8   8   2   94.19   20.60
  -8   8   2  130.09   23.60
   7  -8  -2   24.60   13.60
  -7   8   2   36.80    5.40
  -7   8   2   44.30    5.30
  -7   8   2   29.80   13.70
  -7   8   2   25.70   13.30
   6  -8  -2  178.18   11.20
   6  -8  -2  160.38   22.70
   6  -8  -2  159.28   10.80
  -6   8   2  185.88   23.10
  -6   8   2  178.38   12.20
  -6   8   2  163.58   12.20
  -6   8   2  171.68   22.70
   5  -8  -2  326.37   18.70
   5  -8  -2  333.77   31.70
   5  -8  -2  310.47   18.30
  -5   8   2  356.76   29.60
  -5   8   2  334.77   27.70
  -5   8   2  346.37   20.00
   4  -8  -2   37.10    8.10
   4  -8  -2   36.70    9.40
   4  -8  -2   20.00   12.90
  -4   8   2   45.80    8.90
  -4   8   2   41.90   13.10
  -4   8   2   47.10   12.80
   3  -8  -2  530.15   29.40
   3  -8  -2  544.55   29.10
  -3   8   2  552.04   30.80
  -3   8   2  503.15   32.20
  -3   8   2  496.25   29.10
  -3   8   2  491.45   36.20
   2  -8  -2  190.68   17.70
   2  -8  -2  166.08   17.40
  -2   8   2  176.88   17.50
  -2   8   2  157.88   18.50
  -2   8   2  184.28   19.20
  -2   8   2  175.08   22.10
   1  -8  -2   92.79   15.40
  -1   8   2   94.09   15.80
  -1   8   2  105.79   19.20
  -1   8   2  111.89   17.70
   0  -8  -2  110.99   17.60
   0   8   2  107.39   19.80
   0   8   2   62.79   15.70
   0   8   2   90.49   16.00
  -1  -8  -2  473.95   34.10
   1   8   2  524.55   35.80
   1   8   2  473.15   35.30
  -2  -8  -2  347.57   31.00
   2   8   2  334.37   32.20
  -3  -8  -2  131.49   23.70
   3   8   2   62.59   17.60
  -4  -8  -2   45.10   16.00
   4   8   2   -2.80   12.30
  -5  -8  -2  406.96   39.40
  -5  -8  -2  456.35   34.70
   5   8   2  444.66   41.20
  -6  -8  -2   31.70   16.90
  -6  -8  -2   47.10   15.00
   6   8   2   52.39   19.00
  -7  -8  -2  222.68   32.50
  -7  -8  -2  255.57   29.70
   7   8   2  139.29   30.50
  -8  -8  -2    8.30   13.30
  -8  -8  -2   -6.10   16.90
   8   8   2   -5.10   17.60
  -9  -8  -2   64.99   25.30
  -9  -8  -2   36.20   16.90
   9   8   2   38.50   21.50
 -10  -8  -2  179.18   36.40
 -10  -8  -2  280.17   36.50
  10   8   2  191.58   37.30
 -11  -8  -2   14.40   18.80
 -11  -8  -2   -1.00   19.40
  11   8   2   14.50   21.50
 -12  -8  -2  186.98   44.70
  12   8   2  116.99   34.40
 -13  -8  -2  -13.30   25.10
  13   8   2   78.29   32.00
 -19   9   2  -26.20   23.60
 -18   9   2   -7.80   23.40
 -17   9   2   -6.70   22.20
 -16   9   2  -16.60   19.60
 -15   9   2  132.29   30.20
 -15   9   2   54.89   30.50
  14  -9  -2  233.38   42.50
  14  -9  -2  226.88   33.10
 -14   9   2  286.17   36.00
 -14   9   2  275.67   43.50
  13  -9  -2   -0.10   16.80
  13  -9  -2   48.20   19.00
 -13   9   2   37.40   20.90
 -13   9   2    9.70   17.80
  12  -9  -2  620.54   48.80
  12  -9  -2  531.45   44.50
 -12   9   2  462.95   48.10
 -12   9   2  531.75   45.00
  11  -9  -2    4.60   15.50
  11  -9  -2   23.10   15.40
 -11   9   2    0.50   18.80
 -11   9   2   15.40   15.80
  10  -9  -2   64.19   19.30
  10  -9  -2   52.99   16.10
 -10   9   2   42.10   17.60
 -10   9   2   87.79   24.50
   9  -9  -2   61.99   18.40
   9  -9  -2   48.70   14.90
  -9   9   2   39.80   16.60
  -9   9   2   50.29   17.90
   8  -9  -2  102.99   21.50
   8  -9  -2   63.89   17.50
  -8   9   2   87.19   20.60
  -8   9   2  108.69   21.80
   7  -9  -2   46.40    5.50
   7  -9  -2   46.80    4.70
   7  -9  -2   46.00    4.60
   7  -9  -2   68.89   19.70
  -7   9   2   45.20    6.50
  -7   9   2   66.39    6.90
  -7   9   2   84.59   20.80
  -7   9   2   13.40   12.90
   6  -9  -2   11.00    4.80
   6  -9  -2   15.20    5.00
   6  -9  -2   18.90   14.40
  -6   9   2   20.70    6.10
  -6   9   2    9.40    5.50
  -6   9   2   24.90   12.90
  -6   9   2   12.30   14.30
   5  -9  -2  304.27   18.50
   5  -9  -2  303.07   18.90
   5  -9  -2  311.97   32.20
  -5   9   2  227.88   25.80
  -5   9   2  296.07   20.00
  -5   9   2  284.57   30.00
   4  -9  -2   85.89   12.70
   4  -9  -2  107.29   13.00
  -4   9   2   93.29   14.80
  -4   9   2  123.59   18.90
  -4   9   2   77.49   19.80
  -4   9   2  126.49   14.20
   3  -9  -2  107.89   14.90
   3  -9  -2  117.69   14.70
  -3   9   2  103.09   18.60
  -3   9   2  110.09   20.60
  -3   9   2  105.69   14.80
  -3   9   2  105.49   16.80
   2  -9  -2  213.18   20.70
  -2   9   2  218.78   26.20
  -2   9   2  234.08   22.50
  -2   9   2  242.58   22.50
   1  -9  -2   21.30   10.80
  -1   9   2    9.50   12.80
  -1   9   2   -4.20   10.00
  -1   9   2    6.50   10.40
   0  -9  -2  239.28   24.70
   0   9   2  254.77   26.60
   0   9   2  244.38   28.30
   0   9   2  227.58   23.20
  -1  -9  -2  367.76   29.60
   1   9   2  345.87   32.60
  -2  -9  -2   14.10   12.40
   2   9   2    1.80   11.80
  -3  -9  -2  232.88   29.80
   3   9   2  234.88   31.80
  -4  -9  -2   -4.20   13.00
   4   9   2   15.20   15.30
  -5  -9  -2  -18.20   14.70
  -5  -9  -2  -11.70    9.60
   5   9   2   -3.50   15.50
  -6  -9  -2  130.09   23.70
  -6  -9  -2   78.59   22.20
   6   9   2  117.69   29.30
  -7  -9  -2  117.39   24.50
  -7  -9  -2  139.59   32.90
   7   9   2   59.79   24.50
  -8  -9  -2    4.10   13.80
  -8  -9  -2   -5.50   17.80
   8   9   2   -5.60   18.00
  -9  -9  -2  255.87   35.80
  -9  -9  -2  290.67   40.70
   9   9   2  350.86   47.90
 -10  -9  -2    3.40   16.30
 -10  -9  -2    9.90   22.80
  10   9   2    3.90   22.90
 -11  -9  -2    6.00   22.50
  11   9   2    7.50   23.30
 -12  -9  -2   -5.40   22.60
  12   9   2   -5.60   26.70
  13   9   2   16.50   30.50
 -18  10   2   29.20   27.70
 -17  10   2   18.30   24.50
 -16  10   2    4.60   23.50
 -16  10   2   -1.00   19.90
  15 -10  -2   28.00   18.10
 -15  10   2  -33.30   21.70
 -15  10   2   -8.60   19.70
  14 -10  -2  636.04   50.69
 -14  10   2  581.44   51.49
 -14  10   2  576.74   57.89
  13 -10  -2   36.90   19.90
  13 -10  -2    2.30   15.70
 -13  10   2   34.90   22.00
 -13  10   2    0.20   22.00
  12 -10  -2  287.27   35.10
  12 -10  -2  242.28   34.70
 -12  10   2  275.57   40.70
 -12  10   2  308.57   38.10
  11 -10  -2   91.69   23.40
  11 -10  -2   82.09   20.60
 -11  10   2   75.99   24.70
 -11  10   2   77.29   23.80
  10 -10  -2   88.69   21.50
  10 -10  -2   96.09   23.60
 -10  10   2   86.69   22.80
 -10  10   2   48.50   20.60
   9 -10  -2   22.70   17.40
   9 -10  -2    7.00   12.20
  -9  10   2    9.50   15.30
  -9  10   2   26.00   16.90
   8 -10  -2   13.60   11.20
   8 -10  -2  -12.30   13.20
  -8  10   2   -4.40   14.60
  -8  10   2   17.80   15.50
   7 -10  -2    1.00    3.60
   7 -10  -2   -0.10    2.80
   7 -10  -2  -46.40   10.40
  -7  10   2   -4.00    4.10
  -7  10   2    3.80   15.10
  -7  10   2   -4.40    4.20
  -7  10   2    3.60   13.10
   6 -10  -2   52.39    9.40
   6 -10  -2   81.89   21.50
   6 -10  -2   53.09    9.40
  -6  10   2   65.49   11.70
  -6  10   2   84.69   21.70
  -6  10   2   49.40   17.00
   5 -10  -2  229.28   18.20
   5 -10  -2  293.77   19.30
   5 -10  -2  270.77   30.40
  -5  10   2  271.67   27.30
  -5  10   2  259.17   30.90
  -5  10   2  252.87   20.40
   4 -10  -2   23.10    8.80
   4 -10  -2   31.00    9.10
  -4  10   2   30.80   13.00
  -4  10   2   51.99   13.00
  -4  10   2   27.20    9.70
  -4  10   2   40.40   15.50
   3 -10  -2   34.10   10.00
  -3  10   2   26.30   10.80
  -3  10   2   31.00   16.40
  -3  10   2   31.50   13.30
   2 -10  -2   18.20   10.50
  -2  10   2   35.30   12.70
  -2  10   2   32.80   12.30
  -2  10   2   33.80   15.60
   1 -10  -2   -3.30    8.90
  -1  10   2   -8.70   10.10
  -1  10   2    8.00   14.10
  -1  10   2   13.80   11.60
   0 -10  -2  470.65   35.00
   0  10   2  487.05   39.50
   0  10   2  484.25   37.80
   0  10   2  461.85   33.90
  -1 -10  -2   19.80   13.60
   1  10   2    3.90   14.10
  -2 -10  -2   21.60   14.50
   2  10   2    7.10   15.40
  -3 -10  -2  538.65   41.90
   3  10   2  556.74   46.10
  -4 -10  -2    5.60   15.60
   4  10   2   28.60   17.90
  -5 -10  -2   11.30   12.60
  -5 -10  -2   13.30   17.20
   5  10   2   13.30   17.40
  -6 -10  -2   38.60   15.70
  -6 -10  -2    2.40   16.30
   6  10   2    8.70   20.10
  -7 -10  -2  141.09   32.00
  -7 -10  -2  131.09   27.00
   7  10   2   57.49   23.90
  -8 -10  -2   67.99   25.20
  -8 -10  -2   60.99   19.50
   8  10   2   43.80   25.80
  -9 -10  -2   93.39   28.40
  -9 -10  -2   76.49   21.90
   9  10   2   48.30   26.80
 -10 -10  -2   24.00   25.30
  10  10   2   -0.70   23.10
 -11 -10  -2    9.60   26.30
  11  10   2  -15.50   23.50
 -12 -10  -2   -9.80   24.60
  12  10   2   -0.70   26.50
 -18  11   2   21.30   26.30
 -17  11   2    7.10   25.60
 -16  11   2   15.40   28.10
 -16  11   2   -2.20   23.50
  15 -11  -2  161.58   33.30
 -15  11   2  134.39   35.80
 -15  11   2  164.88   42.80
  14 -11  -2   49.40   22.30
 -14  11   2   43.00   25.50
 -14  11   2  116.29   28.70
  13 -11  -2   21.10   19.60
  13 -11  -2   37.20   21.60
 -13  11   2   73.39   25.80
 -13  11   2   32.50   22.90
  12 -11  -2   43.80   19.90
  12 -11  -2   48.70   19.20
 -12  11   2   44.90   21.00
 -12  11   2   57.79   25.70
  11 -11  -2   89.09   24.30
  11 -11  -2   91.59   25.30
 -11  11   2  105.49   26.90
 -11  11   2   84.89   24.90
  10 -11  -2   30.20   14.60
  10 -11  -2   18.50   18.00
 -10  11   2   10.10   19.20
 -10  11   2   42.70   19.40
   9 -11  -2  113.29   23.90
   9 -11  -2   57.99   20.00
  -9  11   2   39.80   20.40
  -9  11   2  102.59   26.50
   8 -11  -2   66.99   20.90
  -8  11   2  107.69   28.50
  -8  11   2   52.29   18.60
   7 -11  -2    6.20    4.90
   7 -11  -2   -0.30    3.80
   7 -11  -2   -7.80   13.50
  -7  11   2   14.00   16.90
  -7  11   2    0.10    4.70
  -7  11   2   18.80   14.90
  -7  11   2   -0.80    4.50
   6 -11  -2  258.57   18.20
   6 -11  -2  247.08   34.20
   6 -11  -2  246.28   17.30
  -6  11   2  263.57   29.50
  -6  11   2  221.98   18.30
  -6  11   2  277.77   34.20
   5 -11  -2   15.50    8.00
   5 -11  -2    3.50    6.80
   5 -11  -2    3.00   14.30
  -5  11   2   16.90   13.50
  -5  11   2   -1.50   14.00
  -5  11   2  -14.10    7.20
   4 -11  -2   -7.90    6.90
  -4  11   2  -11.20   14.10
  -4  11   2   13.70    9.60
  -4  11   2    5.60   11.50
   3 -11  -2    4.40    9.40
  -3  11   2   36.70   18.50
  -3  11   2   19.40   11.60
  -3  11   2   16.50   13.10
   2 -11  -2   44.80   13.40
  -2  11   2   47.50   15.90
  -2  11   2   72.39   21.90
  -2  11   2   86.69   20.10
   1 -11  -2   26.30   13.00
  -1  11   2   36.90   14.90
  -1  11   2   45.40   19.60
  -1  11   2   43.00   15.90
   0 -11  -2  411.86   34.50
   0  11   2  378.36   33.10
   0  11   2  427.56   37.10
  -1 -11  -2  465.65   38.40
   1  11   2  451.85   40.70
   1  11   2  484.85   36.90
  -2 -11  -2    3.30   13.10
   2  11   2   -0.40   14.90
  -3 -11  -2   44.60   17.20
   3  11   2   42.30   20.40
  -4 -11  -2   -3.60   14.90
  -4 -11  -2   13.10   12.30
   4  11   2  -29.90   13.60
  -5 -11  -2    2.40   17.30
  -5 -11  -2   20.30   14.10
   5  11   2  -26.20   16.20
  -6 -11  -2    1.30   20.00
  -6 -11  -2    1.70   13.20
   6  11   2  -14.60   20.60
  -7 -11  -2   64.19   24.80
  -7 -11  -2   35.30   16.60
   7  11   2   54.19   25.90
  -8 -11  -2   18.00   24.10
  -8 -11  -2   24.00   29.40
   8  11   2  -12.00   20.90
  -9 -11  -2   60.19   26.20
   9  11   2   59.49   29.90
 -10 -11  -2   10.50   26.10
  10  11   2  -22.40   23.20
 -11 -11  -2  -13.40   22.50
  11  11   2    1.30   29.10
 -17  12   2  178.08   45.00
 -17  12   2  119.59   33.60
 -16  12   2   27.70   25.60
 -16  12   2   38.60   27.90
 -15  12   2   87.69   30.00
 -15  12   2  111.19   33.50
  14 -12  -2   -1.60   31.10
 -14  12   2   19.90   26.20
 -14  12   2   50.39   25.60
  13 -12  -2  146.59   33.30
  13 -12  -2  101.19   28.80
 -13  12   2  147.09   37.60
 -13  12   2  142.39   35.60
  12 -12  -2  -17.50   13.80
  12 -12  -2    2.30   14.30
 -12  12   2    9.90   19.60
 -12  12   2  -14.70   18.80
  11 -12  -2    1.50   13.10
  11 -12  -2    2.30   16.60
 -11  12   2   -5.40   19.10
 -11  12   2    4.30   18.50
  10 -12  -2  -11.90    9.50
  10 -12  -2    4.60   17.50
 -10  12   2  -15.30   15.70
 -10  12   2  -19.60   17.30
   9 -12  -2  259.77   31.50
   9 -12  -2  279.97   35.20
  -9  12   2  269.07   35.80
  -9  12   2  331.77   37.10
   8 -12  -2    4.10   16.50
  -8  12   2   22.10   16.90
  -8  12   2  -18.60   16.60
   7 -12  -2    8.90    5.00
   7 -12  -2  -15.50   15.20
   7 -12  -2    4.30    5.30
  -7  12   2   -3.30   14.70
  -7  12   2    0.10    5.60
  -7  12   2   -9.80   14.10
   6 -12  -2  339.07   22.30
   6 -12  -2  326.57   21.20
   6 -12  -2  328.87   39.40
  -6  12   2  297.47   33.20
  -6  12   2  308.97   22.60
  -6  12   2  279.77   35.90
   5 -12  -2  238.38   35.80
   5 -12  -2  253.07   22.70
   5 -12  -2  223.88   20.00
  -5  12   2  179.58   31.00
  -5  12   2  220.98   21.20
  -5  12   2  213.68   27.90
   4 -12  -2   34.70   11.10
  -4  12   2   28.10   11.90
  -4  12   2   10.60   13.70
  -4  12   2   -0.90   17.40
   3 -12  -2   32.70   12.30
  -3  12   2   40.70   19.60
  -3  12   2   42.50   14.10
  -3  12   2   35.80   16.90
   2 -12  -2   19.40   11.90
  -2  12   2   23.50   15.30
  -2  12   2    4.20   17.40
  -2  12   2   27.90   15.20
   1 -12  -2  289.97   31.10
  -1  12   2  345.77   33.50
  -1  12   2  404.06   40.90
  -1  12   2  421.96   36.70
   0 -12  -2   61.49   18.00
   0  12   2   98.69   26.50
   0  12   2   99.89   23.40
  -1 -12  -2   18.10   15.60
   1  12   2   19.70   15.00
   1  12   2   19.80   17.80
  -2 -12  -2  132.49   28.40
   2  12   2  116.59   24.50
   2  12   2  149.09   32.20
  -3 -12  -2  227.98   34.00
   3  12   2  196.58   34.20
  -4 -12  -2  152.38   32.90
  -4 -12  -2  152.38   25.70
   4  12   2  173.08   34.60
  -5 -12  -2   29.70   16.10
  -5 -12  -2   30.00   21.50
   5  12   2   34.10   23.60
  -6 -12  -2   23.80   23.10
   6  12   2    8.90   22.80
  -7 -12  -2   -4.40   19.30
   7  12   2  -23.60   20.70
  -8 -12  -2    0.20   21.60
   8  12   2   20.00   24.90
  -9 -12  -2   -7.60   25.10
   9  12   2   12.10   28.50
 -17  13   2   17.80   31.40
 -17  13   2   22.50   29.50
 -16  13   2    0.90   28.30
 -16  13   2  -20.60   22.00
 -15  13   2   -2.60   25.90
 -15  13   2   -5.30   23.60
 -14  13   2   45.80   26.70
 -14  13   2   58.59   28.20
 -13  13   2  -12.80   21.40
 -13  13   2   16.40   20.50
  12 -13  -2   -7.10   10.90
 -12  13   2   -4.20   21.50
 -12  13   2    4.10   18.70
  11 -13  -2   61.29   23.70
  11 -13  -2   13.90   14.00
 -11  13   2   45.00   23.80
 -11  13   2   27.10   21.50
  10 -13  -2   33.30   20.30
  10 -13  -2   17.60   13.80
 -10  13   2  -15.20   16.50
 -10  13   2   -8.70   17.10
   9 -13  -2  122.09   25.20
   9 -13  -2   58.69   24.60
  -9  13   2  132.99   33.00
  -9  13   2  135.59   30.00
   8 -13  -2   -7.10    9.90
   8 -13  -2    2.20   19.20
  -8  13   2   -0.30   15.80
  -8  13   2   -2.50   18.10
   7 -13  -2   71.59   10.60
   7 -13  -2  110.99   28.70
  -7  13   2   60.29   23.40
  -7  13   2   75.09   23.80
  -7  13   2   38.90    9.10
   6 -13  -2   25.30   20.10
   6 -13  -2   47.30   12.90
  -6  13   2    9.90   17.00
  -6  13   2   18.90    9.30
  -6  13   2   26.70   20.40
   5 -13  -2   31.30   10.80
   5 -13  -2   47.80   22.60
  -5  13   2   51.79   19.00
  -5  13   2   45.30   21.60
  -5  13   2   37.40   11.70
   4 -13  -2    4.80    9.70
  -4  13   2  -12.70   12.80
  -4  13   2   18.10   21.70
  -4  13   2    6.50   10.50
   3 -13  -2   -7.20   10.10
  -3  13   2   -7.30   13.70
  -3  13   2  -21.30   15.90
  -3  13   2   27.80   14.00
   2 -13  -2  328.57   31.00
  -2  13   2  316.57   33.70
  -2  13   2  334.47   33.40
  -2  13   2  273.87   38.70
   1 -13  -2   25.50   14.30
  -1  13   2   30.70   17.60
  -1  13   2   36.40   17.40
   0 -13  -2   93.49   23.70
   0  13   2   65.89   22.00
   0  13   2   31.10   17.10
  -1 -13  -2    7.10   14.50
   1  13   2  -16.00   16.80
   1  13   2  -25.10   12.30
  -2 -13  -2  -14.00   15.20
   2  13   2   -6.30   18.50
   2  13   2    4.10   14.70
  -3 -13  -2   53.89   21.60
   3  13   2   29.10   21.60
  -4 -13  -2  185.48   35.80
   4  13   2  222.18   38.10
  -5 -13  -2   90.29   27.30
   5  13   2   40.20   24.20
  -6 -13  -2   -7.70   21.60
   6  13   2  -22.30   21.90
  -7 -13  -2   42.40   27.00
   7  13   2   27.20   29.00
  -8 -13  -2   30.70   26.70
   8  13   2  -13.10   26.70
 -16  14   2   52.29   33.60
 -16  14   2   27.70   30.00
 -15  14   2  -32.90   20.20
 -15  14   2  -14.20   27.10
 -14  14   2   33.10   25.80
 -14  14   2    9.00   23.70
 -13  14   2   -9.40   21.90
 -13  14   2   20.70   22.40
  12 -14  -2   -2.00   16.10
 -12  14   2   -9.20   19.40
 -12  14   2   26.10   22.40
  11 -14  -2   18.30   16.40
 -11  14   2   23.60   25.00
 -11  14   2  -21.60   16.40
  10 -14  -2   -7.50   12.10
 -10  14   2   14.80   20.80
 -10  14   2    1.00   21.60
   9 -14  -2  115.49   27.60
  -9  14   2  127.89   31.20
  -9  14   2   81.19   27.20
   8 -14  -2   84.49   22.90
  -8  14   2   94.89   27.70
  -8  14   2  128.79   28.80
  -7  14   2  146.89   34.10
  -7  14   2  113.19   31.20
   6 -14  -2   59.19   12.20
  -6  14   2   63.49   23.30
  -6  14   2   59.59   25.20
  -6  14   2   81.69   17.10
   5 -14  -2   33.20   11.90
  -5  14   2   -8.10   14.70
  -5  14   2   -2.90   19.60
  -5  14   2   13.70   11.40
   4 -14  -2   -4.20   10.00
  -4  14   2   -7.90   13.30
  -4  14   2  -16.50   18.10
  -4  14   2  -10.70   10.30
   3 -14  -2   -9.40   10.60
  -3  14   2    9.70   16.80
  -3  14   2  -11.10   11.40
  -3  14   2   14.00   22.90
   2 -14  -2  182.68   26.60
  -2  14   2  106.39   26.50
  -2  14   2   92.99   32.10
  -2  14   2  162.98   30.00
   1 -14  -2   50.29   17.50
  -1  14   2   63.89   20.80
  -1  14   2   64.69   20.00
   0 -14  -2   -5.90   14.80
   0  14   2   -4.00   16.70
   0  14   2    1.70   14.30
  -1 -14  -2    2.30   15.60
   1  14   2   25.20   17.90
   1  14   2   29.20   20.90
  -2 -14  -2   41.50   19.20
   2  14   2   40.30   23.20
   2  14   2   28.70   19.10
  -3 -14  -2   48.30   20.80
   3  14   2   78.49   27.10
   3  14   2   55.49   21.50
  -4 -14  -2   -6.40   19.70
   4  14   2   38.10   24.50
  -5 -14  -2   28.10   24.70
   5  14   2    5.10   25.40
  -6 -14  -2   46.90   27.30
   6  14   2   48.00   26.80
  -7 -14  -2   47.30   30.20
   7  14   2    2.50   28.30
 -15  15   2    0.90   25.70
 -15  15   2   -0.80   26.70
 -14  15   2   -3.90   24.80
 -14  15   2   27.60   27.60
 -13  15   2   29.10   25.40
 -13  15   2  -29.00   18.80
 -12  15   2    9.20   24.60
 -12  15   2   11.50   23.40
  11 -15  -2  -18.00   12.70
 -11  15   2    3.30   19.70
 -11  15   2    8.60   21.40
  10 -15  -2   32.30   17.30
 -10  15   2   47.10   21.20
 -10  15   2   41.00   26.00
   9 -15  -2   41.10   17.40
  -9  15   2    5.50   19.40
  -9  15   2   44.60   25.30
   8 -15  -2  202.48   29.90
  -8  15   2  159.78   34.20
  -8  15   2  245.28   41.00
  -7  15   2   24.40   26.50
  -7  15   2   17.10   21.40
  -6  15   2    7.20   23.20
  -6  15   2   37.80   21.80
   5 -15  -2   -3.40   10.70
  -5  15   2    1.60   17.00
  -5  15   2   -4.40   10.70
  -5  15   2   16.60   24.10
   4 -15  -2   12.80   12.80
  -4  15   2   -0.10   23.90
  -4  15   2    8.20   17.10
  -4  15   2   34.20   16.10
   3 -15  -2   52.79   15.90
  -3  15   2   39.10   16.90
  -3  15   2    9.70   25.60
  -3  15   2   20.70   18.40
   2 -15  -2   14.40   14.80
  -2  15   2   10.60   16.20
  -2  15   2    1.40   18.00
   1 -15  -2    1.80   14.60
  -1  15   2   12.80   18.20
  -1  15   2   20.80   17.70
   0 -15  -2    2.40   15.00
   0  15   2  -22.50   15.40
   0  15   2   13.20   20.50
  -1 -15  -2   20.50   18.40
   1  15   2  -17.00   19.10
   1  15   2  -15.40   16.90
  -2 -15  -2   14.50   20.10
   2  15   2    4.30   22.40
   2  15   2   25.80   19.90
  -3 -15  -2   -8.90   17.70
   3  15   2  -15.90   22.10
  -4 -15  -2   57.49   24.90
   4  15   2   58.79   30.70
  -5 -15  -2   -7.60   24.40
   5  15   2  -11.20   26.40
 -14  16   2   19.50   27.30
 -14  16   2   86.59   35.20
 -13  16   2   16.10   26.50
 -13  16   2   20.90   26.30
 -12  16   2  -23.80   19.90
 -12  16   2   -9.50   25.20
 -11  16   2   18.90   22.40
 -11  16   2   -1.90   25.10
  10 -16  -2   59.89   20.40
 -10  16   2   -1.50   22.90
 -10  16   2   25.10   23.90
   9 -16  -2    9.80   16.20
  -9  16   2   24.70   22.00
  -9  16   2  -11.20   22.90
   8 -16  -2   94.99   24.70
  -8  16   2  105.49   33.00
  -8  16   2   88.79   25.90
  -7  16   2   15.80   21.00
  -7  16   2   13.30   25.00
  -6  16   2  -17.00   20.50
  -6  16   2   -9.30   19.30
  -5  16   2   79.09   34.30
  -5  16   2  104.49   27.10
   4 -16  -2   28.30   14.20
  -4  16   2   13.30   26.30
  -4  16   2   -6.40   17.00
   3 -16  -2   96.49   26.10
  -3  16   2   88.49   24.90
  -3  16   2   65.99   20.80
   2 -16  -2   19.10   16.50
  -2  16   2   10.50   17.80
  -2  16   2   10.00   20.30
   1 -16  -2  -13.20   15.60
  -1  16   2  -14.10   17.40
  -1  16   2  -13.30   17.20
   0 -16  -2  -10.30   17.30
   0  16   2  -20.40   19.20
  -1 -16  -2   -5.20   17.90
   1  16   2    7.00   21.80
  -2 -16  -2    0.60   19.60
   2  16   2   -0.90   23.90
  -3 -16  -2  -10.90   22.90
   3  16   2   28.00   26.70
 -12  17   2   16.50   29.80
 -12  17   2   37.70   28.20
 -11  17   2   68.49   32.10
 -11  17   2   24.80   24.70
 -10  17   2   -6.20   20.70
 -10  17   2   -4.10   25.70
  -9  17   2   -4.50   19.40
  -9  17   2  -42.50   23.20
  -8  17   2   17.30   20.90
  -8  17   2  -19.30   24.10
  -7  17   2   -8.00   25.60
  -7  17   2  -10.30   21.20
  -6  17   2   10.00   21.30
  -6  17   2   10.30   29.00
  -5  17   2   20.30   27.90
  -5  17   2   25.20   24.30
  -4  17   2   30.40   22.20
  -3  17   2   12.60   30.30
   2 -17  -2  105.39   24.60
  -2  17   2   93.19   26.60
   1 -17  -2   19.50   20.30
  -1  17   2   17.80   22.50
   0 -17  -2   40.10   22.00
   0  17   2    3.30   23.20
  -1 -17  -2    7.70   23.00
   1  17   2   35.80   25.90
  -9  18   2    9.50   21.70
  -9  18   2  -10.50   29.40
  -8  18   2  -14.50   19.30
  -8  18   2    5.20   30.50
  -7  18   2  -43.20   27.70
  -7  18   2  -22.30   21.60
  -6  18   2   -5.70   27.50
  -6  18   2    2.10   23.50
  -5  18   2   28.70   29.60
  -3  19  -3   26.90   30.10
  -4  19  -3   20.10   29.70
  -5  19  -3   28.20   28.40
  -6  19  -3   14.10   28.70
  -7  19  -3   15.50   31.30
  -8  19  -3    1.50   31.00
  -9  19  -3   25.60   33.50
  -9  19  -3   26.20   30.00
   1  18  -3  -16.90   21.30
   1  18  -3   -3.20   29.60
  -1 -18   3    0.00   18.70
   0  18  -3   18.40   23.70
   0  18  -3   21.70   28.40
   0 -18   3   42.00   20.60
  -1  18  -3  -10.40   25.90
  -1  18  -3   13.40   20.10
   1 -18   3    2.20   15.80
  -2  18  -3   10.60   26.20
   2 -18   3   15.60   23.70
  -3  18  -3   -2.80   25.90
  -4  18  -3   22.00   27.40
  -5  18  -3   22.50   27.40
  -6  18  -3   43.50   27.30
  -7  18  -3   -1.10   26.50
  -8  18  -3   12.90   27.60
  -8  18  -3  -22.80   22.70
  -9  18  -3   48.10   29.70
  -9  18  -3   21.40   29.10
 -10  18  -3   14.30   29.70
 -10  18  -3   -1.30   25.10
 -11  18  -3  -19.60   25.90
 -11  18  -3   -1.70   29.00
 -12  18  -3   14.70   28.10
 -12  18  -3   15.60   25.60
   3  17  -3    5.50   25.40
   3  17  -3   -0.50   24.70
  -3 -17   3    1.20   21.20
   2  17  -3   29.60   27.80
   2  17  -3    7.90   23.10
  -2 -17   3   -1.90   20.60
   1  17  -3    8.10   24.70
   1  17  -3   23.00   22.90
  -1 -17   3    8.80   20.40
   0  17  -3  101.09   32.20
   0  17  -3   73.99   24.90
   0 -17   3   95.69   24.40
  -1  17  -3    3.80   26.00
  -1  17  -3  -18.00   15.50
   1 -17   3   12.90   15.90
  -2  17  -3    2.80   15.40
  -2  17  -3   16.00   22.50
   2 -17   3  -13.90   13.30
  -3  17  -3   40.70   25.40
  -3  17  -3  -17.60   14.70
   3 -17   3   -7.20   11.50
  -4  17  -3  -36.10   18.60
  -5  17  -3   15.70   25.70
  -6  17  -3   22.30   25.20
  -7  17  -3  -13.00   24.80
  -7  17  -3   -8.10   24.00
  -8  17  -3  -23.50   22.50
  -8  17  -3   14.80   27.20
  -9  17  -3  122.59   35.10
  -9  17  -3   54.89   29.50
 -10  17  -3   22.40   27.50
 -10  17  -3   49.99   30.70
 -11  17  -3   30.60   27.30
 -11  17  -3    2.70   23.00
 -12  17  -3   21.20   28.30
 -12  17  -3   46.60   29.50
 -13  17  -3   23.40   23.80
 -13  17  -3   18.30   27.90
 -14  17  -3  -36.50   27.40
 -14  17  -3   -3.30   21.90
   5  16  -3   50.19   27.40
  -5 -16   3   31.70   23.60
   4  16  -3    2.90   24.10
  -4 -16   3    1.30   21.40
   3  16  -3   -8.70   23.00
   3  16  -3  -10.90   21.00
  -3 -16   3  -17.90   17.80
   2  16  -3   19.50   24.50
   2  16  -3  -33.20   19.50
  -2 -16   3   -4.90   18.20
   1  16  -3   25.90   25.00
   1  16  -3   -7.20   18.70
  -1 -16   3   28.00   18.80
   0  16  -3  -20.40   16.40
   0  16  -3   16.90   22.00
   0 -16   3  -34.80   13.10
  -1  16  -3   83.39   28.80
  -1  16  -3  172.68   30.80
   1 -16   3  115.99   26.90
  -2  16  -3  -24.30   11.70
  -2  16  -3   -8.00   21.00
   2 -16   3   -1.10   12.90
  -3  16  -3  186.38   36.10
  -3  16  -3  122.19   25.90
   3 -16   3  100.79   23.20
  -4  16  -3    3.60   21.90
  -4  16  -3   -3.50   11.80
   4 -16   3    2.20   10.40
   4 -16   3    9.40   10.90
  -5  16  -3  -18.70   20.50
   5 -16   3    7.60   11.70
  -6  16  -3   31.80   25.70
  -6  16  -3   -1.00   21.00
  -7  16  -3   45.80   26.00
  -7  16  -3   17.00   25.80
  -8  16  -3   27.10   24.00
  -8  16  -3   51.09   25.80
  -9  16  -3   16.90   23.10
  -9  16  -3    3.00   25.50
 -10  16  -3   31.90   29.40
 -10  16  -3   14.20   22.30
  10 -16   3   39.50   18.30
 -11  16  -3  -20.00   19.90
 -11  16  -3   31.50   26.50
  11 -16   3    3.90   14.90
 -12  16  -3  101.59   33.00
 -12  16  -3   85.89   29.40
  12 -16   3   19.80   17.60
 -13  16  -3  -15.90   22.00
 -13  16  -3   39.80   30.00
 -14  16  -3  -26.20   19.20
 -14  16  -3   25.00   31.80
 -15  16  -3   16.60   23.50
 -15  16  -3  -19.40   28.30
   7  15  -3   51.19   32.30
  -7 -15   3   26.30   27.20
   6  15  -3   25.50   26.00
  -6 -15   3   -5.00   21.40
   5  15  -3  -10.70   26.20
  -5 -15   3   26.70   22.30
   4  15  -3   10.30   24.50
  -4 -15   3   35.90   21.20
   3  15  -3   68.59   27.30
  -3 -15   3   65.89   21.80
   2  15  -3    6.20   20.30
   2  15  -3   -9.50   17.90
  -2 -15   3   18.10   18.20
   1  15  -3  -21.50   16.80
   1  15  -3   -8.40   19.10
  -1 -15   3   -1.10   14.30
   0  15  -3   26.00   22.30
   0  15  -3   23.90   19.40
   0 -15   3  -23.00   13.20
  -1  15  -3  255.57   38.80
  -1  15  -3  231.58   34.10
   1 -15   3  235.88   30.50
  -2  15  -3   38.20   16.20
  -2  15  -3   61.49   24.30
   2 -15   3   27.90   14.40
  -3  15  -3   22.40   13.80
  -3  15  -3   76.29   25.60
   3 -15   3   48.10   14.80
   3 -15   3   60.99   14.70
  -4  15  -3   -4.90   10.60
  -4  15  -3  -10.40   19.20
   4 -15   3   -4.40    9.50
   4 -15   3   16.30   10.40
   4 -15   3    1.90    7.70
  -5  15  -3   24.20   23.60
  -5  15  -3  -19.30   17.50
  -5  15  -3   10.10    9.70
   5 -15   3   -1.00    8.10
   5 -15   3   -2.60    7.90
   5 -15   3    0.60    8.80
  -6  15  -3   39.40   21.80
  -6  15  -3  155.38   37.10
   6 -15   3   16.80   10.30
   6 -15   3   31.20   12.00
  -7  15  -3    0.40   18.20
  -7  15  -3   -3.70   18.60
   7 -15   3   -6.60    9.90
   7 -15   3    7.10   18.00
  -8  15  -3   -5.60   18.80
  -8  15  -3  -21.40   18.60
   8 -15   3   -5.40    9.80
   8 -15   3   -4.60   15.60
  -9  15  -3  -16.50   19.50
  -9  15  -3   12.60   22.30
   9 -15   3   27.10   13.90
   9 -15   3  -12.10   15.20
 -10  15  -3   19.20   22.50
 -10  15  -3   17.00   26.30
  10 -15   3   42.40   19.00
  10 -15   3   50.09   17.00
 -11  15  -3   19.40   25.40
 -11  15  -3  -18.00   18.30
  11 -15   3  -33.70   14.70
  11 -15   3   -7.00   12.00
 -12  15  -3   -6.90   18.00
 -12  15  -3  -35.40   19.80
  12 -15   3  -11.70   12.70
  12 -15   3   -4.20   16.00
 -13  15  -3    6.90   24.20
 -13  15  -3    5.00   20.00
  13 -15   3    1.40   14.10
 -14  15  -3   21.80   31.30
 -14  15  -3   69.79   26.00
 -15  15  -3  -18.40   30.10
 -15  15  -3   -6.10   20.30
 -16  15  -3   33.10   24.20
 -16  15  -3   92.59   40.60
   8  14  -3    1.30   27.00
  -8 -14   3   -8.60   20.20
   7  14  -3    4.70   24.80
  -7 -14   3   -5.30   23.10
   6  14  -3  -16.40   23.40
  -6 -14   3   15.40   20.60
   5  14  -3   64.59   26.00
  -5 -14   3   20.20   23.50
   4  14  -3  -28.70   16.80
  -4 -14   3  -11.00   18.20
   3  14  -3  239.38   37.70
  -3 -14   3  216.18   34.70
   2  14  -3   19.40   20.50
  -2 -14   3   21.10   16.70
   1  14  -3   24.90   18.50
   1  14  -3   26.80   20.40
  -1 -14   3   20.60   15.80
   0  14  -3  133.89   31.50
   0  14  -3  195.98   33.60
   0 -14   3  191.58   27.30
  -1  14  -3   -7.90   17.10
  -1  14  -3   -2.00   15.00
   1 -14   3    7.40   12.20
  -2  14  -3   64.79   17.50
  -2  14  -3    2.50   18.30
   2 -14   3   30.50   13.50
   2 -14   3   27.70    8.90
  -3  14  -3   59.79   22.90
  -3  14  -3   -3.50   10.70
   3 -14   3    7.10    8.10
   3 -14   3   25.30   11.90
  -4  14  -3  211.68   23.70
  -4  14  -3  266.37   36.70
  -4  14  -3  202.88   34.90
   4 -14   3  182.08   20.00
   4 -14   3  254.67   22.70
  -5  14  -3   69.39   24.70
  -5  14  -3   90.29   26.30
  -5  14  -3   69.99   16.00
   5 -14   3   79.79   14.50
   5 -14   3   96.09   15.30
   5 -14   3   78.49   18.20
  -6  14  -3  455.75   45.50
  -6  14  -3  496.45   49.60
  -6  14  -3  456.35   27.30
   6 -14   3  393.56   32.40
   6 -14   3  472.15   25.30
   6 -14   3  457.05   25.50
  -7  14  -3   60.99   25.00
  -7  14  -3  140.19   30.20
   7 -14   3  137.39   29.00
   7 -14   3   90.69   21.00
  -8  14  -3   -3.30   21.30
  -8  14  -3   -9.10   16.80
   8 -14   3   -9.90   16.40
   8 -14   3   10.10   10.60
  -9  14  -3   63.19   24.20
  -9  14  -3   74.39   27.90
   9 -14   3   72.49   21.70
   9 -14   3   58.39   16.10
 -10  14  -3    6.10   19.90
 -10  14  -3   15.60   19.40
  10 -14   3   -5.20   13.60
  10 -14   3   14.30   12.70
 -11  14  -3   30.40   23.60
 -11  14  -3   17.50   19.70
  11 -14   3   12.20   13.30
  11 -14   3   -5.50   14.90
 -12  14  -3   12.40   25.80
 -12  14  -3  -37.30   15.20
  12 -14   3   -3.60   12.10
  12 -14   3   -1.80   14.90
 -13  14  -3   37.40   26.70
 -13  14  -3   12.00   20.40
  13 -14   3   34.30   19.00
  13 -14   3   39.30   18.70
 -14  14  -3  -21.70   15.40
 -14  14  -3    1.70   25.10
  14 -14   3  -32.00   14.70
 -15  14  -3    7.60   31.30
 -15  14  -3   -5.20   19.20
 -16  14  -3   28.90   21.40
 -16  14  -3  -22.40   33.00
 -17  14  -3    6.20   19.50
 -17  14  -3    9.00   34.00
  10  13  -3   39.30   30.60
 -10 -13   3   34.40   27.70
   9  13  -3  -18.20   23.00
  -9 -13   3   22.60   25.80
   8  13  -3  -19.90   23.30
  -8 -13   3    5.30   23.40
   7  13  -3  -35.30   20.40
  -7 -13   3    4.70   20.30
   6  13  -3  137.59   36.60
  -6 -13   3  127.49   31.00
   5  13  -3   -1.60   20.10
  -5 -13   3  -20.40   16.80
   4  13  -3   25.60   23.70
  -4 -13   3   16.50   18.00
   3  13  -3  -18.10   16.80
  -3 -13   3  -11.60    6.70
  -3 -13   3    7.60   16.10
   2  13  -3  210.88   32.90
  -2 -13   3  304.17   33.90
  -2 -13   3  267.57   19.30
   1  13  -3   10.30   15.70
   1  13  -3   -1.00   16.30
  -1 -13   3   -3.80    5.60
  -1 -13   3  -16.50   12.40
   0  13  -3   76.19   23.70
   0  13  -3  134.69   28.10
   0 -13   3  123.39   23.30
  -1  13  -3  132.69   26.10
  -1  13  -3  163.18   30.10
   1 -13   3  156.58   22.60
  -2  13  -3    4.10   17.30
  -2  13  -3  -16.40   10.90
   2 -13   3   -1.70   10.10
  -3  13  -3   23.40   11.90
  -3  13  -3   10.30   17.40
   3 -13   3   -0.30    9.00
   3 -13   3   17.20    7.90
  -4  13  -3  222.48   22.20
  -4  13  -3  202.88   32.70
  -4  13  -3  199.48   31.70
   4 -13   3  235.28   20.90
   4 -13   3  248.38   21.20
  -5  13  -3   31.30   18.70
  -5  13  -3   19.10   17.80
  -5  13  -3   17.40    8.90
   5 -13   3   35.80    9.60
   5 -13   3   42.90   11.70
   5 -13   3   36.30    8.90
   5 -13   3   59.79   15.90
  -6  13  -3   52.79   22.30
  -6  13  -3   46.00   10.70
  -6  13  -3   10.30   17.80
   6 -13   3   59.49   10.20
   6 -13   3   42.00   12.40
   6 -13   3   50.19    9.20
  -7  13  -3  471.15   43.30
  -7  13  -3  531.35   46.10
   7 -13   3  422.36   33.90
   7 -13   3  507.05   44.50
  -8  13  -3   -0.80   16.80
  -8  13  -3   -1.60   19.30
   8 -13   3   18.20   16.40
   8 -13   3   -9.10    9.60
  -9  13  -3  194.78   33.60
  -9  13  -3  149.19   28.70
   9 -13   3  111.59   21.80
   9 -13   3  105.09   26.40
 -10  13  -3   99.29   25.30
 -10  13  -3   85.99   26.70
  10 -13   3  186.88   29.60
  10 -13   3  108.79   22.70
 -11  13  -3  122.39   30.50
 -11  13  -3   74.79   27.00
  11 -13   3   52.69   20.70
  11 -13   3  105.69   23.90
 -12  13  -3  188.68   33.30
 -12  13  -3   99.69   31.70
  12 -13   3   94.39   25.70
  12 -13   3  122.69   28.30
 -13  13  -3   16.50   17.60
 -13  13  -3   10.30   23.40
  13 -13   3    7.80   14.70
  13 -13   3   -5.80   13.90
 -14  13  -3   17.50   26.30
 -14  13  -3    3.20   16.30
  14 -13   3   27.70   17.30
 -15  13  -3   16.50   18.70
 -15  13  -3   43.60   32.70
  15 -13   3   13.20   18.20
 -16  13  -3   75.99   36.20
 -16  13  -3   59.89   23.30
 -17  13  -3   14.90   20.80
 -17  13  -3  -19.30   29.70
  11  12  -3  -32.70   23.30
 -11 -12   3  -11.60   25.40
  10  12  -3   33.20   26.40
 -10 -12   3   -8.40   21.30
   9  12  -3    1.20   23.10
  -9 -12   3    3.50   22.40
   8  12  -3   33.60   23.60
  -8 -12   3   45.30   25.70
   7  12  -3   -3.60   20.90
  -7 -12   3  -15.90   17.30
   6  12  -3  196.58   37.70
  -6 -12   3  290.87   40.40
   5  12  -3   41.70   22.30
  -5 -12   3   30.80   19.60
  -5 -12   3   26.80   10.10
   4  12  -3   32.80   20.70
  -4 -12   3   49.50   10.70
  -4 -12   3   52.89   19.40
   3  12  -3   30.90   19.70
  -3 -12   3    6.30    7.30
  -3 -12   3   18.40   14.90
   2  12  -3  236.58   33.10
  -2 -12   3  169.28   27.70
  -2 -12   3  178.98   15.90
   1  12  -3   46.50   17.50
  -1 -12   3   39.40   10.90
  -1 -12   3   42.20   15.10
   0  12  -3    8.60   15.00
   0  12  -3    1.90   13.80
   0 -12   3   -2.30   11.40
  -1  12  -3   17.60   16.10
  -1  12  -3   -7.30   11.70
   1 -12   3    2.80    9.70
  -2  12  -3   19.20   12.10
  -2  12  -3   42.50   18.30
   2 -12   3   21.90   10.70
  -3  12  -3   11.50   16.50
  -3  12  -3    9.60   15.50
  -3  12  -3   14.70   10.40
   3 -12   3    4.60    6.80
   3 -12   3   16.00    9.00
  -4  12  -3   25.20   18.10
  -4  12  -3   33.70    9.70
  -4  12  -3   40.20   11.30
  -4  12  -3   23.20   16.40
   4 -12   3   42.70    9.40
   4 -12   3   35.40    9.60
   4 -12   3   35.90    9.30
   4 -12   3   31.90    9.50
  -5  12  -3   19.30   16.20
  -5  12  -3    9.10   14.80
  -5  12  -3    2.30    6.80
  -5  12  -3    2.00    6.80
   5 -12   3   -4.10    6.10
   5 -12   3   -0.30    7.70
   5 -12   3    0.50    5.80
   5 -12   3    5.00    6.00
  -6  12  -3  205.78   14.80
  -6  12  -3  259.27   33.30
  -6  12  -3  216.28   29.10
  -6  12  -3  180.88   13.10
   6 -12   3  203.18   13.10
   6 -12   3  185.18   13.10
   6 -12   3  224.28   22.40
  -7  12  -3   98.89   25.20
  -7  12  -3   71.19   21.70
   7 -12   3   65.29   20.00
   7 -12   3   74.49   18.60
  -8  12  -3   35.40   17.80
  -8  12  -3   17.80   19.00
   8 -12   3    5.70    9.80
   8 -12   3   -2.80   13.00
  -9  12  -3    3.00   14.60
  -9  12  -3    9.80   18.00
   9 -12   3   -6.90    9.20
   9 -12   3  -12.80   11.90
 -10  12  -3   79.29   24.60
 -10  12  -3   79.09   21.70
  10 -12   3   53.99   16.10
  10 -12   3  108.89   23.60
 -11  12  -3   20.80   17.80
 -11  12  -3   32.50   23.00
  11 -12   3   37.50   16.80
  11 -12   3   35.60   14.30
 -12  12  -3  103.89   27.80
 -12  12  -3  134.29   33.70
  12 -12   3   70.39   19.80
  12 -12   3   89.49   22.60
 -13  12  -3  223.38   33.40
 -13  12  -3  167.38   40.00
  13 -12   3  209.08   30.00
  13 -12   3  241.08   31.40
 -14  12  -3   23.20   18.60
 -14  12  -3   22.40   27.40
  14 -12   3   23.80   16.50
 -15  12  -3   83.19   23.70
 -15  12  -3   94.29   32.70
  15 -12   3   76.69   22.20
 -16  12  -3   57.09   31.10
 -16  12  -3   61.09   23.90
 -17  12  -3  -15.70   16.60
 -17  12  -3   34.20   30.60
 -18  12  -3  -25.20   18.20
 -18  12  -3   21.00   31.50
  12  11  -3    6.10   23.30
 -12 -11   3    1.10   26.20
  11  11  -3   15.20   25.80
 -11 -11   3   35.40   27.00
  10  11  -3  -36.10   19.90
 -10 -11   3    6.50   22.00
   9  11  -3    8.90   21.30
  -9 -11   3  -15.90   18.30
   8  11  -3  258.57   41.90
  -8 -11   3  292.67   42.90
   7  11  -3    7.50   22.70
  -7 -11   3   40.20   21.30
  -7 -11   3    5.40   11.20
   6  11  -3   31.10   21.20
  -6 -11   3   13.90   16.70
  -6 -11   3   30.30   11.40
   5  11  -3   83.99   25.60
  -5 -11   3   60.29   20.20
  -5 -11   3   37.60   11.30
   4  11  -3   -2.70   17.80
  -4 -11   3    7.70    7.70
  -4 -11   3   -2.50   15.10
   3  11  -3   46.60   19.50
  -3 -11   3   81.49   13.50
  -3 -11   3   70.69   18.40
   2  11  -3    2.90   14.30
  -2 -11   3    6.10   12.20
  -2 -11   3   -4.80    5.50
   1  11  -3   34.30   16.20
  -1 -11   3   32.10   13.80
   0  11  -3   53.29   17.00
   0  11  -3   19.50   13.80
   0 -11   3   24.60   12.90
  -1  11  -3   92.99   22.70
  -1  11  -3   47.50   14.40
   1 -11   3   70.59   16.30
  -2  11  -3   -5.30    9.10
  -2  11  -3   -6.00   12.00
   2 -11   3    8.90    8.40
  -3  11  -3   -3.70   12.20
  -3  11  -3    8.10    7.80
  -3  11  -3    3.40    8.70
  -3  11  -3   -3.10   13.60
   3 -11   3    1.20    6.50
   3 -11   3   13.60    7.20
   3 -11   3    8.30    7.20
   3 -11   3   -6.30    5.30
  -4  11  -3   -0.30   13.10
  -4  11  -3   -9.80    5.60
  -4  11  -3    1.90    7.40
  -4  11  -3    3.40   12.70
   4 -11   3    5.10    6.00
   4 -11   3    0.20    5.80
   4 -11   3   11.90    7.00
   4 -11   3    9.40    6.00
   4 -11   3    0.70    6.30
  -5  11  -3   21.30   15.30
  -5  11  -3   46.20   10.20
  -5  11  -3   21.30   15.50
  -5  11  -3   42.90   11.00
   5 -11   3   44.20    9.20
   5 -11   3   38.20    8.90
   5 -11   3   39.30    8.60
   5 -11   3   44.60   10.90
   5 -11   3   43.20    8.50
  -6  11  -3   91.39   22.40
  -6  11  -3  114.39    8.80
  -6  11  -3   91.39    9.60
  -6  11  -3  121.69   25.20
   6 -11   3  128.89   18.40
   6 -11   3  104.99    7.90
   6 -11   3  123.79    8.30
  -7  11  -3   32.70   16.20
  -7  11  -3   13.10   15.10
   7 -11   3   10.10    9.50
   7 -11   3   15.90   13.50
  -8  11  -3   44.20   17.90
  -8  11  -3   54.69   21.50
   8 -11   3   75.99   20.60
   8 -11   3   64.99   17.00
  -9  11  -3   39.30   17.60
  -9  11  -3   64.39   23.80
   9 -11   3   51.59   14.80
   9 -11   3  103.99   21.90
 -10  11  -3   22.60   15.10
 -10  11  -3    0.50   18.40
  10 -11   3    1.60   10.20
  10 -11   3   20.70   15.20
 -11  11  -3   11.70   20.60
 -11  11  -3   51.49   18.50
  11 -11   3   24.10   14.10
  11 -11   3   25.30   15.30
 -12  11  -3   45.70   25.20
 -12  11  -3   30.50   17.40
  12 -11   3   47.10   16.90
  12 -11   3   28.70   15.80
 -13  11  -3   86.79   29.30
 -13  11  -3   66.89   21.20
  13 -11   3  120.09   28.40
  13 -11   3   82.09   22.90
 -14  11  -3   67.89   30.50
 -14  11  -3   12.90   17.40
  14 -11   3   49.80   20.80
  14 -11   3    2.90   14.70
 -15  11  -3  189.78   42.40
 -15  11  -3  218.48   32.80
  15 -11   3  278.37   32.40
 -16  11  -3    6.40   18.30
 -16  11  -3    5.30   25.30
 -17  11  -3    7.30   20.50
 -17  11  -3   31.80   30.20
 -18  11  -3    0.90   32.50
 -18  11  -3   -5.70   20.70
  13  10  -3  -10.20   27.50
 -13 -10   3   22.10   30.90
  12  10  -3   33.20   28.60
 -12 -10   3   59.09   32.20
  11  10  -3   75.69   29.10
 -11 -10   3   43.50   26.50
  10  10  -3   -3.60   21.60
 -10 -10   3   40.60   25.20
   9  10  -3  193.18   37.40
  -9 -10   3  116.09   31.10
  -9 -10   3  140.39   25.60
   8  10  -3   23.00   21.50
  -8 -10   3   16.10   20.40
  -8 -10   3   11.30   12.60
   7  10  -3    6.50   19.00
  -7 -10   3    4.80   16.40
  -7 -10   3   -6.90    9.70
   6  10  -3   14.20   17.10
  -6 -10   3    9.90   17.60
  -6 -10   3   13.40   10.60
   5  10  -3  394.16   41.30
  -5 -10   3  337.07   25.90
  -5 -10   3  359.56   35.70
   4  10  -3  173.68   31.10
  -4 -10   3  225.68   27.90
  -4 -10   3  205.28   18.80
   3  10  -3  125.09   27.20
  -3 -10   3  164.98   24.10
  -3 -10   3  168.18   15.70
   2  10  -3  287.47   30.20
  -2 -10   3  297.17   19.40
  -2 -10   3  346.77   30.60
   1  10  -3    1.50   11.30
  -1 -10   3   -2.50   10.80
   0  10  -3   -6.10   10.00
   0 -10   3    2.20    9.30
  -1  10  -3   45.40   13.00
  -1  10  -3   32.80   14.20
   1 -10   3   50.09   11.50
  -2  10  -3   13.70    9.30
  -2  10  -3   -9.50   11.50
   2 -10   3    4.20    7.40
   2 -10   3    0.70    6.10
  -3  10  -3  151.38   15.50
  -3  10  -3  157.18   23.80
  -3  10  -3  119.29   16.60
  -3  10  -3  131.29   23.50
   3 -10   3  124.29   13.80
   3 -10   3   99.29   13.70
   3 -10   3  119.19   13.90
   3 -10   3  159.28   15.30
  -4  10  -3  221.48   17.10
  -4  10  -3  248.88   26.90
  -4  10  -3  243.18   18.80
  -4  10  -3  248.68   26.80
   4 -10   3  222.38   18.70
   4 -10   3  245.88   17.00
   4 -10   3  225.78   16.40
   4 -10   3  229.28   16.80
   4 -10   3  237.68   16.80
  -5  10  -3   20.90   13.00
  -5  10  -3    5.50    5.40
  -5  10  -3   17.10    5.40
  -5  10  -3    1.70   12.60
   5 -10   3    6.70    7.50
   5 -10   3    1.10    3.70
   5 -10   3    8.80    4.80
   5 -10   3    6.90    4.10
   5 -10   3    1.40    3.90
  -6  10  -3  175.78   24.60
  -6  10  -3  158.38   23.20
   6 -10   3  207.28   20.60
  -7  10  -3   31.30   13.20
  -7  10  -3    7.70   14.00
   7 -10   3   -2.70    7.40
   7 -10   3   -2.90   10.50
  -8  10  -3  198.18   29.90
  -8  10  -3  222.58   25.70
   8 -10   3  150.78   22.90
   8 -10   3  129.89   20.00
  -9  10  -3   17.10   16.80
  -9  10  -3   43.70   15.10
   9 -10   3   30.30   13.80
   9 -10   3   33.80   12.80
 -10  10  -3   14.00   19.30
 -10  10  -3    8.30   13.40
  10 -10   3    7.10   11.20
  10 -10   3   34.90   13.90
 -11  10  -3  100.79   27.50
 -11  10  -3   61.79   18.70
  11 -10   3   45.80   16.70
  11 -10   3   92.19   20.00
 -12  10  -3   18.20   15.10
 -12  10  -3    3.40   20.80
  12 -10   3  -18.90   10.50
  12 -10   3    0.80   12.60
 -13  10  -3    0.90   14.70
[truncated: 2,436,748 more chars]
