# Supplementary material for: Haptotropism in a Nickel Complex with a Neutral, π‐Bridging cyclo‐P4 Ligand Analogous to Cyclobutadiene
Source: Angew Chem Int Ed Engl. 2022 Mar 9;61(18):e202115692. doi: 10.1002/anie.202115692 (PMC9313578; doi:10.1002/anie.202115692)
Supplement: Supplementary file 2 — Supporting Information [file ANIE-61-0-s004.cif]

data_global


#==============================================================================
#                          1. SUBMISSION DETAILS
#==============================================================================


_publ_contact_author_name   'Linxtl User'

_publ_contact_author_address
;
      Universit\'e de Montr\'eal
      D\'epartement de Chimie
      C.P. 6128, Succ. Centre-ville
      Montr\'eal, Qu\'ebec
      Canada, H3C 3J7
;


_publ_contact_author_phone        '1-111-111-1111'
_publ_contact_author_fax          '1-111-111-1111'
_publ_contact_author_email        'linxtl.user@user.com'


#==============================================================================
#                   2. PROCESSING SUMMARY (IUCr Office Use Only)
#==============================================================================


_journal_date_recd_electronic     ?

_journal_date_to_coeditor         ?
_journal_date_from_coeditor       ?
_journal_date_accepted            ?

_journal_date_printers_first      ?
_journal_date_printers_final      ?
_journal_date_proofs_out          ?
_journal_date_proofs_in           ?

_journal_coeditor_name            ?
_journal_coeditor_code            ?
_journal_coeditor_notes
; ?
;

_journal_techeditor_code          ?
_journal_techeditor_notes
; ?
;

_journal_coden_ASTM               ?
_journal_name_full                ?
_journal_year                     ?
_journal_volume                   ?
_journal_issue                    ?
_journal_page_first               ?
_journal_page_last                ?

_journal_suppl_publ_number        ?
_journal_suppl_publ_pages         ?

#==============================================================================
#                        3. TITLE AND AUTHOR LIST
#==============================================================================

_publ_requested_journal 
;
To be determined 
;

_publ_section_title
;
Structure of Linxtl compound  
;

# The loop structure below should contain the names and addresses of all
# authors, in the required order of publication. Repeat as necessary.

loop_
    _publ_author_name
    _publ_author_address
          'linxtl, user'
;
      D\'epartement de Chimie
      Universit\'e de Montr\'eal
      C.P. 6128, Succ. Centre-ville,
      Montr\'eal, Qu\'ebec
      Canada H3C 3J7

;
      'linxtl, user'
;
       D\'epartement de Chimie
       Universit\'e de Montr\'eal
       C.P. 6128, Succ. Centre-ville,
       Montr\'eal, Qu\'ebec
       Canada H3C 3J7

;

  
#==============================================================================
#                              4. TEXT
#==============================================================================


_publ_section_abstract
;
 Here should be written a short abstract
;


_publ_section_comment
;
 Here should be written the text  of the article
;


_publ_section_exptl_prep
;
 Small details about the preparation of the compound.
;


_publ_section_exptl_refinement
;

All non-H atoms were refined by full-matrix least-squares
with anisotropic displacement parameters. The H atoms were 
generated geometrically (C-H 0.93 to 0.98, N-H 0.86 and O-H 0.82\%A)
and were included in the refinement in the riding model approximation; 
their temperature factors were set to 1.5 times those of the 
equivalent isotropic temperature factors of the parent site (methyl) 
and 1.2 times for others. 
A final verification of possible voids was performed using the VOID routine 
of the PLATON program (Spek, 2000). 
;


_publ_section_figure_captions
;
Fig 1 Ortep view of the title compound.
      Thermal ellipsoids are shown at 30% probability levels.
;


_publ_section_table_legends
;
Table 1.  Selected geometric parameters (\%A, \%) for the title compound.
;


_publ_section_references
;
 Bruker (1997). SHELXTL (1997). Release 5.10; The Complete Software Package 
 for Single Crystal Structure Determination.  Bruker AXS Inc.,
 Madison, USA.

 Bruker (1999a). SAINT Release 6.06. Integration Software for Single Crystal 
 Data. Bruker AXS Inc., Madison, USA.

 Bruker (1999b). SMART Release 5.059; Bruker Molecular Analysis Research Tool,
 Bruker AXS Inc., Madison, USA.

 Flack, H. D. (1983). Acta Cryst. A39, 876-881.

 Flack, H. D. and Schwarzenbach, D. (1988). Acta Cryst. A44, 499-506.

 Sheldrick, G. M. (1986). SHELXS86. Program for Crystal Structure
 solution. University of G\"ottingen, Germany.

 Sheldrick, G. M. (1996). SADABS, Bruker Area Detector Absorption Corrections.
 Bruker AXS Inc., Madison, USA.

 Sheldrick, G. M. (1997a). SHELXS97. Program for Crystal Structure
 solution. University of G\"ottingen, Germany.

 Sheldrick, G. M. (1997b). SHELXL97. Program for crystal structure
 refinement. University of G\"ottingen, Germany.

 Spek, A. L. (2000). PLATON,  2000 version; Molecular Geometry Program,
 University of Utrecht, Utrecht, Holland.
;
_publ_section_acknowledgements
;
We are grateful to the Natural Sciences and Engineering Research
Council of Canada and the Minist\`ere de l'Education du Qu\'ebec
for financial support.
;
 
data_CGDippSiOSiNiP4Te_0m
        
 
_audit_creation_method            'SHELXL-2014/7'
_shelx_SHELXL_version_number      '2014/7'
_chemical_name_systematic         ?
_chemical_name_common             ?
_chemical_melting_point           ?
_chemical_formula_moiety          'C72 H108 N8 Ni2 O2 P2 Si4 [+ solvent]'
_chemical_formula_sum
 'C72 H108 N8 Ni2 O2 P2 Si4' 
_chemical_formula_weight          1409.38

loop_
 _atom_type_symbol
 _atom_type_description
 _atom_type_scat_dispersion_real
 _atom_type_scat_dispersion_imag
 _atom_type_scat_source
 'C'  'C'   0.0033   0.0016
 'International Tables Vol C Tables 4.2.6.8 and 6.1.1.4'
 'H'  'H'   0.0000   0.0000
 'International Tables Vol C Tables 4.2.6.8 and 6.1.1.4'
 'N'  'N'   0.0061   0.0033
 'International Tables Vol C Tables 4.2.6.8 and 6.1.1.4'
 'O'  'O'   0.0106   0.0060
 'International Tables Vol C Tables 4.2.6.8 and 6.1.1.4'
 'Si'  'Si'   0.0817   0.0704
 'International Tables Vol C Tables 4.2.6.8 and 6.1.1.4'
 'P'  'P'   0.1023   0.0942
 'International Tables Vol C Tables 4.2.6.8 and 6.1.1.4'
 'Ni'  'Ni'   0.3393   1.1124
 'International Tables Vol C Tables 4.2.6.8 and 6.1.1.4'
 
_space_group_crystal_system       monoclinic
_space_group_IT_number            14
_space_group_name_H-M_alt         'P 21/n'
_space_group_name_Hall            '-P 2yn'
 
_shelx_space_group_comment
;
The symmetry employed for this shelxl refinement is uniquely defined
by the following loop, which should always be used as a source of
symmetry information in preference to the above space-group names.
They are only intended as comments.
;
 
loop_
 _space_group_symop_operation_xyz
 'x, y, z'
 '-x+1/2, y+1/2, -z+1/2'
 '-x, -y, -z'
 'x-1/2, -y-1/2, z-1/2'
 
_cell_length_a                    13.0219(8)
_cell_length_b                    44.536(3)
_cell_length_c                    15.2665(11)
_cell_angle_alpha                 90
_cell_angle_beta                  92.474(4)
_cell_angle_gamma                 90
_cell_volume                      8845.4(10)
_cell_formula_units_Z             4
_cell_measurement_temperature     173(2)
_cell_measurement_reflns_used     9966
_cell_measurement_theta_min       2.79
_cell_measurement_theta_max       26.89
 
_exptl_crystal_description        'Plate'
_exptl_crystal_colour             'Red'
_exptl_crystal_density_meas       '?'
_exptl_crystal_density_method     'not measured'
_exptl_crystal_density_diffrn     1.058          
_exptl_crystal_F_000              3016
_exptl_transmission_factor_min    ?
_exptl_transmission_factor_max    ?
_exptl_crystal_size_max           0.29
_exptl_crystal_size_mid           0.23
_exptl_crystal_size_min           0.04
_exptl_absorpt_coefficient_mu     0.557
_shelx_estimated_absorpt_T_min    ?
_shelx_estimated_absorpt_T_max    ?
_exptl_absorpt_correction_type    multi-scan
_exptl_absorpt_correction_T_min   0.6180
_exptl_absorpt_correction_T_max   0.7456
_exptl_absorpt_process_details    'Sadabs (Sheldrick, 1996)'
_exptl_absorpt_special_details    ?
_diffrn_ambient_temperature       173(2)
_diffrn_radiation_wavelength      0.71073
_diffrn_radiation_type            'Mo K\a'
_diffrn_source                    ?
_diffrn_measurement_device_type   'Bruker APEX-II CCD'
_diffrn_measurement_method        '\f and \w scans'
_diffrn_detector_area_resol_mean  ?
_diffrn_reflns_number             80777
_diffrn_reflns_av_unetI/netI      0.0750
_diffrn_reflns_av_R_equivalents   0.1017
_diffrn_reflns_limit_h_min        -15
_diffrn_reflns_limit_h_max        15
_diffrn_reflns_limit_k_min        -52
_diffrn_reflns_limit_k_max        52
_diffrn_reflns_limit_l_min        -17
_diffrn_reflns_limit_l_max        18
_diffrn_reflns_theta_min          0.914
_diffrn_reflns_theta_max          24.999
_diffrn_reflns_theta_full         24.999
_diffrn_measured_fraction_theta_max   0.996
_diffrn_measured_fraction_theta_full  0.996
_diffrn_reflns_Laue_measured_fraction_max    0.996
_diffrn_reflns_Laue_measured_fraction_full   0.996
_diffrn_reflns_point_group_measured_fraction_max   0.996
_diffrn_reflns_point_group_measured_fraction_full  0.996
_reflns_number_total              15521
_reflns_number_gt                 11455
_reflns_threshold_expression      'I > 2\s(I)'
_reflns_Friedel_coverage          0.000
_reflns_Friedel_fraction_max      .
_reflns_Friedel_fraction_full     .
 
_reflns_special_details
;
 Reflections were merged by SHELXL according to the crystal
 class for the calculation of statistics and refinement.
 
 Structure factors included contributions from the .fab file.
 
 _reflns_Friedel_fraction is defined as the number of unique
 Friedel pairs measured divided by the number that would be
 possible theoretically, ignoring centric projections and
 systematic absences.
;
 
_computing_data_collection        'Bruker APEX2'
_computing_cell_refinement        'Bruker SAINT'
_computing_data_reduction         'Bruker SAINT'
_computing_structure_solution     'SHELXS-97 (Sheldrick, 2008)'
_computing_structure_refinement   'SHELXL-97 (Sheldrick, 2008)'
_computing_molecular_graphics     'Bruker SHELXTL'
_computing_publication_material   'LinXTL v. 5.9.1 (Spasyuk, 2009)'
_refine_special_details           ?
_refine_ls_structure_factor_coef  Fsqd
_refine_ls_matrix_type            full
_refine_ls_weighting_scheme       calc
_refine_ls_weighting_details
'w=1/[\s^2^(Fo^2^)+(0.0854P)^2^+12.8657P] where P=(Fo^2^+2Fc^2^)/3'
_atom_sites_solution_primary      ?
_atom_sites_solution_secondary    ?
_atom_sites_solution_hydrogens    geom
_refine_ls_hydrogen_treatment     constr
_refine_ls_extinction_method      none
_refine_ls_extinction_coef        .
_refine_ls_number_reflns          15521
_refine_ls_number_parameters      835
_refine_ls_number_restraints      0
_refine_ls_R_factor_all           0.0907
_refine_ls_R_factor_gt            0.0640
_refine_ls_wR_factor_ref          0.1735
_refine_ls_wR_factor_gt           0.1586
_refine_ls_goodness_of_fit_ref    1.045
_refine_ls_restrained_S_all       1.045
_refine_ls_shift/su_max           0.002
_refine_ls_shift/su_mean          0.000
 
loop_
 _atom_site_label
 _atom_site_type_symbol
 _atom_site_fract_x
 _atom_site_fract_y
 _atom_site_fract_z
 _atom_site_U_iso_or_equiv
 _atom_site_adp_type
 _atom_site_occupancy
 _atom_site_site_symmetry_order  
 _atom_site_calc_flag
 _atom_site_refinement_flags_posn
 _atom_site_refinement_flags_adp
 _atom_site_refinement_flags_occupancy
 _atom_site_disorder_assembly
 _atom_site_disorder_group
C1 C 0.4708(3) 0.64129(9) 0.5502(3) 0.0193(9) Uani 1 1 d . . . . .
C2 C 0.5218(3) 0.61810(11) 0.4251(3) 0.0315(11) Uani 1 1 d . . . . .
H2 H 0.5201 0.6107 0.3681 0.038 Uiso 1 1 calc R U . . .
C3 C 0.5994(3) 0.61554(10) 0.4840(3) 0.0297(10) Uani 1 1 d . . . . .
H3 H 0.6619 0.6060 0.4762 0.036 Uiso 1 1 calc R U . . .
C4 C 0.6338(3) 0.63033(10) 0.6406(3) 0.0228(9) Uani 1 1 d . . . . .
H4A H 0.6555 0.6099 0.6538 0.027 Uiso 1 1 calc R U . . .
H4B H 0.5914 0.6369 0.6877 0.027 Uiso 1 1 calc R U . . .
C5 C 0.7902(4) 0.66231(11) 0.5271(3) 0.0342(11) Uani 1 1 d . . . . .
H5A H 0.7315 0.6693 0.4927 0.051 Uiso 1 1 calc R U . . .
H5B H 0.8154 0.6441 0.5021 0.051 Uiso 1 1 calc R U . . .
H5C H 0.8431 0.6773 0.5274 0.051 Uiso 1 1 calc R U . . .
C6 C 0.8592(3) 0.63697(12) 0.7052(3) 0.0361(12) Uani 1 1 d . . . . .
H6A H 0.9177 0.6501 0.7078 0.054 Uiso 1 1 calc R U . . .
H6B H 0.8771 0.6185 0.6775 0.054 Uiso 1 1 calc R U . . .
H6C H 0.8381 0.6330 0.7635 0.054 Uiso 1 1 calc R U . . .
C7 C 0.3502(3) 0.64092(10) 0.4129(3) 0.0239(10) Uani 1 1 d . . . . .
C8 C 0.2738(3) 0.61861(10) 0.4034(3) 0.0252(10) Uani 1 1 d . . . . .
C9 C 0.1957(3) 0.62334(11) 0.3401(3) 0.0328(11) Uani 1 1 d . . . . .
H9 H 0.1452 0.6088 0.3315 0.039 Uiso 1 1 calc R U . . .
C10 C 0.1910(4) 0.64911(12) 0.2896(3) 0.0375(12) Uani 1 1 d . . . . .
H10 H 0.1384 0.6517 0.2472 0.045 Uiso 1 1 calc R U . . .
C11 C 0.2652(3) 0.67081(11) 0.3029(3) 0.0301(10) Uani 1 1 d . . . . .
H11 H 0.2609 0.6884 0.2702 0.036 Uiso 1 1 calc R U . . .
C12 C 0.3460(3) 0.66708(10) 0.3636(3) 0.0257(10) Uani 1 1 d . . . . .
C13 C 0.2754(3) 0.58999(10) 0.4576(3) 0.0306(11) Uani 1 1 d . . . . .
H13 H 0.3247 0.5927 0.5073 0.037 Uiso 1 1 calc R U . . .
C14 C 0.1697(4) 0.58327(13) 0.4941(4) 0.0493(14) Uani 1 1 d . . . . .
H14A H 0.1486 0.5999 0.5290 0.074 Uiso 1 1 calc R U . . .
H14B H 0.1742 0.5655 0.5299 0.074 Uiso 1 1 calc R U . . .
H14C H 0.1204 0.5801 0.4465 0.074 Uiso 1 1 calc R U . . .
C15 C 0.3110(4) 0.56330(12) 0.4034(4) 0.0461(14) Uani 1 1 d . . . . .
H15A H 0.2665 0.5611 0.3520 0.069 Uiso 1 1 calc R U . . .
H15B H 0.3086 0.5453 0.4380 0.069 Uiso 1 1 calc R U . . .
H15C H 0.3801 0.5667 0.3864 0.069 Uiso 1 1 calc R U . . .
C16 C 0.4299(4) 0.69090(11) 0.3724(3) 0.0328(11) Uani 1 1 d . . . . .
H16 H 0.4694 0.6873 0.4275 0.039 Uiso 1 1 calc R U . . .
C17 C 0.5040(5) 0.68825(15) 0.2968(4) 0.0632(19) Uani 1 1 d . . . . .
H17A H 0.5304 0.6681 0.2948 0.095 Uiso 1 1 calc R U . . .
H17B H 0.5599 0.7021 0.3063 0.095 Uiso 1 1 calc R U . . .
H17C H 0.4679 0.6929 0.2423 0.095 Uiso 1 1 calc R U . . .
C18 C 0.3854(4) 0.72240(11) 0.3760(3) 0.0407(12) Uani 1 1 d . . . . .
H18A H 0.3543 0.7275 0.3198 0.061 Uiso 1 1 calc R U . . .
H18B H 0.4393 0.7364 0.3910 0.061 Uiso 1 1 calc R U . . .
H18C H 0.3344 0.7231 0.4195 0.061 Uiso 1 1 calc R U . . .
C19 C 0.3970(3) 0.70221(9) 0.6268(3) 0.0178(9) Uani 1 1 d . . . . .
C20 C 0.4398(3) 0.74970(10) 0.5806(3) 0.0286(10) Uani 1 1 d . . . . .
H20 H 0.4784 0.7654 0.5589 0.034 Uiso 1 1 calc R U . . .
C21 C 0.3442(3) 0.75120(10) 0.6079(3) 0.0296(11) Uani 1 1 d . . . . .
H21 H 0.3027 0.7682 0.6078 0.035 Uiso 1 1 calc R U . . .
C22 C 0.5742(3) 0.71035(10) 0.5716(3) 0.0244(10) Uani 1 1 d . . . . .
H22A H 0.5936 0.7200 0.5177 0.029 Uiso 1 1 calc R U . . .
H22B H 0.5735 0.6888 0.5614 0.029 Uiso 1 1 calc R U . . .
C23 C 0.7759(3) 0.74446(11) 0.6199(3) 0.0342(11) Uani 1 1 d . . . . .
H23A H 0.8304 0.7466 0.6639 0.051 Uiso 1 1 calc R U . . .
H23B H 0.7465 0.7638 0.6067 0.051 Uiso 1 1 calc R U . . .
H23C H 0.8029 0.7361 0.5677 0.051 Uiso 1 1 calc R U . . .
C24 C 0.6137(4) 0.73665(12) 0.7550(3) 0.0379(12) Uani 1 1 d . . . . .
H24A H 0.5582 0.7242 0.7728 0.057 Uiso 1 1 calc R U . . .
H24B H 0.5874 0.7560 0.7381 0.057 Uiso 1 1 calc R U . . .
H24C H 0.6633 0.7389 0.8028 0.057 Uiso 1 1 calc R U . . .
C25 C 0.2223(3) 0.71917(9) 0.6790(3) 0.0214(9) Uani 1 1 d . . . . .
C26 C 0.2159(3) 0.73132(9) 0.7633(3) 0.0261(10) Uani 1 1 d . . . . .
C27 C 0.1206(3) 0.73130(10) 0.7992(3) 0.0307(11) Uani 1 1 d . . . . .
H27 H 0.1136 0.7392 0.8551 0.037 Uiso 1 1 calc R U . . .
C28 C 0.0344(3) 0.71976(10) 0.7536(3) 0.0313(11) Uani 1 1 d . . . . .
H28 H -0.0292 0.7201 0.7790 0.038 Uiso 1 1 calc R U . . .
C29 C 0.0430(3) 0.70795(10) 0.6715(3) 0.0290(10) Uani 1 1 d . . . . .
H29 H -0.0150 0.7001 0.6420 0.035 Uiso 1 1 calc R U . . .
C30 C 0.1372(3) 0.70742(10) 0.6311(3) 0.0246(10) Uani 1 1 d . . . . .
C31 C 0.3090(4) 0.74361(10) 0.8144(3) 0.0303(11) Uani 1 1 d . . . . .
H31 H 0.3671 0.7429 0.7758 0.036 Uiso 1 1 calc R U . . .
C32 C 0.3365(4) 0.72449(12) 0.8936(3) 0.0422(13) Uani 1 1 d . . . . .
H32A H 0.2816 0.7251 0.9336 0.063 Uiso 1 1 calc R U . . .
H32B H 0.3984 0.7320 0.9223 0.063 Uiso 1 1 calc R U . . .
H32C H 0.3472 0.7041 0.8755 0.063 Uiso 1 1 calc R U . . .
C33 C 0.2939(5) 0.77632(12) 0.8404(4) 0.0555(16) Uani 1 1 d . . . . .
H33A H 0.2754 0.7879 0.7892 0.083 Uiso 1 1 calc R U . . .
H33B H 0.3567 0.7840 0.8671 0.083 Uiso 1 1 calc R U . . .
H33C H 0.2402 0.7776 0.8814 0.083 Uiso 1 1 calc R U . . .
C34 C 0.1446(3) 0.69469(12) 0.5404(3) 0.0341(11) Uani 1 1 d . . . . .
H34 H 0.2177 0.6934 0.5278 0.041 Uiso 1 1 calc R U . . .
C35 C 0.1001(4) 0.66338(13) 0.5336(4) 0.0511(15) Uani 1 1 d . . . . .
H35A H 0.1357 0.6505 0.5752 0.077 Uiso 1 1 calc R U . . .
H35B H 0.1079 0.6558 0.4755 0.077 Uiso 1 1 calc R U . . .
H35C H 0.0285 0.6640 0.5459 0.077 Uiso 1 1 calc R U . . .
C36 C 0.0935(5) 0.71552(15) 0.4731(4) 0.0622(18) Uani 1 1 d . . . . .
H36A H 0.0225 0.7181 0.4858 0.093 Uiso 1 1 calc R U . . .
H36B H 0.0984 0.7070 0.4156 0.093 Uiso 1 1 calc R U . . .
H36C H 0.1274 0.7347 0.4752 0.093 Uiso 1 1 calc R U . . .
C37 C 0.4074(3) 0.63870(9) 0.9432(3) 0.0177(9) Uani 1 1 d . . . . .
C38 C 0.3708(3) 0.66485(10) 1.0679(3) 0.0272(10) Uani 1 1 d . . . . .
H38 H 0.3374 0.6710 1.1174 0.033 Uiso 1 1 calc R U . . .
C39 C 0.4546(3) 0.67714(10) 1.0362(3) 0.0257(10) Uani 1 1 d . . . . .
H39 H 0.4910 0.6934 1.0599 0.031 Uiso 1 1 calc R U . . .
C40 C 0.5621(3) 0.66908(10) 0.9064(3) 0.0248(10) Uani 1 1 d . . . . .
H40A H 0.5562 0.6902 0.8912 0.030 Uiso 1 1 calc R U . . .
H40B H 0.5534 0.6577 0.8524 0.030 Uiso 1 1 calc R U . . .
C41 C 0.7831(3) 0.69241(11) 0.9154(3) 0.0328(11) Uani 1 1 d . . . . .
H41A H 0.8514 0.6895 0.9403 0.049 Uiso 1 1 calc R U . . .
H41B H 0.7575 0.7115 0.9336 0.049 Uiso 1 1 calc R U . . .
H41C H 0.7847 0.6919 0.8526 0.049 Uiso 1 1 calc R U . . .
C42 C 0.7015(4) 0.66082(14) 1.0764(3) 0.0486(14) Uani 1 1 d . . . . .
H42A H 0.6527 0.6463 1.0951 0.073 Uiso 1 1 calc R U . . .
H42B H 0.6844 0.6802 1.0989 0.073 Uiso 1 1 calc R U . . .
H42C H 0.7692 0.6553 1.0979 0.073 Uiso 1 1 calc R U . . .
C43 C 0.2580(3) 0.62195(9) 1.0350(3) 0.0202(9) Uani 1 1 d . . . . .
C44 C 0.1570(3) 0.63195(10) 1.0149(3) 0.0235(9) Uani 1 1 d . . . . .
C45 C 0.0769(3) 0.61584(11) 1.0508(3) 0.0328(11) Uani 1 1 d . . . . .
H45 H 0.0096 0.6222 1.0400 0.039 Uiso 1 1 calc R U . . .
C46 C 0.0950(4) 0.59087(12) 1.1014(3) 0.0386(12) Uani 1 1 d . . . . .
H46 H 0.0404 0.5805 1.1243 0.046 Uiso 1 1 calc R U . . .
C47 C 0.1946(3) 0.58112(11) 1.1184(3) 0.0320(11) Uani 1 1 d . . . . .
H47 H 0.2060 0.5640 1.1523 0.038 Uiso 1 1 calc R U . . .
C48 C 0.2778(3) 0.59634(10) 1.0862(3) 0.0236(9) Uani 1 1 d . . . . .
C49 C 0.1327(3) 0.65924(10) 0.9582(3) 0.0274(10) Uani 1 1 d . . . . .
H49 H 0.1965 0.6659 0.9325 0.033 Uiso 1 1 calc R U . . .
C50 C 0.0559(4) 0.65181(12) 0.8840(3) 0.0404(13) Uani 1 1 d . . . . .
H50A H 0.0817 0.6355 0.8500 0.061 Uiso 1 1 calc R U . . .
H50B H 0.0456 0.6691 0.8471 0.061 Uiso 1 1 calc R U . . .
H50C H -0.0084 0.6461 0.9077 0.061 Uiso 1 1 calc R U . . .
C51 C 0.0939(4) 0.68473(12) 1.0144(4) 0.0452(13) Uani 1 1 d . . . . .
H51A H 0.0308 0.6788 1.0398 0.068 Uiso 1 1 calc R U . . .
H51B H 0.0820 0.7022 0.9786 0.068 Uiso 1 1 calc R U . . .
H51C H 0.1443 0.6892 1.0602 0.068 Uiso 1 1 calc R U . . .
C52 C 0.3870(3) 0.58637(10) 1.1083(3) 0.0298(10) Uani 1 1 d . . . . .
H52 H 0.4292 0.5929 1.0602 0.036 Uiso 1 1 calc R U . . .
C53 C 0.4301(4) 0.60166(14) 1.1925(4) 0.0472(14) Uani 1 1 d . . . . .
H53A H 0.4300 0.6230 1.1844 0.071 Uiso 1 1 calc R U . . .
H53B H 0.4992 0.5949 1.2051 0.071 Uiso 1 1 calc R U . . .
H53C H 0.3881 0.5966 1.2405 0.071 Uiso 1 1 calc R U . . .
C54 C 0.3985(4) 0.55238(11) 1.1165(4) 0.0440(13) Uani 1 1 d . . . . .
H54A H 0.3616 0.5454 1.1658 0.066 Uiso 1 1 calc R U . . .
H54B H 0.4699 0.5474 1.1250 0.066 Uiso 1 1 calc R U . . .
H54C H 0.3711 0.5430 1.0640 0.066 Uiso 1 1 calc R U . . .
C55 C 0.4540(3) 0.57583(9) 0.8636(3) 0.0198(9) Uani 1 1 d . . . . .
C56 C 0.5416(4) 0.53716(10) 0.9343(3) 0.0296(10) Uani 1 1 d . . . . .
H56 H 0.5883 0.5271 0.9716 0.035 Uiso 1 1 calc R U . . .
C57 C 0.4726(4) 0.52486(10) 0.8776(3) 0.0298(10) Uani 1 1 d . . . . .
H57 H 0.4615 0.5044 0.8687 0.036 Uiso 1 1 calc R U . . .
C58 C 0.5957(3) 0.58904(10) 0.9743(3) 0.0227(9) Uani 1 1 d . . . . .
H58A H 0.6059 0.5821 1.0342 0.027 Uiso 1 1 calc R U . . .
H58B H 0.5615 0.6084 0.9759 0.027 Uiso 1 1 calc R U . . .
C59 C 0.8281(4) 0.57773(13) 0.9971(4) 0.0508(15) Uani 1 1 d . . . . .
H59A H 0.8929 0.5798 0.9700 0.076 Uiso 1 1 calc R U . . .
H59B H 0.8138 0.5568 1.0062 0.076 Uiso 1 1 calc R U . . .
H59C H 0.8308 0.5880 1.0524 0.076 Uiso 1 1 calc R U . . .
C60 C 0.7239(5) 0.57571(13) 0.8173(4) 0.0497(14) Uani 1 1 d . . . . .
H60A H 0.6712 0.5846 0.7797 0.075 Uiso 1 1 calc R U . . .
H60B H 0.7101 0.5547 0.8241 0.075 Uiso 1 1 calc R U . . .
H60C H 0.7894 0.5783 0.7917 0.075 Uiso 1 1 calc R U . . .
C61 C 0.3498(3) 0.54043(9) 0.7636(3) 0.0248(10) Uani 1 1 d . . . . .
C62 C 0.3904(4) 0.53038(10) 0.6853(3) 0.0299(10) Uani 1 1 d . . . . .
C63 C 0.3219(4) 0.51885(10) 0.6209(3) 0.0354(12) Uani 1 1 d . . . . .
H63 H 0.3467 0.5117 0.5687 0.043 Uiso 1 1 calc R U . . .
C64 C 0.2177(4) 0.51799(11) 0.6341(3) 0.0390(12) Uani 1 1 d . . . . .
H64 H 0.1732 0.5099 0.5910 0.047 Uiso 1 1 calc R U . . .
C65 C 0.1790(4) 0.52893(11) 0.7096(3) 0.0380(12) Uani 1 1 d . . . . .
H65 H 0.1083 0.5287 0.7161 0.046 Uiso 1 1 calc R U . . .
C66 C 0.2434(4) 0.54039(10) 0.7771(3) 0.0301(11) Uani 1 1 d . . . . .
C67 C 0.5046(4) 0.53155(11) 0.6695(3) 0.0336(11) Uani 1 1 d . . . . .
H67 H 0.5392 0.5407 0.7212 0.040 Uiso 1 1 calc R U . . .
C68 C 0.5508(5) 0.50046(13) 0.6571(4) 0.0591(17) Uani 1 1 d . . . . .
H68A H 0.5374 0.4882 0.7070 0.089 Uiso 1 1 calc R U . . .
H68B H 0.6237 0.5022 0.6514 0.089 Uiso 1 1 calc R U . . .
H68C H 0.5204 0.4914 0.6052 0.089 Uiso 1 1 calc R U . . .
C69 C 0.5250(4) 0.55159(13) 0.5901(4) 0.0490(14) Uani 1 1 d . . . . .
H69A H 0.4962 0.5424 0.5378 0.073 Uiso 1 1 calc R U . . .
H69B H 0.5978 0.5540 0.5851 0.073 Uiso 1 1 calc R U . . .
H69C H 0.4939 0.5709 0.5980 0.073 Uiso 1 1 calc R U . . .
C70 C 0.2022(4) 0.55078(13) 0.8625(4) 0.0470(14) Uani 1 1 d . . . . .
H70 H 0.2536 0.5640 0.8912 0.056 Uiso 1 1 calc R U . . .
C71 C 0.1028(5) 0.56908(17) 0.8455(5) 0.074(2) Uani 1 1 d . . . . .
H71A H 0.1148 0.5846 0.8037 0.111 Uiso 1 1 calc R U . . .
H71B H 0.0825 0.5779 0.8994 0.111 Uiso 1 1 calc R U . . .
H71C H 0.0492 0.5561 0.8229 0.111 Uiso 1 1 calc R U . . .
C72 C 0.1854(6) 0.52392(17) 0.9234(4) 0.075(2) Uani 1 1 d . . . . .
H72A H 0.1365 0.5104 0.8959 0.113 Uiso 1 1 calc R U . . .
H72B H 0.1596 0.5309 0.9777 0.113 Uiso 1 1 calc R U . . .
H72C H 0.2494 0.5137 0.9347 0.113 Uiso 1 1 calc R U . . .
N1 N 0.5693(2) 0.62976(8) 0.5590(2) 0.0214(8) Uani 1 1 d . . . . .
N2 N 0.4435(2) 0.63385(8) 0.4641(2) 0.0201(8) Uani 1 1 d . . . . .
N3 N 0.4702(2) 0.71998(8) 0.5910(2) 0.0205(8) Uani 1 1 d . . . . .
N4 N 0.3180(2) 0.72277(7) 0.6366(2) 0.0203(8) Uani 1 1 d . . . . .
N5 N 0.4775(2) 0.66146(7) 0.9621(2) 0.0195(7) Uani 1 1 d . . . . .
N6 N 0.3427(2) 0.64095(7) 1.0130(2) 0.0193(7) Uani 1 1 d . . . . .
N7 N 0.5290(3) 0.56782(8) 0.9260(2) 0.0227(8) Uani 1 1 d . . . . .
N8 N 0.4208(3) 0.54799(8) 0.8348(2) 0.0247(8) Uani 1 1 d . . . . .
Ni1 Ni 0.39901(4) 0.65909(2) 0.64381(3) 0.01648(14) Uani 1 1 d . . . . .
Ni2 Ni 0.40093(4) 0.61552(2) 0.83737(3) 0.01643(14) Uani 1 1 d . . . . .
O1 O 0.7282(2) 0.68716(7) 0.6891(2) 0.0303(7) Uani 1 1 d . . . . .
O2 O 0.7432(2) 0.63026(7) 0.9168(2) 0.0401(9) Uani 1 1 d . . . . .
P1 P 0.34639(8) 0.61329(2) 0.69402(7) 0.0212(2) Uani 1 1 d . . . . .
P2 P 0.30491(8) 0.65124(2) 0.76341(7) 0.0209(2) Uani 1 1 d . . . . .
Si1 Si 0.75268(9) 0.65504(3) 0.64121(8) 0.0237(3) Uani 1 1 d . . . . .
Si2 Si 0.67531(9) 0.71917(3) 0.66107(8) 0.0242(3) Uani 1 1 d . . . . .
Si3 Si 0.69809(9) 0.66219(3) 0.95341(9) 0.0268(3) Uani 1 1 d . . . . .
Si4 Si 0.72585(9) 0.59417(3) 0.92531(9) 0.0288(3) Uani 1 1 d . . . . .
 
loop_
 _atom_site_aniso_label
 _atom_site_aniso_U_11
 _atom_site_aniso_U_22
 _atom_site_aniso_U_33
 _atom_site_aniso_U_23
 _atom_site_aniso_U_13
 _atom_site_aniso_U_12
C1 0.020(2) 0.023(2) 0.015(2) 0.0006(17) 0.0015(17) -0.0043(17)
C2 0.030(2) 0.043(3) 0.021(3) -0.014(2) 0.001(2) 0.002(2)
C3 0.023(2) 0.036(3) 0.031(3) -0.008(2) 0.001(2) 0.003(2)
C4 0.021(2) 0.030(2) 0.017(2) 0.0021(18) -0.0029(18) 0.0008(18)
C5 0.027(2) 0.045(3) 0.031(3) 0.003(2) 0.000(2) -0.005(2)
C6 0.026(2) 0.042(3) 0.039(3) 0.009(2) -0.008(2) -0.001(2)
C7 0.024(2) 0.035(3) 0.013(2) -0.0026(18) -0.0007(18) 0.0001(19)
C8 0.027(2) 0.030(2) 0.019(2) -0.0044(18) 0.0019(19) 0.0021(19)
C9 0.026(2) 0.042(3) 0.030(3) -0.004(2) -0.002(2) -0.008(2)
C10 0.029(3) 0.059(3) 0.024(3) -0.004(2) -0.005(2) -0.004(2)
C11 0.034(3) 0.035(3) 0.021(2) 0.0020(19) -0.006(2) -0.002(2)
C12 0.025(2) 0.035(3) 0.018(2) -0.0037(18) 0.0001(19) -0.0021(19)
C13 0.032(2) 0.035(3) 0.025(3) -0.001(2) -0.004(2) -0.003(2)
C14 0.046(3) 0.041(3) 0.062(4) 0.009(3) 0.013(3) -0.008(3)
C15 0.061(4) 0.038(3) 0.040(3) -0.002(2) -0.001(3) 0.010(3)
C16 0.040(3) 0.033(3) 0.025(3) 0.000(2) -0.006(2) -0.009(2)
C17 0.049(3) 0.063(4) 0.079(5) -0.025(3) 0.025(3) -0.028(3)
C18 0.056(3) 0.032(3) 0.034(3) 0.006(2) 0.001(3) -0.006(2)
C19 0.018(2) 0.022(2) 0.014(2) 0.0012(16) -0.0009(17) -0.0002(17)
C20 0.027(2) 0.027(2) 0.031(3) 0.010(2) -0.003(2) -0.0035(19)
C21 0.034(3) 0.020(2) 0.035(3) 0.0098(19) -0.002(2) 0.0012(19)
C22 0.020(2) 0.031(2) 0.023(2) 0.0017(19) 0.0036(18) -0.0079(18)
C23 0.023(2) 0.040(3) 0.039(3) 0.009(2) -0.007(2) -0.005(2)
C24 0.042(3) 0.041(3) 0.030(3) -0.006(2) -0.005(2) 0.006(2)
C25 0.022(2) 0.018(2) 0.024(2) 0.0052(17) 0.0003(18) 0.0063(17)
C26 0.027(2) 0.019(2) 0.033(3) -0.0001(18) 0.002(2) 0.0116(18)
C27 0.036(3) 0.030(3) 0.027(3) -0.001(2) 0.004(2) 0.010(2)
C28 0.019(2) 0.035(3) 0.040(3) 0.005(2) 0.011(2) 0.0114(19)
C29 0.020(2) 0.031(3) 0.036(3) -0.001(2) -0.001(2) 0.0019(19)
C30 0.025(2) 0.023(2) 0.026(2) 0.0035(18) -0.0027(19) 0.0027(18)
C31 0.029(2) 0.031(3) 0.030(3) -0.007(2) -0.001(2) -0.001(2)
C32 0.048(3) 0.039(3) 0.038(3) -0.005(2) -0.016(3) 0.001(2)
C33 0.054(4) 0.037(3) 0.074(4) -0.006(3) -0.014(3) 0.002(3)
C34 0.022(2) 0.055(3) 0.024(3) -0.005(2) -0.004(2) 0.001(2)
C35 0.046(3) 0.060(4) 0.048(4) -0.025(3) 0.007(3) -0.002(3)
C36 0.085(5) 0.072(5) 0.029(3) 0.007(3) -0.004(3) 0.010(4)
C37 0.0151(19) 0.022(2) 0.016(2) 0.0049(16) -0.0013(17) 0.0056(16)
C38 0.029(2) 0.033(3) 0.020(2) -0.0117(19) -0.0008(19) -0.003(2)
C39 0.030(2) 0.024(2) 0.023(2) -0.0093(18) -0.003(2) -0.0050(19)
C40 0.028(2) 0.028(2) 0.018(2) 0.0003(18) -0.0021(19) -0.0061(19)
C41 0.024(2) 0.037(3) 0.037(3) 0.000(2) 0.001(2) -0.002(2)
C42 0.042(3) 0.069(4) 0.034(3) 0.007(3) -0.006(2) 0.002(3)
C43 0.022(2) 0.025(2) 0.013(2) -0.0052(17) 0.0025(17) -0.0015(17)
C44 0.021(2) 0.027(2) 0.022(2) -0.0057(18) 0.0000(18) 0.0004(18)
C45 0.020(2) 0.042(3) 0.035(3) 0.000(2) 0.000(2) -0.003(2)
C46 0.030(3) 0.052(3) 0.034(3) 0.003(2) 0.006(2) -0.013(2)
C47 0.034(3) 0.035(3) 0.027(3) 0.008(2) 0.002(2) -0.006(2)
C48 0.022(2) 0.032(2) 0.017(2) -0.0007(18) 0.0015(18) 0.0008(18)
C49 0.021(2) 0.029(2) 0.032(3) 0.005(2) -0.001(2) 0.0017(18)
C50 0.035(3) 0.041(3) 0.044(3) 0.004(2) -0.009(2) 0.001(2)
C51 0.045(3) 0.036(3) 0.054(4) -0.004(3) 0.008(3) 0.007(2)
C52 0.029(2) 0.031(3) 0.030(3) 0.003(2) 0.004(2) 0.002(2)
C53 0.041(3) 0.060(4) 0.039(3) -0.005(3) -0.012(3) 0.006(3)
C54 0.046(3) 0.037(3) 0.049(3) 0.011(2) -0.005(3) 0.003(2)
C55 0.024(2) 0.020(2) 0.016(2) -0.0021(16) 0.0037(18) -0.0013(17)
C56 0.037(3) 0.020(2) 0.031(3) 0.0071(19) 0.002(2) 0.0049(19)
C57 0.040(3) 0.017(2) 0.032(3) 0.0005(19) -0.001(2) 0.0034(19)
C58 0.020(2) 0.027(2) 0.020(2) 0.0027(18) -0.0066(18) 0.0028(17)
C59 0.030(3) 0.056(4) 0.065(4) 0.015(3) -0.004(3) 0.003(3)
C60 0.064(4) 0.043(3) 0.044(3) 0.001(3) 0.017(3) -0.009(3)
C61 0.034(2) 0.010(2) 0.029(3) 0.0005(17) -0.007(2) -0.0039(17)
C62 0.038(3) 0.019(2) 0.033(3) -0.0002(19) -0.002(2) -0.0018(19)
C63 0.052(3) 0.028(3) 0.026(3) -0.008(2) -0.001(2) -0.002(2)
C64 0.053(3) 0.029(3) 0.033(3) -0.006(2) -0.011(2) -0.011(2)
C65 0.036(3) 0.040(3) 0.039(3) -0.005(2) -0.001(2) -0.008(2)
C66 0.037(3) 0.021(2) 0.032(3) -0.0053(19) 0.000(2) -0.0052(19)
C67 0.042(3) 0.034(3) 0.025(3) -0.009(2) 0.001(2) 0.004(2)
C68 0.064(4) 0.046(4) 0.068(4) -0.003(3) 0.010(3) 0.019(3)
C69 0.048(3) 0.046(3) 0.054(4) 0.003(3) 0.013(3) -0.001(3)
C70 0.038(3) 0.059(4) 0.044(3) -0.024(3) -0.001(3) -0.014(3)
C71 0.068(4) 0.076(5) 0.078(5) -0.029(4) 0.016(4) 0.017(4)
C72 0.101(6) 0.088(5) 0.038(4) -0.003(3) 0.020(4) -0.018(4)
N1 0.0178(17) 0.0249(19) 0.021(2) -0.0023(15) -0.0002(15) 0.0007(14)
N2 0.0174(17) 0.0264(19) 0.0164(19) -0.0053(14) -0.0016(14) 0.0045(14)
N3 0.0172(17) 0.0212(18) 0.023(2) 0.0017(14) -0.0009(15) -0.0005(14)
N4 0.0206(17) 0.0136(17) 0.027(2) 0.0040(14) -0.0002(15) 0.0009(14)
N5 0.0203(17) 0.0203(18) 0.0177(19) -0.0014(14) -0.0019(15) -0.0020(14)
N6 0.0208(17) 0.0198(18) 0.0175(19) -0.0013(14) 0.0030(15) 0.0013(14)
N7 0.0295(19) 0.0172(18) 0.021(2) 0.0009(14) -0.0004(16) 0.0046(15)
N8 0.035(2) 0.0152(18) 0.024(2) -0.0013(15) -0.0007(17) 0.0002(15)
Ni1 0.0171(3) 0.0171(3) 0.0151(3) 0.0002(2) -0.0008(2) 0.0004(2)
Ni2 0.0183(3) 0.0163(3) 0.0147(3) -0.0012(2) 0.0001(2) 0.0003(2)
O1 0.0365(18) 0.0288(18) 0.0248(18) -0.0007(13) -0.0089(14) 0.0015(14)
O2 0.0328(18) 0.0268(18) 0.062(2) 0.0018(16) 0.0181(17) -0.0026(14)
P1 0.0280(6) 0.0186(6) 0.0168(6) -0.0004(4) -0.0016(5) -0.0032(4)
P2 0.0221(5) 0.0228(6) 0.0182(6) 0.0020(4) 0.0028(5) 0.0045(4)
Si1 0.0199(6) 0.0286(7) 0.0221(7) 0.0020(5) -0.0046(5) 0.0008(5)
Si2 0.0236(6) 0.0261(7) 0.0226(7) 0.0012(5) -0.0031(5) -0.0030(5)
Si3 0.0227(6) 0.0285(7) 0.0293(7) 0.0018(5) 0.0006(5) -0.0032(5)
Si4 0.0248(6) 0.0273(7) 0.0343(8) 0.0034(5) 0.0029(6) 0.0017(5)
 
_geom_special_details
;
 All esds (except the esd in the dihedral angle between two l.s. planes)
 are estimated using the full covariance matrix.  The cell esds are taken
 into account individually in the estimation of esds in distances, angles
 and torsion angles; correlations between esds in cell parameters are only
 used when they are defined by crystal symmetry.  An approximate (isotropic)
 treatment of cell esds is used for estimating esds involving l.s. planes.
;
 
loop_
 _geom_bond_atom_site_label_1
 _geom_bond_atom_site_label_2
 _geom_bond_distance
 _geom_bond_site_symmetry_2
 _geom_bond_publ_flag
C1 N1 1.383(5) . ?
C1 N2 1.386(5) . ?
C1 Ni1 1.914(4) . ?
C2 C3 1.328(6) . ?
C2 N2 1.393(5) . ?
C3 N1 1.379(6) . ?
C4 N1 1.472(5) . ?
C4 Si1 1.899(4) . ?
C5 Si1 1.858(5) . ?
C6 Si1 1.846(5) . ?
C7 C12 1.387(6) . ?
C7 C8 1.410(6) . ?
C7 N2 1.451(5) . ?
C8 C9 1.387(6) . ?
C8 C13 1.519(6) . ?
C9 C10 1.383(7) . ?
C10 C11 1.375(7) . ?
C11 C12 1.382(6) . ?
C12 C16 1.524(6) . ?
C13 C15 1.531(7) . ?
C13 C14 1.536(7) . ?
C16 C18 1.520(7) . ?
C16 C17 1.540(7) . ?
C19 N3 1.371(5) . ?
C19 N4 1.390(5) . ?
C19 Ni1 1.938(4) . ?
C20 C21 1.331(6) . ?
C20 N3 1.389(5) . ?
C21 N4 1.388(5) . ?
C22 N3 1.463(5) . ?
C22 Si2 1.898(4) . ?
C23 Si2 1.858(5) . ?
C24 Si2 1.845(5) . ?
C25 C26 1.401(6) . ?
C25 C30 1.403(6) . ?
C25 N4 1.438(5) . ?
C26 C27 1.380(6) . ?
C26 C31 1.515(6) . ?
C27 C28 1.394(7) . ?
C28 C29 1.368(7) . ?
C29 C30 1.396(6) . ?
C30 C34 1.503(6) . ?
C31 C32 1.510(7) . ?
C31 C33 1.525(7) . ?
C34 C35 1.512(7) . ?
C34 C36 1.517(7) . ?
C37 N5 1.386(5) . ?
C37 N6 1.391(5) . ?
C37 Ni2 1.916(4) . ?
C38 C39 1.330(6) . ?
C38 N6 1.394(5) . ?
C39 N5 1.374(5) . ?
C40 N5 1.460(5) . ?
C40 Si3 1.906(4) . ?
C41 Si3 1.852(5) . ?
C42 Si3 1.877(5) . ?
C43 C48 1.401(6) . ?
C43 C44 1.409(6) . ?
C43 N6 1.442(5) . ?
C44 C45 1.398(6) . ?
C44 C49 1.517(6) . ?
C45 C46 1.369(7) . ?
C46 C47 1.381(7) . ?
C47 C48 1.386(6) . ?
C48 C52 1.513(6) . ?
C49 C50 1.516(6) . ?
C49 C51 1.522(7) . ?
C52 C54 1.526(7) . ?
C52 C53 1.539(7) . ?
C55 N8 1.379(5) . ?
C55 N7 1.382(5) . ?
C55 Ni2 1.934(4) . ?
C56 C57 1.338(6) . ?
C56 N7 1.380(5) . ?
C57 N8 1.381(5) . ?
C58 N7 1.461(5) . ?
C58 Si4 1.895(4) . ?
C59 Si4 1.839(5) . ?
C60 Si4 1.842(6) . ?
C61 C62 1.401(6) . ?
C61 C66 1.410(6) . ?
C61 N8 1.436(5) . ?
C62 C63 1.395(6) . ?
C62 C67 1.518(7) . ?
C63 C64 1.381(7) . ?
C64 C65 1.367(7) . ?
C65 C66 1.397(6) . ?
C66 C70 1.505(7) . ?
C67 C68 1.525(7) . ?
C67 C69 1.537(7) . ?
C70 C72 1.537(9) . ?
C70 C71 1.542(8) . ?
Ni1 P2 2.2695(12) . ?
Ni1 P1 2.2941(12) . ?
Ni2 P1 2.2737(12) . ?
Ni2 P2 2.2906(12) . ?
O1 Si2 1.632(3) . ?
O1 Si1 1.644(3) . ?
O2 Si4 1.629(3) . ?
O2 Si3 1.646(3) . ?
P1 P2 2.0784(16) . ?
 
loop_
 _geom_angle_atom_site_label_1
 _geom_angle_atom_site_label_2
 _geom_angle_atom_site_label_3
 _geom_angle
 _geom_angle_site_symmetry_1
 _geom_angle_site_symmetry_3
 _geom_angle_publ_flag
N1 C1 N2 101.7(3) . . ?
N1 C1 Ni1 124.2(3) . . ?
N2 C1 Ni1 133.9(3) . . ?
C3 C2 N2 107.6(4) . . ?
C2 C3 N1 106.7(4) . . ?
N1 C4 Si1 116.7(3) . . ?
C12 C7 C8 121.7(4) . . ?
C12 C7 N2 119.2(4) . . ?
C8 C7 N2 118.2(4) . . ?
C9 C8 C7 117.2(4) . . ?
C9 C8 C13 119.9(4) . . ?
C7 C8 C13 122.9(4) . . ?
C10 C9 C8 121.9(4) . . ?
C11 C10 C9 119.2(4) . . ?
C10 C11 C12 121.6(5) . . ?
C11 C12 C7 118.4(4) . . ?
C11 C12 C16 119.8(4) . . ?
C7 C12 C16 121.7(4) . . ?
C8 C13 C15 110.8(4) . . ?
C8 C13 C14 111.7(4) . . ?
C15 C13 C14 110.0(4) . . ?
C18 C16 C12 111.9(4) . . ?
C18 C16 C17 110.5(4) . . ?
C12 C16 C17 110.5(4) . . ?
N3 C19 N4 101.1(3) . . ?
N3 C19 Ni1 128.3(3) . . ?
N4 C19 Ni1 130.1(3) . . ?
C21 C20 N3 106.1(4) . . ?
C20 C21 N4 107.4(4) . . ?
N3 C22 Si2 114.4(3) . . ?
C26 C25 C30 123.1(4) . . ?
C26 C25 N4 117.2(4) . . ?
C30 C25 N4 119.1(4) . . ?
C27 C26 C25 117.1(4) . . ?
C27 C26 C31 120.6(4) . . ?
C25 C26 C31 122.3(4) . . ?
C26 C27 C28 121.4(4) . . ?
C29 C28 C27 120.2(4) . . ?
C28 C29 C30 121.3(4) . . ?
C29 C30 C25 116.9(4) . . ?
C29 C30 C34 120.4(4) . . ?
C25 C30 C34 122.7(4) . . ?
C32 C31 C26 111.5(4) . . ?
C32 C31 C33 111.0(4) . . ?
C26 C31 C33 111.7(4) . . ?
C30 C34 C35 111.8(4) . . ?
C30 C34 C36 110.5(4) . . ?
C35 C34 C36 111.2(5) . . ?
N5 C37 N6 101.7(3) . . ?
N5 C37 Ni2 125.0(3) . . ?
N6 C37 Ni2 132.8(3) . . ?
C39 C38 N6 107.1(4) . . ?
C38 C39 N5 107.5(4) . . ?
N5 C40 Si3 117.1(3) . . ?
C48 C43 C44 121.8(4) . . ?
C48 C43 N6 118.9(4) . . ?
C44 C43 N6 118.7(4) . . ?
C45 C44 C43 117.2(4) . . ?
C45 C44 C49 119.6(4) . . ?
C43 C44 C49 123.2(4) . . ?
C46 C45 C44 121.7(4) . . ?
C45 C46 C47 120.0(4) . . ?
C46 C47 C48 121.4(4) . . ?
C47 C48 C43 117.9(4) . . ?
C47 C48 C52 121.2(4) . . ?
C43 C48 C52 120.8(4) . . ?
C50 C49 C44 111.5(4) . . ?
C50 C49 C51 111.1(4) . . ?
C44 C49 C51 110.1(4) . . ?
C48 C52 C54 113.4(4) . . ?
C48 C52 C53 111.2(4) . . ?
C54 C52 C53 109.8(4) . . ?
N8 C55 N7 101.0(3) . . ?
N8 C55 Ni2 130.6(3) . . ?
N7 C55 Ni2 127.9(3) . . ?
C57 C56 N7 105.8(4) . . ?
C56 C57 N8 107.6(4) . . ?
N7 C58 Si4 113.6(3) . . ?
C62 C61 C66 122.3(4) . . ?
C62 C61 N8 117.8(4) . . ?
C66 C61 N8 119.6(4) . . ?
C63 C62 C61 117.7(4) . . ?
C63 C62 C67 120.1(4) . . ?
C61 C62 C67 122.2(4) . . ?
C64 C63 C62 120.7(5) . . ?
C65 C64 C63 120.8(5) . . ?
C64 C65 C66 121.4(5) . . ?
C65 C66 C61 117.1(4) . . ?
C65 C66 C70 121.8(4) . . ?
C61 C66 C70 121.1(4) . . ?
C62 C67 C68 112.5(4) . . ?
C62 C67 C69 110.4(4) . . ?
C68 C67 C69 110.3(4) . . ?
C66 C70 C72 110.5(5) . . ?
C66 C70 C71 110.2(5) . . ?
C72 C70 C71 111.9(5) . . ?
C3 N1 C1 112.7(3) . . ?
C3 N1 C4 122.5(3) . . ?
C1 N1 C4 124.6(3) . . ?
C1 N2 C2 111.3(3) . . ?
C1 N2 C7 129.3(3) . . ?
C2 N2 C7 119.3(3) . . ?
C19 N3 C20 113.4(3) . . ?
C19 N3 C22 125.2(3) . . ?
C20 N3 C22 121.2(3) . . ?
C21 N4 C19 112.0(3) . . ?
C21 N4 C25 118.3(3) . . ?
C19 N4 C25 129.4(3) . . ?
C39 N5 C37 112.2(3) . . ?
C39 N5 C40 123.9(3) . . ?
C37 N5 C40 123.8(3) . . ?
C37 N6 C38 111.4(3) . . ?
C37 N6 C43 129.1(3) . . ?
C38 N6 C43 119.5(3) . . ?
C56 N7 C55 113.3(4) . . ?
C56 N7 C58 121.9(4) . . ?
C55 N7 C58 124.6(3) . . ?
C55 N8 C57 112.3(4) . . ?
C55 N8 C61 129.5(3) . . ?
C57 N8 C61 118.0(3) . . ?
C1 Ni1 C19 108.34(17) . . ?
C1 Ni1 P2 146.66(13) . . ?
C19 Ni1 P2 104.83(12) . . ?
C1 Ni1 P1 92.52(12) . . ?
C19 Ni1 P1 157.42(12) . . ?
P2 Ni1 P1 54.18(4) . . ?
C37 Ni2 C55 108.39(17) . . ?
C37 Ni2 P1 146.69(12) . . ?
C55 Ni2 P1 104.69(12) . . ?
C37 Ni2 P2 92.57(12) . . ?
C55 Ni2 P2 156.87(13) . . ?
P1 Ni2 P2 54.17(4) . . ?
Si2 O1 Si1 137.0(2) . . ?
Si4 O2 Si3 140.6(2) . . ?
P2 P1 Ni2 63.33(4) . . ?
P2 P1 Ni1 62.31(4) . . ?
Ni2 P1 Ni1 101.38(4) . . ?
P1 P2 Ni1 63.51(4) . . ?
P1 P2 Ni2 62.50(4) . . ?
Ni1 P2 Ni2 101.62(4) . . ?
O1 Si1 C6 107.5(2) . . ?
O1 Si1 C5 109.2(2) . . ?
C6 Si1 C5 110.5(2) . . ?
O1 Si1 C4 109.43(18) . . ?
C6 Si1 C4 110.1(2) . . ?
C5 Si1 C4 110.1(2) . . ?
O1 Si2 C24 111.0(2) . . ?
O1 Si2 C23 108.8(2) . . ?
C24 Si2 C23 110.1(2) . . ?
O1 Si2 C22 106.25(18) . . ?
C24 Si2 C22 109.6(2) . . ?
C23 Si2 C22 111.1(2) . . ?
O2 Si3 C41 107.1(2) . . ?
O2 Si3 C42 108.6(2) . . ?
C41 Si3 C42 110.4(3) . . ?
O2 Si3 C40 110.5(2) . . ?
C41 Si3 C40 108.9(2) . . ?
C42 Si3 C40 111.3(2) . . ?
O2 Si4 C59 109.9(2) . . ?
O2 Si4 C60 111.4(2) . . ?
C59 Si4 C60 109.7(3) . . ?
O2 Si4 C58 106.27(18) . . ?
C59 Si4 C58 110.7(2) . . ?
C60 Si4 C58 108.8(2) . . ?
 
loop_
 _geom_torsion_atom_site_label_1
 _geom_torsion_atom_site_label_2
 _geom_torsion_atom_site_label_3
 _geom_torsion_atom_site_label_4
 _geom_torsion
 _geom_torsion_site_symmetry_1
 _geom_torsion_site_symmetry_2
 _geom_torsion_site_symmetry_3
 _geom_torsion_site_symmetry_4
 _geom_torsion_publ_flag
N2 C2 C3 N1 -0.3(5) . . . . ?
C12 C7 C8 C9 2.4(6) . . . . ?
N2 C7 C8 C9 -166.9(4) . . . . ?
C12 C7 C8 C13 -178.9(4) . . . . ?
N2 C7 C8 C13 11.8(6) . . . . ?
C7 C8 C9 C10 -1.6(7) . . . . ?
C13 C8 C9 C10 179.7(4) . . . . ?
C8 C9 C10 C11 -0.6(7) . . . . ?
C9 C10 C11 C12 2.0(7) . . . . ?
C10 C11 C12 C7 -1.2(7) . . . . ?
C10 C11 C12 C16 176.4(4) . . . . ?
C8 C7 C12 C11 -1.1(7) . . . . ?
N2 C7 C12 C11 168.1(4) . . . . ?
C8 C7 C12 C16 -178.6(4) . . . . ?
N2 C7 C12 C16 -9.4(6) . . . . ?
C9 C8 C13 C15 75.3(5) . . . . ?
C7 C8 C13 C15 -103.3(5) . . . . ?
C9 C8 C13 C14 -47.7(6) . . . . ?
C7 C8 C13 C14 133.7(5) . . . . ?
C11 C12 C16 C18 46.7(6) . . . . ?
C7 C12 C16 C18 -135.8(5) . . . . ?
C11 C12 C16 C17 -76.9(6) . . . . ?
C7 C12 C16 C17 100.6(5) . . . . ?
N3 C20 C21 N4 1.4(5) . . . . ?
C30 C25 C26 C27 0.3(6) . . . . ?
N4 C25 C26 C27 171.8(4) . . . . ?
C30 C25 C26 C31 179.3(4) . . . . ?
N4 C25 C26 C31 -9.1(6) . . . . ?
C25 C26 C27 C28 -0.1(6) . . . . ?
C31 C26 C27 C28 -179.2(4) . . . . ?
C26 C27 C28 C29 0.4(7) . . . . ?
C27 C28 C29 C30 -0.7(7) . . . . ?
C28 C29 C30 C25 0.8(6) . . . . ?
C28 C29 C30 C34 -179.2(4) . . . . ?
C26 C25 C30 C29 -0.6(6) . . . . ?
N4 C25 C30 C29 -172.0(4) . . . . ?
C26 C25 C30 C34 179.4(4) . . . . ?
N4 C25 C30 C34 8.0(6) . . . . ?
C27 C26 C31 C32 66.6(5) . . . . ?
C25 C26 C31 C32 -112.5(5) . . . . ?
C27 C26 C31 C33 -58.3(6) . . . . ?
C25 C26 C31 C33 122.6(5) . . . . ?
C29 C30 C34 C35 -52.9(6) . . . . ?
C25 C30 C34 C35 127.1(5) . . . . ?
C29 C30 C34 C36 71.5(6) . . . . ?
C25 C30 C34 C36 -108.5(5) . . . . ?
N6 C38 C39 N5 0.8(5) . . . . ?
C48 C43 C44 C45 2.2(6) . . . . ?
N6 C43 C44 C45 -168.7(4) . . . . ?
C48 C43 C44 C49 -178.8(4) . . . . ?
N6 C43 C44 C49 10.3(6) . . . . ?
C43 C44 C45 C46 -1.8(7) . . . . ?
C49 C44 C45 C46 179.2(4) . . . . ?
C44 C45 C46 C47 0.4(8) . . . . ?
C45 C46 C47 C48 0.8(8) . . . . ?
C46 C47 C48 C43 -0.5(7) . . . . ?
C46 C47 C48 C52 177.3(4) . . . . ?
C44 C43 C48 C47 -1.1(6) . . . . ?
N6 C43 C48 C47 169.8(4) . . . . ?
C44 C43 C48 C52 -178.9(4) . . . . ?
N6 C43 C48 C52 -8.0(6) . . . . ?
C45 C44 C49 C50 -53.7(6) . . . . ?
C43 C44 C49 C50 127.4(4) . . . . ?
C45 C44 C49 C51 70.0(5) . . . . ?
C43 C44 C49 C51 -108.9(5) . . . . ?
C47 C48 C52 C54 34.7(6) . . . . ?
C43 C48 C52 C54 -147.6(4) . . . . ?
C47 C48 C52 C53 -89.7(5) . . . . ?
C43 C48 C52 C53 88.0(5) . . . . ?
N7 C56 C57 N8 1.1(5) . . . . ?
C66 C61 C62 C63 -2.8(6) . . . . ?
N8 C61 C62 C63 170.7(4) . . . . ?
C66 C61 C62 C67 177.6(4) . . . . ?
N8 C61 C62 C67 -8.9(6) . . . . ?
C61 C62 C63 C64 1.2(7) . . . . ?
C67 C62 C63 C64 -179.2(4) . . . . ?
C62 C63 C64 C65 1.2(8) . . . . ?
C63 C64 C65 C66 -2.2(8) . . . . ?
C64 C65 C66 C61 0.6(7) . . . . ?
C64 C65 C66 C70 -176.3(5) . . . . ?
C62 C61 C66 C65 1.9(7) . . . . ?
N8 C61 C66 C65 -171.4(4) . . . . ?
C62 C61 C66 C70 178.8(5) . . . . ?
N8 C61 C66 C70 5.5(6) . . . . ?
C63 C62 C67 C68 -62.4(6) . . . . ?
C61 C62 C67 C68 117.2(5) . . . . ?
C63 C62 C67 C69 61.3(6) . . . . ?
C61 C62 C67 C69 -119.1(5) . . . . ?
C65 C66 C70 C72 81.4(6) . . . . ?
C61 C66 C70 C72 -95.4(6) . . . . ?
C65 C66 C70 C71 -42.8(7) . . . . ?
C61 C66 C70 C71 140.4(5) . . . . ?
C2 C3 N1 C1 1.1(5) . . . . ?
C2 C3 N1 C4 176.9(4) . . . . ?
N2 C1 N1 C3 -1.4(5) . . . . ?
Ni1 C1 N1 C3 173.9(3) . . . . ?
N2 C1 N1 C4 -177.1(4) . . . . ?
Ni1 C1 N1 C4 -1.9(6) . . . . ?
Si1 C4 N1 C3 72.1(5) . . . . ?
Si1 C4 N1 C1 -112.6(4) . . . . ?
N1 C1 N2 C2 1.2(4) . . . . ?
Ni1 C1 N2 C2 -173.4(4) . . . . ?
N1 C1 N2 C7 -176.8(4) . . . . ?
Ni1 C1 N2 C7 8.6(7) . . . . ?
C3 C2 N2 C1 -0.6(5) . . . . ?
C3 C2 N2 C7 177.6(4) . . . . ?
C12 C7 N2 C1 90.5(5) . . . . ?
C8 C7 N2 C1 -99.9(5) . . . . ?
C12 C7 N2 C2 -87.3(5) . . . . ?
C8 C7 N2 C2 82.2(5) . . . . ?
N4 C19 N3 C20 1.0(4) . . . . ?
Ni1 C19 N3 C20 173.9(3) . . . . ?
N4 C19 N3 C22 176.0(4) . . . . ?
Ni1 C19 N3 C22 -11.1(6) . . . . ?
C21 C20 N3 C19 -1.6(5) . . . . ?
C21 C20 N3 C22 -176.8(4) . . . . ?
Si2 C22 N3 C19 -95.1(4) . . . . ?
Si2 C22 N3 C20 79.4(4) . . . . ?
C20 C21 N4 C19 -0.9(5) . . . . ?
C20 C21 N4 C25 172.9(4) . . . . ?
N3 C19 N4 C21 -0.1(4) . . . . ?
Ni1 C19 N4 C21 -172.8(3) . . . . ?
N3 C19 N4 C25 -173.0(4) . . . . ?
Ni1 C19 N4 C25 14.3(6) . . . . ?
C26 C25 N4 C21 -71.1(5) . . . . ?
C30 C25 N4 C21 100.9(5) . . . . ?
C26 C25 N4 C19 101.4(5) . . . . ?
C30 C25 N4 C19 -86.6(5) . . . . ?
C38 C39 N5 C37 0.9(5) . . . . ?
C38 C39 N5 C40 177.3(4) . . . . ?
N6 C37 N5 C39 -2.2(4) . . . . ?
Ni2 C37 N5 C39 170.8(3) . . . . ?
N6 C37 N5 C40 -178.6(3) . . . . ?
Ni2 C37 N5 C40 -5.6(5) . . . . ?
Si3 C40 N5 C39 70.2(5) . . . . ?
Si3 C40 N5 C37 -113.9(4) . . . . ?
N5 C37 N6 C38 2.7(4) . . . . ?
Ni2 C37 N6 C38 -169.5(3) . . . . ?
N5 C37 N6 C43 -175.0(4) . . . . ?
Ni2 C37 N6 C43 12.8(6) . . . . ?
C39 C38 N6 C37 -2.4(5) . . . . ?
C39 C38 N6 C43 175.6(4) . . . . ?
C48 C43 N6 C37 86.7(5) . . . . ?
C44 C43 N6 C37 -102.1(5) . . . . ?
C48 C43 N6 C38 -90.8(5) . . . . ?
C44 C43 N6 C38 80.3(5) . . . . ?
C57 C56 N7 C55 -1.1(5) . . . . ?
C57 C56 N7 C58 -176.3(4) . . . . ?
N8 C55 N7 C56 0.5(5) . . . . ?
Ni2 C55 N7 C56 173.5(3) . . . . ?
N8 C55 N7 C58 175.6(4) . . . . ?
Ni2 C55 N7 C58 -11.4(6) . . . . ?
Si4 C58 N7 C56 78.1(4) . . . . ?
Si4 C58 N7 C55 -96.6(4) . . . . ?
N7 C55 N8 C57 0.2(5) . . . . ?
Ni2 C55 N8 C57 -172.5(3) . . . . ?
N7 C55 N8 C61 -173.3(4) . . . . ?
Ni2 C55 N8 C61 14.0(7) . . . . ?
C56 C57 N8 C55 -0.9(5) . . . . ?
C56 C57 N8 C61 173.5(4) . . . . ?
C62 C61 N8 C55 101.7(5) . . . . ?
C66 C61 N8 C55 -84.7(6) . . . . ?
C62 C61 N8 C57 -71.5(5) . . . . ?
C66 C61 N8 C57 102.1(5) . . . . ?
Si2 O1 Si1 C6 157.0(3) . . . . ?
Si2 O1 Si1 C5 37.1(4) . . . . ?
Si2 O1 Si1 C4 -83.5(3) . . . . ?
N1 C4 Si1 O1 98.7(3) . . . . ?
N1 C4 Si1 C6 -143.4(3) . . . . ?
N1 C4 Si1 C5 -21.4(4) . . . . ?
Si1 O1 Si2 C24 149.8(3) . . . . ?
Si1 O1 Si2 C23 -88.9(3) . . . . ?
Si1 O1 Si2 C22 30.7(3) . . . . ?
N3 C22 Si2 O1 122.6(3) . . . . ?
N3 C22 Si2 C24 2.6(4) . . . . ?
N3 C22 Si2 C23 -119.2(3) . . . . ?
Si4 O2 Si3 C41 172.4(4) . . . . ?
Si4 O2 Si3 C42 53.2(4) . . . . ?
Si4 O2 Si3 C40 -69.1(4) . . . . ?
Si3 O2 Si4 C59 -103.4(4) . . . . ?
Si3 O2 Si4 C60 134.8(4) . . . . ?
Si3 O2 Si4 C58 16.5(4) . . . . ?
N7 C58 Si4 O2 130.1(3) . . . . ?
N7 C58 Si4 C59 -110.5(3) . . . . ?
N7 C58 Si4 C60 10.1(4) . . . . ?
 
_refine_diff_density_max    0.434
_refine_diff_density_min   -0.672
_refine_diff_density_rms    0.089

_shelx_res_file
;

    CGDippSiOSiNiP4Te_0m_a.res created by SHELXL-2014/7


TITL CGDippSiOSiNiP4Te_0m_a.res in P2(1)/n
CELL  0.71073  13.0219  44.5357  15.2665   90.000   92.474   90.000
ZERR   4.000   0.0008   0.0030   0.0011    0.000    0.004    0.000
LATT 1
SYMM 1/2-X, 1/2+Y, 1/2-Z
SFAC C H N O SI P NI
UNIT 288 432 32 8 16 8 8
OMIT  2 4 2
OMIT  0 11 2
OMIT  1 10 2
OMIT  -2 11 1
OMIT  -1 3 3
OMIT  1 6 1
OMIT  4 6 2
OMIT  1 2 2
OMIT  0 1 1
OMIT  2 8 0
OMIT  1 5 5
OMIT  -2 8 2
OMIT  1 1 2
OMIT  2 12 1
OMIT  0 10 2
OMIT  -2 6 1
OMIT  0 0 2
OMIT  0 1 4
OMIT  -1 1 2
OMIT  3 1 0
OMIT  0 7 1
OMIT  0 3 5
OMIT  -1 5 1
OMIT  1 4 0
OMIT  4 8 2
OMIT  -1 11 1
OMIT  -1 3 1
OMIT  1 5 1
OMIT  -3 3 2
OMIT  -2 5 1
OMIT  1 5 0
OMIT  0 6 0
OMIT  1 4 1
OMIT  -1 2 1
OMIT  0 3 1
OMIT  0 4 1
OMIT  1 2 1
OMIT  -1 0 1
OMIT  1 0 1
OMIT  2 1 0
OMIT  1 1 1
OMIT  2 0 0
OMIT  1 3 1
OMIT  0 5 1
OMIT  1 2 0
OMIT  -1 1 1
OMIT  1 1 0
OMIT  0 2 1
OMIT  1 3 0
OMIT  0 4 0
OMIT  -4.00  50.00
L.S. 20
ACTA
FMAP 2
PLAN 0
ABIN
WPDB -1
CONF
WGHT    0.085400   12.865702
FVAR       0.22058
C1    1    0.470810    0.641295    0.550170    11.00000    0.02031    0.02303 =
         0.01467    0.00057    0.00147   -0.00427
C2    1    0.521808    0.618100    0.425094    11.00000    0.03047    0.04314 =
         0.02094   -0.01435    0.00124    0.00227
AFIX  43
H2    2    0.520099    0.610712    0.368072    11.00000   -1.20000
AFIX   0
C3    1    0.599406    0.615542    0.484016    11.00000    0.02289    0.03566 =
         0.03061   -0.00773    0.00130    0.00254
AFIX  43
H3    2    0.661901    0.606010    0.476243    11.00000   -1.20000
AFIX   0
C4    1    0.633771    0.630329    0.640555    11.00000    0.02116    0.03005 =
         0.01686    0.00211   -0.00294    0.00077
AFIX  23
H4A   2    0.655501    0.609936    0.653801    11.00000   -1.20000
H4B   2    0.591424    0.636890    0.687663    11.00000   -1.20000
AFIX   0
C5    1    0.790213    0.662306    0.527063    11.00000    0.02696    0.04473 =
         0.03063    0.00260   -0.00049   -0.00538
AFIX 137
H5A   2    0.731484    0.669259    0.492680    11.00000   -1.50000
H5B   2    0.815412    0.644094    0.502100    11.00000   -1.50000
H5C   2    0.843129    0.677320    0.527445    11.00000   -1.50000
AFIX   0
C6    1    0.859187    0.636968    0.705208    11.00000    0.02644    0.04239 =
         0.03866    0.00885   -0.00782   -0.00066
AFIX 137
H6A   2    0.917715    0.650095    0.707810    11.00000   -1.50000
H6B   2    0.877141    0.618451    0.677548    11.00000   -1.50000
H6C   2    0.838083    0.632963    0.763544    11.00000   -1.50000
AFIX   0
C7    1    0.350194    0.640921    0.412874    11.00000    0.02361    0.03459 =
         0.01344   -0.00261   -0.00067    0.00014
C8    1    0.273751    0.618607    0.403422    11.00000    0.02678    0.03034 =
         0.01871   -0.00444    0.00192    0.00207
C9    1    0.195736    0.623335    0.340142    11.00000    0.02643    0.04214 =
         0.02965   -0.00420   -0.00246   -0.00781
AFIX  43
H9    2    0.145184    0.608757    0.331453    11.00000   -1.20000
AFIX   0
C10   1    0.191026    0.649111    0.289628    11.00000    0.02866    0.05934 =
         0.02401   -0.00367   -0.00514   -0.00391
AFIX  43
H10   2    0.138365    0.651739    0.247214    11.00000   -1.20000
AFIX   0
C11   1    0.265199    0.670810    0.302909    11.00000    0.03386    0.03458 =
         0.02125    0.00204   -0.00649   -0.00241
AFIX  43
H11   2    0.260864    0.688424    0.270240    11.00000   -1.20000
AFIX   0
C12   1    0.346020    0.667084    0.363603    11.00000    0.02462    0.03461 =
         0.01790   -0.00375    0.00008   -0.00212
C13   1    0.275367    0.589993    0.457602    11.00000    0.03155    0.03504 =
         0.02484   -0.00103   -0.00418   -0.00286
AFIX  13
H13   2    0.324696    0.592723    0.507275    11.00000   -1.20000
AFIX   0
C14   1    0.169717    0.583273    0.494148    11.00000    0.04630    0.04074 =
         0.06190    0.00936    0.01279   -0.00845
AFIX 137
H14A  2    0.148559    0.599936    0.528952    11.00000   -1.50000
H14B  2    0.174180    0.565540    0.529864    11.00000   -1.50000
H14C  2    0.120387    0.580142    0.446465    11.00000   -1.50000
AFIX   0
C15   1    0.310968    0.563296    0.403442    11.00000    0.06054    0.03786 =
         0.03957   -0.00195   -0.00101    0.00962
AFIX 137
H15A  2    0.266521    0.561142    0.352005    11.00000   -1.50000
H15B  2    0.308590    0.545316    0.437981    11.00000   -1.50000
H15C  2    0.380112    0.566695    0.386389    11.00000   -1.50000
AFIX   0
C16   1    0.429901    0.690901    0.372365    11.00000    0.03989    0.03315 =
         0.02468    0.00036   -0.00601   -0.00866
AFIX  13
H16   2    0.469365    0.687269    0.427460    11.00000   -1.20000
AFIX   0
C17   1    0.504013    0.688248    0.296828    11.00000    0.04944    0.06326 =
         0.07888   -0.02528    0.02468   -0.02811
AFIX 137
H17A  2    0.530429    0.668148    0.294750    11.00000   -1.50000
H17B  2    0.559906    0.702089    0.306315    11.00000   -1.50000
H17C  2    0.467908    0.692853    0.242328    11.00000   -1.50000
AFIX   0
C18   1    0.385394    0.722400    0.375999    11.00000    0.05626    0.03193 =
         0.03381    0.00632    0.00108   -0.00628
AFIX 137
H18A  2    0.354341    0.727523    0.319805    11.00000   -1.50000
H18B  2    0.439310    0.736430    0.390952    11.00000   -1.50000
H18C  2    0.334419    0.723145    0.419537    11.00000   -1.50000
AFIX   0
C19   1    0.396984    0.702206    0.626795    11.00000    0.01770    0.02161 =
         0.01410    0.00124   -0.00087   -0.00018
C20   1    0.439761    0.749701    0.580573    11.00000    0.02701    0.02704 =
         0.03128    0.01041   -0.00256   -0.00350
AFIX  43
H20   2    0.478375    0.765388    0.558888    11.00000   -1.20000
AFIX   0
C21   1    0.344234    0.751205    0.607881    11.00000    0.03360    0.02028 =
         0.03453    0.00976   -0.00175    0.00117
AFIX  43
H21   2    0.302681    0.768190    0.607754    11.00000   -1.20000
AFIX   0
C22   1    0.574167    0.710352    0.571556    11.00000    0.01961    0.03106 =
         0.02285    0.00167    0.00364   -0.00792
AFIX  23
H22A  2    0.593620    0.719981    0.517746    11.00000   -1.20000
H22B  2    0.573520    0.688850    0.561433    11.00000   -1.20000
AFIX   0
C23   1    0.775939    0.744463    0.619860    11.00000    0.02326    0.03957 =
         0.03917    0.00896   -0.00703   -0.00543
AFIX 137
H23A  2    0.830373    0.746599    0.663860    11.00000   -1.50000
H23B  2    0.746504    0.763794    0.606730    11.00000   -1.50000
H23C  2    0.802924    0.736065    0.567701    11.00000   -1.50000
AFIX   0
C24   1    0.613666    0.736654    0.754956    11.00000    0.04184    0.04089 =
         0.03042   -0.00608   -0.00513    0.00596
AFIX 137
H24A  2    0.558234    0.724163    0.772790    11.00000   -1.50000
H24B  2    0.587360    0.756041    0.738081    11.00000   -1.50000
H24C  2    0.663333    0.738856    0.802845    11.00000   -1.50000
AFIX   0
C25   1    0.222317    0.719175    0.679042    11.00000    0.02198    0.01829 =
         0.02372    0.00516    0.00027    0.00631
C26   1    0.215949    0.731319    0.763273    11.00000    0.02680    0.01854 =
         0.03288   -0.00011    0.00173    0.01155
C27   1    0.120567    0.731304    0.799244    11.00000    0.03550    0.02996 =
         0.02685   -0.00093    0.00418    0.01038
AFIX  43
H27   2    0.113635    0.739159    0.855123    11.00000   -1.20000
AFIX   0
C28   1    0.034375    0.719760    0.753575    11.00000    0.01931    0.03497 =
         0.04038    0.00489    0.01105    0.01139
AFIX  43
H28   2   -0.029245    0.720087    0.778994    11.00000   -1.20000
AFIX   0
C29   1    0.043010    0.707947    0.671487    11.00000    0.02027    0.03059 =
         0.03582   -0.00051   -0.00123    0.00188
AFIX  43
H29   2   -0.014974    0.700119    0.642003    11.00000   -1.20000
AFIX   0
C30   1    0.137186    0.707416    0.631126    11.00000    0.02509    0.02275 =
         0.02550    0.00346   -0.00266    0.00270
C31   1    0.308978    0.743607    0.814382    11.00000    0.02903    0.03135 =
         0.03020   -0.00696   -0.00100   -0.00070
AFIX  13
H31   2    0.367138    0.742877    0.775784    11.00000   -1.20000
AFIX   0
C32   1    0.336540    0.724486    0.893639    11.00000    0.04811    0.03860 =
         0.03832   -0.00507   -0.01587    0.00119
AFIX 137
H32A  2    0.281603    0.725150    0.933553    11.00000   -1.50000
H32B  2    0.398361    0.732025    0.922281    11.00000   -1.50000
H32C  2    0.347179    0.704126    0.875466    11.00000   -1.50000
AFIX   0
C33   1    0.293900    0.776318    0.840407    11.00000    0.05424    0.03720 =
         0.07370   -0.00636   -0.01372    0.00203
AFIX 137
H33A  2    0.275370    0.787937    0.789168    11.00000   -1.50000
H33B  2    0.356667    0.783982    0.867075    11.00000   -1.50000
H33C  2    0.240170    0.777626    0.881360    11.00000   -1.50000
AFIX   0
C34   1    0.144644    0.694692    0.540401    11.00000    0.02218    0.05547 =
         0.02436   -0.00459   -0.00360    0.00051
AFIX  13
H34   2    0.217678    0.693391    0.527833    11.00000   -1.20000
AFIX   0
C35   1    0.100139    0.663383    0.533633    11.00000    0.04574    0.05952 =
         0.04843   -0.02500    0.00684   -0.00195
AFIX 137
H35A  2    0.135737    0.650500    0.575210    11.00000   -1.50000
H35B  2    0.107929    0.655773    0.475463    11.00000   -1.50000
H35C  2    0.028490    0.663996    0.545930    11.00000   -1.50000
AFIX   0
C36   1    0.093547    0.715522    0.473064    11.00000    0.08502    0.07231 =
         0.02859    0.00693   -0.00419    0.01041
AFIX 137
H36A  2    0.022510    0.718060    0.485772    11.00000   -1.50000
H36B  2    0.098419    0.707013    0.415617    11.00000   -1.50000
H36C  2    0.127375    0.734677    0.475188    11.00000   -1.50000
AFIX   0
C37   1    0.407423    0.638698    0.943179    11.00000    0.01513    0.02174 =
         0.01613    0.00485   -0.00130    0.00557
C38   1    0.370848    0.664846    1.067899    11.00000    0.02852    0.03342 =
         0.01956   -0.01166   -0.00076   -0.00298
AFIX  43
H38   2    0.337351    0.671031    1.117366    11.00000   -1.20000
AFIX   0
C39   1    0.454616    0.677142    1.036199    11.00000    0.03031    0.02368 =
         0.02286   -0.00926   -0.00284   -0.00501
AFIX  43
H39   2    0.491027    0.693394    1.059908    11.00000   -1.20000
AFIX   0
C40   1    0.562147    0.669083    0.906394    11.00000    0.02816    0.02805 =
         0.01794    0.00026   -0.00209   -0.00614
AFIX  23
H40A  2    0.556173    0.690178    0.891210    11.00000   -1.20000
H40B  2    0.553377    0.657722    0.852378    11.00000   -1.20000
AFIX   0
C41   1    0.783142    0.692413    0.915428    11.00000    0.02428    0.03744 =
         0.03675    0.00009    0.00059   -0.00248
AFIX 137
H41A  2    0.851363    0.689497    0.940346    11.00000   -1.50000
H41B  2    0.757458    0.711527    0.933616    11.00000   -1.50000
H41C  2    0.784695    0.691881    0.852636    11.00000   -1.50000
AFIX   0
C42   1    0.701488    0.660815    1.076353    11.00000    0.04212    0.06891 =
         0.03412    0.00734   -0.00614    0.00229
AFIX 137
H42A  2    0.652669    0.646270    1.095125    11.00000   -1.50000
H42B  2    0.684366    0.680219    1.098898    11.00000   -1.50000
H42C  2    0.769168    0.655251    1.097932    11.00000   -1.50000
AFIX   0
C43   1    0.257965    0.621952    1.034980    11.00000    0.02230    0.02535 =
         0.01307   -0.00521    0.00255   -0.00150
C44   1    0.157030    0.631946    1.014876    11.00000    0.02098    0.02745 =
         0.02210   -0.00570   -0.00003    0.00039
C45   1    0.076910    0.615840    1.050790    11.00000    0.02047    0.04231 =
         0.03545   -0.00045   -0.00015   -0.00317
AFIX  43
H45   2    0.009572    0.622250    1.040038    11.00000   -1.20000
AFIX   0
C46   1    0.095048    0.590866    1.101395    11.00000    0.02979    0.05247 =
         0.03407    0.00307    0.00628   -0.01267
AFIX  43
H46   2    0.040367    0.580471    1.124283    11.00000   -1.20000
AFIX   0
C47   1    0.194581    0.581116    1.118443    11.00000    0.03393    0.03547 =
         0.02675    0.00800    0.00230   -0.00588
AFIX  43
H47   2    0.206027    0.563973    1.152255    11.00000   -1.20000
AFIX   0
C48   1    0.277808    0.596341    1.086224    11.00000    0.02213    0.03158 =
         0.01724   -0.00071    0.00150    0.00083
C49   1    0.132690    0.659237    0.958242    11.00000    0.02092    0.02899 =
         0.03226    0.00501   -0.00057    0.00170
AFIX  13
H49   2    0.196523    0.665855    0.932504    11.00000   -1.20000
AFIX   0
C50   1    0.055858    0.651810    0.883961    11.00000    0.03524    0.04135 =
         0.04370    0.00421   -0.00932    0.00098
AFIX 137
H50A  2    0.081656    0.635534    0.850031    11.00000   -1.50000
H50B  2    0.045617    0.669119    0.847137    11.00000   -1.50000
H50C  2   -0.008350    0.646073    0.907678    11.00000   -1.50000
AFIX   0
C51   1    0.093868    0.684730    1.014382    11.00000    0.04524    0.03643 =
         0.05436   -0.00350    0.00825    0.00702
AFIX 137
H51A  2    0.030793    0.678816    1.039760    11.00000   -1.50000
H51B  2    0.082039    0.702213    0.978570    11.00000   -1.50000
H51C  2    0.144287    0.689242    1.060227    11.00000   -1.50000
AFIX   0
C52   1    0.386958    0.586374    1.108310    11.00000    0.02870    0.03124 =
         0.02966    0.00350    0.00410    0.00240
AFIX  13
H52   2    0.429195    0.592875    1.060210    11.00000   -1.20000
AFIX   0
C53   1    0.430105    0.601663    1.192492    11.00000    0.04143    0.06035 =
         0.03854   -0.00507   -0.01191    0.00588
AFIX 137
H53A  2    0.429973    0.623042    1.184442    11.00000   -1.50000
H53B  2    0.499171    0.594899    1.205074    11.00000   -1.50000
H53C  2    0.388086    0.596586    1.240469    11.00000   -1.50000
AFIX   0
C54   1    0.398466    0.552377    1.116544    11.00000    0.04599    0.03678 =
         0.04853    0.01132   -0.00487    0.00282
AFIX 137
H54A  2    0.361636    0.545437    1.165776    11.00000   -1.50000
H54B  2    0.469898    0.547356    1.125023    11.00000   -1.50000
H54C  2    0.371104    0.542953    1.064012    11.00000   -1.50000
AFIX   0
C55   1    0.454029    0.575831    0.863609    11.00000    0.02412    0.01958 =
         0.01604   -0.00214    0.00374   -0.00129
C56   1    0.541554    0.537161    0.934317    11.00000    0.03697    0.02043 =
         0.03129    0.00710    0.00158    0.00490
AFIX  43
H56   2    0.588312    0.527127    0.971624    11.00000   -1.20000
AFIX   0
C57   1    0.472565    0.524861    0.877616    11.00000    0.03966    0.01725 =
         0.03232    0.00052   -0.00077    0.00343
AFIX  43
H57   2    0.461499    0.504439    0.868685    11.00000   -1.20000
AFIX   0
C58   1    0.595728    0.589043    0.974295    11.00000    0.01961    0.02746 =
         0.02050    0.00272   -0.00659    0.00284
AFIX  23
H58A  2    0.605901    0.582075    1.034241    11.00000   -1.20000
H58B  2    0.561495    0.608366    0.975917    11.00000   -1.20000
AFIX   0
C59   1    0.828070    0.577727    0.997080    11.00000    0.03038    0.05616 =
         0.06539    0.01511   -0.00437    0.00276
AFIX 137
H59A  2    0.892901    0.579767    0.970030    11.00000   -1.50000
H59B  2    0.813833    0.556839    1.006247    11.00000   -1.50000
H59C  2    0.830829    0.587993    1.052425    11.00000   -1.50000
AFIX   0
C60   1    0.723881    0.575713    0.817251    11.00000    0.06370    0.04280 =
         0.04390    0.00104    0.01673   -0.00881
AFIX 137
H60A  2    0.671182    0.584576    0.779690    11.00000   -1.50000
H60B  2    0.710051    0.554689    0.824083    11.00000   -1.50000
H60C  2    0.789384    0.578255    0.791674    11.00000   -1.50000
AFIX   0
C61   1    0.349824    0.540429    0.763551    11.00000    0.03419    0.01038 =
         0.02905    0.00052   -0.00658   -0.00385
C62   1    0.390393    0.530383    0.685267    11.00000    0.03752    0.01886 =
         0.03312   -0.00022   -0.00209   -0.00182
C63   1    0.321937    0.518845    0.620946    11.00000    0.05183    0.02829 =
         0.02595   -0.00801   -0.00101   -0.00188
AFIX  43
H63   2    0.346747    0.511659    0.568714    11.00000   -1.20000
AFIX   0
C64   1    0.217680    0.517994    0.634092    11.00000    0.05298    0.02942 =
         0.03335   -0.00611   -0.01105   -0.01143
AFIX  43
H64   2    0.173230    0.509875    0.591042    11.00000   -1.20000
AFIX   0
C65   1    0.179011    0.528933    0.709569    11.00000    0.03579    0.03955 =
         0.03860   -0.00526   -0.00051   -0.00756
AFIX  43
H65   2    0.108339    0.528745    0.716110    11.00000   -1.20000
AFIX   0
C66   1    0.243431    0.540390    0.777083    11.00000    0.03704    0.02106 =
         0.03215   -0.00527    0.00012   -0.00521
C67   1    0.504640    0.531547    0.669497    11.00000    0.04156    0.03427 =
         0.02498   -0.00900    0.00087    0.00391
AFIX  13
H67   2    0.539228    0.540653    0.721230    11.00000   -1.20000
AFIX   0
C68   1    0.550816    0.500458    0.657113    11.00000    0.06430    0.04563 =
         0.06790   -0.00290    0.00962    0.01930
AFIX 137
H68A  2    0.537426    0.488167    0.707004    11.00000   -1.50000
H68B  2    0.623691    0.502231    0.651381    11.00000   -1.50000
H68C  2    0.520409    0.491398    0.605157    11.00000   -1.50000
AFIX   0
C69   1    0.525045    0.551590    0.590144    11.00000    0.04751    0.04647 =
         0.05380    0.00278    0.01250   -0.00083
AFIX 137
H69A  2    0.496206    0.542387    0.537804    11.00000   -1.50000
H69B  2    0.597805    0.554017    0.585105    11.00000   -1.50000
H69C  2    0.493869    0.570884    0.597966    11.00000   -1.50000
AFIX   0
C70   1    0.202201    0.550776    0.862527    11.00000    0.03800    0.05897 =
         0.04384   -0.02431   -0.00054   -0.01432
AFIX  13
H70   2    0.253586    0.563987    0.891212    11.00000   -1.20000
AFIX   0
C71   1    0.102800    0.569084    0.845540    11.00000    0.06833    0.07648 =
         0.07845   -0.02870    0.01579    0.01716
AFIX 137
H71A  2    0.114840    0.584632    0.803655    11.00000   -1.50000
H71B  2    0.082505    0.577947    0.899444    11.00000   -1.50000
H71C  2    0.049182    0.556070    0.822948    11.00000   -1.50000
AFIX   0
C72   1    0.185353    0.523916    0.923419    11.00000    0.10130    0.08826 =
         0.03831   -0.00254    0.02006   -0.01779
AFIX 137
H72A  2    0.136547    0.510370    0.895874    11.00000   -1.50000
H72B  2    0.159578    0.530934    0.977720    11.00000   -1.50000
H72C  2    0.249407    0.513661    0.934707    11.00000   -1.50000
AFIX   0
N1    3    0.569314    0.629764    0.558954    11.00000    0.01782    0.02492 =
         0.02131   -0.00230   -0.00023    0.00073
N2    3    0.443466    0.633846    0.464131    11.00000    0.01737    0.02645 =
         0.01635   -0.00532   -0.00162    0.00453
N3    3    0.470167    0.719982    0.590986    11.00000    0.01723    0.02116 =
         0.02282    0.00165   -0.00091   -0.00051
N4    3    0.318020    0.722767    0.636584    11.00000    0.02059    0.01360 =
         0.02659    0.00399   -0.00020    0.00094
N5    3    0.477539    0.661461    0.962070    11.00000    0.02029    0.02029 =
         0.01768   -0.00135   -0.00185   -0.00204
N6    3    0.342745    0.640951    1.013017    11.00000    0.02084    0.01984 =
         0.01747   -0.00132    0.00297    0.00127
N7    3    0.529022    0.567820    0.926026    11.00000    0.02949    0.01721 =
         0.02138    0.00092   -0.00044    0.00462
N8    3    0.420776    0.547992    0.834763    11.00000    0.03516    0.01521 =
         0.02361   -0.00129   -0.00071    0.00022
NI1   7    0.399009    0.659093    0.643812    11.00000    0.01706    0.01711 =
         0.01514    0.00015   -0.00077    0.00036
NI2   7    0.400931    0.615522    0.837370    11.00000    0.01827    0.01626 =
         0.01470   -0.00121    0.00013    0.00031
O1    4    0.728171    0.687161    0.689081    11.00000    0.03651    0.02881 =
         0.02482   -0.00068   -0.00887    0.00151
O2    4    0.743222    0.630259    0.916767    11.00000    0.03277    0.02677 =
         0.06221    0.00176    0.01815   -0.00262
P1    6    0.346390    0.613294    0.694015    11.00000    0.02804    0.01864 =
         0.01677   -0.00045   -0.00160   -0.00319
P2    6    0.304911    0.651241    0.763408    11.00000    0.02208    0.02277 =
         0.01817    0.00202    0.00284    0.00454
SI1   5    0.752680    0.655040    0.641210    11.00000    0.01988    0.02858 =
         0.02206    0.00197   -0.00464    0.00085
SI2   5    0.675307    0.719166    0.661071    11.00000    0.02362    0.02611 =
         0.02265    0.00119   -0.00313   -0.00301
SI3   5    0.698090    0.662193    0.953405    11.00000    0.02269    0.02850 =
         0.02928    0.00178    0.00064   -0.00323
SI4   5    0.725849    0.594171    0.925307    11.00000    0.02477    0.02733 =
         0.03430    0.00338    0.00290    0.00171
HKLF 4

REM  CGDippSiOSiNiP4Te_0m_a.res in P2(1)/n
REM R1 =  0.0640 for   11455 Fo > 4sig(Fo)  and  0.0907 for all   15521 data
REM    835 parameters refined using      0 restraints

END

WGHT      0.0791     14.9678

REM Highest difference peak  0.434,  deepest hole -0.672,  1-sigma level  0.089
Q1    1   0.6867  0.6623  1.0256  11.00000  0.05    0.43
Q2    1   0.0876  0.6016  0.5193  11.00000  0.05    0.43
Q3    1   0.1769  0.7208  0.6415  11.00000  0.05    0.42
Q4    1   0.8092  0.6433  0.6689  11.00000  0.05    0.42
Q5    1   0.3370  0.6202  0.8283  11.00000  0.05    0.41
Q6    1   0.9422  0.6258  0.7005  11.00000  0.05    0.41
Q7    1   0.0810  0.5817  0.4491  11.00000  0.05    0.40
Q8    1   0.3908  0.6788  0.6159  11.00000  0.05    0.39
Q9    1   0.3877  0.6192  0.8981  11.00000  0.05    0.39
Q10   1   0.4131  0.5945  1.1464  11.00000  0.05    0.37
Q11   1   0.6472  0.7209  0.7230  11.00000  0.05    0.37
Q12   1   0.2179  0.7328  0.7072  11.00000  0.05    0.36
Q13   1   0.0654  0.5555  0.9547  11.00000  0.05    0.36
Q14   1   0.1467  0.5877  0.5616  11.00000  0.05    0.35
Q15   1   0.3667  0.6135  0.7795  11.00000  0.05    0.35
Q16   1   0.5559  0.5181  0.7024  11.00000  0.05    0.35
Q17   1   0.6613  0.5853  0.9591  11.00000  0.05    0.35
Q18   1   0.0238  0.5527  0.8576  11.00000  0.05    0.35
Q19   1   0.3850  0.8545  0.7952  11.00000  0.05    0.34
Q20   1   0.2219  0.5876  0.4675  11.00000  0.05    0.34
;
_shelx_res_checksum   70818

_shelx_hkl_file
;
   1   0   0    0.20    0.20
  -1   0   0   -0.50    0.50
  -2   0   0   -0.20    1.80
  -3   0   0   -3.70    3.30
   3   0   0   -4.50    2.80
  -4   0   0 2052.99  108.49
   4   0   0 1911.41  107.99
  -4   0   0 1985.10  108.59
  -5   0   0   -3.00    4.50
  -5   0   0   -5.20    4.50
  -5   0   0   19.50   13.50
   5   0   0   -5.60    3.40
  -6   0   0 1109.69   64.59
   6   0   0 1115.69   63.59
  -6   0   0 1100.79   71.89
  -6   0   0 1189.58   64.29
  -7   0   0    4.90   14.90
  -7   0   0   -0.40    6.10
   7   0   0    2.80    4.90
  -7   0   0   -1.40    5.80
  -8   0   0   11.00    7.50
   8   0   0    5.10    5.40
  -8   0   0   13.50    6.70
  -8   0   0   13.70   16.90
   9   0   0   -9.00    5.30
  -9   0   0   -8.70    7.80
  -9   0   0   -4.50    6.70
  10   0   0  507.65   33.30
 -10   0   0  524.55   34.30
 -10   0   0  562.44   36.30
 -11   0   0    7.10   11.20
 -11   0   0   -4.00    8.40
  11   0   0   -5.00    7.20
 -12   0   0   48.10   14.60
  12   0   0   12.20    9.10
 -12   0   0   17.90    9.70
  13   0   0    2.10    8.70
 -13   0   0    0.80    9.40
 -13   0   0    9.50   13.20
 -14   0   0  214.18   25.90
 -14   0   0  228.98   22.40
  14   0   0  259.97   22.70
 -15   0   0   -7.20   15.00
  15   0   0   16.10   10.70
 -15   0   0    3.40   10.50
 -16   0   0  120.79   24.50
  16   0   0  166.38   20.10
  -1  -1   0    0.10    1.30
   1  -1   0    0.00    0.20
  -1  -1   0    0.40    0.50
   1   1   0    0.00    0.30
  -1   1   0    0.70    0.90
   2  -1   0    3.60    1.40
  -2  -1   0    2.10    2.00
  -2   1   0    8.80    2.10
  -3  -1   0  688.73   36.40
   3  -1   0  624.64   36.00
   3   1   0  627.24   36.00
  -3   1   0  631.64   36.10
   4  -1   0   -5.10    3.10
  -4  -1   0    9.60    4.80
  -4  -1   0   -5.20    4.60
   4   1   0    2.70    3.50
  -4   1   0   -3.30    4.20
  -4   1   0    1.00    4.00
  -5  -1   0   16.50    5.60
   5  -1   0   13.50    4.30
  -5  -1   0   12.40    6.00
  -5   1   0    7.80    5.40
   5   1   0    9.40    4.20
  -5   1   0   17.30   14.00
  -5   1   0   13.50    5.40
   6  -1   0  275.77   18.20
  -6  -1   0  256.07   19.30
  -6  -1   0  283.77   28.10
  -6  -1   0  271.47   19.10
  -6  -1   0  272.27   18.70
  -6   1   0  293.37   19.50
  -6   1   0  274.07   18.80
   6   1   0  273.37   18.30
  -6   1   0  291.87   29.50
  -7  -1   0  117.09   12.70
  -7  -1   0  135.99   13.30
   7  -1   0  139.89   11.80
  -7  -1   0  120.19   12.20
  -7  -1   0  122.69   23.10
  -7   1   0  166.08   13.20
  -7   1   0  148.49   13.30
   7   1   0  143.89   12.00
  -7   1   0  125.89   23.60
   8  -1   0   42.90    8.00
  -8  -1   0   55.49    9.10
  -8  -1   0   33.80   19.00
  -8  -1   0   62.29   10.30
   8   1   0   53.49    8.50
  -8   1   0   41.00    9.40
  -8   1   0   56.29   20.30
  -9  -1   0  224.28   18.20
   9  -1   0  218.48   17.20
  -9  -1   0  302.07   20.80
   9   1   0  204.18   17.20
  -9   1   0  214.58   17.90
  -9   1   0  207.58   19.30
 -10  -1   0   34.60   11.10
 -10  -1   0   14.90    8.00
  10  -1   0    8.80    6.80
 -10   1   0   11.10    9.50
  10   1   0    2.90    6.50
 -10   1   0    7.90    7.60
  11  -1   0    8.50    7.60
 -11  -1   0    3.80   10.20
 -11  -1   0    0.10    9.00
 -11   1   0    7.00   10.70
 -11   1   0    5.60    8.70
  11   1   0   11.30    7.40
 -12  -1   0  108.79   17.50
 -12  -1   0   88.09   14.30
  12  -1   0   93.09   13.00
  12   1   0   86.19   12.80
 -12   1   0  113.89   15.10
 -12   1   0  107.49   18.00
 -13  -1   0    7.70   10.30
 -13  -1   0   39.70   15.80
  13  -1   0   14.30    8.60
 -13   1   0   -6.20    9.60
  13   1   0  -14.00    7.40
 -13   1   0    9.10   12.60
 -14  -1   0  100.49   16.40
  14  -1   0  104.49   14.30
 -14   1   0   98.29   16.10
 -14   1   0   78.49   18.90
  14   1   0  108.39   16.20
 -15  -1   0  174.88   24.90
  15  -1   0  170.78   19.80
 -15  -1   0  178.48   20.40
 -15   1   0  162.08   19.00
 -15   1   0  135.99   24.70
  15   1   0  192.58   20.50
  16  -1   0   27.90   12.20
 -16  -1   0   68.79   20.10
 -16  -1   0    8.20   13.00
 -16   1   0   85.39   21.40
  16   1   0   54.79   13.60
   0  -2   0    0.70    1.60
   0  -2   0    1.00    0.80
   0   2   0    2.10    1.10
   0   2   0   -0.30    0.30
   0   2   0    0.50    4.30
  -1  -2   0   -0.50    1.40
   1  -2   0    0.00    0.20
   1  -2   0    0.10    0.30
  -1  -2   0   -0.60    0.60
   1   2   0   -1.20    0.70
  -1   2   0   -0.10    0.90
   1   2   0    0.00    0.20
  -1   2   0   -0.80    1.00
  -3  -2   0 9705.13  522.65
  -3  -2   0 9505.85  522.55
   3  -2   0 9788.62  522.45
  -3   2   0 9999.00  522.55
   3   2   0 9648.13  522.55
  -4  -2   0   33.30    5.90
  -4  -2   0   27.40    5.80
  -4  -2   0   29.20    5.80
   4  -2   0   28.80    4.90
   4   2   0   28.00    5.00
  -4   2   0   38.40    5.70
  -4   2   0   25.70    5.70
  -5  -2   0  604.64   35.50
   5  -2   0  613.74   35.20
  -5  -2   0  609.64   35.80
  -5  -2   0  591.34   36.00
  -5   2   0  633.64   35.70
  -5   2   0  632.14   36.00
  -5   2   0  582.04   44.50
   5   2   0  589.04   35.30
  -6  -2   0    4.30    5.80
   6  -2   0    1.70    4.50
  -6  -2   0   -3.30    5.20
  -6  -2   0   -3.60    5.40
  -6  -2   0   15.20   13.10
  -6   2   0   22.30   16.40
  -6   2   0    1.80    5.50
   6   2   0    2.20    4.70
  -6   2   0   10.10    5.50
  -7  -2   0  121.39   11.90
  -7  -2   0   96.69   20.50
  -7  -2   0  128.29   13.60
  -7  -2   0  137.09   12.70
   7  -2   0  127.19   11.10
  -7   2   0  108.49   23.80
   7   2   0  122.49   11.30
  -7   2   0  128.99   12.10
  -7   2   0  110.99   12.10
  -8  -2   0   -1.20    6.20
  -8  -2   0    7.50    7.20
  -8  -2   0   28.30   18.20
   8  -2   0   10.90    5.70
  -8   2   0   15.10    7.70
  -8   2   0   -1.80   17.20
   8   2   0    2.50    5.70
  -9  -2   0  202.28   17.40
   9  -2   0  204.98   16.10
  -9  -2   0  192.28   18.50
  -9   2   0  193.28   18.40
  -9   2   0  221.38   17.10
   9   2   0  215.68   16.80
  10  -2   0   -3.30    6.10
 -10  -2   0   -8.70    8.60
 -10  -2   0  -15.60    6.90
 -10   2   0   -1.70    8.80
  10   2   0   13.80    7.40
 -10   2   0   -2.60    7.40
 -11  -2   0   80.39   15.60
  11  -2   0   83.79   12.80
 -11  -2   0  105.19   15.40
 -11   2   0  120.59   16.40
 -11   2   0   87.19   13.40
  11   2   0   97.79   12.60
  12  -2   0    3.70    8.40
 -12  -2   0    1.10    9.10
 -12  -2   0   20.30   13.80
  12   2   0   -2.40    7.60
 -12   2   0   22.30   13.20
 -12   2   0   22.70    9.80
 -13  -2   0  183.98   20.70
 -13  -2   0  180.88   22.10
  13  -2   0  146.79   17.10
  13   2   0  165.48   17.30
 -13   2   0  168.08   23.80
 -13   2   0  144.19   19.30
 -14  -2   0   -7.40   13.50
  14  -2   0   13.40    9.80
 -14  -2   0   14.50   10.80
  14   2   0    4.50    9.40
 -14   2   0   40.10   18.10
 -14   2   0   17.80   11.20
 -15  -2   0   -4.70   10.80
  15  -2   0    6.90    9.90
 -15   2   0   17.50   11.50
 -15   2   0   47.80   22.10
  15   2   0   27.10   11.20
 -16  -2   0   12.10   17.30
 -16  -2   0   11.60   12.70
 -16   2   0   17.50   17.70
  16   2   0   16.90   11.40
   0  -3   0   -0.10    0.10
   0  -3   0    0.20    0.20
   0  -3   0   -1.40    0.90
   0   3   0    0.00    0.20
   0   3   0   -0.90    0.80
   0   3   0   -0.20    0.60
  -1  -3   0   -0.40    0.80
   1  -3   0   -1.00    0.60
  -1  -3   0    0.10    1.40
   1  -3   0    0.20    0.50
  -1   3   0   -0.60    1.10
   1   3   0    0.30    0.50
   1   3   0    0.20    1.00
   2   3   0 1316.87   67.79
  -2   3   0 1304.17   67.39
  -2   3   0 1109.89   67.39
  -3  -3   0 1708.53   93.99
   3  -3   0 1683.43   93.69
  -3  -3   0 1781.72   94.09
   3   3   0 1733.03   93.99
  -3   3   0 1707.43   93.79
  -4  -3   0  274.17   18.00
  -4  -3   0  275.57   17.70
   4  -3   0  268.07   16.90
  -4  -3   0  265.17   17.50
  -4   3   0  272.17   17.50
  -4   3   0  267.07   17.20
  -4   3   0  251.57   26.30
   4   3   0  293.27   17.40
  -5  -3   0   97.29    9.60
   5  -3   0   75.29    8.10
  -5  -3   0   86.09    9.30
  -5  -3   0   74.79    9.10
  -5   3   0   69.39    8.60
  -5   3   0   89.09    9.20
  -5   3   0  121.59   21.20
   5   3   0   79.59    8.40
  -6  -3   0 1107.79   61.19
  -6  -3   0 1041.70   66.39
   6  -3   0 1049.00   59.79
  -6  -3   0 1029.00   60.29
  -6  -3   0 1020.30   60.39
  -6   3   0  994.30   70.19
   6   3   0 1069.19   60.09
  -6   3   0 1082.19   60.79
  -6   3   0 1128.29   60.39
  -7  -3   0  439.16   28.10
   7  -3   0  433.86   26.50
  -7  -3   0  425.36   35.50
  -7  -3   0  411.76   27.20
   7   3   0  422.76   26.90
  -7   3   0  437.16   27.30
  -7   3   0  465.85   40.80
  -7   3   0  404.46   27.60
  -8  -3   0   17.10    7.20
  -8  -3   0   19.20    8.40
  -8  -3   0   32.70   17.80
   8  -3   0   26.00    6.60
  -8   3   0   49.90   20.50
  -8   3   0   33.20    8.80
   8   3   0   31.90    7.30
  -9  -3   0  157.68   14.90
   9  -3   0  138.49   13.10
  -9  -3   0  144.49   15.60
   9   3   0  132.49   13.30
  -9   3   0  110.09   14.70
 -10  -3   0    9.30    9.90
 -10  -3   0   23.20    8.90
  10  -3   0    8.80    6.90
 -10   3   0   -4.50    9.80
 -10   3   0    7.80    7.60
  10   3   0   20.50    7.60
  11  -3   0  318.67   24.10
 -11  -3   0  358.26   25.70
 -11  -3   0  341.77   28.50
 -11   3   0  288.67   26.50
  11   3   0  376.76   24.80
 -11   3   0  317.97   25.80
 -12  -3   0    8.90    9.70
  12  -3   0   15.50    7.90
 -12  -3   0   25.60   13.20
 -12   3   0   16.50   12.30
  12   3   0    6.40    8.30
 -12   3   0   18.80    9.40
  13  -3   0   32.70   10.20
 -13  -3   0   61.59   17.10
 -13  -3   0   35.70   11.80
 -13   3   0   23.10   11.30
 -13   3   0   23.40   14.50
  13   3   0   53.39   10.60
 -14  -3   0   14.30   15.10
 -14  -3   0   32.70   12.50
  14  -3   0   10.60    9.00
  14   3   0   16.00   10.10
 -14   3   0    8.90   10.70
 -14   3   0   14.30   16.90
  15  -3   0  101.39   16.40
 -15  -3   0   53.29   23.50
 -15  -3   0   64.49   15.50
 -15   3   0   82.29   15.80
 -15   3   0   87.19   25.30
  15   3   0   81.89   15.10
 -16  -3   0   51.99   26.60
 -16  -3   0   17.00   13.20
 -16   3   0   47.40   23.80
  16   3   0   34.90   11.80
   0  -4   0    1.50    2.50
   0  -4   0   -0.10    0.20
   0  -4   0    0.00    0.80
   0   4   0    0.00    2.60
   0   4   0   -1.10    1.00
   0   4   0   -0.30    0.60
  -1  -4   0   -0.80    1.50
   1  -4   0   -0.50    0.70
  -1  -4   0    0.50    1.10
   1   4   0    1.10    1.30
   1   4   0   -3.00    3.60
   1   4   0    1.70    1.00
  -1   4   0   -1.30    1.10
  -2  -4   0  324.77   20.20
  -2   4   0  359.66   19.80
  -2   4   0  354.56   19.90
   2   4   0  357.26   20.20
  -3  -4   0 2812.92  150.58
  -3  -4   0 2696.83  150.48
   3  -4   0 2741.73  150.18
  -3   4   0 2806.42  149.99
  -3   4   0 2805.32  150.18
   3   4   0 2800.12  150.48
   4  -4   0  447.16   25.70
  -4  -4   0  447.26   26.50
  -4  -4   0  412.06   26.20
  -4  -4   0  444.76   26.40
  -4   4   0  426.26   25.80
  -4   4   0  432.36   26.10
   4   4   0  461.35   26.20
  -4   4   0  423.76   34.20
   5  -4   0   25.80    5.00
  -5  -4   0   24.60    5.90
  -5  -4   0   29.10    6.10
  -5  -4   0   34.70    6.90
  -5   4   0   34.60   17.40
   5   4   0   31.60    5.80
  -5   4   0   24.60    6.30
  -5   4   0   23.00    5.60
   6  -4   0 1488.55   82.29
  -6  -4   0 1471.05   83.39
  -6  -4   0 1449.85   82.69
  -6  -4   0 1537.75   83.29
  -6   4   0 1429.36   93.19
   6   4   0 1490.55   82.59
  -6   4   0 1488.75   83.09
  -6   4   0 1482.95   82.59
  -7  -4   0   -2.80    5.90
  -7  -4   0   -4.30    5.70
  -7  -4   0  -11.80   12.20
   7  -4   0   -2.50    4.60
  -7   4   0   -1.20   16.00
   7   4   0    4.70    5.20
  -7   4   0    1.00    6.60
  -7   4   0    4.40    5.50
  -8  -4   0  187.98   26.00
   8  -4   0  146.89   12.70
  -8  -4   0  149.19   14.90
  -8  -4   0  121.09   13.40
  -8   4   0  168.28   15.40
  -8   4   0  202.98   30.90
  -8   4   0  178.38   16.90
   8   4   0  131.69   13.10
   9  -4   0  167.68   14.60
  -9  -4   0  167.98   17.20
  -9  -4   0  167.98   16.00
  -9   4   0  149.39   16.30
   9   4   0  178.98   15.30
  10  -4   0  139.49   13.00
 -10  -4   0  121.69   14.90
 -10  -4   0  111.19   16.20
 -10   4   0  149.69   16.40
  10   4   0  129.79   13.70
  11  -4   0  119.99   13.90
 -11  -4   0  147.59   18.30
 -11  -4   0  154.88   16.50
 -11   4   0  143.69   17.90
  11   4   0  140.09   14.80
 -11   4   0  168.18   16.50
  12  -4   0   78.49   12.40
 -12  -4   0  103.69   18.20
 -12  -4   0   59.29   13.30
 -12   4   0   91.89   17.90
  12   4   0   84.09   13.30
 -12   4   0   70.49   13.40
  13  -4   0   21.10    9.00
 -13  -4   0   13.40   10.50
 -13  -4   0    0.30   13.40
  13   4   0   24.30    9.50
 -13   4   0    6.90   10.30
 -13   4   0    9.80   13.60
 -14  -4   0   56.19   20.60
  14  -4   0   14.10    9.30
 -14  -4   0   17.50   12.40
  14   4   0   23.40   10.30
 -14   4   0  -11.30    9.30
 -14   4   0    7.20   13.90
 -15  -4   0    1.60   12.20
  15  -4   0    7.80    9.90
 -15  -4   0   -3.30   16.10
  15   4   0    2.30   10.30
 -15   4   0   33.30   20.80
 -15   4   0   16.60   11.20
 -16  -4   0   68.09   16.10
 -16  -4   0  127.29   31.40
  16   4   0   68.99   14.70
 -16   4   0   57.69   28.20
   0  -5   0   -0.30    0.60
   0  -5   0    0.10    1.10
   0  -5   0   -0.60    4.10
   0   5   0   -4.60    3.60
   0   5   0   -0.60    0.90
  -1  -5   0    0.60    1.60
  -1  -5   0    4.00    6.70
  -1  -5   0    1.30    1.20
   1  -5   0    0.60    1.00
   1   5   0    2.70    1.80
   1   5   0    0.60    1.20
  -1   5   0   -2.30    1.20
   1   5   0    0.90    4.80
   2  -5   0  601.34   32.90
   2  -5   0  494.05   32.60
  -2  -5   0  620.04   33.50
   2   5   0  624.14   33.30
  -2   5   0  641.84   32.80
   3  -5   0  206.08   13.50
  -3  -5   0  222.38   14.10
  -3  -5   0  220.58   14.20
  -3  -5   0  197.68   15.00
  -3   5   0  223.08   13.80
  -3   5   0  223.58   13.30
  -3   5   0  256.27   27.40
   3   5   0  221.38   13.90
   3   5   0  198.98   13.70
  -3   5   0  205.38   13.40
  -4  -5   0  167.08   12.10
  -4  -5   0  183.78   12.20
  -4  -5   0  156.18   11.70
   4  -5   0  145.59   10.90
  -4   5   0  140.39   11.30
  -4   5   0  153.88   24.00
   4   5   0  148.39   11.50
  -4   5   0  148.69   11.30
  -4   5   0  166.68   10.90
  -5  -5   0  277.07   18.60
  -5  -5   0  282.67   19.10
  -5  -5   0  272.67   18.90
   5  -5   0  255.37   17.90
  -5   5   0  300.37   18.50
  -5   5   0  299.47   17.70
   5   5   0  286.67   18.30
  -5   5   0  280.27   32.00
  -5   5   0  278.87   18.60
  -6  -5   0   56.99    9.10
  -6  -5   0   59.29    9.30
   6  -5   0   49.00    7.90
  -6  -5   0   68.89    9.60
  -6   5   0   51.29    7.80
  -6   5   0   55.69    8.80
   6   5   0   53.49    8.30
  -6   5   0   49.00   19.80
   7  -5   0  165.58   12.80
  -7  -5   0  165.68   21.30
  -7  -5   0  160.68   14.20
  -7  -5   0  138.59   13.00
  -7   5   0  183.28   29.60
  -7   5   0  150.48   13.80
   7   5   0  156.38   13.20
  -7   5   0  144.69   12.90
  -8  -5   0  158.98   13.90
  -8  -5   0  159.48   16.10
   8  -5   0  151.28   13.30
  -8  -5   0  150.28   24.40
  -8   5   0  187.38   31.40
  -8   5   0  166.98   14.50
  -8   5   0  135.19   14.20
   8   5   0  153.68   13.60
   9  -5   0  572.44   35.10
  -9  -5   0  529.05   36.20
  -9  -5   0  563.64   37.60
   9   5   0  601.24   36.10
  -9   5   0  596.44   37.40
  10  -5   0  103.39   11.40
 -10  -5   0   81.29   13.20
 -10  -5   0  111.59   15.20
 -10   5   0   91.09   14.00
  10   5   0  101.19   12.10
  11  -5   0  256.67   20.30
 -11  -5   0  245.68   24.00
 -11  -5   0  294.67   22.80
 -11   5   0  284.67   24.20
  11   5   0  283.47   21.90
 -11   5   0  275.67   21.50
 -12  -5   0  135.79   17.00
  12  -5   0  132.49   15.00
 -12  -5   0  128.59   19.20
 -12   5   0  154.88   16.80
  12   5   0  126.79   15.50
 -12   5   0  123.79   18.40
 -13  -5   0   84.89   15.50
  13  -5   0   89.59   14.40
 -13  -5   0   94.39   18.50
 -13   5   0   89.59   20.00
 -13   5   0  118.89   17.40
  13   5   0   94.69   15.20
 -14  -5   0  150.28   22.30
 -14  -5   0  148.89   20.70
  14  -5   0  126.79   16.20
 -14   5   0  113.69   20.70
  14   5   0   96.19   15.40
 -14   5   0  122.89   17.80
 -15  -5   0   37.00   18.50
  15  -5   0   80.69   14.90
 -15  -5   0   64.99   15.60
 -15   5   0   59.39   13.80
  15   5   0   70.69   14.10
 -15   5   0   61.59   18.80
 -16  -5   0   37.40   16.50
 -16  -5   0   68.99   24.60
  16   5   0   48.80   14.60
 -16   5   0   65.29   24.30
   0  -6   0    0.50    1.00
   0  -6   0    0.40    1.30
   0  -6   0    0.60    5.40
   0   6   0   -0.60    1.20
   0   6   0    2.00    4.40
  -1  -6   0    1.10    1.40
  -1  -6   0    2.90    2.10
   1  -6   0    2.40    1.50
  -1  -6   0   -4.60    8.20
   1   6   0    2.00    5.80
  -1   6   0   -0.10    1.50
   1   6   0    0.20    1.40
   1   6   0    5.90    2.20
   2  -6   0  465.05   26.80
   2  -6   0  484.25   26.70
  -2  -6   0  461.85   27.20
  -2  -6   0  473.85   27.50
  -2   6   0  490.45   26.80
   2   6   0  490.35   27.30
  -3  -6   0   15.90    5.00
  -3  -6   0   27.60    5.30
   3  -6   0   21.60    3.30
  -3  -6   0    9.70    4.80
   3  -6   0   19.30    3.80
   3   6   0    6.00    4.50
  -3   6   0   16.90    3.80
  -3   6   0   21.40    4.40
  -3   6   0   19.30    4.00
   3   6   0   10.00    4.40
  -3   6   0   -4.30   13.00
   4  -6   0    3.80    3.60
  -4  -6   0   -6.50    4.40
  -4  -6   0  -12.40    3.90
  -4  -6   0    2.40    4.80
   4   6   0    2.20    4.10
  -4   6   0    4.10    4.10
  -4   6   0    3.00    3.40
  -4   6   0   -5.90    3.60
  -4   6   0    2.70   15.60
  -5  -6   0   59.19    8.50
   5  -6   0   50.89    7.20
  -5  -6   0   63.19    8.90
  -5  -6   0   67.99    8.60
  -5   6   0   58.79   20.90
  -5   6   0   71.69    8.00
   5   6   0   59.09    7.90
  -5   6   0   51.29    6.70
  -5   6   0   50.79    7.70
   6  -6   0   19.90    5.80
  -6  -6   0   17.30    6.30
  -6  -6   0   21.10    7.50
  -6  -6   0   21.60    6.60
  -6   6   0   36.40    7.30
  -6   6   0   23.70    5.40
  -6   6   0   -4.10   17.40
   6   6   0   23.10    6.20
  -6   6   0   26.20    6.40
   7  -6   0    8.20    5.10
  -7  -6   0   28.30    7.80
  -7  -6   0    8.60    6.80
   7   6   0   15.10    6.70
  -7   6   0    4.50    6.50
  -7   6   0   16.10    6.00
  -7   6   0   26.30   20.60
  -7   6   0    8.50    5.10
  -8  -6   0    9.70    6.50
  -8  -6   0   24.10    8.40
   8  -6   0   12.20    5.90
  -8  -6   0   28.20   15.30
  -8   6   0   11.30    8.90
  -8   6   0   12.40    7.40
  -8   6   0   20.60    7.10
   8   6   0   28.00    6.90
  -9  -6   0  215.58   20.30
  -9  -6   0  226.98   19.40
   9  -6   0  257.97   18.50
  -9   6   0  236.88   20.60
   9   6   0  253.07   19.00
 -10  -6   0    2.20    8.10
  10  -6   0   16.20    7.00
 -10  -6   0   28.50   10.80
  10   6   0   30.00    8.60
 -10   6   0   21.30   10.50
 -11  -6   0    1.10    8.20
 -11  -6   0   -6.10   11.00
  11  -6   0   -2.00    6.90
 -11   6   0    8.60   10.50
  11   6   0    2.10    7.60
 -12  -6   0   -3.30    9.20
 -12  -6   0   57.39   14.90
  12  -6   0    3.80    7.50
 -12   6   0   12.90   11.80
  12   6   0   -6.40    8.10
 -12   6   0   11.90    9.20
 -13  -6   0   89.49   15.00
 -13  -6   0   72.89   17.60
  13  -6   0   70.79   12.50
 -13   6   0   78.49   17.20
  13   6   0   61.49   12.40
 -13   6   0  100.49   15.00
 -14  -6   0    1.20   14.80
  14  -6   0   30.70   10.40
 -14  -6   0   27.80   12.80
 -14   6   0   10.20   10.10
 -14   6   0   52.59   16.50
  14   6   0   33.40   11.00
 -15  -6   0   -1.30   11.70
  15  -6   0   39.40   12.30
 -15  -6   0    9.80   20.60
 -15   6   0   35.80   17.90
 -15   6   0   18.30   11.70
  15   6   0   26.30   11.40
 -16  -6   0   61.69   17.20
 -16  -6   0   47.20   21.10
  16   6   0   67.49   15.90
 -16   6   0   22.30   24.60
   0  -7   0   -3.60    6.30
   0  -7   0   -0.60    1.60
   0  -7   0   -0.50    1.10
   0   7   0    1.10    6.00
   0   7   0   -2.80    1.50
  -1  -7   0  422.66   24.90
  -1   7   0  418.46   24.50
   1   7   0  461.85   24.90
   1   7   0  460.65   30.20
  -2  -7   0  178.88   11.50
  -2  -7   0  156.58   11.40
   2  -7   0  161.58   10.40
   2   7   0  182.58   11.30
  -2   7   0  160.98   10.50
   2   7   0  168.18   11.30
  -3  -7   0  113.69   10.80
  -3  -7   0  156.68   11.50
   3  -7   0  170.28   10.30
   3  -7   0  140.09    9.70
  -3   7   0  154.58   10.00
  -3   7   0  171.18   22.50
  -3   7   0  159.38   10.40
   3   7   0  121.99   10.60
   3   7   0  155.68   11.10
  -4  -7   0  243.98   17.00
  -4  -7   0  246.28   16.80
  -4  -7   0  254.17   17.00
   4  -7   0  261.17   16.00
  -4   7   0  249.97   16.30
  -4   7   0  252.97   15.80
   4   7   0  249.48   16.60
  -4   7   0  244.78   16.00
   4   7   0  271.17   16.60
  -4   7   0  218.08   27.90
  -5  -7   0   41.80    7.60
  -5  -7   0   72.19    9.30
  -5  -7   0   55.89    8.20
   5  -7   0   46.40    6.70
  -5   7   0   55.79   20.90
  -5   7   0   51.59    7.50
   5   7   0   46.80    7.70
  -5   7   0   61.89    7.70
  -5   7   0   45.90    6.60
  -6  -7   0  258.37   18.70
  -6  -7   0  257.97   20.10
   6  -7   0  228.58   16.80
  -6  -7   0  247.78   18.10
  -6   7   0  254.67   16.60
  -6   7   0  243.68   17.20
   6   7   0  250.47   17.60
  -6   7   0  330.47   35.20
  -6   7   0  237.78   17.60
   7  -7   0   29.60    6.50
  -7  -7   0   35.50    8.90
  -7  -7   0   22.70    7.70
  -7   7   0   28.50   18.10
  -7   7   0   29.90    6.90
   7   7   0   38.10    8.00
  -7   7   0   43.90    8.70
  -7   7   0   35.80    6.40
   8  -7   0   22.20    6.20
  -8  -7   0   15.80   13.90
  -8  -7   0   19.40    8.30
  -8  -7   0    5.30    6.90
  -8   7   0   11.10    6.40
  -8   7   0   17.70    7.60
  -8   7   0   18.90    7.60
   8   7   0    6.80    5.90
  -9  -7   0   62.89   12.40
   9  -7   0   94.79   10.80
  -9  -7   0   90.89   12.70
   9   7   0   80.59   11.30
  -9   7   0   74.49   12.40
  10  -7   0   22.20    7.50
 -10  -7   0   31.10   11.70
 -10  -7   0   33.30    9.40
  10   7   0   19.30    8.10
 -10   7   0   35.10   10.80
  11  -7   0   18.80    7.90
 -11  -7   0    5.50   11.40
 -11  -7   0   10.80    9.60
 -11   7   0   -2.70    9.80
  11   7   0    3.60    7.90
  12  -7   0   12.00    8.00
 -12  -7   0   -2.50   10.20
 -12  -7   0    7.70   11.90
 -12   7   0    9.30    9.20
 -12   7   0    5.00   13.30
  12   7   0   12.10    9.10
 -13  -7   0   14.60   14.30
 -13  -7   0   25.10   12.60
  13  -7   0   47.20   10.70
 -13   7   0   55.79   15.50
  13   7   0   45.80   11.10
 -13   7   0   38.60   11.20
 -14  -7   0   -1.40   11.30
 -14  -7   0   22.10   17.70
  14  -7   0    3.80    8.80
 -14   7   0    7.10   16.20
  14   7   0    7.50    9.50
 -14   7   0    1.70    9.50
 -15  -7   0  -36.80   17.30
 -15  -7   0  -13.70   11.90
  15  -7   0    9.80   10.20
 -15   7   0   10.40   16.20
  15   7   0   18.10   10.50
 -15   7   0    9.30   12.00
 -16  -7   0    9.90   18.00
 -16  -7   0    1.40   13.70
  16   7   0   18.30   13.10
 -16   7   0  -16.30   19.50
   0   8   0  459.75   26.00
  -1  -8   0  203.28   13.30
   1  -8   0  228.78   12.80
  -1  -8   0  188.48   21.60
   1   8   0  241.28   19.80
   1   8   0  222.28   13.20
  -1   8   0  218.28   12.80
   1   8   0  176.58   12.80
  -2  -8   0   15.30    5.00
  -2  -8   0   20.70    4.50
   2  -8   0   23.60    3.40
   2   8   0   18.80   12.30
  -2   8   0   21.60    3.50
   2   8   0   10.30    4.20
  -2   8   0   36.90   14.00
   2   8   0    7.00    4.30
   3  -8   0   80.79    6.80
   3  -8   0   81.99    6.30
  -3  -8   0   62.59    7.70
  -3  -8   0   54.19    7.20
  -3   8   0   77.49    6.60
  -3   8   0   81.89    6.90
   3   8   0   65.99    7.10
   3   8   0   65.19    7.30
  -3   8   0  122.59   20.50
  -4  -8   0 1100.29   61.09
   4  -8   0 1102.19   60.29
  -4  -8   0 1000.90   60.79
   4   8   0 1069.59   60.79
  -4   8   0 1068.99   59.99
  -4   8   0 1122.39   60.59
  -4   8   0 1096.19   60.19
   4   8   0 1121.49   60.99
  -4   8   0 1089.39   71.79
  -5  -8   0  244.58   16.30
  -5  -8   0  231.38   16.30
   5  -8   0  206.58   14.80
  -5  -8   0  206.38   15.70
  -5   8   0  202.48   14.70
   5   8   0  212.28   15.30
  -5   8   0  233.08   15.60
  -5   8   0  224.08   15.00
  -5   8   0  234.38   32.40
  -6  -8   0   33.20    7.90
   6  -8   0   35.70    6.40
  -6  -8   0   45.40    8.30
  -6   8   0   54.49    7.30
   6   8   0   42.10    7.40
  -6   8   0   47.60    7.00
  -6   8   0   45.30    7.60
  -6   8   0    8.40   19.00
  -7  -8   0   16.50    7.20
  -7  -8   0   19.00    7.50
   7  -8   0   11.30    5.20
  -7   8   0   19.80    6.10
  -7   8   0   20.50   20.60
  -7   8   0    9.40    6.50
  -7   8   0    6.20    5.00
   7   8   0   -5.30    6.00
   8  -8   0   19.00    6.40
  -8  -8   0   30.30   16.60
  -8  -8   0   17.50    7.80
  -8  -8   0    0.40    7.20
  -8   8   0   13.40    6.50
  -8   8   0    8.10    6.90
  -8   8   0    6.40    6.90
   8   8   0   18.50    7.20
  -9  -8   0  107.89   14.00
  -9  -8   0   98.69   14.30
   9  -8   0  118.69   11.90
  -9   8   0  120.39   14.00
   9   8   0  102.29   12.70
  10  -8   0    1.10    6.40
 -10  -8   0   15.20   11.00
 -10  -8   0   -1.00    8.30
 -10   8   0    1.70    9.00
  10   8   0    7.50    7.80
 -11  -8   0   28.00   10.70
  11  -8   0   25.10    8.30
 -11  -8   0   11.50   11.70
  11   8   0   17.30    8.80
 -11   8   0    4.70   10.50
 -12  -8   0   51.69   12.90
  12  -8   0   72.49   11.60
 -12  -8   0   57.59   15.80
 -12   8   0   54.99   14.70
  12   8   0   68.49   12.50
 -12   8   0   61.99   12.40
 -13  -8   0   73.09   18.50
 -13  -8   0   54.89   13.90
  13  -8   0   58.29   11.40
 -13   8   0   60.89   12.20
  13   8   0   55.39   12.10
 -13   8   0   98.69   18.10
 -14  -8   0    2.10   11.50
 -14  -8   0   14.10   15.40
  14  -8   0  -11.70    7.90
 -14   8   0    7.90    9.90
 -14   8   0    9.20   17.10
  14   8   0    7.50    9.80
 -15  -8   0   -6.20   15.00
 -15  -8   0   16.70   12.80
  15  -8   0    4.90    9.40
 -15   8   0    0.50   15.50
  15   8   0   13.70   10.70
 -16  -8   0   20.70   14.10
 -16  -8   0  -31.90   15.80
  16   8   0    6.80   11.80
 -16   8   0   14.30   21.80
   0  -9   0    3.40    1.70
   0  -9   0    9.50    9.60
   0   9   0    5.40    2.90
  -1  -9   0   69.59    6.90
  -1  -9   0   68.39    5.90
  -1  -9   0   54.99   15.10
   1  -9   0   65.19    5.50
  -1   9   0   64.09    5.70
   1   9   0   68.89    6.10
   1   9   0   51.29    6.00
   1   9   0   69.39   12.30
  -2  -9   0 2196.08  124.49
  -2  -9   0 2350.46  124.49
   2  -9   0 2247.08  123.89
   2   9   0 2330.77  124.49
  -2   9   0 2332.77  123.89
   2   9   0 2380.16  124.59
   2   9   0 2285.17  131.39
  -2   9   0 2308.87  132.49
  -2   9   0 2144.29  125.79
   3  -9   0  183.68   11.80
  -3  -9   0  162.98   12.50
   3  -9   0  152.78   11.40
  -3  -9   0  159.48   12.80
  -3   9   0  175.18   11.60
   3   9   0  214.68   12.90
   3   9   0  179.58   12.60
  -3   9   0  182.68   11.80
  -3   9   0  210.48   26.70
  -4  -9   0   14.60    5.50
   4  -9   0   18.50    4.00
  -4  -9   0    6.60    5.30
   4  -9   0   12.40    4.10
  -4   9   0   26.60   17.30
   4   9   0   25.70    5.50
  -4   9   0   13.40    4.60
   4   9   0   18.20    5.20
  -4   9   0   17.00    4.20
  -5  -9   0  201.58   14.90
  -5  -9   0  201.08   15.10
   5  -9   0  191.38   14.00
  -5   9   0  199.08   13.60
   5   9   0  198.18   14.40
  -5   9   0  179.68   14.20
  -5   9   0  190.38   14.00
   5   9   0  237.88   15.00
  -5   9   0  225.88   29.90
  -6  -9   0   82.29   10.10
  -6  -9   0   78.19   10.10
   6  -9   0   73.79    8.90
  -6   9   0   73.79    9.10
  -6   9   0  101.09    8.80
  -6   9   0   93.39    9.80
   6   9   0   92.19    9.60
  -6   9   0  109.29   25.40
  -7  -9   0   46.30    9.70
   7  -9   0   39.40    7.00
  -7  -9   0   52.19    9.40
  -7   9   0   41.10    7.20
  -7   9   0   45.50    8.40
  -7   9   0   44.10    7.10
   7   9   0   46.60    8.80
   8  -9   0   32.50    7.40
  -8  -9   0   21.00    8.70
  -8  -9   0   25.50    9.40
   8   9   0   17.30    7.50
  -8   9   0   31.40    7.50
  -8   9   0   49.40    8.50
  -8   9   0   28.00    9.20
  -9  -9   0   53.29   10.30
   9  -9   0   62.49    9.30
  -9  -9   0   47.40   11.40
  -9   9   0   45.10   10.50
   9   9   0   38.90    9.30
 -10  -9   0   -2.00    8.00
  10  -9   0    2.90    6.30
 -10  -9   0   -5.60    9.00
 -10   9   0    6.50    8.80
  10   9   0    8.50    6.90
 -11  -9   0   20.20   12.60
 -11  -9   0   10.80    9.70
  11  -9   0   23.80    7.60
 -11   9   0   16.60   11.20
  11   9   0   -7.00    7.50
 -12  -9   0   21.90   11.20
  12  -9   0   23.40    8.30
 -12  -9   0   25.40   13.40
  12   9   0    2.50    8.70
 -12   9   0   14.80   12.30
  13  -9   0  103.79   15.20
 -13  -9   0  124.09   18.90
 -13  -9   0  135.49   20.80
 -13   9   0  133.79   16.20
 -13   9   0  153.48   22.70
  13   9   0  104.79   15.90
 -14  -9   0  115.29   18.30
  14  -9   0  106.99   15.60
 -14  -9   0  106.39   21.20
 -14   9   0  102.49   15.70
 -14   9   0   80.39   20.50
  14   9   0  125.29   17.10
  15  -9   0   94.79   15.10
 -15  -9   0   78.99   21.00
 -15  -9   0   83.29   17.30
  15   9   0   84.69   15.70
 -15   9   0   75.99   21.10
 -16  -9   0    2.20   13.70
 -16   9   0   40.60   23.90
  16   9   0   10.00   11.60
   0 -10   0 2193.98  128.89
   0 -10   0 2205.78  122.89
   0 -10   0 2369.46  122.79
   0  10   0 2261.07  122.89
  -1 -10   0 2483.05  133.19
  -1 -10   0 2442.86  140.19
   1 -10   0 2473.05  132.89
  -1 -10   0 2449.55  133.29
   1  10   0 2517.35  133.39
   1  10   0 2286.67  133.09
   1  10   0 2406.36  138.69
  -1  10   0 2555.94  132.99
  -2 -10   0  358.16   20.40
  -2 -10   0  321.37   20.50
   2 -10   0  312.97   19.50
  -2  10   0  319.97   19.50
   2  10   0  363.76   20.60
   2  10   0  325.17   20.60
  -2  10   0  320.97   19.50
   2  10   0  368.26   30.30
  -3 -10   0  542.35   31.60
   3 -10   0  521.25   30.80
  -3 -10   0  556.24   31.80
   3 -10   0  532.35   30.70
  -3  10   0  569.24   43.00
   3  10   0  495.25   31.40
  -3  10   0  552.34   31.00
  -3  10   0  562.44   30.80
   3  10   0  542.05   31.60
   4 -10   0    2.50    3.20
   4 -10   0    5.00    4.00
  -4 -10   0    6.00    5.10
  -4 -10   0   10.70    5.50
   4  10   0   -1.60    4.10
  -4  10   0   24.90   17.60
  -4  10   0   -5.20    3.80
   4  10   0    2.30    4.70
  -4  10   0    4.10    3.80
   5 -10   0   46.70    6.90
  -5 -10   0   39.30    7.40
  -5 -10   0   60.39    9.10
  -5  10   0   53.79   21.70
   5  10   0   56.99    8.40
   5  10   0   45.30    8.20
  -5  10   0   51.49    6.60
  -5  10   0   54.39    7.50
  -6 -10   0  120.99   12.00
   6 -10   0  130.29   10.90
  -6  10   0  133.79   11.00
   6  10   0  118.89   11.20
  -6  10   0  108.59   11.20
  -6  10   0  128.49   10.60
  -6  10   0  109.39   27.10
   7 -10   0   59.89    8.60
  -7 -10   0   72.99   11.00
  -7 -10   0   53.39    9.70
  -7  10   0   74.99    8.60
  -7  10   0   68.19    9.60
   7  10   0   79.09   10.00
  -7  10   0   67.29    9.00
  -8 -10   0   17.00    8.10
  -8 -10   0   31.70    9.70
   8 -10   0   22.10    6.70
   8  10   0   23.40    7.60
  -8  10   0   43.80    8.60
  -8  10   0   31.20    8.70
  -8  10   0   29.80    7.10
  -9 -10   0   -1.30    8.60
  -9 -10   0   10.00    8.60
   9 -10   0   -3.30    5.50
  -9  10   0   23.70    9.80
   9  10   0    3.50    7.20
 -10 -10   0   29.70   11.10
 -10 -10   0   -2.90    8.90
  10 -10   0    7.60    6.90
  10  10   0    7.90    7.40
 -10  10   0   19.40   10.00
  11 -10   0    6.30    7.40
 -11 -10   0   11.00   11.50
 -11 -10   0   11.80   10.10
 -11  10   0   50.29   13.30
  11  10   0   16.90    8.80
  12 -10   0   14.80    8.40
 -12 -10   0   -8.10   11.70
 -12 -10   0   33.50   11.80
  12  10   0   20.20    9.30
 -12  10   0   12.40   13.60
 -13 -10   0   42.50   15.90
  13 -10   0    6.10    7.80
 -13 -10   0    1.40   11.60
 -13  10   0    6.40    9.10
  13  10   0    0.70    8.60
 -13  10   0   18.80   14.10
 -14 -10   0   48.60   14.60
  14 -10   0   56.89   12.00
 -14 -10   0   82.69   21.00
 -14  10   0   34.30   12.40
  14  10   0   41.20   12.20
 -14  10   0   35.80   17.10
 -15 -10   0   13.50   13.10
  15  10   0   33.00   12.50
 -15  10   0   33.40   17.20
 -16 -10   0   59.99   17.60
  16  10   0   86.99   17.10
 -16  10   0   90.59   27.40
   0 -11   0   45.50   13.60
  -1 -11   0  516.35   41.80
  -1 -11   0  531.65   33.00
   1 -11   0  562.04   32.60
  -1 -11   0  608.84   33.00
   1  11   0  537.45   39.80
   1  11   0  610.24   33.10
  -1  11   0  599.74   32.70
   1  11   0  570.84   33.00
  -2 -11   0  152.58   26.00
  -2 -11   0  168.68   13.00
  -2 -11   0  194.48   13.10
   2 -11   0  177.38   12.10
  -2  11   0  192.18   12.20
   2  11   0  202.48   13.10
  -2  11   0  191.68   12.20
   2  11   0  198.78   23.30
   2  11   0  186.58   13.00
   3 -11   0  238.78   14.70
  -3 -11   0  235.38   16.20
  -3 -11   0  228.58   15.50
  -3  11   0  244.18   14.70
   3  11   0  229.48   15.50
   3  11   0  214.78   15.80
  -3  11   0  250.27   15.00
   3  11   0  132.89   25.70
  -4 -11   0   14.90    5.80
   4 -11   0   17.20    4.30
  -4 -11   0   18.20    5.50
   4 -11   0   12.00    4.40
   4  11   0   24.70    5.80
  -4  11   0   26.00    4.70
   4  11   0   23.60    5.90
  -4  11   0   29.50    5.70
  -4  11   0   22.20   19.70
  -5 -11   0  176.48   15.90
   5 -11   0  201.18   14.40
  -5  11   0  189.58   13.70
  -5  11   0  200.38   31.10
  -5  11   0  223.58   15.10
   5  11   0  214.28   15.40
  -6 -11   0  117.19   12.00
   6 -11   0  103.49   10.30
   6  11   0  140.39   11.70
  -6  11   0  103.69   11.00
  -6  11   0  146.89   10.80
  -7 -11   0  263.07   19.00
   7 -11   0  234.88   17.40
  -7  11   0  219.88   16.90
   7  11   0  269.27   18.30
  -7  11   0  258.97   18.60
  -7  11   0  264.77   17.60
   8 -11   0   14.10    6.30
  -8 -11   0   12.80    8.40
  -8 -11   0   14.90    7.60
   8  11   0   10.00    6.80
  -8  11   0    6.40    6.60
  -8  11   0   18.40    8.10
  -8  11   0   11.50    6.20
  -9 -11   0  180.78   17.10
   9 -11   0  202.08   16.00
  -9 -11   0  209.08   18.80
  -9  11   0  176.08   17.40
   9  11   0  192.38   17.40
 -10 -11   0   11.60    9.40
  10 -11   0   15.70    7.50
 -10 -11   0   10.10   10.30
 -10  11   0    1.40    9.10
  10  11   0   -0.90    7.00
 -11 -11   0  333.97   26.70
  11 -11   0  334.37   24.10
 -11 -11   0  317.17   27.60
 -11  11   0  322.37   26.80
  11  11   0  334.77   25.20
 -12 -11   0   48.30   15.10
 -12 -11   0   10.60    9.90
  12 -11   0    5.50    7.50
  12  11   0   -4.30    8.10
 -12  11   0   26.90   12.50
  13 -11   0   38.20   10.40
 -13 -11   0   45.50   14.00
 -13 -11   0   43.00   16.40
 -13  11   0   38.30   15.00
  13  11   0   36.50   11.40
 -14 -11   0   -3.60   11.40
  14 -11   0    4.10    9.20
  14  11   0    2.00   10.00
 -14  11   0    4.70    9.70
 -14  11   0  -14.30   13.60
 -15 -11   0    9.10   13.50
 -15  11   0    3.20   15.10
  15  11   0   -3.90   10.70
 -16 -11   0    2.60   13.10
 -16  11   0    9.00   22.20
  16  11   0  -13.90   11.10
   0 -12   0   20.60    3.90
   0 -12   0    2.40   11.50
   0 -12   0   11.30    4.20
   0  12   0   23.00    4.40
  -1 -12   0   38.00   15.80
  -1 -12   0   68.29    7.20
  -1 -12   0   59.09    6.40
   1 -12   0   68.09    6.40
   1  12   0   73.79    7.30
  -1  12   0   60.59    6.50
   1  12   0   49.99   13.40
   1  12   0   38.30    6.40
  -2 -12   0  787.42   44.80
  -2 -12   0  831.82   56.59
   2 -12   0  756.52   44.10
  -2 -12   0  765.52   44.80
  -2  12   0  787.92   44.10
   2  12   0  766.62   44.80
   2  12   0  833.52   44.90
   2  12   0  754.22   52.59
  -2  12   0  815.92   44.20
  -3 -12   0   19.20    6.10
   3 -12   0   16.10    3.90
  -3 -12   0   14.70    4.70
   3  12   0   13.60    5.10
   3  12   0    5.40   14.10
   3  12   0   19.60    4.90
  -3  12   0   21.30    4.50
  -3  12   0   13.30    4.30
   4 -12   0  117.99    9.50
  -4 -12   0  123.69   11.00
   4 -12   0  112.59    9.10
  -4 -12   0  117.39   10.50
  -4  12   0  115.89    9.40
  -4  12   0  129.39    9.80
   4  12   0   97.69   10.10
   4  12   0  102.69   10.00
  -5 -12   0    2.90    6.60
   5 -12   0    2.70    4.40
   5 -12   0   -3.00    3.40
  -5  12   0   -3.60    4.40
  -5  12   0   -3.40    4.10
   5  12   0    2.70    5.40
   6 -12   0   51.69    7.90
  -6 -12   0   49.90    9.40
   6  12   0   56.09    9.10
  -6  12   0   46.20    7.90
  -6  12   0   48.20    7.40
  -7 -12   0   58.39    9.50
   7 -12   0   42.30    7.30
  -7  12   0   36.80    8.60
   7  12   0   43.30    8.30
  -7  12   0   44.50    7.00
  -8 -12   0   24.80    9.00
   8 -12   0   14.60    5.90
  -8  12   0    1.50    7.10
  -8  12   0    3.20    5.70
   8  12   0    2.70    6.70
   9 -12   0   25.80    7.30
  -9 -12   0   35.50   10.30
   9  12   0   19.60    8.30
  -9  12   0   36.20   10.60
  10 -12   0  126.99   13.30
 -10 -12   0  147.69   16.60
 -10  12   0  133.79   15.70
  10  12   0  106.79   14.40
 -11 -12   0  202.58   19.40
  11 -12   0  208.58   18.70
  11  12   0  191.58   18.70
 -11  12   0  178.58   19.70
 -12 -12   0  135.99   18.10
  12 -12   0  117.49   14.30
 -12  12   0  150.88   19.00
  12  12   0  115.39   15.90
 -13 -12   0   27.40   13.10
  13 -12   0   26.90    9.30
 -13  12   0   36.30   14.40
  13  12   0   48.20   11.70
 -14 -12   0   -3.30   12.20
  14 -12   0   16.20    9.40
  14  12   0   18.10   11.30
 -14  12   0   -0.10   14.80
 -14  12   0   25.20   10.60
 -15 -12   0   -7.20   12.10
  15  12   0   -7.70   10.10
 -15  12   0   -0.60   15.50
 -16 -12   0   26.20   15.80
 -16  12   0    0.90   23.30
  16  12   0    7.70   12.70
   0 -13   0   -6.00   12.60
   0 -13   0    1.70    4.10
   0 -13   0    4.20    3.10
   0  13   0    3.20    3.70
  -1 -13   0  370.26   21.70
  -1 -13   0  348.77   33.10
   1 -13   0  352.06   21.20
  -1 -13   0  347.67   21.70
   1  13   0  372.66   30.70
   1  13   0  327.17   21.50
   1  13   0  360.26   21.60
  -1  13   0  365.96   21.40
  -2 -13   0   34.90   20.20
   2 -13   0   78.09    6.90
  -2 -13   0   56.99    6.90
  -2 -13   0   71.09    8.50
   2  13   0   72.09    7.50
   2  13   0   42.60   15.20
  -2  13   0   60.09    6.70
   2  13   0   63.29    7.70
  -2  13   0   64.59    6.50
   3 -13   0  181.28   12.00
  -3 -13   0  186.18   13.10
  -3 -13   0  151.78   13.40
   3  13   0  160.88   12.80
   3  13   0  163.18   25.60
  -3  13   0  175.78   12.10
   3  13   0  185.78   13.00
  -3  13   0  179.98   12.20
   4 -13   0   43.90    6.80
   4 -13   0   48.40    6.10
  -4 -13   0   47.90    7.70
  -4  13   0   42.80    6.60
   4  13   0   54.69    7.90
  -4  13   0   58.59    6.90
   4  13   0   22.30   17.10
  -5 -13   0  328.07   23.20
   5 -13   0  338.97   22.10
   5 -13   0  353.86   21.60
  -5  13   0  321.97   22.20
  -5  13   0  383.56   21.80
   5  13   0  375.26   23.20
  -6 -13   0   -1.70    6.80
   6 -13   0    3.10    4.70
  -6  13   0    2.70    5.50
   6  13   0    0.50    6.10
  -6  13   0    0.50    4.50
   7 -13   0   10.10    5.50
  -7 -13   0    2.80    7.60
  -7  13   0    8.20    6.50
  -7  13   0   13.90    5.30
   7  13   0    6.60    6.60
  -8 -13   0   89.89   12.10
   8 -13   0   83.59   10.40
   8  13   0   72.79   10.60
  -8  13   0   94.49   13.10
   9 -13   0   67.99    9.90
  -9 -13   0   29.30    9.70
   9  13   0   48.50    9.80
  -9  13   0   53.89   11.40
 -10 -13   0  -11.70    8.70
  10 -13   0    2.20    6.60
 -10  13   0    4.00    9.30
  10  13   0    5.20    8.10
 -11 -13   0   55.59   13.00
  11 -13   0   60.29   10.00
  11  13   0   40.30   10.90
 -11  13   0   77.29   15.90
 -12 -13   0    1.30   11.00
  12 -13   0   -0.40    6.90
 -12  13   0   -3.30   11.20
  12  13   0    5.10    9.10
  13 -13   0  129.89   16.80
 -13 -13   0  158.28   21.40
  13  13   0  177.78   19.60
 -13  13   0  202.38   22.10
  14 -13   0    7.90    9.20
 -14 -13   0   17.10   12.90
  14  13   0   10.10   10.90
 -14  13   0    9.60   10.30
 -14  13   0   13.00   14.50
 -15 -13   0   11.10   13.50
  15  13   0   24.30   12.60
 -15  13   0   26.70   18.20
 -16 -13   0   -3.00   14.70
 -16  13   0    9.30   22.20
  16  13   0   -0.70   12.10
   0 -14   0  136.09   10.30
   0 -14   0  127.39   21.00
   0 -14   0  126.79    9.70
   0  14   0  145.69   10.40
  -1 -14   0  116.99    9.70
  -1 -14   0   82.79   19.70
  -1 -14   0  107.39    9.40
   1 -14   0  107.89    9.20
   1 -14   0  124.79   22.50
   1  14   0  112.59   18.20
  -1  14   0  125.79    9.40
   1  14   0  114.99    9.40
   1  14   0  107.39    9.80
  -2 -14   0   27.30    5.30
  -2 -14   0   25.70    6.00
   2 -14   0   29.00    4.90
  -2 -14   0    6.00   16.90
   2  14   0   32.60    5.60
  -2  14   0   29.20    4.90
   2  14   0   13.70   12.40
   2  14   0   30.50    5.70
  -2  14   0   24.30    5.30
  -3 -14   0  489.55   30.40
  -3 -14   0  513.65   30.20
   3 -14   0  475.85   29.10
   3  14   0  474.85   30.00
   3  14   0  513.15   30.30
  -3  14   0  518.15   29.40
   3  14   0  535.25   42.00
  -3  14   0  507.35   29.20
   4 -14   0   12.20    4.60
   4 -14   0   -6.90    3.50
  -4 -14   0   -1.10    5.50
  -4  14   0    2.90    4.10
   4  14   0   -9.20   14.40
  -4  14   0    5.50    4.50
   4  14   0   -2.50    4.90
   5 -14   0   27.90    5.90
   5 -14   0   19.80    4.90
  -5 -14   0   10.90    6.60
  -5  14   0   19.90    5.10
  -5  14   0   26.90    6.10
   5  14   0   17.60    6.30
   6 -14   0  322.57   20.90
  -6 -14   0  328.77   22.30
  -6  14   0  323.57   20.30
  -6  14   0  278.47   20.90
   6  14   0  325.17   21.80
   7 -14   0   25.80    6.60
  -7 -14   0   24.90    8.00
  -7  14   0   35.10    7.80
  -7  14   0   32.00    6.40
   7  14   0   15.70    6.90
  -8 -14   0  140.69   16.40
   8 -14   0  170.78   14.20
  -8  14   0  144.29   15.00
   8  14   0  181.98   15.80
  -9 -14   0   23.90   10.00
   9 -14   0   13.20    6.90
  -9  14   0   18.10   10.20
   9  14   0   35.80    9.80
  10 -14   0   14.10    7.30
 -10 -14   0   41.30   11.10
  10  14   0    8.10    8.00
 -10  14   0   16.20   10.80
 -11 -14   0  188.18   21.40
  11 -14   0  228.48   18.90
 -11  14   0  177.38   20.60
  11  14   0  204.88   19.60
 -12 -14   0   11.40   12.10
  12 -14   0   33.20    9.50
  12  14   0   35.10   11.00
 -12  14   0   31.30   14.60
  13 -14   0    1.50    7.70
 -13 -14   0   17.40   12.60
  13  14   0   20.40   10.60
 -13  14   0   41.50   14.80
  14 -14   0   57.49   12.30
 -14 -14   0   43.10   14.70
 -14  14   0   35.60   13.50
  14  14   0   54.39   14.20
 -14  14   0   17.50   15.00
 -15 -14   0    9.10   13.70
 -15  14   0   14.60   17.10
  15  14   0    9.80   12.70
 -16 -14   0   -9.40   13.80
  16  14   0   10.00   14.00
 -16  14   0    6.00   21.30
   0 -15   0   12.50    4.00
   0 -15   0   10.20   13.50
   0  15   0    7.20    4.20
   1 -15   0  789.72   41.20
  -1 -15   0  726.13   41.80
   1 -15   0  645.04   51.99
   1 -15   0  700.03   41.30
  -1 -15   0  745.83   53.59
  -1 -15   0  753.92   41.60
   1  15   0  699.83   50.59
   1  15   0  712.53   41.60
   1  15   0  697.23   41.60
  -1  15   0  725.83   41.30
   2 -15   0  533.85   32.10
  -2 -15   0  553.24   33.20
  -2 -15   0  550.54   32.70
  -2 -15   0  576.94   47.70
  -2  15   0  559.34   32.00
   2  15   0  554.94   32.80
  -2  15   0  586.44   32.10
   2  15   0  597.04   43.20
   2  15   0  507.75   32.50
  -3 -15   0  936.41   55.69
   3 -15   0  933.71   54.69
  -3 -15   0  954.80   57.09
  -3  15   0 1017.60   54.89
  -3  15   0  973.80   54.59
   3  15   0  942.91   65.59
   3  15   0  988.50   55.69
   3  15   0 1076.09   59.09
   4 -15   0    5.70    4.50
  -4 -15   0    7.20    6.10
   4 -15   0    9.20    4.40
   4  15   0   11.30   16.80
   4  15   0   14.40    6.10
  -4  15   0    5.80    4.30
  -4  15   0    1.30    4.60
   5 -15   0   -0.80    4.40
  -5 -15   0    6.60    6.00
   5 -15   0    6.60    4.20
   5  15   0   18.90   16.30
  -5  15   0   10.10    4.60
  -5  15   0    3.60    5.40
   5  15   0    6.20    5.90
  -6 -15   0    2.10    6.20
   6 -15   0    6.60    5.40
   6 -15   0    8.40    4.40
  -6  15   0   13.30    4.90
   6  15   0    9.30    6.20
  -6  15   0   -4.80    5.20
   7 -15   0   21.10    6.50
  -7 -15   0   31.80    8.80
   7  15   0   18.80    7.10
  -7  15   0   21.70    6.30
  -7  15   0   27.90    7.80
   8 -15   0   39.10    8.10
  -8 -15   0   61.09   11.10
   8  15   0   37.00    8.80
  -8  15   0   57.59   11.00
  -9 -15   0   76.09   13.10
   9 -15   0   86.29   11.00
   9  15   0   70.59   11.50
  -9  15   0   64.29   12.30
  10 -15   0   82.89   11.40
 -10 -15   0   60.99   12.50
 -10  15   0   55.29   12.60
  10  15   0   69.89   11.60
 -11 -15   0   52.59   13.30
  11 -15   0   51.49   10.30
 -11  15   0   69.29   14.10
  11  15   0   33.60   11.00
 -12 -15   0  102.69   17.40
  12 -15   0  109.39   13.90
 -12  15   0  105.59   19.50
  12  15   0  106.89   15.90
  13 -15   0   16.20    9.20
 -13 -15   0    6.70   12.00
 -13  15   0   20.10   14.10
  13  15   0   28.30   11.40
 -14 -15   0   44.60   15.60
  14 -15   0   10.60    9.40
 -14  15   0   34.90   16.70
  14  15   0   19.40   12.20
 -15 -15   0   25.10   15.20
  15  15   0   14.30   12.00
 -15  15   0    4.80   15.70
 -16 -15   0    0.50   15.10
 -16  15   0    1.40   17.40
  16  15   0   35.90   13.60
   0 -16   0 3318.37  188.18
   0 -16   0 3330.17  177.68
   0 -16   0 3080.29  177.68
   0  16   0 3376.46  178.08
  -1 -16   0  116.79   10.40
   1 -16   0  110.89   22.40
   1 -16   0  136.19    9.30
  -1 -16   0  110.79   21.90
   1 -16   0  108.59    9.40
  -1 -16   0  108.09    9.50
   1  16   0  133.19   10.20
   1  16   0  114.59    9.90
   1  16   0  125.09   21.80
  -1  16   0  110.19    9.80
   2 -16   0  647.64   36.90
  -2 -16   0  637.24   37.40
  -2 -16   0  527.55   50.59
  -2 -16   0  643.24   37.80
  -2  16   0  631.94   36.60
   2  16   0  634.54   37.40
   2  16   0  622.04   46.80
  -2  16   0  653.93   36.70
   2  16   0  648.54   37.50
  -3 -16   0  210.48   14.80
   3 -16   0  157.78   12.20
   3  16   0  161.28   13.40
  -3  16   0  168.98   12.30
   3  16   0  142.49   24.50
  -3  16   0  171.58   12.40
   4 -16   0   -2.40    3.80
  -4 -16   0    0.60    5.90
  -4  16   0   -2.70    3.90
   4  16   0   -6.80   14.20
  -4  16   0   -2.60    4.60
   4  16   0   -3.00    5.20
   5 -16   0    1.00    4.50
  -5 -16   0   -5.10    5.70
   5 -16   0    6.40    4.10
   5  16   0   -3.10    5.40
   5  16   0    5.50   16.50
  -5  16   0    1.20    4.90
  -5  16   0   -3.10    4.00
   6 -16   0   31.90    5.90
   6 -16   0   29.70    6.50
  -6 -16   0   36.60    8.40
  -6  16   0   48.70    7.10
   6  16   0   30.70    7.60
  -6  16   0   28.00    7.20
  -7 -16   0  973.20   58.99
   7 -16   0 1032.90   57.79
  -7  16   0  965.00   58.19
   7  16   0 1015.90   58.69
  -7  16   0 1001.70   56.89
   8 -16   0   14.80    6.80
  -8 -16   0   16.80    9.00
  -8  16   0    3.10    7.60
   8  16   0   26.40    8.60
  -9 -16   0    7.50    8.60
   9 -16   0   12.80    6.80
   9  16   0   10.60    7.70
  -9  16   0   12.20    8.80
 -10 -16   0  205.98   21.10
  10 -16   0  226.38   18.30
  10  16   0  214.88   19.90
 -10  16   0  191.38   19.60
  11 -16   0   38.70    9.40
 -11 -16   0   55.99   13.30
 -11  16   0   37.50   12.80
  11  16   0   45.70   11.00
 -12 -16   0   26.90   13.10
  12 -16   0   25.30    9.60
 -12  16   0   18.30   12.80
  12  16   0   14.00   10.60
  13 -16   0   46.60   11.60
 -13 -16   0   64.29   17.40
  13  16   0   72.69   14.00
 -13  16   0   86.19   17.90
  14 -16   0  112.29   15.10
 -14 -16   0   88.69   18.30
 -14  16   0   96.29   20.70
  14  16   0  128.59   20.20
 -15 -16   0    6.20   14.80
 -15  16   0   15.20   16.50
  15  16   0    2.40   11.40
 -16 -16   0   -0.70   14.70
  16  16   0   15.40   13.30
 -16  16   0  -10.40   17.10
   0 -17   0   64.09   18.20
  -1 -17   0  546.45   30.40
  -1 -17   0  508.55   30.50
   1 -17   0  536.05   29.80
   1 -17   0  490.75   30.00
  -1 -17   0  475.05   44.00
   1 -17   0  448.56   43.70
   1  17   0  492.25   30.40
   1  17   0  472.05   30.10
  -1  17   0  526.85   30.30
   1  17   0  494.35   41.00
  -2 -17   0  196.38   34.40
  -2 -17   0  296.17   19.60
   2 -17   0  292.77   18.30
  -2  17   0  288.57   18.20
   2  17   0  294.77   19.20
  -2  17   0  280.37   18.30
   2  17   0  254.07   29.30
  -3 -17   0   35.50    7.60
   3 -17   0   47.60    6.80
   3  17   0   59.99   18.50
  -3  17   0   30.00    6.50
   3  17   0   45.60    7.60
  -3  17   0   41.60    6.50
   4 -17   0   70.59    7.60
  -4 -17   0   59.69    9.40
  -4  17   0   47.80    7.10
  -4  17   0   59.59    7.70
   4  17   0   73.59    9.30
   4  17   0   74.89   20.20
   5 -17   0  122.79   10.20
   5 -17   0  120.19   11.00
  -5 -17   0  106.59   12.30
   5  17   0   88.69   24.00
  -5  17   0  125.89   10.90
  -5  17   0  117.59   10.20
   5  17   0  125.09   12.10
  -6 -17   0  643.14   40.50
   6 -17   0  644.84   39.00
   6 -17   0  662.43   38.60
   6  17   0  694.93   56.09
  -6  17   0  687.63   38.60
  -6  17   0  615.94   39.20
   6  17   0  664.03   40.20
  -7 -17   0  100.59   13.10
   7 -17   0   60.89    9.20
  -7  17   0   65.69   11.80
  -7  17   0   43.70    9.50
   8 -17   0  205.98   15.80
  -8 -17   0  182.78   18.00
  -8  17   0  162.18   16.00
   8  17   0  173.08   17.10
   9 -17   0   65.59   10.50
  -9 -17   0   56.59   12.60
  -9  17   0   83.49   13.20
   9  17   0   89.29   13.70
 -10 -17   0   20.90   12.20
  10 -17   0   28.70    8.80
  10  17   0   49.80   11.20
 -10  17   0   29.70   11.00
  11 -17   0    8.80    7.70
 -11 -17   0  -12.30    9.10
  11  17   0   10.40    9.00
 -11  17   0   17.80   12.80
  12 -17   0   53.09   11.90
 -12 -17   0   61.79   15.30
 -12  17   0   54.89   15.70
  12  17   0   60.39   13.40
  13 -17   0   -0.80    8.30
 -13 -17   0   -9.80   11.30
 -13  17   0    6.20   13.20
  13  17   0   17.80   10.80
 -14 -17   0   59.09   15.60
  14  17   0   34.10   13.10
 -14  17   0   72.59   18.50
 -15 -17   0   49.00   17.70
 -15  17   0   18.50   16.90
  15  17   0   31.50   14.00
 -16 -17   0    5.60   15.70
 -16  17   0   11.50   18.20
  16  17   0  -12.90   11.80
   0 -18   0 1497.75   97.19
   0 -18   0 1564.14   85.19
   0 -18   0 1494.35   85.49
   0  18   0 1572.74   85.69
  -1 -18   0   12.50    4.90
  -1 -18   0    4.70   17.20
   1 -18   0    9.60    4.00
   1 -18   0   -4.70   15.60
  -1 -18   0   22.00    5.70
   1  18   0   35.90   16.50
  -1  18   0   23.80    5.50
   1  18   0   24.30    5.60
   1  18   0   17.10    5.40
  -2 -18   0   27.10    7.30
  -2 -18   0   35.60   20.90
   2 -18   0   13.10    5.10
  -2  18   0   10.60    5.10
   2  18   0   18.60    6.30
  -2  18   0   16.20    5.10
   2  18   0   31.10   15.70
   3 -18   0  620.94   35.50
  -3 -18   0  566.14   36.50
  -3  18   0  634.64   35.60
   3  18   0  597.14   36.20
   3  18   0  525.45   47.00
  -3  18   0  615.74   35.30
  -4 -18   0  329.07   21.10
   4 -18   0  289.37   19.20
   4  18   0  277.67   20.30
  -4  18   0  298.97   19.10
   4  18   0  269.07   33.30
  -4  18   0  287.27   19.30
   5 -18   0  102.09   10.20
  -5 -18   0  109.19   12.10
   5 -18   0   99.19    9.60
   5  18   0  131.69   26.50
   5  18   0   85.19   10.90
  -5  18   0  111.99    9.60
  -5  18   0   83.49    9.70
   6 -18   0  148.69   12.20
  -6 -18   0  117.19   13.10
   6 -18   0  109.79   10.50
   6  18   0  122.09   12.70
  -6  18   0  118.69   11.90
  -6  18   0  116.69   11.10
   6  18   0  123.39   27.30
   7 -18   0   21.70    6.80
  -7 -18   0   21.70    8.70
   7  18   0   20.20    7.90
  -7  18   0   11.60    7.80
  -8 -18   0   -4.60    7.30
   8 -18   0    7.90    6.30
   8  18   0   -0.70    6.90
  -8  18   0   -2.80    7.00
   9 -18   0   -6.90    6.10
  -9 -18   0  -14.30    8.20
   9  18   0   14.00    8.80
  -9  18   0   15.20    9.10
  10 -18   0  301.37   22.30
 -10 -18   0  299.97   25.70
 -10  18   0  277.87   24.80
  10  18   0  296.97   24.40
  11 -18   0   88.29   13.30
 -11 -18   0   60.79   14.20
  11  18   0   92.39   13.90
  12 -18   0   15.80    8.60
 -12 -18   0   -6.70   12.20
  12  18   0   10.40   10.30
 -12  18   0    8.60   12.30
 -13 -18   0    4.40   14.40
  13 -18   0   -3.10    8.40
  13  18   0    8.00   10.50
 -13  18   0  -20.40   11.70
 -14 -18   0  102.59   19.10
  14  18   0  116.09   18.70
 -14  18   0  115.39   21.70
 -15 -18   0   18.30   15.90
 -15  18   0    7.00   17.00
  15  18   0   -0.50   12.00
 -16 -18   0   27.00   18.10
  16  18   0   22.70   15.10
 -16  18   0   30.40   19.40
   0 -19   0   30.90    5.70
   0 -19   0   22.80   19.20
   0  19   0   26.40    5.90
   1 -19   0  308.27   20.00
   1 -19   0  310.87   35.10
  -1 -19   0  316.97   36.70
   1 -19   0  318.07   19.60
  -1 -19   0  298.17   20.50
   1  19   0  325.77   33.50
  -1  19   0  298.27   20.10
   2 -19   0   -1.50    4.30
  -2 -19   0    1.00    5.50
  -2 -19   0  -18.90   18.60
   2  19   0   16.50   14.80
  -2  19   0   -1.30    4.10
   2  19   0   10.40    5.50
  -2  19   0    2.10    4.60
  -3 -19   0 1382.86   79.09
   3 -19   0 1391.76   77.79
  -3 -19   0 1486.05   95.19
  -3  19   0 1378.96   77.59
   3  19   0 1473.55   89.99
  -3  19   0 1364.56   77.79
   3  19   0 1382.36   78.59
  -4 -19   0   15.50    6.80
   4 -19   0    7.00    4.80
  -4  19   0   15.30    5.80
   4  19   0   16.10    6.90
   4  19   0   10.20   15.30
  -4  19   0    8.20    4.70
   5 -19   0    3.90    5.00
   5 -19   0   10.30    5.00
  -5 -19   0   20.70    7.40
   5  19   0   14.70   17.10
   5  19   0    8.30    7.20
  -5  19   0    5.60    5.80
  -5  19   0    5.80    4.80
   6 -19   0  221.48   17.30
  -6 -19   0  219.08   19.30
   6 -19   0  216.98   16.30
  -6  19   0  216.18   17.80
   6  19   0  238.98   35.10
   6  19   0  257.67   19.20
  -6  19   0  250.47   18.60
  -7 -19   0   58.29   11.20
   7 -19   0   73.89    9.30
   7  19   0   48.50    9.90
  -7  19   0   56.89    9.90
   7  19   0   56.89   24.00
  -8 -19   0    1.60    8.40
   8 -19   0   27.60    7.70
  -8  19   0    7.70    8.00
   8  19   0   33.30    9.00
  -9 -19   0   40.20   11.30
   9 -19   0   37.60    9.00
   9  19   0   42.00   10.10
  -9  19   0   33.90   10.90
  10 -19   0   40.30    9.60
 -10 -19   0   35.40   11.70
  10  19   0   50.29   11.10
 -10  19   0   26.30   11.10
 -11 -19   0  357.56   31.60
  11 -19   0  421.56   29.80
 -11  19   0  413.76   34.10
  11  19   0  441.36   32.30
 -12 -19   0  -10.00   10.70
  12 -19   0    6.00    8.60
 -12  19   0   15.90   12.90
  12  19   0   -1.00    8.90
 -13 -19   0    5.20   13.20
  13 -19   0   20.80   10.70
 -13  19   0   66.89   17.10
  13  19   0   22.30   12.20
 -14 -19   0   79.59   17.50
 -14  19   0   69.79   19.50
  14  19   0   68.89   14.70
 -15 -19   0   48.40   17.20
 -15  19   0   19.50   21.20
  15  19   0   40.60   14.60
   0 -20   0   98.69   10.30
   0 -20   0   60.59   20.60
   1 -20   0  402.76   24.90
   1 -20   0  404.86   24.30
  -1 -20   0  378.46   25.20
   1 -20   0  373.96   39.10
  -1 -20   0  337.67   40.20
  -1  20   0  398.16   25.10
   1  20   0  426.76   38.80
  -2 -20   0    9.30   20.70
   2 -20   0   34.80   21.40
   2 -20   0   31.10    6.40
   2  20   0    4.50   14.10
  -2  20   0   30.00    6.20
  -2  20   0   26.40    6.40
   2  20   0   27.30    7.20
  -3 -20   0  798.02   64.59
   3 -20   0  845.62   47.00
  -3 -20   0  783.52   48.00
  -3  20   0  789.42   46.60
   3  20   0  899.61   60.79
   3  20   0  797.22   47.70
  -3  20   0  807.62   46.80
   4 -20   0    6.00    5.00
  -4 -20   0   13.80    7.40
   4  20   0  -11.70   14.40
   4  20   0    8.50    6.20
  -4  20   0   -2.70    5.30
  -4  20   0    3.70    4.70
   5 -20   0    2.00    4.80
   5 -20   0   -3.70    4.80
  -5 -20   0   -0.60    6.30
   5  20   0  -15.50   15.10
  -5  20   0    0.30    4.60
  -5  20   0   -6.90    5.00
   5  20   0   -0.60    6.30
   6 -20   0  205.08   16.20
  -6 -20   0  190.88   17.20
   6 -20   0  195.38   15.20
   6  20   0  186.68   33.00
  -6  20   0  179.28   15.50
   6  20   0  201.88   16.70
   7 -20   0  822.32   46.50
   7 -20   0  765.22   47.20
  -7 -20   0  843.12   49.70
   7  20   0  758.92   65.19
  -7  20   0  725.23   47.90
   7  20   0  836.32   49.00
   8 -20   0   25.80    7.50
  -8 -20   0   31.90   10.70
  -8  20   0   23.30    8.90
   8  20   0   -8.60   19.50
   8  20   0   19.20    9.60
   9 -20   0   -2.80    6.40
  -9 -20   0   12.30    9.90
   9  20   0    4.60    7.90
  -9  20   0    2.80    8.70
  10 -20   0   18.40    8.40
 -10 -20   0   24.70   11.10
  10  20   0   15.00    9.40
 -10  20   0    4.40   10.40
  11 -20   0  104.39   15.50
 -11 -20   0  166.48   20.90
  11  20   0  115.59   17.30
 -11  20   0  174.08   20.90
 -12 -20   0    9.40   11.70
  12 -20   0   -9.80    7.50
 -12  20   0   25.00   13.80
  12  20   0   13.10    9.80
  13 -20   0   63.79   12.90
 -13 -20   0   58.39   16.60
 -13  20   0   38.80   16.00
  13  20   0   55.89   15.50
 -14 -20   0   51.09   18.40
 -14  20   0   41.00   17.50
  14  20   0   19.40   13.30
 -15 -20   0   40.00   16.80
 -15  20   0   50.89   22.20
  15  20   0   23.30   15.00
   0 -21   0    7.00    5.30
   0 -21   0   23.80   18.70
   1 -21   0  373.16   23.60
  -1 -21   0  345.77   39.80
  -1 -21   0  360.26   23.80
   1 -21   0  405.06   39.70
   1  21   0  338.77   35.00
  -2 -21   0  936.61   52.89
   2 -21   0  907.51   54.69
   2 -21   0  769.92   66.49
   2 -21   0  885.41   51.59
  -2 -21   0  976.80   70.59
  -2  21   0  853.21   51.29
   2  21   0  967.90   64.59
   2  21   0  938.31   52.59
   3 -21   0  176.18   13.20
  -3 -21   0  172.48   14.70
  -3 -21   0  145.99   30.70
   3  21   0  160.58   13.90
  -3  21   0  173.28   17.40
  -3  21   0  153.28   12.70
   3  21   0  143.99   25.60
   4 -21   0   15.20    5.60
  -4 -21   0   18.90    7.90
   4  21   0   27.90   16.10
  -4  21   0   25.90    6.70
   4  21   0    7.40    6.40
  -5 -21   0  171.98   16.60
   5 -21   0  166.18   13.40
   5 -21   0  174.48   13.90
   5  21   0  196.18   30.10
   5  21   0  154.58   14.80
  -5  21   0  174.08   13.90
  -6 -21   0   14.80    8.50
   6 -21   0   17.30    6.80
   6 -21   0   17.10    6.20
   6  21   0   30.00    8.70
  -6  21   0    8.20    6.80
   6  21   0   15.80   19.40
  -7 -21   0   53.49   11.30
   7 -21   0   66.19    9.90
   7 -21   0   57.39    8.90
   7  21   0  124.19   28.50
  -7  21   0   63.49   10.20
  -8 -21   0  357.46   26.30
   8 -21   0  349.96   24.20
  -8  21   0  338.97   25.00
   8  21   0  329.47   25.20
   8  21   0  301.67   44.50
   9 -21   0   18.00    8.00
  -9 -21   0   36.70   11.10
  -9  21   0   27.60   10.30
   9  21   0   56.59   26.30
   9  21   0   41.20   10.90
  10 -21   0    2.70    7.50
 -10 -21   0   12.50   10.30
  10  21   0   15.70    9.00
 -10  21   0   34.00   11.90
  11 -21   0  165.08   17.40
 -11 -21   0  174.38   22.10
  11  21   0  164.28   20.20
 -11  21   0  176.68   21.70
 -12 -21   0   99.49   17.60
  12 -21   0   95.89   14.10
  12  21   0   77.39   14.70
 -12  21   0   79.49   16.90
 -13 -21   0   21.20   14.40
  13 -21   0   45.20   11.10
 -13  21   0   30.60   15.50
  13  21   0   39.20   13.30
 -14 -21   0   50.49   17.50
  14  21   0   58.69   15.90
 -14  21   0   88.39   23.30
 -15 -21   0   38.80   16.70
 -15  21   0   35.70   23.00
  15  21   0   56.39   16.10
   0 -22   0  946.41   52.69
   0 -22   0  809.82   65.39
  -1 -22   0   13.30   19.30
  -1 -22   0   11.60    5.70
   1 -22   0   20.20    6.00
   1 -22   0    3.50   18.40
   2 -22   0   78.89   23.50
  -2 -22   0  100.19   11.40
   2 -22   0  105.09   10.50
  -2 -22   0   70.99   25.60
   2  22   0   74.19   20.10
   2  22   0  123.29   11.70
  -2  22   0   94.99   10.00
  -3 -22   0    7.80   20.40
   3 -22   0   42.90    7.20
  -3 -22   0   22.60    7.70
   3  22   0   26.60    7.50
   3  22   0   36.90   17.20
  -3  22   0   71.39    7.90
  -4 -22   0  452.55   29.80
   4 -22   0  447.76   27.60
   4  22   0  412.06   41.70
  -4  22   0  434.16   27.80
   4  22   0  435.36   28.80
   5 -22   0   55.79    8.90
  -5 -22   0   70.09   11.30
   5 -22   0   56.99    8.50
   5  22   0   59.59   10.80
  -5  22   0   60.09    8.90
   5  22   0   41.10   20.30
   6 -22   0   93.59   10.30
   6 -22   0   95.09   11.10
  -6 -22   0  100.89   14.90
  -6  22   0  106.39   11.50
   6  22   0   87.69   25.60
   6  22   0  127.19   14.60
  -7 -22   0  284.57   21.60
   7 -22   0  252.37   18.60
   7 -22   0  246.88   18.30
   7  22   0  221.98   19.60
  -7  22   0  229.58   19.10
   7  22   0  206.88   38.10
  -8 -22   0   28.90   10.20
   8 -22   0   29.70    8.50
   8  22   0   36.30    9.80
  -8  22   0   30.70    9.80
   8  22   0   11.00   21.90
   9 -22   0  261.87   21.10
  -9 -22   0  258.57   24.60
   9  22   0  290.37   24.20
  -9  22   0  266.97   22.30
   9  22   0  287.57   44.50
 -10 -22   0  310.27   27.70
  10 -22   0  387.66   28.20
  10  22   0  421.06   66.09
  10  22   0  367.76   27.60
 -10  22   0  341.57   27.80
 -11 -22   0   15.30   13.20
  11 -22   0   13.10    8.80
  11  22   0    6.70   10.50
 -11  22   0   29.20   13.80
 -12 -22   0   11.70   12.40
  12 -22   0   18.30    9.70
 -12  22   0   -0.50   15.00
  12  22   0   22.40   11.70
  13 -22   0   27.10   10.80
 -13 -22   0   31.60   16.20
  13  22   0   24.80   13.50
 -13  22   0   37.70   16.10
 -14 -22   0  126.59   23.20
  14  22   0  170.88   23.00
 -14  22   0  134.79   27.70
 -15 -22   0   26.10   17.80
  15  22   0    0.10   12.20
 -15  22   0   -9.80   17.00
   0 -23   0   25.20    6.40
   0 -23   0   27.40   19.80
  -1 -23   0   11.00    6.90
   1 -23   0    0.40    4.90
  -1 -23   0   -6.20   18.50
   1 -23   0    1.00   18.50
  -2 -23   0  147.49   13.00
   2 -23   0  137.99   12.20
  -2 -23   0  131.79   29.30
   2 -23   0   98.79   26.00
   2  23   0  115.79   24.20
  -2  23   0  120.69   11.10
   2  23   0  124.39   12.70
  -3 -23   0    6.60    6.90
  -3 -23   0   -4.00   20.20
   3 -23   0   13.00    5.30
   3  23   0   -0.10   14.10
   3  23   0    3.50    6.10
  -3  23   0    4.90    5.60
   4 -23   0   71.39    9.10
  -4 -23   0   57.59   10.20
   4  23   0   54.59   10.20
   4  23   0   96.79   21.60
  -4  23   0   73.19    8.90
  -5 -23   0   50.49   10.20
   5 -23   0   66.29    8.60
  -5  23   0   36.50    8.20
   5  23   0   37.40   20.50
   5  23   0   50.49    9.90
  -6 -23   0  378.26   26.90
   6 -23   0  364.26   24.90
   6 -23   0  374.36   24.60
   6  23   0  365.16   26.90
   6  23   0  298.07   40.80
  -6  23   0  383.06   25.40
  -7 -23   0   26.30    9.60
   7 -23   0   32.80    7.50
   7 -23   0   15.30    7.40
   7  23   0   23.60    9.10
  -7  23   0   18.50    8.10
   7  23   0   69.09   24.50
  -8 -23   0  335.17   26.40
   8 -23   0  342.47   24.30
   8  23   0  331.37   25.50
   8  23   0  322.77   45.70
  -8  23   0  335.77   25.00
  -9 -23   0  116.99   17.90
   9 -23   0   87.79   13.60
   9  23   0  105.49   16.20
  -9  23   0  120.09   15.10
   9  23   0   90.59   30.60
  10 -23   0   81.19   13.40
 -10 -23   0   75.49   16.10
 -10  23   0   70.59   15.10
  10  23   0  115.79   17.10
  10  23   0   58.89   36.00
  11 -23   0  210.38   20.10
 -11 -23   0  205.78   24.60
  11  23   0  221.98   54.99
  11  23   0  212.28   22.60
 -11  23   0  170.48   23.00
  12 -23   0    4.30    8.90
 -12 -23   0   13.50   12.70
 -12  23   0   20.80   15.70
  12  23   0  106.79   36.40
  12  23   0   15.90   11.10
  13 -23   0   45.80   12.80
 -13 -23   0   34.20   17.40
  13  23   0   40.20   14.60
 -13  23   0   80.59   19.30
 -14 -23   0  184.68   26.60
  14  23   0  165.38   22.60
 -14  23   0  201.38   25.20
 -15 -23   0   27.30   18.20
  15  23   0    2.80   13.20
 -15  23   0   10.60   18.00
   0 -24   0  435.56   27.80
   0 -24   0  388.56   44.30
  -1 -24   0  562.44   34.00
   1 -24   0  534.95   51.29
  -1 -24   0  480.05   50.09
   1 -24   0  547.85   33.40
  -2 -24   0   62.79   26.10
  -2 -24   0   84.59   10.60
   2 -24   0   39.60   21.40
   2 -24   0   71.39    9.50
   2  24   0   76.99   10.60
   2  24   0   57.59   20.10
  -2  24   0   67.89    8.60
   3 -24   0  609.74   59.79
  -3 -24   0  725.43   62.79
  -3 -24   0  766.52   43.80
   3 -24   0  766.22   42.20
   3  24   0  695.63   55.09
  -3  24   0  691.43   41.70
   3  24   0  633.84   42.30
   4 -24   0  117.49   11.30
  -4 -24   0   92.89   12.50
   4  24   0   92.79   11.80
   4  24   0  127.39   25.20
  -4  24   0  115.99   11.00
  -5 -24   0  347.87   25.70
   5 -24   0  384.76   23.80
   5  24   0  335.07   24.90
   5  24   0  440.86   43.30
  -5  24   0  319.57   24.00
  -6 -24   0  224.38   19.30
   6 -24   0  229.68   16.50
   6 -24   0  201.58   17.10
  -6  24   0  203.38   17.20
   6  24   0  172.18   32.60
   6  24   0  190.08   18.00
   7 -24   0  260.07   19.60
   7 -24   0  248.38   18.30
  -7 -24   0  212.48   20.70
   7  24   0  231.08   20.10
  -7  24   0  235.48   19.30
   7  24   0  271.27   39.70
   8 -24   0    4.50    6.80
  -8 -24   0   -7.00    9.10
   8  24   0   -1.80   20.90
   8  24   0   13.60    9.00
  -8  24   0   11.60    8.80
   9 -24   0  197.68   17.90
  -9 -24   0  164.88   21.40
  -9  24   0  178.48   18.30
   9  24   0  183.38   20.20
   9  24   0  223.58   40.10
  10 -24   0   -1.00    7.80
 -10 -24   0   -1.80   11.10
  10  24   0   23.00   27.40
  10  24   0    8.70   10.30
 -10  24   0   16.80   12.20
 -11 -24   0   67.99   17.20
  11 -24   0   28.90   10.00
 -11  24   0   64.19   16.20
  11  24   0   79.79   34.00
  11  24   0   29.10   12.90
 -12 -24   0   -3.60   11.60
  12 -24   0    7.10    9.20
  12  24   0   10.90   10.40
  12  24   0   56.19   47.80
 -12  24   0   -4.00   14.20
 -13 -24   0   75.39   19.70
 -13  24   0   84.99   22.00
  13  24   0   90.29   17.60
 -14 -24   0    7.40   16.10
  14  24   0    1.70   12.50
 -14  24   0   34.80   17.50
 -15 -24   0  -14.20   15.80
 -15  24   0   16.20   22.60
  15  24   0    4.50   14.60
   0 -25   0   40.60   20.60
   0 -25   0   26.60    6.80
  -1 -25   0  367.36   43.10
   1 -25   0  341.07   24.10
   1 -25   0  412.06   45.10
  -1 -25   0  373.06   24.70
  -2 -25   0  450.85   48.30
   2 -25   0  361.46   43.90
   2 -25   0  407.16   26.90
  -2 -25   0  430.06   27.80
  -2  25   0  431.16   26.60
   2  25   0  358.96   39.90
   3 -25   0   22.20    6.50
  -3 -25   0   22.00    8.20
  -3 -25   0   31.50   24.00
   3 -25   0   25.40   20.10
  -3  25   0   -2.40    6.10
   3  25   0   -7.70   14.50
   3  25   0    5.10    6.50
  -4 -25   0   28.50    8.80
   4 -25   0   29.60    7.30
  -4  25   0   21.30    7.40
   4  25   0    5.70   17.20
   4  25   0   43.90    8.90
   5 -25   0  722.83   42.80
  -5 -25   0  690.73   44.80
   5  25   0  793.92   60.89
   5  25   0  705.43   44.20
  -5  25   0  692.93   42.80
  -6 -25   0    7.80    8.70
   6 -25   0   -2.20    5.90
   6 -25   0   17.90    6.80
   6  25   0   -2.40    7.40
   6  25   0   15.70   20.20
  -6  25   0    2.20    6.90
   7 -25   0   66.59   10.40
   7 -25   0   65.19   10.00
  -7 -25   0   54.99   13.30
   7  25   0   54.69   25.00
   7  25   0   64.29   11.70
  -7  25   0   76.29   12.40
   8 -25   0   91.69   13.00
   8 -25   0   74.69   10.80
  -8 -25   0   69.79   15.20
  -8  25   0   72.69   12.70
   8  25   0   63.79   27.50
   8  25   0   87.39   13.40
  -9 -25   0  366.46   31.80
   9 -25   0  395.36   28.30
  -9  25   0  370.86   29.20
   9  25   0  445.86   53.09
   9  25   0  459.65   32.30
 -10 -25   0   40.40   13.80
  10 -25   0   16.50    9.60
  10  25   0   26.30   28.40
  10  25   0   42.70   13.50
 -10  25   0   13.00   12.30
  11 -25   0  130.29   16.60
 -11 -25   0  148.99   21.50
  11  25   0  101.59   38.10
  11  25   0  121.59   18.70
 -11  25   0  103.69   19.00
 -12 -25   0   64.09   16.90
  12 -25   0   25.10   10.90
  12  25   0   20.30   11.30
 -12  25   0   21.80   14.50
 -13 -25   0   54.39   18.10
 -13  25   0   72.99   21.90
  13  25   0   62.59   16.70
 -14 -25   0    5.30   16.30
  14  25   0   26.20   15.30
 -14  25   0   27.30   18.00
 -15 -25   0   14.90   18.20
 -15  25   0   30.40   21.90
  15  25   0    1.40   13.90
   0 -26   0 1160.98   85.19
   0 -26   0 1167.48   67.29
   1 -26   0   16.10    6.60
  -1 -26   0   -4.40   19.90
   1 -26   0   -4.00   18.90
  -1 -26   0   13.10    6.70
   2 -26   0   -2.90   18.00
  -2 -26   0   -1.30   21.90
   2 -26   0    6.80    6.20
  -2 -26   0   -4.70    6.00
  -2  26   0   14.90    6.40
   2  26   0    2.50   16.70
   3 -26   0  166.88   13.30
  -3 -26   0  232.28   39.00
   3 -26   0  114.49   29.60
  -3 -26   0  111.59   14.80
  -3  26   0  119.79   12.20
   3  26   0  146.89   27.10
   3  26   0  143.59   13.70
  -4 -26   0  231.48   19.80
   4 -26   0  224.08   17.50
  -4  26   0  227.28   17.60
   4  26   0  197.58   32.50
   4  26   0  255.67   19.20
   5 -26   0   46.70    8.80
  -5 -26   0   41.70   10.60
  -5  26   0   69.79    9.80
   5  26   0   40.20   20.10
  -6 -26   0  129.49   16.00
   6 -26   0  128.99   13.10
   6 -26   0  109.79   12.90
   6  26   0  131.79   14.70
  -6  26   0  125.19   14.20
   6  26   0  169.88   30.70
   7 -26   0  241.98   19.60
   7 -26   0  253.37   18.20
  -7 -26   0  220.88   22.40
   7  26   0  260.07   41.20
   7  26   0  196.38   20.90
  -7  26   0  246.88   20.50
  -8 -26   0  129.89   18.00
   8 -26   0  104.89   13.30
   8 -26   0   77.79   10.70
   8  26   0   63.29   13.80
   8  26   0   83.69   32.10
  -8  26   0   84.99   13.30
   9 -26   0   20.80    8.70
  -9 -26   0    1.60   10.20
  -9  26   0   31.10   11.10
   9  26   0   16.20    9.90
   9  26   0  -26.60   20.80
 -10 -26   0  258.57   26.10
  10 -26   0  260.07   22.80
  10  26   0  323.07   50.09
  10  26   0  255.37   25.30
 -10  26   0  263.07   26.50
 -11 -26   0    2.40   13.10
  11 -26   0    6.30    8.60
 -11  26   0    0.30   11.90
  11  26   0  -16.40   30.60
  11  26   0    5.10   11.90
  12 -26   0   34.40   12.50
 -12 -26   0   -0.50   14.10
  12  26   0   31.30   13.40
 -12  26   0   31.10   15.60
 -13 -26   0   26.90   17.00
 -13  26   0   47.20   17.70
  13  26   0   66.89   18.50
 -14 -26   0  166.88   23.40
  14  26   0  147.99   22.30
 -14  26   0  133.49   29.00
 -15 -26   0   20.50   17.80
 -15  26   0    8.50   17.80
  15  26   0   22.90   14.70
   0 -27   0   31.60   21.70
   0 -27   0   27.90    7.70
  -1 -27   0   77.69   11.70
   1 -27   0   94.69   10.60
   1 -27   0   73.09   25.20
  -1 -27   0   44.90   25.50
   2 -27   0  187.78   33.50
   2 -27   0  141.59   14.10
  -2 -27   0  171.18   35.70
  -2 -27   0  153.88   14.80
  -2  27   0  165.58   13.80
   2  27   0  164.28   30.00
  -3 -27   0   28.30   25.90
   3 -27   0   25.10   22.40
   3 -27   0   46.80    8.90
  -3 -27   0   46.30   10.30
  -3  27   0   35.90    7.90
   3  27   0   34.70   19.40
   3  27   0   32.60    8.70
  -4 -27   0  177.08   17.00
   4 -27   0  193.68   15.20
   4  27   0  159.48   30.50
   4  27   0  157.78   16.00
  -4  27   0  166.08   14.60
   5 -27   0   40.30    8.30
  -5 -27   0   16.00   10.20
   5  27   0    8.10   18.00
  -5  27   0   34.50    9.30
   5  27   0   22.00    9.00
  -6 -27   0  125.09   16.20
   6 -27   0  131.99   13.90
   6 -27   0  149.19   13.60
  -6  27   0  155.28   14.60
   6  27   0  131.59   29.80
   6  27   0  125.49   15.10
  -7 -27   0  178.58   19.50
   7 -27   0  209.58   17.20
   7 -27   0  198.38   17.30
  -7  27   0  193.38   17.60
   7  27   0  175.88   19.30
   7  27   0  190.48   35.70
   8 -27   0  192.68   18.20
  -8 -27   0  212.68   22.20
   8 -27   0  188.08   17.00
   8  27   0  209.78   21.00
   8  27   0  164.68   35.30
  -8  27   0  174.78   18.30
   9 -27   0  101.29   14.00
  -9 -27   0   79.99   16.00
  -9  27   0   76.89   14.50
   9  27   0  108.19   15.10
   9  27   0   77.29   33.70
 -10 -27   0   37.30   14.80
  10 -27   0   25.40    9.60
  10  27   0   12.40   12.20
 -10  27   0   55.09   13.40
  10  27   0   61.49   37.60
  11 -27   0   30.60   11.10
 -11 -27   0   32.70   15.40
 -11  27   0   38.90   15.00
  11  27   0   79.79   47.70
  11  27   0   36.60   13.70
  12 -27   0  111.59   17.10
 -12 -27   0   68.79   18.80
 -12  27   0  102.79   19.90
  12  27   0  102.19   19.20
 -13 -27   0   -4.30   15.70
  13  27   0   15.70   15.10
 -13  27   0   25.10   16.50
 -14 -27   0   81.89   19.90
 -14  27   0  101.69   24.80
  14  27   0   90.69   18.20
   0 -28   0  562.64   53.89
   0 -28   0  552.44   35.00
   1 -28   0  403.26   26.00
  -1 -28   0  335.37   25.60
  -1 -28   0  437.16   48.40
   1 -28   0  420.96   45.30
   2 -28   0  380.46   45.40
   2 -28   0  367.56   25.40
  -2 -28   0  417.66   49.80
  -2 -28   0  406.06   27.50
  -2  28   0  347.47   24.60
  -3 -28   0  276.77   45.30
   3 -28   0  284.97   40.50
  -3 -28   0  288.17   22.90
   3 -28   0  302.07   21.00
   3  28   0  350.76   38.40
  -3  28   0  273.97   20.70
   3  28   0  258.97   21.10
  -4 -28   0   10.80    8.40
   4 -28   0    0.10    5.80
   4 -28   0   27.70   24.70
   4  28   0   13.50   16.70
  -4  28   0    7.50    6.80
   4  28   0   -1.60    7.10
  -5 -28   0   -0.90    8.80
   5 -28   0   -5.30    5.80
   5  28   0  -19.40   16.20
  -5  28   0   13.40    7.50
   5  28   0   -4.00    7.60
   6 -28   0  420.56   28.00
  -6 -28   0  392.46   29.80
   6 -28   0  400.16   27.10
  -6  28   0  395.36   28.00
   6  28   0  461.15   46.80
   6  28   0  395.96   29.00
   7 -28   0   74.49   11.60
   7 -28   0   90.69   12.30
  -7 -28   0   60.29   13.60
   7  28   0   86.39   28.00
   7  28   0   99.89   15.50
  -7  28   0  106.99   13.30
   8 -28   0   90.79   12.30
  -8 -28   0  117.79   18.10
   8 -28   0   81.09   13.20
   8  28   0  123.09   31.40
   8  28   0   78.99   15.30
  -8  28   0  119.99   16.30
   9 -28   0   94.99   14.30
  -9 -28   0  134.99   18.70
  -9  28   0  126.29   17.90
   9  28   0  159.58   17.50
   9  28   0  134.59   34.30
 -10 -28   0  396.66   33.60
  10 -28   0  373.56   29.40
 -10  28   0  374.96   30.00
  10  28   0  380.86   32.30
  10  28   0  316.07   54.59
  11 -28   0   60.69   12.90
 -11 -28   0   42.00   16.90
  11  28   0   44.60   15.60
 -11  28   0   74.79   18.50
  11  28   0  115.29   39.10
 -12 -28   0  -17.90   14.20
  12 -28   0   18.00   10.40
 -12  28   0   16.90   16.10
  12  28   0    8.60   13.70
 -13 -28   0  -12.20   13.00
 -13  28   0   -4.40   17.90
  13  28   0   -1.00   11.40
 -14 -28   0    5.30   16.30
  14  28   0  -11.80   11.10
 -14  28   0   18.80   17.90
   0 -29   0   27.60   23.90
   0 -29   0   20.70    7.90
   1 -29   0  150.78   32.70
  -1 -29   0  130.49   14.60
  -1 -29   0  217.18   40.00
   1 -29   0  165.38   14.80
  -2 -29   0  250.27   45.70
   2 -29   0  358.66   24.80
  -2 -29   0  332.57   25.80
   2 -29   0  382.96   45.60
  -2  29   0  372.36   24.10
  -3 -29   0  242.88   43.30
   3 -29   0  230.48   17.60
  -3 -29   0  226.38   20.20
   3 -29   0  241.88   42.40
   3  29   0  198.78   17.60
  -3  29   0  190.18   16.40
   3  29   0  204.28   33.40
  -4 -29   0   76.69   12.70
   4 -29   0   97.99   11.50
   4 -29   0  104.29   33.20
  -4  29   0   82.89   11.90
   4  29   0  103.89   26.20
   4  29   0   63.99   11.60
   5 -29   0  130.79   13.90
  -5 -29   0  113.99   16.70
   5  29   0  115.79   14.30
  -5  29   0  112.09   13.00
   5  29   0  124.19   27.90
   6 -29   0   -2.90    6.50
  -6 -29   0    2.30   10.20
   6 -29   0    8.90    7.00
  -6  29   0    6.20    8.50
   6  29   0   13.60    9.30
   6  29   0   32.10   22.50
  -7 -29   0   -4.20    9.90
   7 -29   0   -0.10    6.70
   7 -29   0  -16.10    6.40
   7  29   0    7.40   19.50
  -7  29   0   -3.30    8.90
   7  29   0    4.50   10.40
   8 -29   0    6.50    6.90
   8 -29   0   -4.60    7.70
  -8 -29   0    6.20   12.20
   8  29   0   18.50   25.10
  -8  29   0   12.30   10.20
   8  29   0    4.30   10.80
  -9 -29   0  106.99   18.00
   9 -29   0  106.49   16.00
  -9  29   0  147.69   17.60
   9  29   0  232.18   40.20
   9  29   0  115.09   17.00
  10 -29   0   17.30    9.50
 -10 -29   0  -10.30   12.70
  10  29   0   10.80   12.40
 -10  29   0   23.90   13.40
  10  29   0   -5.80   26.70
  11 -29   0  223.28   23.20
 -11 -29   0  252.97   29.50
 -11  29   0  219.68   24.00
  11  29   0  206.68   24.60
  12 -29   0    9.50   11.00
 -12 -29   0   39.70   17.60
 -12  29   0   18.30   15.10
  12  29   0   18.60   14.80
 -13 -29   0   13.40   15.00
 -13  29   0   -1.10   15.10
  13  29   0   40.60   13.80
 -14 -29   0   37.70   20.30
  14  29   0   20.90   14.40
 -14  29   0    3.30   19.20
   0 -30   0  676.93   42.20
   0 -30   0  701.43   64.19
  -1 -30   0   55.19   10.30
  -1 -30   0   57.29   26.30
   1 -30   0   47.80   26.40
   1 -30   0   35.10    8.60
   2 -30   0   46.30    9.30
   2 -30   0   27.10   23.20
  -2 -30   0   71.19   29.50
  -2 -30   0   43.40   10.30
  -2  30   0   77.59    9.90
   3 -30   0  471.45   54.29
  -3 -30   0  373.46   52.79
   3 -30   0  382.86   27.60
  -3 -30   0  418.76   29.10
  -3  30   0  414.06   27.60
   3  30   0  511.25   47.50
  -4 -30   0   41.30   10.80
   4 -30   0   81.29   31.80
   4 -30   0   45.20    8.70
  -4  30   0   35.00    9.00
   4  30   0   68.19   22.00
   4  30   0   37.30    9.90
   5 -30   0   36.90    8.60
  -5 -30   0   25.70   11.20
  -5  30   0   19.60    8.70
   5  30   0   -5.30   17.30
   5  30   0   43.70   10.50
  -6 -30   0   22.70   12.20
   6 -30   0  -10.10    6.40
   6 -30   0   -7.60    6.50
   6  30   0    5.00    8.80
  -6  30   0   -1.50    7.90
   6  30   0  -11.80   16.50
   7 -30   0   49.50   10.60
  -7 -30   0   29.30   12.80
   7 -30   0   29.50    9.20
   7  30   0   47.10   23.10
   7  30   0   60.69   13.50
  -7  30   0   49.10   11.60
   8 -30   0   54.49   11.70
  -8 -30   0   70.69   16.70
   8 -30   0   72.49   11.20
  -8  30   0   68.89   13.70
   8  30   0   74.69   28.60
   8  30   0   74.89   15.30
  -9 -30   0   72.19   16.50
   9 -30   0   74.09   13.00
  -9  30   0   70.29   14.70
   9  30   0  113.59   34.40
   9  30   0   73.99   15.40
 -10 -30   0   86.39   20.70
  10 -30   0   96.09   14.40
 -10  30   0   68.49   16.00
  10  30   0   86.49   43.10
  10  30   0   74.29   17.10
 -11 -30   0  107.79   21.40
  11 -30   0  133.09   18.00
  11  30   0   80.89   16.80
 -11  30   0  122.09   19.00
  12 -30   0   77.69   18.70
 -12 -30   0   74.09   19.70
 -12  30   0   60.19   17.90
  12  30   0   75.79   18.40
 -13 -30   0   40.60   17.80
  13  30   0   74.59   16.30
 -13  30   0   44.80   18.80
 -14 -30   0   66.69   23.30
  14  30   0   71.89   19.20
 -14  30   0   68.49   22.00
   0 -31   0   35.10    8.90
   0 -31   0   23.40   24.10
  -1 -31   0   33.90   10.00
   1 -31   0   66.89   26.30
  -1 -31   0   50.09   26.40
   1 -31   0   51.79   10.10
   2 -31   0   43.90   24.70
  -2 -31   0   18.50    8.80
   2 -31   0    9.60    7.40
  -2 -31   0   35.60   28.10
  -2  31   0   23.70    8.30
  -3 -31   0    9.60   26.10
  -3 -31   0   26.00    9.70
   3 -31   0   57.99   28.20
   3 -31   0   40.60    8.60
  -3  31   0   23.20    8.00
   3  31   0   24.70   20.10
   4 -31   0   18.90   25.60
  -4 -31   0   47.00   11.20
   4 -31   0   42.80    8.80
   4  31   0   22.50   19.20
   4  31   0   22.90    9.40
  -4  31   0   26.70    8.70
   5 -31   0  114.39   37.90
   5 -31   0   62.99   10.20
  -5 -31   0   88.39   14.60
  -5  31   0   69.09   12.00
   5  31   0   77.79   13.00
   5  31   0   28.30   21.60
   6 -31   0    7.20    7.20
   6 -31   0    1.20    7.30
  -6 -31   0   -0.40   10.10
  -6  31   0   -7.90    8.50
   6  31   0   14.20   20.10
   6  31   0    4.90    9.00
   7 -31   0   61.19   11.30
   7 -31   0   33.20    9.30
  -7 -31   0   36.90   12.50
  -7  31   0   44.30   11.30
   7  31   0   31.00   24.50
   7  31   0   58.99   13.50
   8 -31   0  104.59   13.90
  -8 -31   0  132.49   20.40
   8 -31   0  114.79   15.40
   8  31   0   82.39   30.20
  -8  31   0  109.49   16.90
   8  31   0  129.39   18.80
  -9 -31   0   53.09   14.80
   9 -31   0   24.40    9.30
   9 -31   0   34.70   11.40
   9  31   0   18.90   11.60
   9  31   0   55.59   27.90
  -9  31   0   25.30   13.40
 -10 -31   0   28.60   15.70
  10 -31   0   18.50   10.60
  10  31   0   21.60   12.00
  10  31   0   17.40   29.00
 -10  31   0   29.80   13.40
  11 -31   0   -1.80    9.20
 -11 -31   0   12.80   13.70
 -11  31   0    5.70   15.00
  11  31   0    4.90   11.30
 -12 -31   0   18.00   17.00
  12  31   0   24.20   16.00
 -12  31   0   26.90   18.00
 -13 -31   0   14.80   20.40
  13  31   0    0.90   13.60
 -13  31   0    8.80   18.40
 -14 -31   0    5.30   19.30
 -14  31   0   30.70   19.30
  14  31   0   43.40   18.00
   0 -32   0  926.61   78.69
   0 -32   0  933.41   56.29
   1 -32   0  304.07   22.60
  -1 -32   0  353.16   48.60
  -1 -32   0  293.17   23.10
   1 -32   0  366.06   45.30
   2 -32   0  238.48   40.10
  -2 -32   0  228.68   18.60
   2 -32   0  192.58   17.40
  -2 -32   0  266.77   45.40
  -2  32   0  160.58   16.00
   3 -32   0   44.70    9.70
  -3 -32   0   37.50   10.50
   3 -32   0   49.00   29.40
  -3 -32   0   57.89   30.80
  -3  32   0   38.20    9.30
  -4 -32   0  331.67   24.70
   4 -32   0  284.57   22.00
   4 -32   0  297.37   46.00
   4  32   0  331.37   42.40
  -4  32   0  263.07   22.00
   4  32   0  270.57   22.60
   5 -32   0   20.10    7.90
   5 -32   0   13.00   26.20
  -5 -32   0   21.60   11.30
  -5  32   0    9.90    8.50
   5  32   0   17.30   10.00
   5  32   0   18.20   20.90
  -6 -32   0   68.99   14.90
   6 -32   0   87.19   12.60
   6 -32   0   80.99   12.20
  -6  32   0   58.09   12.00
   6  32   0  124.89   29.50
   6  32   0   45.10   12.70
   7 -32   0   50.49   11.10
  -7 -32   0   69.09   15.00
   7 -32   0   54.29   11.60
   7  32   0   83.69   16.60
  -7  32   0   70.89   13.30
   7  32   0  113.39   29.20
   8 -32   0    2.00    8.40
  -8 -32   0    4.60   12.80
   8 -32   0    7.50    8.00
   8  32   0    1.80   11.10
   8  32   0   17.80   26.70
  -8  32   0   21.00   11.50
   9 -32   0  123.09   17.20
  -9 -32   0  133.49   21.60
   9 -32   0  177.08   16.70
   9  32   0  186.68   22.10
   9  32   0  170.58   37.40
  -9  32   0  160.58   19.10
  10 -32   0   89.69   14.70
 -10 -32   0   91.69   20.40
  10  32   0   40.10   37.50
  10  32   0   86.89   16.90
 -10  32   0   70.49   17.90
 -11 -32   0   16.80   14.30
  11 -32   0   31.10   12.30
 -11  32   0   26.10   14.90
  11  32   0   51.19   14.60
 -12 -32   0  -22.10   14.80
  12  32   0   -2.50   11.60
 -12  32   0  -14.90   13.60
 -13 -32   0   -1.50   16.50
 -13  32   0   -6.50   15.50
  13  32   0    6.60   15.20
 -14 -32   0   34.90   21.20
  14  32   0   41.90   17.40
 -14  32   0   67.79   26.10
   0 -33   0    6.20   22.70
   0 -33   0   20.60    8.10
   1 -33   0   13.60    8.20
   1 -33   0   31.30   23.70
  -1 -33   0   14.70    8.30
  -1 -33   0   21.60   24.70
   2 -33   0  100.39   13.30
  -2 -33   0  149.88   37.80
  -2 -33   0   94.89   14.10
   2 -33   0  123.29   35.90
  -2  33   0   89.39   12.10
   3 -33   0  -31.70   22.10
   3 -33   0   16.20    7.70
  -3 -33   0    3.40    8.70
  -3 -33   0   46.10   29.90
  -3  33   0   17.60    8.30
   4 -33   0   48.30   10.50
   4 -33   0   50.19   28.50
  -4 -33   0   90.59   13.90
   4  33   0   60.69   26.50
  -4  33   0   53.19   11.00
  -5 -33   0   -1.10   10.90
   5 -33   0   67.59   31.60
   5 -33   0   22.00    8.10
   5  33   0    4.30    9.20
  -5  33   0   18.10    9.20
   5  33   0  -15.60   18.40
   6 -33   0    2.50   25.80
   6 -33   0    8.70    7.90
  -6 -33   0    7.40   11.80
   6  33   0    0.90    9.60
  -6  33   0    4.40    9.00
   6  33   0  -10.90   18.80
   7 -33   0   45.10   10.40
   7 -33   0   32.90   10.30
  -7 -33   0   37.00   13.20
  -7  33   0   32.90   11.30
   7  33   0   45.90   13.60
   7  33   0   77.59   28.60
   8 -33   0    3.10    8.90
  -8 -33   0    9.20   13.10
   8 -33   0   22.90    8.80
   8  33   0   25.90   13.30
   8  33   0    9.10   23.00
  -8  33   0    3.20   11.80
   9 -33   0  169.68   19.50
   9 -33   0  208.38   18.60
  -9 -33   0  187.98   22.30
   9  33   0  213.68   50.19
   9  33   0  138.59   22.30
  -9  33   0  213.28   21.70
 -10 -33   0  -15.20   12.20
  10 -33   0    5.60   10.50
 -10  33   0   12.90   13.10
  10  33   0   -2.50   11.20
 -11 -33   0    0.50   13.50
  11 -33   0  -10.00    9.30
  11  33   0   17.20   12.70
 -11  33   0  -12.90   12.40
 -12 -33   0   -1.00   14.60
  12  33   0   -6.90   12.20
 -12  33   0   32.70   18.60
 -13 -33   0  -12.20   17.20
  13  33   0   -1.40   15.60
 -13  33   0  -22.10   18.00
   0 -34   0  218.38   19.50
   0 -34   0  199.48   41.50
  -1 -34   0  223.88   45.60
  -1 -34   0  220.08   21.20
   1 -34   0  241.58   20.70
   1 -34   0  306.97   48.70
  -2 -34   0   53.39   12.40
   2 -34   0   54.79   11.10
   2 -34   0   69.19   30.70
  -2 -34   0    6.10   27.60
  -2  34   0   64.09   11.10
  -3 -34   0   16.40   29.10
   3 -34   0   11.10   26.20
   3 -34   0   11.80    7.90
  -3 -34   0    0.40    9.10
  -3  34   0    9.60    8.10
  -4 -34   0   26.80   10.90
   4 -34   0  126.79   37.50
   4 -34   0   24.90    9.00
   4  34   0   16.30   22.00
  -4  34   0   45.30   10.20
   5 -34   0   17.20    8.60
  -5 -34   0   17.30   10.60
   5 -34   0    5.60   24.80
  -5  34   0   20.80   10.20
   5  34   0   36.90   24.30
   5  34   0    4.00    9.30
  -6 -34   0   22.10   11.70
   6 -34   0   13.70   28.00
   6 -34   0   13.40    8.50
   6  34   0   33.60   11.20
  -6  34   0   10.20    9.40
   6  34   0   39.00   25.50
   7 -34   0   14.80    8.70
  -7 -34   0   -1.00   11.00
   7 -34   0    5.20    8.60
   7  34   0    7.10   11.20
  -7  34   0  -12.10    8.60
   7  34   0   22.20   26.00
   8 -34   0   27.80   10.40
   8 -34   0   28.20    9.60
  -8 -34   0   27.10   14.90
   8  34   0    6.00   13.70
  -8  34   0   52.09   13.40
   8  34   0   24.80   24.90
   9 -34   0   90.79   15.60
  -9 -34   0  121.39   20.10
   9 -34   0  108.99   15.80
  -9  34   0  146.19   18.10
   9  34   0  110.89   20.00
   9  34   0  124.09   38.80
  10 -34   0   26.50   11.10
 -10 -34   0   12.40   13.70
 -10  34   0   32.80   15.70
  10  34   0   24.10   13.70
 -11 -34   0   36.70   16.00
  11 -34   0   38.00   12.40
 -11  34   0   27.20   16.00
  11  34   0   50.89   15.40
 -12 -34   0    5.10   15.30
  12  34   0   10.10   12.80
 -12  34   0   -6.00   15.20
 -13 -34   0   18.30   20.50
  13  34   0    3.20   16.10
 -13  34   0  -16.50   15.10
   0 -35   0   16.10    8.40
   0 -35   0   -7.00   24.70
   1 -35   0   31.40    9.00
   1 -35   0   21.20   27.70
  -1 -35   0   28.10    9.60
  -1 -35   0   22.00   28.20
  -2 -35   0  137.79   15.70
   2 -35   0   74.59   34.70
   2 -35   0  120.99   14.00
  -2 -35   0   72.89   35.00
  -2  35   0  131.79   14.60
  -3 -35   0   -4.90   28.40
   3 -35   0   10.00   25.00
  -3 -35   0   -1.00    8.30
   3 -35   0   -9.00    7.30
  -3  35   0   17.00    8.60
   4 -35   0  415.96   29.70
   4 -35   0  444.26   62.69
  -4 -35   0  407.66   31.40
  -4  35   0  409.66   29.30
   4  35   0  429.36   50.59
   5 -35   0   95.09   38.60
  -5 -35   0   93.99   15.40
   5 -35   0   98.89   13.50
   5  35   0  100.29   15.00
  -5  35   0   72.79   13.10
   5  35   0  161.48   33.50
  -6 -35   0   42.80   13.30
   6 -35   0   49.70   11.00
   6 -35   0   34.50   34.40
   6  35   0   56.29   27.40
  -6  35   0   63.89   12.40
   6  35   0   44.10   12.10
   7 -35   0   31.70   37.00
   7 -35   0   81.79   12.90
  -7 -35   0   82.19   16.60
   7 -35   0   95.19   15.30
   7  35   0  131.89   32.40
   7  35   0   88.09   18.00
  -7  35   0   80.59   15.60
   8 -35   0   37.90   10.70
   8 -35   0   21.20   10.70
  -8 -35   0   49.40   16.80
   8  35   0   51.29   29.00
   8  35   0  -10.60   11.10
  -8  35   0   26.20   13.00
   9 -35   0   -8.70    8.10
  -9 -35   0   24.60   16.30
   9 -35   0    4.50    9.90
   9  35   0   12.80   13.00
   9  35   0  -21.40   25.40
  -9  35   0   13.10   12.40
 -10 -35   0    2.60   14.40
  10 -35   0   21.70   11.80
 -10  35   0   11.10   13.70
  10  35   0   16.30   13.20
  11 -35   0   -4.30   10.00
 -11 -35   0    3.00   15.40
 -11  35   0  -10.70   13.40
  11  35   0    4.90   13.10
 -12 -35   0    5.70   15.70
 -12  35   0   15.00   18.60
  12  35   0   35.70   15.10
 -13 -35   0    1.90   15.90
 -13  35   0   27.80   19.00
  13  35   0   29.50   15.50
   0 -36   0  349.27   50.69
   0 -36   0  383.06   28.20
   1 -36   0  360.96   26.90
  -1 -36   0  339.77   53.39
  -1 -36   0  356.46   27.00
   1 -36   0  266.07   49.80
  -2 -36   0   70.39   34.70
   2 -36   0   92.39   13.80
   2 -36   0   84.99   34.80
  -2 -36   0  106.49   14.40
  -2  36   0   75.09   13.40
  -3 -36   0  255.37   23.50
   3 -36   0  256.57   48.50
   3 -36   0  227.88   20.80
  -3 -36   0  285.67   50.99
  -3  36   0  245.88   20.30
  -4 -36   0  468.35   32.10
   4 -36   0  398.26   29.40
   4 -36   0  440.36   65.09
  -4  36   0  376.76   28.80
   5 -36   0   57.79   33.80
  -5 -36   0   47.90   12.80
   5 -36   0   32.60    9.60
   5  36   0   45.10   24.00
  -5  36   0   18.20    9.60
   6 -36   0  211.18   19.70
   6 -36   0  306.37   58.29
  -6 -36   0  251.77   23.30
   6  36   0  208.48   21.20
   6  36   0  266.77   43.50
  -6  36   0  188.68   20.40
   7 -36   0   34.30   38.30
   7 -36   0   -7.10    7.60
  -7 -36   0   -3.50   14.30
   7 -36   0    1.90    8.70
   7  36   0   24.20   12.90
  -7  36   0   11.30   10.40
   7  36   0   17.00   24.80
   8 -36   0   14.80   11.00
  -8 -36   0    6.50   13.10
   8 -36   0   23.30    9.90
  -8  36   0   16.90   12.10
   8  36   0   32.30   13.60
   8  36   0   21.80   24.50
   9 -36   0    0.00    9.70
  -9 -36   0   -1.00   14.00
   9 -36   0    0.20    8.40
  -9  36   0  -12.10   11.30
   9  36   0  -19.70   12.20
   9  36   0   -9.20   35.90
  10 -36   0   -6.10    9.40
 -10 -36   0   34.60   15.70
 -10  36   0   -4.10   14.60
  10  36   0   10.30   13.40
  11 -36   0   14.80   12.20
 -11 -36   0   10.80   18.60
  11  36   0   24.70   16.90
 -11  36   0   21.70   15.50
 -12 -36   0    1.30   17.70
  12  36   0    4.00   14.70
 -12  36   0   49.10   18.40
 -13 -36   0   38.80   18.00
 -13  36   0  -17.00   16.10
  13  36   0  -12.40   13.40
   0 -37   0  -22.40   25.10
   0 -37   0   22.80    9.40
  -1 -37   0  135.39   39.00
   1 -37   0  124.99   37.00
   1 -37   0  188.28   17.50
  -1 -37   0  155.28   18.40
  -2 -37   0  295.97   24.90
   2 -37   0  266.57   47.20
   2 -37   0  331.37   25.20
  -2 -37   0  301.97   53.69
  -2  37   0  295.57   23.40
   3 -37   0   -8.80   23.90
  -3 -37   0   43.50   33.60
  -3 -37   0   21.90   11.70
   3 -37   0   17.90    9.40
  -3  37   0   29.00    9.80
   4 -37   0   41.50   33.30
   4 -37   0   45.60   10.60
  -4 -37   0   38.50   13.30
  -4  37   0   44.20   11.30
   5 -37   0  125.99   42.00
  -5 -37   0   77.69   15.50
   5 -37   0   71.89   12.60
   5  37   0  101.59   30.30
  -5  37   0   73.19   13.50
   6 -37   0   62.69   35.10
   6 -37   0   39.50   10.90
  -6 -37   0   40.30   13.70
  -6  37   0   44.40   13.00
   6  37   0   56.39   26.70
   6  37   0   65.89   13.90
  -7 -37   0  -13.30   12.70
   7 -37   0   -5.30    8.40
   7 -37   0   15.80   10.20
  -7  37   0    5.80   11.10
   7  37   0   -1.30   22.10
   7  37   0    5.80   11.10
  -8 -37   0   10.50   12.80
   8 -37   0    4.10    8.30
   8 -37   0  -19.20    8.00
   8  37   0   45.30   26.60
  -8  37   0   14.60   12.40
   8  37   0  -10.00   11.40
   9 -37   0   -6.80    8.40
   9 -37   0    1.20   10.50
  -9 -37   0   11.40   15.70
   9  37   0  -16.10   10.90
  -9  37   0    1.20   13.80
 -10 -37   0   62.29   17.60
  10 -37   0   51.89   14.30
  10  37   0   51.79   15.70
 -10  37   0   19.30   15.10
 -11 -37   0   59.69   21.60
 -11  37   0   32.10   16.30
  11  37   0   28.70   17.90
 -12 -37   0   47.20   22.70
  12  37   0    6.00   16.50
 -12  37   0   60.49   21.50
  13  37   0   28.60   18.90
   0 -38   0  103.59   34.70
   0 -38   0   24.90   10.40
  -1 -38   0  -19.50   27.70
  -1 -38   0    7.50    9.50
   1 -38   0  -19.20   23.30
   1 -38   0   18.90    9.90
   2 -38   0    6.00   26.50
  -2 -38   0   64.89   35.10
   2 -38   0   46.70   10.90
  -2 -38   0   77.19   14.20
  -2  38   0   51.79   11.40
  -3 -38   0  220.28   21.80
   3 -38   0  212.08   20.40
   3 -38   0  270.27   50.39
  -3 -38   0  344.17   54.79
  -3  38   0  216.48   19.30
   4 -38   0    3.70    8.20
  -4 -38   0    8.50   11.30
   4 -38   0   -5.40   27.10
  -4  38   0   13.10    9.80
   5 -38   0  -20.50   28.20
   5 -38   0   -6.20    7.40
  -5 -38   0   -4.10   10.80
  -5  38   0   14.80   10.40
   6 -38   0   17.90    9.50
   6 -38   0    0.80   29.50
  -6 -38   0   37.20   13.70
  -6  38   0   42.50   12.40
   6  38   0   71.09   28.70
  -7 -38   0  162.68   25.50
   7 -38   0  189.88   18.50
   7 -38   0  184.28   19.40
   7  38   0  180.78   20.40
  -7  38   0  177.58   20.70
   7  38   0  195.28   40.80
  -8 -38   0    9.30   13.00
   8 -38   0   18.20   10.80
   8 -38   0    3.40    9.00
   8  38   0   31.50   28.70
   8  38   0   -1.10   12.00
  -8  38   0   25.70   13.20
   9 -38   0  119.49   18.00
  -9 -38   0   78.19   22.60
   9 -38   0   77.59   14.30
  -9  38   0   89.69   18.00
   9  38   0   83.39   17.60
  10 -38   0    6.80   11.00
 -10 -38   0   15.40   15.20
 -10  38   0   20.50   16.60
  10  38   0  -18.90   13.20
 -11 -38   0    8.20   17.50
  11  38   0   12.30   18.00
 -11  38   0   11.50   15.10
 -12 -38   0   49.70   21.60
  12  38   0  -12.90   15.00
 -12  38   0   19.10   17.30
   0 -39   0  -21.70   26.30
   0 -39   0   13.10    8.90
  -1 -39   0  191.38   20.50
   1 -39   0  252.97   21.00
  -1 -39   0  223.98   48.70
   1 -39   0  292.07   52.29
  -2 -39   0   23.80   10.40
   2 -39   0   16.60    9.60
  -2 -39   0   30.40   32.20
   2 -39   0   23.00   28.60
  -2  39   0   11.30    9.30
   3 -39   0  284.77   50.99
   3 -39   0  220.88   20.80
  -3 -39   0  249.68   23.10
  -3 -39   0  359.86   57.49
  -3  39   0  247.48   20.90
   4 -39   0  113.19   15.70
  -4 -39   0  118.69   17.00
   4 -39   0  133.29   43.90
  -4  39   0   96.79   14.40
   5 -39   0    6.50    8.70
  -5 -39   0   21.60   12.40
   5 -39   0   55.69   40.00
  -5  39   0   -0.20   10.60
  -6 -39   0   74.29   16.20
   6 -39   0   96.39   41.90
   6 -39   0   59.99   12.30
  -6  39   0   64.89   14.20
   6  39   0   63.19   31.00
  -7 -39   0   43.70   15.00
   7 -39   0   71.49   14.10
   7 -39   0   50.49   11.90
  -7  39   0  101.59   15.20
   7  39   0   93.99   34.50
   7  39   0   81.39   14.80
  -8 -39   0    7.30   13.50
   8 -39   0   16.20   10.00
   8 -39   0   24.90   11.40
  -8  39   0   16.90   12.40
   8  39   0   21.20   13.10
   8  39   0   -7.80   29.80
  -9 -39   0    6.20   14.10
   9 -39   0   -2.30    9.20
   9 -39   0    7.20   11.00
   9  39   0   14.60   13.20
  -9  39   0   18.20   13.60
  10 -39   0   18.00   12.50
 -10 -39   0   29.40   17.80
 -10  39   0   20.90   14.80
  10  39   0    3.90   15.80
 -11 -39   0   27.00   19.70
 -11  39   0    9.10   16.40
  11  39   0   25.80   15.50
 -12 -39   0   -2.00   18.50
 -12  39   0   24.30   18.70
  12  39   0    9.40   14.20
   0 -40   0  325.07   25.50
   0 -40   0  283.57   55.99
   1 -40   0   29.70   11.00
  -1 -40   0    7.10   31.50
  -1 -40   0   30.30   12.00
   1 -40   0   35.20   33.30
  -2 -40   0   29.40   11.70
  -2 -40   0   54.99   35.40
   2 -40   0   41.30   11.80
   2 -40   0   -8.50   30.40
  -2  40   0   34.60   11.70
   3 -40   0   33.50   11.40
  -3 -40   0   32.60   34.70
  -3 -40   0   49.99   13.50
   3 -40   0    6.30   30.80
  -3  40   0   21.30   11.10
  -4 -40   0  339.67   28.60
   4 -40   0  424.26   68.09
   4 -40   0  323.27   26.80
  -4  40   0  337.87   26.50
   5 -40   0   33.40   11.20
   5 -40   0   29.50   40.10
  -5 -40   0   26.20   13.10
  -5  40   0   38.80   12.90
   6 -40   0   79.09   13.50
  -6 -40   0   44.50   14.90
  -6  40   0   50.79   13.60
   6  40   0  113.39   34.20
  -7 -40   0   32.80   14.40
   7 -40   0   28.30   11.20
   7 -40   0   30.60   11.90
  -7  40   0   34.30   12.90
   7  40   0   33.80   26.70
  -8 -40   0   78.59   18.90
   8 -40   0  108.49   16.40
   8 -40   0  117.09   18.20
   8  40   0   84.49   17.40
  -8  40   0   90.09   17.30
   9 -40   0   24.10   10.70
   9 -40   0   31.10   13.20
  -9 -40   0   32.70   16.50
  -9  40   0   51.59   17.50
   9  40   0   28.40   15.00
  10 -40   0   60.69   15.40
  10 -40   0   45.60   13.20
 -10 -40   0   80.89   22.80
  10  40   0   51.49   19.70
 -10  40   0   59.59   17.20
 -11 -40   0   40.10   18.50
  11  40   0   52.99   17.50
 -11  40   0   77.29   19.20
 -12 -40   0   11.60   16.70
 -12  40   0   18.70   17.40
  12  40   0   42.70   17.10
   0 -41   0    1.20   10.10
   0 -41   0   -0.50   30.70
   1 -41   0   -4.40   26.00
   1 -41   0   16.20    9.70
  -1 -41   0    2.10   10.00
  -1 -41   0   11.30   32.20
   2 -41   0   52.99   12.10
   2 -41   0   -8.30   29.80
  -2 -41   0   58.59   37.50
  -2 -41   0   54.39   13.80
  -2  41   0   44.80   12.10
   3 -41   0    6.00   10.00
  -3 -41   0   16.40   12.20
   3 -41   0   15.80   34.20
  -3 -41   0    8.40   34.80
  -3  41   0    7.20   11.10
  -4 -41   0    9.20   12.00
   4 -41   0   28.20   37.40
   4 -41   0   31.30   11.40
  -4  41   0   26.90   11.50
  -5 -41   0  163.28   24.50
   5 -41   0  194.98   55.89
   5 -41   0  155.98   18.30
  -5  41   0  109.89   17.90
  -6 -41   0  164.88   23.80
   6 -41   0  145.89   18.20
  -6  41   0  190.28   20.40
   7 -41   0    5.70    9.50
   7 -41   0   12.50   10.80
  -7 -41   0   20.20   14.30
  -7  41   0   -1.10   12.00
   7  41   0   -9.40   27.40
   8 -41   0   11.00   11.30
  -8 -41   0   11.50   14.10
   8 -41   0   28.10   10.60
  -8  41   0   33.50   14.80
   9 -41   0   52.39   14.80
  -9 -41   0   76.59   19.10
   9 -41   0   55.79   13.10
  -9  41   0   73.39   17.50
   9  41   0   30.00   15.70
  10 -41   0   -2.20   11.40
 -10 -41   0   32.50   19.80
  10 -41   0   -4.60    9.30
  10  41   0   18.10   14.80
 -10  41   0  -14.90   15.00
 -11 -41   0   19.80   17.10
  11  41   0   40.00   16.90
 -11  41   0   62.49   19.20
   0 -42   0   71.89   13.60
   0 -42   0   69.49   34.30
   1 -42   0  113.89   17.10
   1 -42   0  120.99   41.60
  -1 -42   0   70.19   14.60
  -1 -42   0   32.90   36.00
   2 -42   0   -1.30   10.20
  -2 -42   0  -20.00   30.30
   2 -42   0   57.49   37.00
  -2 -42   0   20.40   12.10
  -2  42   0    7.10   10.30
   3 -42   0  358.56   65.29
   3 -42   0  365.96   28.70
  -3 -42   0  372.16   31.20
  -3 -42   0  246.88   53.89
  -3  42   0  350.86   28.20
   4 -42   0  -12.20   30.70
  -4 -42   0   23.70   12.60
   4 -42   0    4.70    9.40
  -4  42   0   -2.40   10.40
   5 -42   0  113.59   16.80
  -5 -42   0  116.09   20.30
  -5  42   0   83.89   16.20
   6 -42   0    7.10    9.90
  -6 -42   0    8.40   15.20
  -6  42   0   16.50   12.60
  -7 -42   0  228.18   25.30
   7 -42   0  206.98   23.10
   7 -42   0  199.68   22.10
  -7  42   0  235.28   24.20
   8 -42   0  -16.30    9.30
   8 -42   0  -19.70   10.10
  -8 -42   0   12.50   14.40
  -8  42   0  -12.50   11.70
   9 -42   0    6.40   10.00
  -9 -42   0    9.60   15.80
   9 -42   0    1.70   11.30
  -9  42   0    0.00   13.70
  10 -42   0   49.20   16.40
 -10 -42   0   16.30   16.30
  10 -42   0   30.10   14.20
  10  42   0   33.20   15.50
 -10  42   0   29.50   16.80
 -11 -42   0   -5.00   15.60
  11  42   0   25.80   18.60
 -11  42   0   30.10   19.20
   0 -43   0   -3.30   32.40
   0 -43   0   14.20   11.50
   1 -43   0  232.28   22.30
  -1 -43   0  214.88   23.00
  -1 -43   0  225.68   54.29
   1 -43   0  219.08   53.29
  -1  43   0  209.18   20.60
  -2 -43   0  261.97   56.49
  -2 -43   0  159.08   20.00
   2 -43   0  168.68   20.30
   2 -43   0  202.28   49.40
  -2  43   0  158.78   19.40
  -3 -43   0  -13.40   34.80
   3 -43   0   31.20   11.20
  -3 -43   0   50.49   14.20
   3 -43   0   14.90   35.30
  -3  43   0   46.40   12.60
  -4 -43   0    2.30   13.70
   4 -43   0    1.70   10.50
   4 -43   0   44.80   36.50
  -4  43   0   14.60   11.70
  -5 -43   0   37.10   14.90
   5 -43   0   42.40   12.60
  -5  43   0   50.79   14.10
  -6 -43   0   14.70   14.90
   6 -43   0   36.90   11.60
  -6  43   0   24.40   13.50
  -7 -43   0   34.50   15.30
   7 -43   0   50.89   13.70
   7 -43   0   25.30   12.10
  -7  43   0   57.69   15.90
   8 -43   0   -4.10    9.90
   8 -43   0    0.70   11.70
  -8 -43   0   14.90   17.10
  -8  43   0   -0.20   12.40
   9 -43   0   88.39   16.70
  -9 -43   0  153.68   24.10
   9 -43   0  109.19   18.50
  -9  43   0  129.59   21.70
 -10 -43   0   11.20   16.20
 -10  43   0   20.50   16.10
 -11 -43   0  -25.20   16.70
 -11  43   0   -9.10   15.20
   0 -44   0  841.02   56.29
   0 -44   0  956.10   93.79
   1 -44   0   32.40   13.00
   1 -44   0    0.40   33.90
  -1 -44   0   48.10   38.90
  -1 -44   0   35.80   13.20
  -1  44   0   18.40   12.80
   2 -44   0   60.09   36.20
  -2 -44   0   54.69   13.80
   2 -44   0   57.29   13.50
  -2 -44   0   30.80   39.90
  -2  44   0   29.70   12.30
   3 -44   0  122.59   18.60
   3 -44   0  134.89   48.60
  -3 -44   0  122.19   19.10
  -3 -44   0  105.59   45.40
  -3  44   0  123.79   16.90
  -4 -44   0  276.27   26.40
   4 -44   0  279.27   25.00
  -4  44   0  249.68   24.70
  -5 -44   0   27.70   14.10
   5 -44   0   10.90   10.50
  -5  44   0   -0.20   12.30
   6 -44   0  167.58   20.20
  -6 -44   0  175.78   22.70
  -6  44   0  181.48   21.80
   7 -44   0   88.59   17.30
   7 -44   0   99.19   16.80
  -7 -44   0   87.09   19.60
  -7  44   0  120.89   17.80
   8 -44   0   58.89   15.10
  -8 -44   0   34.10   20.80
   8 -44   0   62.79   14.30
  -8  44   0   45.90   16.50
  -9 -44   0   25.10   18.80
   9 -44   0   34.30   12.70
   9 -44   0   32.80   14.00
  -9  44   0   18.20   16.60
 -10 -44   0   45.60   19.10
 -10  44   0   63.89   18.90
   0 -45   0   -4.30   30.50
   0 -45   0  103.49   15.80
  -1 -45   0  131.49   18.20
   1 -45   0  122.39   43.50
  -1 -45   0  162.88   48.50
   1 -45   0   93.19   16.30
  -1  45   0  126.79   17.80
   2 -45   0  340.77   28.60
  -2 -45   0  314.37   63.09
   2 -45   0  368.96   68.49
  -2 -45   0  308.27   31.60
  -2  45   0  338.57   27.40
   3 -45   0  155.48   19.60
   3 -45   0  138.59   49.40
  -3 -45   0   95.69   19.20
  -3 -45   0  177.08   49.70
  -3  45   0  138.69   18.90
   4 -45   0  190.48   20.70
  -4 -45   0  174.98   22.10
  -4  45   0  149.88   21.00
   5 -45   0   20.60   10.80
  -5 -45   0   19.20   14.10
  -5  45   0   17.60   13.00
  -6 -45   0  191.48   24.20
   6 -45   0  158.78   21.00
  -6  45   0  179.78   22.00
  -7 -45   0   -0.90   16.10
   7 -45   0    3.20   11.60
   7 -45   0   10.80   11.70
  -7  45   0   -1.50   12.50
   8 -45   0    8.30   12.20
  -8 -45   0   -1.50   17.30
   8 -45   0  -10.70    9.20
  -8  45   0   11.70   13.60
   9 -45   0   11.70   13.30
   9 -45   0   11.50   11.50
  -9 -45   0    5.50   18.50
  -9  45   0   28.80   16.10
 -10 -45   0   -6.10   15.60
 -10  45   0   10.20   17.70
   0 -46   0   63.39   15.60
   0 -46   0   16.70   40.70
   1 -46   0   66.79   39.40
  -1 -46   0    1.70   34.40
  -1 -46   0    3.60   12.70
   1 -46   0    6.70   12.30
  -1  46   0   55.79   15.50
  -2 -46   0   12.10   40.00
  -2 -46   0   55.99   15.50
   2 -46   0    6.70   10.60
   2 -46   0   33.00   39.20
  -2  46   0   61.19   15.00
  -3 -46   0  602.74   83.69
  -3 -46   0  685.73   50.69
   3 -46   0  729.13   47.20
  -3  46   0  675.63   47.20
  -4 -46   0    2.00   12.70
   4 -46   0   38.80   13.10
  -4  46   0   43.40   14.60
  -5 -46   0   16.80   14.60
   5 -46   0   11.60   10.00
  -5  46   0   -1.90   12.70
  -6 -46   0   36.00   15.60
   6 -46   0   49.00   13.60
  -6  46   0   46.40   15.70
   7 -46   0   50.99   15.70
  -7 -46   0   65.79   21.50
   7 -46   0   52.99   14.80
  -7  46   0   81.09   17.40
   8 -46   0   21.70   12.20
   8 -46   0   52.29   15.70
  -8 -46   0   12.10   15.80
  -8  46   0   42.10   17.20
  -9 -46   0   22.40   17.40
   9 -46   0   38.80   14.10
   9 -46   0   20.00   14.10
  -9  46   0   61.49   19.00
 -10 -46   0    7.60   20.70
 -10  46   0   20.80   18.60
   0 -47   0   21.40   11.40
   0 -47   0   20.00   42.70
   1 -47   0  286.67   24.60
  -1 -47   0  344.17   69.29
  -1 -47   0  219.88   27.50
   1 -47   0  265.27   63.49
  -1  47   0  233.48   23.70
  -2 -47   0   99.29   50.39
   2 -47   0   32.20   13.80
  -2 -47   0   11.30   12.20
  -2  47   0   25.40   13.00
  -3 -47   0   82.29   17.80
  -3 -47   0  116.69   47.50
   3 -47   0  143.19   19.60
  -3  47   0  111.79   17.40
   4 -47   0    8.40   11.40
  -4 -47   0   32.80   16.60
  -4  47   0   20.80   12.60
   5 -47   0   56.79   15.30
  -5 -47   0   55.49   19.70
  -5  47   0   89.69   17.40
   6 -47   0    2.10   10.90
  -6 -47   0   24.10   14.90
  -6  47   0    9.50   14.40
   7 -47   0   26.50   13.70
  -7 -47   0   30.30   15.90
   7 -47   0   22.30   12.80
  -7  47   0   30.20   14.40
   8 -47   0   48.80   15.40
  -8 -47   0   12.90   16.40
   8 -47   0   25.20   12.70
  -8  47   0   40.60   18.00
   9 -47   0  138.79   20.20
   9 -47   0  107.99   21.90
  -9 -47   0  110.79   23.70
  -9  47   0  133.99   21.50
   0 -48   0  299.27   65.99
   0 -48   0  460.25   35.40
  -1 -48   0   16.20   12.60
   1 -48   0   26.90   13.60
  -1 -48   0  -38.10   34.30
   1 -48   0  -23.50   38.60
  -1  48   0   33.40   15.20
  -2 -48   0   32.00   47.90
  -2 -48   0   12.00   12.80
   2 -48   0    3.20   11.20
  -2  48   0   22.50   12.90
   3 -48   0  183.38   22.50
  -3 -48   0  115.89   48.90
  -3 -48   0  179.48   22.00
  -3  48   0  151.28   19.50
   4 -48   0   33.70   13.70
  -4 -48   0   46.80   17.80
  -4  48   0   44.80   14.60
  -5 -48   0   38.90   18.30
   5 -48   0   22.20   12.70
  -5  48   0   17.90   13.10
   6 -48   0   54.29   14.50
  -6 -48   0   97.19   21.30
  -6  48   0   53.79   17.00
  -7 -48   0  110.49   22.00
   7 -48   0  128.59   19.50
   7 -48   0  149.99   22.00
  -7  48   0   69.69   18.60
   8 -48   0   54.09   14.90
   8 -48   0   34.00   15.60
  -8 -48   0   35.80   17.90
  -8  48   0   41.40   18.10
  -9 -48   0   28.00   18.10
  -9  48   0   31.20   17.60
   0 -49   0   22.90   46.50
   0 -49   0   20.80   12.20
   1 -49   0   25.90   12.80
  -1 -49   0   55.29   42.40
  -1 -49   0   23.40   14.40
  -1  49   0   37.70   14.30
   2 -49   0  174.08   22.70
  -2 -49   0  126.89   55.69
  -2 -49   0  205.98   25.20
  -2  49   0  154.78   21.90
  -3 -49   0   15.70   42.80
   3 -49   0    2.90   11.20
  -3 -49   0   14.50   14.20
  -3  49   0   -6.60   13.20
  -4 -49   0  162.48   22.30
   4 -49   0  144.39   20.80
  -4  49   0  122.49   18.60
   5 -49   0    7.90   12.40
  -5 -49   0   12.70   14.70
  -5  49   0   13.60   13.40
   6 -49   0   71.39   16.40
  -6 -49   0   59.49   20.40
  -6  49   0   97.89   19.40
   7 -49   0   27.50   13.60
  -7 -49   0    4.30   15.60
   7 -49   0   41.60   15.20
  -7  49   0   29.00   15.30
   8 -49   0   64.69   17.60
  -8 -49   0  102.59   26.30
   8 -49   0   53.19   15.80
  -8  49   0   35.70   18.30
   0 -50   0   75.19   17.60
  -1 -50   0    5.70   13.40
   1 -50   0   20.70   14.00
  -1 -50   0  -35.90   40.30
  -1  50   0   22.10   15.00
   2 -50   0   12.50   12.60
  -2 -50   0    6.60   12.10
  -2 -50   0  -19.20   43.20
  -2  50   0   -2.00   12.10
  -3 -50   0   88.59   21.30
  -3 -50   0  104.09   53.99
   3 -50   0  119.69   20.20
  -3  50   0  130.89   18.50
   4 -50   0   21.10   13.50
  -4 -50   0   14.20   14.70
  -4  50   0   23.40   15.90
  -5 -50   0  -26.60   12.20
   5 -50   0    4.60   12.20
  -5  50   0    7.70   13.50
  -6 -50   0   13.20   15.20
   6 -50   0   16.70   13.00
  -6  50   0   17.30   15.80
   7 -50   0   46.70   15.70
   7 -50   0    5.10   12.80
  -7 -50   0   25.30   22.30
  -7  50   0   30.20   15.30
  -8 -50   0    6.80   21.10
   8 -50   0   11.30   14.20
   8 -50   0   -1.60   12.30
  -8  50   0   -4.90   16.00
   0 -51   0    0.60   13.40
  -1 -51   0   64.69   17.00
   1 -51   0   58.19   16.40
  -1  51   0   49.80   16.20
  -2 -51   0    7.10   12.90
   2 -51   0   -0.60   13.10
  -2 -51   0   39.20   49.60
  -2  51   0    1.50   14.40
  -3 -51   0   63.09   53.59
  -3 -51   0   -2.10   12.10
   3 -51   0   -2.10   12.10
  -3  51   0   17.30   14.30
   4 -51   0   82.49   18.70
  -4 -51   0   99.39   20.50
  -4  51   0  123.19   21.20
  -5 -51   0   52.19   22.40
   5 -51   0   67.39   16.50
  -5  51   0   66.99   17.50
   6 -51   0   16.50   13.60
  -6 -51   0    8.50   15.70
  -6  51   0   12.20   15.50
  -7 -51   0   20.50   19.30
   7 -51   0    0.10   13.30
   7 -51   0    2.60   14.20
  -7  51   0   10.50   14.80
   0 -52   0  100.69   19.70
   0  52   0   81.89   18.30
  -1 -52   0   17.50   15.10
   1 -52   0   27.60   14.40
  -1  52   0   13.60   15.20
   2 -52   0    0.70   13.30
  -2 -52   0   -4.00   15.30
  -2  52   0   38.00   15.30
  -3 -52   0   34.10   16.20
   3 -52   0   30.60   14.80
  -3  52   0   32.70   16.70
  -4 -52   0    9.60   17.80
   4 -52   0    1.90   12.80
  -4  52   0   16.90   14.10
   5 -52   0   30.00   14.80
  -5 -52   0   58.09   21.80
  -5  52   0   42.70   17.10
  -6 -52   0   42.40   18.90
   6 -52   0   84.79   17.80
  -6  52   0   73.89   18.30
  -7 -52   0   81.79   23.30
   7 -52   0   22.90   16.10
   7 -52   0   63.89   17.50
  -7  52   0   65.99   18.60
   0 -53   0   24.80   14.90
   0  53   0    4.20   15.40
   1 -53   0   20.70   15.60
  -1 -53   0   18.00   16.20
  -1  53   0    8.50   13.90
  -2 -53   0   58.39   19.50
   2 -53   0   98.39   19.70
  -2  53   0   55.09   18.30
   3 -53   0   13.00   14.40
  -3 -53   0    8.60   16.00
  -3  53   0   45.10   16.70
   4 -53   0    5.50   14.00
  -4 -53   0   15.10   17.80
  -4  53   0   -1.20   13.80
  -5 -53   0  -14.70   13.90
   5 -53   0   17.50   13.90
  -5  53   0   20.00   16.20
  -6 -53   0   12.10   22.70
   6 -53   0  -10.80   12.80
  -6  53   0   11.50   14.80
   0 -54   0   12.20   13.90
   0  54   0   17.20   15.30
  -1 -54   0   34.70   15.70
   1 -54   0   37.40   15.60
  -1  54   0   30.20   16.40
  -2 -54   0   35.10   16.10
   2 -54   0   35.80   15.80
  -2  54   0   29.60   17.00
  -3 -54   0    6.40   15.30
   3 -54   0   20.80   14.90
  -3  54   0   24.50   15.10
  -4 -54   0   16.50   15.20
   4 -54   0  -12.10   13.40
  -4  54   0   21.30   16.50
   5 -54   0   46.30   16.10
  -5 -54   0   27.40   17.20
  -5  54   0   38.20   16.30
   6 -54   0   36.20   15.40
  -6 -54   0   24.90   21.80
   0 -55   0   13.80   13.90
   0  55   0   -1.40   15.10
   1 -55   0  -13.50   14.70
  -1 -55   0  -11.70   14.40
  -1  55   0   14.80   15.10
  -2 -55   0  -28.20   13.60
   2 -55   0   28.40   16.20
  -2  55   0   11.20   14.80
  -3 -55   0    7.40   14.10
   3 -55   0   16.10   15.90
  -3  55   0   -4.00   15.90
  -4 -55   0   22.80   16.40
   4 -55   0   50.49   17.30
  -4  55   0   51.19   18.40
   5 -55   0   29.60   15.70
  -5 -55   0   13.00   17.30
  -5  55   0   23.40   16.40
   0 -56   0   30.30   18.40
   0  56   0   15.20   18.70
  -1 -56   0   15.80   18.30
   1 -56   0  -13.10   12.30
  -1  56   0  -16.40   16.00
   2 -56   0   34.80   17.50
  -2 -56   0   21.50   18.00
  -2  56   0   58.39   18.90
  -3 -56   0    9.20   15.30
   3 -56   0  -15.20   13.40
  -3  56   0   25.30   15.80
   4 -56   0    1.10   15.80
  -4 -56   0    5.50   19.10
   0 -57   0   -7.00   12.90
   0  57   0  -10.80   14.50
  -1 -57   0   -7.30   13.90
   1 -57   0    5.50   16.00
  -1  57   0   -6.30   14.40
  -2 -57   0    7.30   14.60
   2 -57   0   25.80   16.90
  -2  57   0   17.80   15.50
 -16   0   1  -14.40   15.50
 -15   0   1   14.00   15.50
 -15   0   1    7.80   10.10
  15   0  -1    7.30    9.10
  14   0  -1    3.50    7.90
 -14   0   1    0.90   14.20
 -14   0   1    0.00    9.30
  13   0  -1   61.59   11.30
 -13   0   1   71.09   13.90
 -12   0   1   14.60    8.70
 -12   0   1   48.00   13.80
  12   0  -1   -6.10    6.50
 -11   0   1  213.48   17.90
 -11   0   1  181.68   20.00
 -11   0   1  171.18   34.70
  11   0  -1  184.98   16.50
 -10   0   1    7.80    9.30
  10   0  -1   -6.00    5.40
 -10   0   1   18.20   19.80
 -10   0   1   -2.60    6.80
  -9   0   1  -12.30    7.10
   9   0  -1    8.10    5.40
  -9   0   1    0.50   17.20
  -9   0   1    9.00    6.90
  -8   0   1    9.00    6.00
  -8   0   1    1.30    7.40
  -8   0   1    4.00    6.30
   8   0  -1    0.50    4.70
  -8   0   1    6.30   16.00
  -7   0   1  168.58   14.30
  -7   0   1  157.88   25.00
  -7   0   1  135.79   11.80
   7   0  -1  116.79   10.80
  -7   0   1  127.49   12.10
  -6   0   1    4.80    5.10
   6   0  -1    1.00    3.90
  -6   0   1   11.80    6.40
  -6   0   1    3.50    4.70
  -6   0   1   -5.30   13.10
  -5   0   1  161.58   11.70
  -5   0   1  169.08   13.00
   5   0  -1  167.68   11.20
  -5   0   1  127.79   21.20
  -5   0   1  150.28   11.90
  -4   0   1   -7.60    4.10
  -4   0   1    2.70    3.50
   4   0  -1    1.80    2.80
  -4   0   1    5.80    3.50
  -3   0   1  465.05   25.80
   3   0  -1  453.55   25.70
  -3   0   1  455.05   25.90
   2   0  -1    0.30    0.90
   2   0  -1   -0.10    0.90
  -2   0   1   -0.90    1.50
  -2   0   1    2.40    1.70
  -1   0   1    0.90    0.70
  -1   0   1   -1.60    0.70
   1   0  -1    0.30    0.70
   1   0  -1    0.00    0.10
   0   0   1    0.50    1.30
   0   0  -1    0.10    0.20
   0   0   1   -1.50    1.10
   0   0  -1   -0.20    0.10
  -1   0  -1   -0.30    1.00
   1   0   1   -0.20    1.40
   2   0   1    0.50    2.80
  -2   0  -1   -2.00    2.20
  -3   0  -1 2683.43  141.99
   3   0   1 2540.85  141.79
  -4   0  -1    0.90    4.20
   4   0   1   -5.30    3.70
  -4   0  -1   -4.30    4.30
  -5   0  -1 1027.10   59.09
   5   0   1 1026.10   58.69
  -5   0  -1 1063.59   58.79
  -6   0  -1   -4.10    5.60
   6   0   1   -1.40    5.40
  -6   0  -1    3.50    6.20
  -7   0  -1  135.19   13.70
   7   0   1  132.49   12.60
   8   0   1   -5.80    5.70
  -8   0  -1   12.60    7.80
  -9   0  -1 1044.90   61.99
   9   0   1 1024.60   60.59
  10   0   1   -0.60    6.70
 -10   0  -1    3.50   10.00
 -10   0  -1    7.90    8.10
  11   0   1  768.72   50.09
 -11   0  -1  806.22   49.70
 -11   0  -1  837.32   52.29
 -12   0  -1   28.30   11.40
  12   0   1   12.60    9.00
 -13   0  -1  186.08   22.00
 -13   0  -1  128.79   21.70
  13   0   1  197.08   19.40
 -14   0  -1   12.30   12.00
  14   0   1   17.30   11.10
 -14   0  -1   -8.30   14.00
 -15   0  -1   -7.40   14.90
  15   0   1   34.20   12.70
 -15   0  -1    2.70   14.30
 -16   0  -1   -3.10   12.10
 -16   0  -1  -29.50   15.30
  16   0   1    6.30   11.90
 -16  -1   1   20.10   17.80
 -16   1   1   -3.80   16.90
 -15  -1   1   43.40   17.90
 -15  -1   1   62.39   13.80
  15  -1  -1   34.00   10.70
 -15   1   1   35.30   17.00
  15   1  -1   28.50   11.10
 -15   1   1   50.09   12.90
 -14  -1   1   56.19   18.50
 -14  -1   1    3.70   10.00
  14  -1  -1   19.00    9.10
 -14   1   1    9.70    9.80
  14   1  -1   24.30    9.80
 -14   1   1   48.00   17.10
 -13  -1   1  216.48   20.10
  13  -1  -1  209.28   17.90
 -13  -1   1  203.28   23.20
 -13   1   1  148.59   21.80
  13   1  -1  193.08   17.70
 -13   1   1  178.98   19.40
  12  -1  -1  119.49   13.50
 -12  -1   1  122.39   15.70
 -12  -1   1  135.79   19.20
 -12   1   1  153.18   16.40
  12   1  -1  156.88   15.30
 -12   1   1  174.28   19.70
  11  -1  -1 1021.50   56.89
 -11  -1   1  988.40   57.49
 -11  -1   1  983.20   60.59
 -11  -1   1  953.10   75.29
 -11   1   1  944.71   56.89
 -11   1   1  906.51   59.59
 -11   1   1  885.61   73.89
  11   1  -1  962.10   56.79
 -10  -1   1   13.10    7.40
 -10  -1   1    2.40    9.00
 -10  -1   1   -0.20   20.20
  10  -1  -1    9.70    6.40
 -10   1   1   14.60   10.50
 -10   1   1   33.20   22.50
  10   1  -1   23.80    7.20
 -10   1   1   10.90    7.30
  -9  -1   1  -25.70   15.60
  -9  -1   1   -3.60    6.00
  -9  -1   1    2.60    8.00
   9  -1  -1   -2.70    5.30
  -9   1   1  -15.80   17.70
  -9   1   1   -2.90    5.80
   9   1  -1   -0.60    5.30
  -9   1   1   -6.50    7.50
   8  -1  -1   82.29    8.60
  -8  -1   1   77.79   11.50
  -8  -1   1  119.19   22.70
  -8  -1   1   57.59    9.10
  -8  -1   1   79.49   11.10
  -8   1   1   68.59   10.50
  -8   1   1  133.89   24.90
   8   1  -1   64.39    8.60
  -8   1   1   74.89   11.60
  -8   1   1   97.49    9.90
  -7  -1   1   23.70    7.80
  -7  -1   1   12.20    6.30
  -7  -1   1   45.50   16.60
  -7  -1   1   18.10    5.90
   7  -1  -1   25.40    5.40
  -7   1   1   12.10    6.00
   7   1  -1   26.00    5.60
  -7   1   1    9.90    7.00
  -7   1   1   15.40   17.00
  -7   1   1   23.80    5.80
  -6  -1   1 1322.77   83.09
  -6  -1   1 1324.47   76.39
   6  -1  -1 1354.56   74.89
  -6  -1   1 1301.57   75.19
  -6  -1   1 1410.56   75.59
  -6   1   1 1373.16   74.99
  -6   1   1 1344.77   76.29
  -6   1   1 1265.87   83.69
   6   1  -1 1385.66   75.09
  -6   1   1 1389.96   75.39
  -5  -1   1  139.79   10.70
  -5  -1   1  110.49   11.90
  -5  -1   1  133.69   10.70
   5  -1  -1  141.49    9.90
  -5  -1   1  115.39   18.50
  -5   1   1  157.38   21.90
  -5   1   1  146.69   12.20
   5   1  -1  125.19    9.80
  -5   1   1  134.49   10.40
  -5   1   1  144.59   10.80
  -4  -1   1  301.37   19.10
   4  -1  -1  291.97   17.40
  -4  -1   1  312.07   17.90
  -4  -1   1  306.97   18.10
  -4   1   1  280.37   17.60
   4   1  -1  278.77   17.50
  -4   1   1  298.77   26.60
  -4   1   1  292.47   18.90
  -4   1   1  289.77   17.80
   3  -1  -1 2719.93  148.19
  -3  -1   1 2730.13  148.39
  -3  -1   1 2798.42  148.49
  -3   1   1 2764.12  148.19
  -3   1   1 2737.83  148.29
   3   1  -1 2747.03  148.39
  -2  -1   1  392.46   22.30
  -2   1   1  397.06   22.10
  -2   1   1  413.46   22.10
  -1  -1   1   -0.70    1.00
  -1  -1   1   -0.90    0.70
   1  -1  -1    0.60    0.90
   1   1  -1    0.10    0.20
   0  -1   1    0.40    1.10
   0  -1   1   -2.10    0.90
   0  -1  -1    0.00    0.20
   0   1  -1   -0.10    0.20
   0   1   1    0.60    1.30
   0   1  -1   -0.30    0.20
   0   1   1   -5.70    5.10
   1  -1   1    0.80    1.40
  -1  -1  -1   -0.10    0.90
  -1   1  -1    0.40    1.20
   1   1   1    2.40    1.60
   2  -1   1  618.14   37.00
   2   1   1  710.43   37.20
  -3  -1  -1 1061.79   57.29
   3  -1   1  974.90   56.89
   3   1   1 1023.60   57.09
  -3   1  -1 1043.00   57.19
  -4  -1  -1    6.60    4.90
  -4  -1  -1   -0.20    4.30
   4  -1   1   -4.20    4.00
   4   1   1   -3.30    4.30
  -4   1  -1    0.30    4.00
  -4   1  -1   -3.00    4.00
  -5  -1  -1   89.29    9.30
   5  -1   1   82.49    8.70
  -5  -1  -1   87.29   10.20
  -5   1  -1   84.49    9.90
  -5   1  -1  114.59    9.60
   5   1   1   79.99    9.40
   6  -1   1  132.09   11.50
  -6  -1  -1  128.19   12.40
  -6  -1  -1  148.39   12.80
  -6   1  -1  109.59   11.30
   6   1   1   98.39   11.30
  -6   1  -1  112.29   12.10
  -7  -1  -1  363.56   25.00
   7  -1   1  380.66   24.50
  -7   1  -1  382.96   25.10
   7   1   1  363.86   24.50
   8  -1   1   -7.10    5.80
  -8  -1  -1    4.80    7.20
   8   1   1   -1.00    5.80
  -8   1  -1   11.70    7.50
  -9  -1  -1   26.60    8.40
  -9  -1  -1   33.20   10.40
   9  -1   1   19.50    8.20
   9   1   1   26.80    8.20
  -9   1  -1   33.60   10.30
 -10  -1  -1  131.69   15.40
 -10  -1  -1  139.89   16.50
  10  -1   1  136.39   14.80
  10   1   1  133.49   14.30
 -10   1  -1  143.09   15.40
 -10   1  -1  127.59   16.10
  11  -1   1  403.36   27.70
 -11  -1  -1  390.16   28.50
 -11  -1  -1  390.46   30.00
 -11   1  -1  345.87   29.30
  11   1   1  381.76   27.40
 -11   1  -1  389.46   28.50
  12  -1   1  259.97   23.00
 -12  -1  -1  328.37   25.80
 -12  -1  -1  335.87   27.40
 -12   1  -1  311.77   26.70
 -12   1  -1  305.17   25.20
  12   1   1  275.77   23.70
 -13  -1  -1   23.70   14.40
  13  -1   1   25.50    9.90
 -13  -1  -1   18.60   11.40
 -13   1  -1   31.30   15.10
  13   1   1   42.00   11.10
 -13   1  -1   33.70   12.30
 -14  -1  -1   22.10   13.10
 -14  -1  -1   39.80   18.10
  14  -1   1   17.40   11.20
 -14   1  -1   -6.80   14.20
  14   1   1   28.60   11.70
 -14   1  -1   25.30   12.20
  15  -1   1   87.69   15.90
 -15  -1  -1   50.29   22.30
 -15  -1  -1   52.59   16.90
 -15   1  -1   53.29   16.10
  15   1   1   69.49   15.10
 -15   1  -1   25.50   17.50
 -16  -1  -1  -27.70   21.50
 -16  -1  -1   27.00   15.70
  16  -1   1   15.40   12.30
 -16   1  -1    1.30   12.40
 -16   1  -1   -3.80   17.10
  16   1   1   -3.00   12.00
 -16  -2   1   31.40   18.50
 -16   2   1   26.40   26.30
 -15  -2   1   67.49   14.00
 -15  -2   1  110.49   26.00
  15  -2  -1   67.89   12.40
  15   2  -1   62.19   13.40
 -15   2   1   65.19   13.50
 -15   2   1   44.00   22.00
  14  -2  -1  117.79   16.50
 -14  -2   1  199.38   23.70
 -14  -2   1  136.69   19.20
  14   2  -1  178.18   17.20
 -14   2   1  175.68   26.30
 -14   2   1  181.08   18.60
 -13  -2   1   10.10   13.40
 -13  -2   1    3.90    9.80
  13  -2  -1   29.60    8.70
 -13   2   1   28.00   13.20
  13   2  -1   27.80    8.60
 -13   2   1    2.90    8.90
 -12  -2   1   11.10    9.00
 -12  -2   1   48.50   14.30
  12  -2  -1   11.90    7.30
 -12   2   1   27.10   12.60
  12   2  -1   18.90    7.90
 -12   2   1   -1.30    8.10
 -11  -2   1  159.38   18.60
 -11  -2   1  136.69   15.70
 -11  -2   1  109.79   30.70
  11  -2  -1  144.29   14.30
 -11   2   1  143.69   34.30
  11   2  -1  150.08   14.20
 -11   2   1  115.79   17.60
 -11   2   1  146.29   15.70
 -10  -2   1  188.08   18.40
 -10  -2   1  226.28   33.40
 -10  -2   1  147.59   15.30
  10  -2  -1  162.68   14.50
  10   2  -1  176.88   14.70
 -10   2   1  266.07   36.40
 -10   2   1  205.58   16.10
 -10   2   1  143.09   17.50
  -9  -2   1    2.90    6.80
   9  -2  -1   -2.00    5.00
  -9  -2   1   -2.30   16.90
  -9  -2   1   -0.50    7.40
  -9   2   1   19.00   19.80
  -9   2   1    1.60    6.00
  -9   2   1   14.00    8.70
   9   2  -1    0.20    5.20
  -8  -2   1   -1.00   14.30
  -8  -2   1    2.10    6.00
  -8  -2   1   12.70    8.30
   8  -2  -1    5.30    4.90
  -8   2   1   20.30    6.50
  -8   2   1    5.30   17.10
  -8   2   1   -1.80    5.30
   8   2  -1    2.70    4.90
  -8   2   1   -2.30    6.80
  -7  -2   1   56.59   16.60
  -7  -2   1   48.50    7.90
  -7  -2   1   37.50    7.80
   7  -2  -1   42.70    6.70
  -7  -2   1   40.50    8.60
  -7   2   1   49.40    9.30
  -7   2   1   75.49   20.90
  -7   2   1   53.89    7.90
  -7   2   1   52.59    7.40
   7   2  -1   60.09    7.50
  -6  -2   1   15.10   13.00
   6  -2  -1    7.70    4.30
  -6  -2   1   15.50    5.40
  -6  -2   1   16.10    5.60
  -6  -2   1   14.20    6.50
  -6   2   1   14.80    5.30
  -6   2   1    9.80    6.10
   6   2  -1   11.70    4.40
  -6   2   1   -6.10   14.30
  -5  -2   1  809.82   46.10
  -5  -2   1  765.52   44.90
   5  -2  -1  793.52   44.50
  -5  -2   1  756.72   50.99
  -5  -2   1  835.12   45.40
  -5   2   1  815.72   45.00
  -5   2   1  717.73   53.29
  -5   2   1  841.42   46.00
   5   2  -1  772.12   44.80
  -4  -2   1 1273.77   71.49
  -4  -2   1 1377.06   72.29
  -4  -2   1 1257.87   71.39
   4  -2  -1 1277.27   70.89
  -4   2   1 1332.27   78.49
  -4   2   1 1300.07   71.99
  -4   2   1 1336.67   71.29
   4   2  -1 1264.37   71.19
  -3  -2   1  285.57   17.70
  -3  -2   1  294.87   17.70
   3  -2  -1  305.57   17.10
   3   2  -1  308.27   17.60
  -3   2   1  299.77   17.40
   3   2  -1  297.47   17.50
  -2  -2   1  318.47   21.50
  -2  -2   1  402.66   21.80
  -2   2   1  436.56   21.30
   1  -2  -1    1.10    1.50
  -1  -2   1    0.60    1.30
  -1  -2   1   -1.10    0.90
   1   2  -1   -0.10    0.30
   0  -2   1   -1.60    1.20
   0  -2  -1    1.00    1.30
   0  -2  -1    0.10    0.20
   0   2  -1   -0.10    0.20
   0   2   1   -4.20    5.40
   0   2   1   -0.20    1.20
   1  -2   1   -2.10    1.40
  -1  -2  -1   -1.10    1.00
   1  -2   1    1.60    1.40
  -1   2  -1   -0.90    1.00
  -1   2  -1   -1.20    1.20
   1   2   1    1.30    1.80
   2  -2   1  354.16   20.50
   2   2   1  350.06   20.60
  -3  -2  -1 1498.85   79.89
   3  -2   1 1421.26   79.59
  -3   2  -1 1465.75   79.69
   3   2   1 1410.06   79.59
   4  -2   1   33.90    5.90
  -4  -2  -1   46.30    7.20
  -4  -2  -1   54.79    6.90
  -4   2  -1   48.00    6.80
   4   2   1   39.50    6.50
  -4   2  -1   55.89    6.70
  -5  -2  -1  354.86   23.20
  -5  -2  -1  411.26   23.30
   5  -2   1  315.97   22.00
  -5   2  -1  357.86   22.90
   5   2   1  336.77   22.50
  -5   2  -1  371.76   22.60
  -6  -2  -1 1423.06   79.39
   6  -2   1 1391.36   78.79
  -6  -2  -1 1481.15   79.49
  -6   2  -1 1378.86   79.09
   6   2   1 1376.06   78.89
  -6   2  -1 1397.06   79.19
   7  -2   1   -6.20    5.10
  -7  -2  -1    3.60    6.60
  -7   2  -1  -10.60    5.90
   7   2   1   -4.40    5.20
   8  -2   1  346.37   23.50
  -8  -2  -1  353.56   24.10
  -8  -2  -1  344.77   24.40
   8   2   1  331.07   23.30
  -8   2  -1  327.07   23.90
  -9  -2  -1    9.60    7.20
  -9  -2  -1    9.80    9.00
   9  -2   1   12.40    7.40
   9   2   1    0.60    6.60
  -9   2  -1   10.90    8.80
 -10  -2  -1   -2.80    9.30
 -10  -2  -1    1.50    8.20
  10  -2   1    6.90    7.10
  10   2   1    8.20    7.60
 -10   2  -1   14.80    9.80
 -11  -2  -1  164.88   18.10
 -11  -2  -1  210.98   20.20
  11  -2   1  167.58   16.80
 -11   2  -1  141.19   17.30
  11   2   1  203.68   17.80
 -11   2  -1  184.28   19.70
  12  -2   1  122.89   16.20
 -12  -2  -1  158.58   18.10
 -12   2  -1  129.19   17.90
  12   2   1  107.59   15.60
 -13  -2  -1    4.80   13.20
 -13  -2  -1  -14.40    9.60
  13  -2   1    4.90    8.20
  13   2   1    0.50    8.90
 -13   2  -1   12.00   15.10
 -13   2  -1   13.80   11.00
 -14  -2  -1   79.49   19.20
  14  -2   1   96.69   15.10
 -14  -2  -1   81.79   15.70
  14   2   1   81.59   14.20
 -14   2  -1   39.40   17.10
 -14   2  -1   72.69   15.40
 -15  -2  -1   29.20   14.30
  15  -2   1   20.80   12.10
 -15  -2  -1   51.39   23.60
 -15   2  -1   50.89   18.00
 -15   2  -1    6.70   12.50
  15   2   1   39.60   12.60
  16  -2   1   60.89   14.60
 -16  -2  -1   26.10   25.40
 -16  -2  -1   48.10   16.50
 -16   2  -1   30.40   15.10
 -16   2  -1   17.00   19.00
  16   2   1   61.79   16.00
 -16  -3   1    1.60   17.00
  16   3  -1    6.60   11.00
 -16   3   1   -6.50   22.80
 -15  -3   1   55.49   21.90
  15  -3  -1    9.50    9.20
 -15  -3   1   27.90   11.40
 -15   3   1   18.20   19.40
  15   3  -1   22.00   10.50
  14  -3  -1   93.79   13.40
 -14  -3   1   59.59   14.20
 -14  -3   1  116.69   20.40
 -14   3   1   93.29   21.50
 -14   3   1   79.39   13.40
  14   3  -1   76.49   13.60
 -13  -3   1   14.70   15.50
  13  -3  -1   18.90    8.30
 -13  -3   1    2.10    9.50
  13   3  -1   19.40    8.50
 -13   3   1   -7.30    7.90
 -13   3   1   37.90   14.60
  12  -3  -1  301.67   21.10
 -12  -3   1  262.57   22.00
 -12  -3   1  274.77   25.50
 -12   3   1  243.08   21.30
  12   3  -1  256.47   21.30
 -12   3   1  264.17   24.90
 -11  -3   1   23.20   24.80
  11  -3  -1   53.29    9.90
 -11  -3   1   49.30   10.70
 -11  -3   1   56.59   13.50
 -11   3   1   55.29   28.80
 -11   3   1   64.89   10.90
  11   3  -1   42.30    9.00
 -11   3   1   51.09   13.90
 -10  -3   1   -7.10   18.70
 -10  -3   1    7.80    9.40
 -10  -3   1   -1.00    7.20
  10  -3  -1   -1.40    5.70
 -10   3   1    0.00    6.50
  10   3  -1    6.60    6.60
 -10   3   1  -18.20   20.40
 -10   3   1   -3.10    9.10
   9  -3  -1  232.08   17.00
  -9  -3   1  237.68   18.30
  -9  -3   1  266.97   32.00
  -9  -3   1  237.78   20.30
  -9   3   1  248.78   35.70
   9   3  -1  258.57   17.80
  -9   3   1  244.68   17.90
  -9   3   1  194.48   19.40
  -8  -3   1  375.96   24.90
   8  -3  -1  379.96   23.80
  -8  -3   1  355.46   26.20
  -8  -3   1  379.36   35.30
  -8   3   1  384.46   24.30
  -8   3   1  412.96   25.10
  -8   3   1  365.06   39.00
  -8   3   1  362.46   26.50
   8   3  -1  376.36   24.20
  -7  -3   1  100.99   10.30
  -7  -3   1   77.69    9.30
  -7  -3   1   73.89   10.40
  -7  -3   1  103.09   19.30
   7  -3  -1   70.59    8.00
   7   3  -1   73.59    8.80
  -7   3   1   69.49    9.20
  -7   3   1   80.39   21.00
  -7   3   1   64.99   10.20
  -6  -3   1   48.50    8.10
  -6  -3   1   36.20    6.80
  -6  -3   1   59.29    7.90
  -6  -3   1   42.40   14.50
   6  -3  -1   42.70    6.30
  -6   3   1   28.30   18.10
   6   3  -1   49.00    7.00
  -6   3   1   43.30    6.70
  -6   3   1   47.60    8.40
  -5  -3   1  158.78   12.70
   5  -3  -1  152.28   10.60
  -5  -3   1  143.79   11.80
  -5  -3   1  143.79   11.70
  -5   3   1  161.78   13.00
  -5   3   1  163.78   11.50
  -5   3   1  129.79   23.00
   5   3  -1  161.28   11.10
  -4  -3   1   -1.30    3.80
  -4  -3   1   -2.60    4.50
   4  -3  -1   -1.20    2.30
  -4  -3   1    5.90    3.90
   4   3  -1   -1.00    3.10
  -4   3   1   -7.40    4.10
  -4   3   1    9.70   12.40
  -4   3   1   -0.50    3.40
  -3  -3   1 2814.22  152.08
   3  -3  -1 2850.61  151.58
  -3  -3   1 2825.72  152.08
  -3   3   1 2769.02  151.58
   3   3  -1 2727.43  151.98
   3   3  -1 2895.21  152.08
  -2  -3   1   95.39    6.80
  -2  -3   1   90.39    6.50
   2   3  -1   77.89    6.30
  -2   3   1  106.89    5.90
  -2   3   1  104.19    5.80
  -1  -3   1   -2.40    1.40
   1  -3  -1    2.10    2.90
  -1  -3   1   -0.50    0.90
   1   3  -1   -0.90    0.60
   0  -3  -1    0.10    0.20
   0  -3  -1    0.00    0.60
   0  -3  -1    0.70    1.30
   0  -3   1   -0.30    1.20
   0   3   1   -0.90    1.20
   0   3   1    4.80    5.90
   0   3  -1   -0.30    0.30
   1  -3   1    0.00    1.50
   1  -3   1    0.80    1.60
  -1  -3  -1   -2.20    0.90
  -1   3  -1   -2.30    1.20
  -1   3  -1    0.40    1.20
   2  -3   1   87.79    6.30
   2   3   1   91.19    6.60
  -2   3  -1   70.79    6.00
  -2   3  -1   55.09    5.90
   3  -3   1 4371.76  242.98
  -3  -3  -1 4765.72  243.38
   3   3   1 4480.75  243.08
  -3   3  -1 4393.46  242.98
  -4  -3  -1  229.68   15.00
  -4  -3  -1  217.88   15.70
   4  -3   1  203.48   14.90
   4   3   1  231.78   15.10
  -4   3  -1  219.98   14.70
  -4   3  -1  225.48   15.30
  -5  -3  -1   47.40    7.80
  -5  -3  -1   55.39    8.00
   5  -3   1   36.90    6.60
   5   3   1   62.79    8.30
  -5   3  -1   57.29    8.60
  -5   3  -1   50.99    7.70
  -6  -3  -1  207.68   15.80
   6  -3   1  196.08   14.90
  -6  -3  -1  195.58   15.90
  -6   3  -1  177.58   14.80
   6   3   1  198.38   15.20
  -6   3  -1  183.38   15.10
  -7  -3  -1  316.87   22.70
   7  -3   1  329.97   22.10
  -7  -3  -1  304.07   22.50
  -7   3  -1  338.77   22.60
  -7   3  -1  328.07   24.90
   7   3   1  339.97   22.50
  -8  -3  -1   49.20   10.20
   8  -3   1   54.59    9.10
  -8  -3  -1   43.80    9.30
  -8   3  -1   54.09    9.80
   8   3   1   47.50    8.90
   9  -3   1  102.89   12.90
  -9  -3  -1  141.89   14.70
  -9  -3  -1  144.49   16.20
   9   3   1  118.89   13.40
  -9   3  -1  140.09   14.90
  10  -3   1   49.99    9.70
 -10  -3  -1   57.19   11.70
 -10  -3  -1   40.10   11.50
  10   3   1   39.30    9.50
 -10   3  -1   54.59   12.30
  11  -3   1    8.20    8.10
 -11  -3  -1    2.70    9.20
 -11  -3  -1    1.40   11.10
 -11   3  -1    0.90   11.00
  11   3   1    1.60    7.80
 -12  -3  -1  578.24   41.30
 -12  -3  -1  627.54   43.30
  12  -3   1  594.54   39.90
 -12   3  -1  645.94   43.00
  12   3   1  611.84   40.80
 -12   3  -1  629.94   41.00
  13  -3   1   28.10   10.90
 -13  -3  -1   14.60   12.00
  13   3   1   35.50   10.50
 -13   3  -1   60.79   16.00
 -13   3  -1   35.10   12.80
  14  -3   1    4.20    9.40
 -14  -3  -1    8.40   14.20
 -14  -3  -1   18.90   11.70
 -14   3  -1    6.80   11.00
 -14   3  -1   14.00   17.40
  14   3   1   19.00   11.10
  15  -3   1   26.50   12.20
 -15  -3  -1   -6.20   12.50
 -15  -3  -1   28.30   16.70
 -15   3  -1   34.20   20.10
 -15   3  -1   23.80   12.60
  15   3   1   24.60   11.50
 -16  -3  -1   36.10   24.60
 -16  -3  -1   10.90   16.50
  16  -3   1   27.60   12.30
  16   3   1   11.00   12.50
 -16   3  -1    0.60   13.50
 -16   3  -1  -16.30   16.60
 -16  -4   1   27.90   24.70
  16   4  -1   -1.90   10.10
 -16   4   1    2.30   19.50
  15  -4  -1    2.20    8.40
 -15  -4   1    4.70   16.10
 -15  -4   1    8.30   10.70
  15   4  -1    0.80    9.50
 -15   4   1    7.40   18.30
  14  -4  -1   82.09   13.30
 -14  -4   1   87.59   15.80
 -14  -4   1  111.59   22.90
 -14   4   1  102.39   14.80
  14   4  -1  102.79   14.90
 -14   4   1   76.39   19.30
  13  -4  -1   78.49   12.80
 -13  -4   1   67.39   17.50
 -13  -4   1   87.59   15.00
 -13   4   1   91.89   18.10
  13   4  -1   82.59   12.80
 -13   4   1   98.29   14.40
  12  -4  -1   48.00    9.70
 -12  -4   1   55.19   12.00
 -12  -4   1   54.79   14.80
 -12   4   1   72.69   15.40
  12   4  -1   37.00    9.80
 -12   4   1   37.70   10.50
 -11  -4   1  231.58   36.40
 -11  -4   1  318.47   25.60
  11  -4  -1  257.97   19.20
 -11  -4   1  205.68   21.40
 -11   4   1  251.67   20.00
  11   4  -1  248.58   19.50
 -11   4   1  258.57   43.60
  10  -4  -1   20.90    6.80
 -10  -4   1   15.00    8.20
 -10  -4   1   29.70   11.30
 -10  -4   1    7.30   18.60
  10   4  -1   14.60    6.80
 -10   4   1    9.10    7.10
 -10   4   1   -0.60    8.90
 -10   4   1   -4.30   23.10
   9  -4  -1   83.79    9.90
  -9  -4   1  121.79   23.90
  -9  -4   1   95.79   13.60
  -9  -4   1  111.29   12.00
   9   4  -1   95.69   10.80
  -9   4   1   89.19   11.10
  -9   4   1   63.69   12.40
  -9   4   1  103.79   27.60
  -8  -4   1  113.39   12.20
  -8  -4   1   86.79   13.00
  -8  -4   1  160.08   24.30
   8  -4  -1  136.59   11.00
  -8   4   1  127.89   13.40
  -8   4   1   96.19   24.90
   8   4  -1  115.79   11.30
  -8   4   1  146.19   12.40
  -7  -4   1  464.05   38.70
  -7  -4   1  495.25   31.30
  -7  -4   1  526.05   31.30
   7  -4  -1  530.15   30.00
  -7  -4   1  466.55   31.90
  -7   4   1  507.35   32.10
  -7   4   1  525.85   43.80
   7   4  -1  464.15   30.30
  -7   4   1  545.05   30.70
  -6  -4   1  208.78   23.80
  -6  -4   1  224.98   16.40
  -6  -4   1  254.27   17.00
   6  -4  -1  234.98   15.40
  -6  -4   1  222.08   17.30
  -6   4   1  245.28   16.10
  -6   4   1  238.98   17.60
  -6   4   1  234.28   29.70
   6   4  -1  236.18   16.00
  -5  -4   1    2.20    4.60
  -5  -4   1    3.40    4.40
   5  -4  -1    0.80    3.20
  -5  -4   1    1.50    5.20
  -5   4   1   -5.90    4.80
  -5   4   1  -12.30   14.60
   5   4  -1    3.40    3.70
  -5   4   1    2.30    4.00
  -4  -4   1   41.10    7.10
   4  -4  -1   37.40    4.70
  -4  -4   1   35.10    5.50
  -4  -4   1   42.30    6.00
   4   4  -1   32.90    5.30
  -4   4   1   29.60   14.30
   4   4  -1   32.20    5.20
  -4   4   1   38.00    5.40
  -4   4   1   47.40    6.60
  -3  -4   1 1986.00  109.09
   3  -4  -1 2018.10  108.39
  -3  -4   1 1954.40  109.09
  -3   4   1 2021.90  108.39
   3   4  -1 2007.70  108.99
  -3   4   1 2011.20  108.29
   3   4  -1 2043.30  108.99
  -3   4   1 2010.50  118.79
  -2  -4   1  467.25   27.10
  -2  -4   1  473.95   27.30
   2   4  -1  499.75   27.10
  -2   4   1  490.55   26.40
   1  -4  -1   -3.40    3.50
   1  -4  -1   -0.30    0.40
  -1  -4   1   -0.70    1.20
  -1  -4   1    0.50    1.70
   1  -4  -1    0.80    0.50
   1   4  -1   -0.10    0.90
  -1   4   1   -0.60    0.90
   0  -4   1    2.20    1.50
   0  -4  -1   -1.00    0.80
   0  -4  -1   -0.80    0.30
   0  -4  -1    0.00    4.40
   0   4   1   -0.20    6.00
   0   4   1    0.90    1.20
   0   4  -1   -1.40    0.80
   0   4   1   -0.60    1.40
  -1  -4  -1   -1.80    1.80
  -1  -4  -1    0.40    1.20
   1  -4   1    3.80    1.80
   1  -4   1    1.00    1.50
  -1   4  -1    1.00    1.40
  -2  -4  -1  546.35   30.40
   2  -4   1  528.15   29.80
   2  -4   1  525.95   30.10
  -2   4  -1  481.15   30.00
  -2   4  -1  544.05   29.90
   2   4   1  563.24   30.40
   3  -4   1 5409.46  306.17
  -3  -4  -1 5898.81  306.57
  -3   4  -1 5616.94  306.17
  -3   4  -1 5910.81  306.07
  -3   4  -1 5668.33  305.87
   3   4   1 5587.24  306.37
  -4  -4  -1  214.78   14.60
  -4  -4  -1  249.08   15.70
   4  -4   1  209.38   14.60
  -4   4  -1  211.98   14.40
  -4   4  -1  210.48   14.90
   4   4   1  191.48   14.50
  -4   4  -1  219.08   14.00
  -5  -4  -1  590.14   34.50
  -5  -4  -1  593.74   34.90
   5  -4   1  565.54   34.10
  -5  -4  -1  533.25   34.30
  -5   4  -1  630.04   34.50
   5   4   1  562.94   34.20
  -5   4  -1  573.54   34.40
  -6  -4  -1   13.30    7.10
  -6  -4  -1   14.00    6.40
  -6  -4  -1   14.60    7.20
   6  -4   1    4.30    5.00
  -6   4  -1   17.40    6.60
  -6   4  -1   16.80    6.30
   6   4   1    6.60    6.00
  -7  -4  -1   44.90    8.90
  -7  -4  -1   44.10    8.60
   7  -4   1   34.70    7.90
  -7   4  -1   40.40    8.20
  -7   4  -1   63.39    9.20
   7   4   1   55.89    8.50
   8  -4   1   -0.20    5.80
  -8  -4  -1    2.80    6.90
  -8  -4  -1   -3.30    6.50
   8   4   1   -0.80    6.00
  -8   4  -1    1.50    6.80
   9  -4   1  474.25   30.30
  -9  -4  -1  418.46   30.70
  -9  -4  -1  481.95   31.80
  -9   4  -1  470.05   31.50
   9   4   1  465.65   30.60
 -10  -4  -1  188.08   19.00
 -10  -4  -1  181.08   18.00
  10  -4   1  214.78   17.00
  10   4   1  188.58   17.20
 -10   4  -1  165.28   19.10
 -11  -4  -1   40.70   11.50
 -11  -4  -1   12.70   11.60
  11  -4   1   30.90    9.20
  11   4   1   21.00    9.50
 -11   4  -1   22.90   11.70
  12  -4   1  176.58   18.50
 -12  -4  -1  226.78   20.60
 -12   4  -1  129.99   19.20
  12   4   1  189.48   18.60
 -13  -4  -1  297.67   28.00
  13  -4   1  291.97   23.60
 -13  -4  -1  284.27   26.20
  13   4   1  284.77   24.60
 -13   4  -1  276.17   24.70
 -13   4  -1  284.47   27.10
  14  -4   1   13.90   10.70
 -14  -4  -1   34.20   17.30
 -14  -4  -1   34.60   13.60
 -14   4  -1   30.30   12.90
 -14   4  -1   32.90   16.70
  14   4   1   14.50   11.10
  15  -4   1   17.10   11.60
 -15  -4  -1   12.60   12.90
 -15  -4  -1   39.10   17.60
 -15   4  -1  -19.60   18.50
  15   4   1    5.10   10.60
 -15   4  -1    7.70   12.70
  16  -4   1   -5.80   10.50
 -16  -4  -1   -6.60   14.30
 -16  -4  -1   44.40   19.70
 -16   4  -1  -16.00   16.20
  16   4   1   10.70   12.30
 -16  -5   1   28.50   25.20
  16   5  -1   39.20   12.90
 -16   5   1   40.90   23.80
 -15  -5   1   35.60   18.00
 -15  -5   1   10.90   11.50
  15  -5  -1   16.10   11.30
 -15   5   1   42.90   18.50
  15   5  -1   19.60   10.00
  14  -5  -1   10.80    8.40
 -14  -5   1    9.60   11.10
 -14  -5   1    8.30   14.40
  14   5  -1   14.20    9.10
 -14   5   1   22.30   15.60
 -14   5   1   16.20    9.30
  13  -5  -1   98.99   13.40
 -13  -5   1   97.29   20.30
 -13  -5   1  141.99   18.30
 -13   5   1  111.69   18.90
  13   5  -1  109.99   15.50
 -13   5   1  104.39   14.60
 -12  -5   1  124.19   18.40
 -12  -5   1  116.89   15.80
  12  -5  -1   87.59   12.50
 -12   5   1   87.99   13.40
 -12   5   1  123.79   19.40
  12   5  -1   81.49   12.50
  11  -5  -1  482.95   30.70
 -11  -5   1  531.35   47.90
 -11  -5   1  461.95   32.00
 -11  -5   1  482.45   34.60
  11   5  -1  463.95   30.80
 -11   5   1  442.36   33.80
 -11   5   1  458.45   31.30
 -10  -5   1   12.70    8.00
  10  -5  -1   11.10    5.90
 -10  -5   1   16.80    9.80
 -10  -5   1   21.40   18.50
 -10   5   1   13.20   10.90
  10   5  -1    2.70    6.00
 -10   5   1   19.10   23.80
 -10   5   1    0.40    6.50
  -9  -5   1   51.89   19.00
   9  -5  -1   41.60    7.40
  -9  -5   1   57.59   11.20
  -9  -5   1   85.59   11.80
  -9   5   1   39.70   10.30
  -9   5   1   67.19    9.50
  -9   5   1   20.40   22.80
  -9   5   1   69.99   10.60
   9   5  -1   42.40    8.20
  -8  -5   1  151.58   14.80
  -8  -5   1  171.28   16.30
  -8  -5   1  173.88   24.80
   8  -5  -1  194.48   13.70
   8   5  -1  188.78   14.50
  -8   5   1  151.48   28.80
  -8   5   1  172.58   15.80
  -8   5   1  200.58   14.90
  -7  -5   1  403.56   35.60
   7  -5  -1  466.15   27.60
  -7  -5   1  468.55   29.70
  -7  -5   1  448.76   29.90
  -7  -5   1  451.95   28.70
  -7   5   1  494.45   29.80
  -7   5   1  472.65   41.40
   7   5  -1  441.56   28.30
  -7   5   1  478.75   28.30
   6  -5  -1  586.14   32.70
  -6  -5   1  546.55   34.50
  -6  -5   1  563.24   39.90
  -6  -5   1  581.44   33.90
  -6  -5   1  530.05   33.60
  -6   5   1  570.84   34.30
  -6   5   1  570.34   33.10
  -6   5   1  580.24   45.40
   6   5  -1  553.24   33.20
  -5  -5   1  401.46   25.10
  -5  -5   1  442.36   25.40
   5  -5  -1  410.56   24.10
  -5  -5   1  407.46   26.00
  -5   5   1  424.36   24.40
  -5   5   1  413.46   37.00
   5   5  -1  389.86   24.60
  -5   5   1  404.06   25.40
  -4  -5   1  175.98   11.90
   4  -5  -1  161.68   10.80
  -4  -5   1  158.38   13.00
  -4  -5   1  167.48   12.00
  -4   5   1  164.78   12.10
   4   5  -1  167.48   11.60
   4   5  -1  175.18   11.70
  -4   5   1  186.88   10.90
  -4   5   1  178.88   24.00
  -4   5   1  148.39   11.00
  -3  -5   1 1350.56   75.49
  -3  -5   1 1452.05   75.29
   3  -5  -1 1361.16   74.39
  -3  -5   1 1330.47   75.09
   3   5  -1 1349.16   75.09
  -3   5   1 1349.16   82.09
  -3   5   1 1380.16   74.29
   3   5  -1 1370.46   75.09
  -3   5   1 1377.26   74.19
  -2  -5   1  255.87   15.20
  -2  -5   1  248.78   14.90
   2  -5  -1  226.98   14.00
   2   5  -1  261.07   14.90
  -2   5   1  266.17   14.10
  -1  -5   1   -1.80    4.00
   1  -5  -1   -5.20    5.40
  -1   5   1   20.80    2.10
   0  -5  -1    0.40    1.10
   0  -5   1   -0.70    1.60
   0  -5  -1   -1.00    5.50
   0  -5  -1    0.40    0.80
   0   5  -1   -0.80    1.10
   0   5   1    0.80    1.30
  -1  -5  -1    4.00    2.10
   1  -5   1    0.00    1.80
  -1  -5  -1   -0.10    1.40
  -1   5  -1   -1.90    1.50
   1   5   1    7.10    9.60
   1   5   1   -0.20    1.60
   1   5   1    4.70    2.80
   2  -5   1  513.05   27.60
  -2  -5  -1  474.75   28.00
   2  -5   1  497.15   27.80
  -2  -5  -1  383.36   27.70
  -2   5  -1  518.45   27.80
   2   5   1  516.15   28.10
  -2   5  -1  501.65   27.60
  -3  -5  -1  564.84   33.40
  -3  -5  -1  579.24   33.40
   3  -5   1  569.34   33.10
  -3   5  -1  590.24   33.20
  -3   5  -1  606.14   32.80
   3   5   1  561.84   33.50
  -3   5  -1  556.44   32.70
  -4  -5  -1  113.69   10.20
  -4  -5  -1  110.89   10.20
   4  -5   1  100.09    9.60
  -4  -5  -1  125.59    9.90
  -4   5  -1  124.99    9.50
   4   5   1  115.59    9.90
  -4   5  -1  110.89    9.40
  -4   5  -1  104.49    9.90
  -5  -5  -1  269.57   18.70
  -5  -5  -1  269.27   19.00
  -5  -5  -1  252.67   18.70
   5  -5   1  265.67   18.40
  -5   5  -1  310.37   18.70
  -5   5  -1  267.47   18.60
   5   5   1  282.57   18.60
  -5   5  -1  296.47   18.10
   6  -5   1  796.82   45.50
  -6  -5  -1  745.53   45.60
  -6  -5  -1  777.02   46.00
   6   5   1  791.52   45.60
  -6   5  -1  793.92   45.60
  -6   5  -1  787.42   44.90
  -6   5  -1  763.12   45.60
   7  -5   1  198.68   16.10
  -7  -5  -1  228.28   17.80
  -7  -5  -1  171.78   16.80
  -7   5  -1  237.58   17.10
   7   5   1  215.18   16.80
  -7   5  -1  231.68   16.90
  -8  -5  -1   -3.00    6.40
   8  -5   1   -6.80    5.80
  -8  -5  -1   -4.30    6.80
   8   5   1   -4.60    5.60
  -8   5  -1   21.90    7.80
  -9  -5  -1 1206.28   72.89
   9  -5   1 1249.97   71.89
  -9  -5  -1 1311.37   72.59
  -9   5  -1 1221.08   72.59
   9   5   1 1225.18   71.89
  10  -5   1  154.28   15.30
 -10  -5  -1  187.88   18.40
 -10  -5  -1  185.58   17.90
 -10   5  -1  173.58   17.70
  10   5   1  146.29   16.20
 -11  -5  -1   -4.50   10.90
 -11  -5  -1   25.70   10.90
  11  -5   1   12.80    8.30
 -11   5  -1   42.80   12.80
  11   5   1   17.30    9.10
 -12  -5  -1   53.89   13.20
 -12  -5  -1   61.19   15.80
  12  -5   1   52.89   12.00
 -12   5  -1   65.89   15.20
 -12   5  -1   61.69   13.20
  12   5   1   85.09   13.40
 -13  -5  -1   46.20   14.60
  13  -5   1   94.69   14.60
 -13   5  -1  121.29   18.20
  13   5   1   73.19   14.40
  14  -5   1   43.90   12.80
 -14  -5  -1   53.99   17.70
 -14  -5  -1   51.09   14.70
 -14   5  -1   21.40   15.30
  14   5   1   78.99   14.50
 -14   5  -1   68.09   14.90
 -15  -5  -1   20.20   13.20
  15  -5   1    7.50   10.90
 -15  -5  -1   35.40   21.50
 -15   5  -1  -19.20   10.00
 -15   5  -1   26.20   19.80
  15   5   1   11.30   11.10
  16  -5   1   12.40   12.60
 -16  -5  -1   11.50   15.60
 -16  -5  -1   66.79   21.90
  16   5   1   19.70   12.80
 -16   5  -1   18.60   18.00
 -16  -6   1  -11.30   16.70
 -16  -6   1    2.70   11.40
  16   6  -1    8.00   10.60
 -16   6   1    0.50   19.80
 -15  -6   1   74.69   15.90
 -15  -6   1   70.49   19.80
 -15   6   1   74.49   19.90
  15   6  -1  102.09   15.30
  14  -6  -1    0.10    7.30
 -14  -6   1  -10.00   13.80
 -14  -6   1    2.50   10.90
 -14   6   1  -14.80   12.80
  14   6  -1    1.00    8.30
 -14   6   1   11.20    8.40
 -13  -6   1   11.40   14.10
 -13  -6   1   -5.60    9.70
  13  -6  -1   -4.20    6.70
 -13   6   1    3.40    8.10
 -13   6   1   46.40   15.80
  13   6  -1    9.20    7.70
  12  -6  -1   87.39   12.00
 -12  -6   1   76.39   13.20
 -12  -6   1   69.79   16.00
  12   6  -1   79.59   12.40
 -12   6   1   87.99   16.20
 -12   6   1   99.89   13.30
 -11  -6   1  234.38   36.30
 -11  -6   1  255.57   23.90
 -11  -6   1  227.88   20.80
  11  -6  -1  249.58   18.90
  11   6  -1  239.28   20.10
 -11   6   1  283.47   20.60
 -11   6   1  275.77   24.70
 -10  -6   1   63.89   20.90
 -10  -6   1   65.79   13.30
  10  -6  -1   76.19    9.50
 -10  -6   1   54.99   10.90
 -10   6   1   50.79   12.20
 -10   6   1   69.89   10.10
 -10   6   1   64.59   30.00
  10   6  -1   56.49    9.60
  -9  -6   1  791.82   45.70
  -9  -6   1  733.53   46.90
   9  -6  -1  767.92   44.10
  -9  -6   1  780.62   55.29
   9   6  -1  738.13   44.70
  -9   6   1  730.13   44.50
  -9   6   1  735.83   46.40
  -9   6   1  709.93   63.29
  -8  -6   1  293.27   30.00
  -8  -6   1  260.67   22.80
   8  -6  -1  317.07   19.90
  -8  -6   1  298.47   21.60
   8   6  -1  324.67   21.00
  -8   6   1  283.27   22.10
  -8   6   1  324.97   20.10
  -8   6   1  305.47   39.10
  -8   6   1  307.47   20.70
  -7  -6   1    8.30    6.30
  -7  -6   1   12.30    7.00
  -7  -6   1   -4.50   11.00
   7  -6  -1    2.70    4.10
   7   6  -1    4.80    5.20
  -7   6   1    0.10   15.70
  -7   6   1    9.60    6.40
  -7   6   1    5.40    4.20
  -7   6   1    9.40    5.10
  -6  -6   1   70.59    8.30
  -6  -6   1   66.69    8.80
  -6  -6   1   66.19   17.00
   6  -6  -1   64.19    7.20
  -6  -6   1   46.60    8.90
  -6   6   1   60.59    9.00
   6   6  -1   63.79    7.90
  -6   6   1   53.59    7.20
  -6   6   1   62.69    7.70
  -6   6   1   71.49   22.30
  -5  -6   1  466.55   26.50
   5  -6  -1  443.36   25.30
  -5  -6   1  397.86   26.20
  -5  -6   1  444.76   27.10
   5   6  -1  421.46   25.90
  -5   6   1  475.95   27.00
   5   6  -1  411.16   25.90
  -5   6   1  424.76   37.00
  -5   6   1  405.56   25.00
  -5   6   1  439.36   25.40
  -4  -6   1  992.30   56.69
   4  -6  -1 1006.70   55.79
  -4  -6   1 1039.40   56.79
  -4  -6   1 1008.00   57.19
  -4   6   1 1018.90   56.69
  -4   6   1  990.10   55.69
   4   6  -1  989.70   56.49
  -4   6   1 1018.40   55.59
   4   6  -1 1068.49   56.69
  -4   6   1 1022.20   66.09
  -3  -6   1    8.80    3.80
  -3  -6   1   14.70    4.50
   3  -6  -1   14.10    2.80
   3   6  -1    9.30    3.40
  -3   6   1    8.80   13.00
  -3   6   1   10.10    4.10
  -3   6   1   12.10    2.80
   3   6  -1   11.10    3.90
  -2  -6   1   -1.90    3.10
   2  -6  -1    1.90    1.50
  -2  -6   1    0.10    2.60
  -2   6   1    2.40    1.70
   2   6  -1    0.50    2.30
   2   6  -1    1.00    2.70
   1  -6   1   85.69    6.80
  -1  -6  -1  106.19    7.40
   1   6   1   94.99   16.60
   1   6   1  107.49    7.30
   2  -6   1   95.19    7.20
  -2  -6  -1   84.69    7.90
   2  -6   1   83.59    7.50
  -2  -6  -1   94.39    7.70
   2   6   1   92.69    7.80
  -2   6  -1   86.79    7.30
   2   6   1   95.39    7.70
  -3  -6  -1  149.19   11.50
   3  -6   1  166.68   11.60
  -3  -6  -1  163.48   12.20
  -3  -6  -1  139.29   11.70
   3  -6   1  164.48   10.90
  -3   6  -1  168.88   11.20
   3   6   1  152.78   11.80
  -3   6  -1  151.98   11.10
  -3   6  -1  176.18   11.70
  -4  -6  -1  129.09   11.90
   4  -6   1  125.69   10.70
  -4  -6  -1  145.79   11.30
  -4  -6  -1  163.18   12.00
  -4   6  -1  135.99   10.50
  -4   6  -1  128.79   10.90
  -4   6  -1  125.69   10.30
   4   6   1  140.49   11.50
  -5  -6  -1  924.31   52.99
  -5  -6  -1  919.51   52.79
   5  -6   1  928.61   52.59
  -5  -6  -1  884.81   52.99
  -5   6  -1  963.60   52.69
   5   6   1  924.71   52.79
  -5   6  -1  958.00   52.59
  -5   6  -1  878.11   51.99
  -6  -6  -1  576.04   36.70
  -6  -6  -1  596.24   36.80
   6  -6   1  559.34   35.90
  -6   6  -1  593.54   36.20
  -6   6  -1  635.24   35.70
   6   6   1  627.34   36.70
  -6   6  -1  635.84   36.40
  -7  -6  -1   73.99   10.40
  -7  -6  -1   70.39   10.30
   7  -6   1   57.39    9.20
  -7   6  -1   57.69    9.50
  -7   6  -1   82.69   11.20
  -7   6  -1   72.79   10.20
   7   6   1   71.49   10.30
  -8  -6  -1    1.90    7.10
  -8  -6  -1    0.20    6.60
   8  -6   1   -1.60    5.50
   8   6   1    3.00    6.30
  -8   6  -1   14.30    7.40
   9  -6   1   29.20    7.70
  -9  -6  -1   18.80    9.10
  -9  -6  -1   11.10    9.20
   9   6   1   19.40    8.10
  -9   6  -1   26.90    9.60
 -10  -6  -1   36.30   10.90
 -10  -6  -1   60.79   13.40
  10  -6   1   41.40    9.40
  10   6   1   49.60   10.60
 -10   6  -1   43.80   11.30
 -11  -6  -1  132.89   19.10
  11  -6   1   93.39   13.20
 -11  -6  -1  106.89   15.90
  11   6   1   90.39   14.10
 -11   6  -1  125.09   16.40
 -12  -6  -1  375.56   31.20
  12  -6   1  372.36   28.10
 -12  -6  -1  324.07   27.60
  12   6   1  342.57   26.80
 -12   6  -1  345.27   29.10
 -13  -6  -1   92.39   18.80
  13  -6   1  102.89   15.90
 -13  -6  -1   93.29   16.80
 -13   6  -1  104.89   19.00
 -13   6  -1   83.49   16.00
  13   6   1  133.39   16.10
 -14  -6  -1    0.80   13.80
 -14  -6  -1    1.20   11.10
  14  -6   1    9.80   10.00
 -14   6  -1    1.20   11.70
  14   6   1   -4.50    9.70
 -14   6  -1   -1.60   13.80
 -15  -6  -1  110.09   26.00
 -15  -6  -1   70.99   17.60
  15  -6   1   94.29   17.30
 -15   6  -1   98.99   21.50
  15   6   1   98.69   16.90
 -15   6  -1   95.09   16.80
 -16  -6  -1   32.20   19.10
  16  -6   1    7.30   14.40
 -16  -6  -1    7.20   13.90
 -16   6  -1    6.40   24.30
  16   6   1    0.30   12.20
 -16  -7   1  -21.60   16.40
 -16  -7   1    8.00   12.20
 -16   7   1   -7.90   20.80
  16   7  -1   -5.50   10.80
 -15  -7   1    4.00   12.20
 -15  -7   1    8.30   17.90
  15   7  -1   10.80   10.60
 -15   7   1   16.80   16.10
 -14  -7   1   48.50   20.10
 -14  -7   1   37.30   12.60
  14  -7  -1   33.00   10.00
  14   7  -1   31.20   10.90
 -14   7   1   46.20   11.10
 -14   7   1    6.90   16.90
 -13  -7   1  -12.10   12.30
  13  -7  -1    2.30    7.40
 -13  -7   1   20.70   12.00
 -13   7   1    9.00    8.50
  13   7  -1   11.00    8.30
 -13   7   1    6.60   12.30
 -12  -7   1  206.98   22.90
  12  -7  -1  214.08   18.20
 -12  -7   1  208.68   20.00
 -12   7   1  226.58   19.10
 -12   7   1  216.38   22.60
  12   7  -1  212.78   18.80
 -11  -7   1   45.40   14.20
 -11  -7   1   68.99   24.70
 -11  -7   1   36.00   10.60
  11  -7  -1   45.90    9.10
 -11   7   1   45.80   12.80
  11   7  -1   52.69    9.90
 -11   7   1   42.40    9.50
 -10  -7   1   18.50   10.50
 -10  -7   1    0.00    7.60
 -10  -7   1   26.50   17.40
  10  -7  -1   -0.30    5.30
  10   7  -1    3.30    6.30
 -10   7   1   23.80   25.40
 -10   7   1   13.40    9.60
  -9  -7   1  207.58   19.40
  -9  -7   1  248.28   21.10
   9  -7  -1  237.88   17.60
  -9  -7   1  210.88   28.10
   9   7  -1  298.17   19.30
  -9   7   1  268.17   18.80
  -9   7   1  265.87   20.80
  -9   7   1  271.97   41.10
  -9   7   1  241.48   18.60
  -8  -7   1  500.85   42.20
   8  -7  -1  592.84   34.10
  -8  -7   1  624.74   35.80
  -8  -7   1  559.14   36.50
   8   7  -1  569.24   34.80
  -8   7   1  535.15   35.90
  -8   7   1  596.84   34.60
  -8   7   1  549.05   33.80
  -8   7   1  601.14   53.49
   7  -7  -1  206.68   14.20
  -7  -7   1  162.18   22.10
  -7  -7   1  173.78   15.60
  -7  -7   1  192.08   16.60
   7   7  -1  200.78   15.00
  -7   7   1  211.18   14.10
  -7   7   1  217.18   29.90
  -7   7   1  222.78   16.90
  -7   7   1  203.98   14.60
  -6  -7   1  366.86   24.50
  -6  -7   1  366.46   25.20
  -6  -7   1  374.26   24.70
   6  -7  -1  414.76   23.40
  -6   7   1  373.26   23.50
  -6   7   1  376.26   23.10
  -6   7   1  398.66   39.00
   6   7  -1  394.96   24.30
  -6   7   1  409.06   25.20
   5  -7  -1   62.99    7.10
  -5  -7   1   59.59    9.00
  -5  -7   1   95.69    9.20
  -5  -7   1   79.09    9.30
  -5   7   1   81.39    7.30
  -5   7   1   70.99    7.60
  -5   7   1   89.29   22.30
  -5   7   1   84.09    9.70
   5   7  -1   94.99    8.50
   5   7  -1   81.79    8.30
   4  -7  -1  153.58    9.80
  -4  -7   1  140.49   10.80
  -4  -7   1  147.39   11.10
   4   7  -1  151.78   10.90
  -4   7   1  129.79    9.60
  -4   7   1  153.58   11.00
  -4   7   1  144.39    9.90
   4   7  -1  141.09   10.60
  -4   7   1  162.18   23.20
  -3  -7   1 3544.25  198.28
   3  -7  -1 3578.84  197.38
  -3  -7   1 3756.22  198.38
   3  -7  -1 3618.74  197.28
   3   7  -1 3716.23  198.28
  -3   7   1 3706.83  198.08
  -3   7   1 3639.94  197.28
  -3   7   1 3788.52  205.88
   3   7  -1 3699.53  198.38
   2  -7  -1 2477.45  134.79
  -2  -7   1 2554.74  135.59
  -2  -7   1 2424.46  135.69
   2   7  -1 2541.35  135.59
   2   7  -1 2420.66  138.19
  -2   7   1 2405.16  141.79
  -2   7   1 2554.84  134.79
   2   7  -1 2589.24  135.69
   1  -7  -1    3.80    7.40
   1  -7  -1   21.70    2.60
  -1  -7   1   90.49   10.50
  -1  -7   1   14.50    2.60
   0  -7  -1   -1.80    1.10
   0  -7  -1    2.80    1.80
   0  -7   1    4.10    2.40
   0  -7  -1   -8.30    7.80
   0   7   1    0.40    8.60
   0   7   1   -2.40    1.80
   0   7   1   -2.60    2.20
   0   7  -1    1.50    1.80
   1  -7   1  764.02   40.00
  -1  -7  -1  737.43   40.20
  -1   7  -1  648.84   39.80
   1   7   1  737.73   49.20
   1   7   1  726.13   40.10
   2  -7   1 4243.58  233.38
  -2  -7  -1 4166.08  233.78
   2  -7   1 4228.48  233.58
  -2  -7  -1 4611.24  234.08
   2   7   1 4159.58  233.78
  -2   7  -1 4360.56  233.48
   2   7   1 4555.94  233.88
   3  -7   1  302.77   18.40
  -3  -7  -1  265.97   19.00
  -3  -7  -1  283.67   18.80
   3  -7   1  296.07   17.90
  -3   7  -1  296.67   17.90
  -3   7  -1  304.07   18.50
   3   7   1  316.77   19.20
  -3   7  -1  298.77   18.20
  -4  -7  -1  138.99   11.10
  -4  -7  -1  121.89   11.30
  -4  -7  -1  123.99   11.10
   4  -7   1  118.29   10.50
  -4   7  -1  125.59   10.00
   4   7   1  130.39   11.30
  -4   7  -1  131.39   10.70
  -4   7  -1  135.19   10.40
  -5  -7  -1   -5.10    4.80
  -5  -7  -1   11.90    6.30
  -5  -7  -1   14.00    6.30
   5  -7   1   22.30    6.10
  -5   7  -1   21.30    5.90
   5   7   1   10.50    5.40
  -5   7  -1   22.20    6.00
  -5   7  -1   18.00    5.40
  -6  -7  -1  309.47   20.90
  -6  -7  -1  294.47   20.70
   6  -7   1  276.07   19.70
  -6   7  -1  311.37   20.10
   6   7   1  292.47   20.10
  -6   7  -1  260.27   19.10
  -6   7  -1  308.77   20.20
  -7  -7  -1   51.49    9.60
  -7  -7  -1   51.89    9.30
   7  -7   1   50.49    8.70
  -7   7  -1   69.39    9.70
   7   7   1   64.59    9.30
  -7   7  -1   69.19   10.20
  -7   7  -1   72.59    9.70
  -8  -7  -1   84.39   11.70
  -8  -7  -1   93.09   13.20
   8  -7   1   92.39   11.10
  -8   7  -1  102.59   12.20
   8   7   1   99.89   11.40
  -9  -7  -1  610.24   37.20
   9  -7   1  567.84   35.40
  -9  -7  -1  555.74   37.10
   9   7   1  553.34   36.10
  -9   7  -1  529.85   36.40
  10  -7   1   50.79    9.80
 -10  -7  -1   27.30   10.40
 -10  -7  -1   50.39   12.80
  10   7   1   40.80    9.80
  11  -7   1  104.29   14.40
 -11  -7  -1  102.69   15.90
 -11  -7  -1  146.39   18.20
  11   7   1  112.19   15.10
 -11   7  -1  144.89   18.60
  12  -7   1  152.28   16.20
 -12  -7  -1  151.28   19.30
 -12  -7  -1  154.88   20.70
 -12   7  -1  162.98   19.80
  12   7   1  180.78   18.50
 -13  -7  -1  127.69   19.70
 -13  -7  -1  102.69   16.70
  13  -7   1   91.49   14.20
  13   7   1   91.79   15.90
 -13   7  -1   60.49   17.10
 -13   7  -1   71.49   14.50
 -14  -7  -1    9.70   15.40
  14  -7   1   17.40   10.00
 -14  -7  -1    0.90   11.00
 -14   7  -1   11.20   18.00
  14   7   1  -13.70    9.10
 -14   7  -1    9.80   11.10
  15  -7   1   18.60   11.20
 -15  -7  -1   78.39   20.40
 -15  -7  -1    8.40   14.10
 -15   7  -1   11.00   11.80
  15   7   1   14.60   11.50
 -15   7  -1   46.10   17.70
 -16  -7  -1   60.39   17.80
 -16  -7  -1   41.00   25.20
  16   7   1    4.00   12.80
 -16   7  -1   42.10   22.40
 -16  -8   1   -2.10   17.80
 -16  -8   1   18.00   13.30
  16   8  -1    8.10   11.00
 -16   8   1    1.00   19.80
 -15  -8   1   -0.50   11.60
 -15  -8   1    2.20   16.20
 -15   8   1   14.40   16.30
  15   8  -1    2.80    9.80
 -14  -8   1   54.09   14.40
 -14  -8   1   37.90   17.30
  14  -8  -1   42.30   10.50
  14   8  -1   55.59   12.30
 -14   8   1   34.60   18.30
 -14   8   1   25.40   10.80
 -13  -8   1   76.19   17.50
 -13  -8   1   28.90   11.90
  13  -8  -1   44.70    9.70
 -13   8   1   64.09   11.70
  13   8  -1   58.49   11.80
 -13   8   1   50.39   15.40
 -12  -8   1   33.80   14.50
  12  -8  -1   58.39    9.70
 -12  -8   1   57.19   12.90
 -12   8   1   61.49   15.20
 -12   8   1   67.19   11.50
  12   8  -1   62.99   11.10
 -11  -8   1  208.08   22.30
  11  -8  -1  238.48   18.30
 -11  -8   1  231.78   34.40
 -11  -8   1  209.68   20.20
 -11   8   1  258.77   23.90
 -11   8   1  229.38   18.80
  11   8  -1  227.98   18.90
 -10  -8   1   -0.10    7.80
 -10  -8   1   17.60   10.70
 -10  -8   1   12.30   17.10
  10  -8  -1    9.80    5.90
 -10   8   1    9.80    9.80
 -10   8   1   25.90   26.60
  10   8  -1   16.90    7.40
   9  -8  -1  150.58   12.80
  -9  -8   1  159.58   15.70
  -9  -8   1  138.69   23.90
  -9  -8   1  163.78   16.60
  -9   8   1  139.69   32.40
  -9   8   1  148.39   16.60
   9   8  -1  165.58   14.20
  -9   8   1  155.78   13.90
  -9   8   1  149.29   13.40
  -8  -8   1    0.40   12.90
  -8  -8   1   32.50    8.00
  -8  -8   1   17.30    8.00
   8  -8  -1   10.90    5.00
   8   8  -1   15.30    6.00
  -8   8   1   -5.80    4.70
  -8   8   1    2.60    5.50
  -8   8   1   20.00    7.90
  -8   8   1   35.50   24.60
  -7  -8   1  108.59   12.60
   7  -8  -1  127.99   10.30
  -7  -8   1  116.09   11.60
  -7  -8   1  118.09   18.30
  -7   8   1  113.99   12.90
   7   8  -1  110.59   11.20
  -7   8   1  128.79   10.70
  -7   8   1  163.78   28.10
  -7   8   1  130.39   10.40
  -6  -8   1  480.25   29.20
   6  -8  -1  462.95   27.50
  -6  -8   1  476.95   29.80
  -6  -8   1  452.85   29.00
  -6   8   1  474.85   27.60
  -6   8   1  443.56   28.80
  -6   8   1  480.05   43.20
   6   8  -1  483.45   28.60
  -6   8   1  447.16   27.20
  -5  -8   1   16.30    6.00
  -5  -8   1    7.60    4.80
   5  -8  -1    0.10    3.60
  -5  -8   1    8.10    5.60
  -5   8   1   10.10    3.70
  -5   8   1    4.30    5.50
  -5   8   1   -3.20    3.80
  -5   8   1   15.70   16.70
   5   8  -1    7.30    4.20
   5   8  -1    1.80    4.80
   4  -8  -1   33.30    4.80
  -4  -8   1   37.30    5.90
  -4  -8   1   27.70    6.10
   4   8  -1   36.10    5.60
   4   8  -1   39.70    6.20
  -4   8   1   35.80    4.40
  -4   8   1   40.60   17.10
  -4   8   1   29.10    5.60
   3  -8  -1  229.68   13.30
  -3  -8   1  234.68   14.90
   3  -8  -1  204.38   13.30
  -3  -8   1  243.68   14.60
  -3   8   1  214.78   13.30
  -3   8   1  204.78   14.20
   3   8  -1  235.48   14.60
  -3   8   1  217.68   26.30
   3   8  -1  240.48   14.80
   2  -8  -1 1782.92   95.09
  -2  -8   1 1664.93   95.99
  -2  -8   1 1804.42   95.99
   2   8  -1 1741.93   95.89
   2   8  -1 1687.23   98.89
   2   8  -1 1839.72   96.09
  -2   8   1 1739.53   95.09
  -2   8   1 1808.52  102.79
  -1  -8   1  150.38   10.40
  -1  -8   1  158.98   10.00
  -1  -8   1  160.68   15.80
   1  -8  -1  170.58    9.60
   1  -8  -1   65.29   15.40
  -1   8   1  149.59    9.60
   1   8  -1  156.88   10.20
   0  -8   1  918.51   50.29
   0  -8  -1  907.81   49.99
   0   8   1  918.61   50.09
   0   8   1  880.11   49.90
   0   8   1  941.31   57.39
  -1  -8  -1 1876.71  114.09
   1  -8   1 2010.70  105.19
  -1  -8  -1 1880.01  105.29
   1   8   1 1927.31  113.49
   1   8   1 1897.41  105.19
   1   8   1 1896.51  105.19
  -1   8  -1 2027.00  105.19
  -2  -8  -1 1665.73   87.89
  -2  -8  -1 1558.64   87.79
   2  -8   1 1602.44   87.59
   2  -8   1 1541.25   87.39
   2   8   1 1550.44   87.79
  -2   8  -1 1690.73   87.49
   2   8   1 1598.74   87.79
   3  -8   1  326.97   17.50
  -3  -8  -1  226.68   17.70
  -3  -8  -1  240.28   17.70
   3  -8   1  326.97   18.00
   3   8   1  263.27   17.80
   3   8   1  249.88   17.70
  -3   8  -1  296.87   17.20
  -3   8  -1  285.97   17.40
  -4  -8  -1  246.58   15.70
   4  -8   1  190.08   14.80
  -4  -8  -1  211.48   15.50
  -4  -8  -1  229.88   15.60
  -4   8  -1  209.18   14.60
  -4   8  -1  207.08   14.90
   4   8   1  236.18   15.80
  -4   8  -1  226.88   14.60
  -5  -8  -1   -1.80    5.30
  -5  -8  -1    9.00    5.50
   5  -8   1   -0.50    4.90
  -5  -8  -1   -2.30    5.60
   5   8   1   -6.60    5.10
  -5   8  -1   -8.50    4.60
  -5   8  -1   -8.00    4.60
  -5   8  -1   -6.00    4.30
  -6  -8  -1  297.27   20.10
   6  -8   1  245.18   18.20
  -6  -8  -1  264.67   19.40
   6   8   1  280.27   19.30
  -6   8  -1  235.38   18.50
  -6   8  -1  263.47   17.90
  -6   8  -1  278.07   18.50
   7  -8   1  120.09   11.70
  -7  -8  -1  111.99   12.50
  -7  -8  -1  143.79   13.00
   7   8   1  142.69   12.50
  -7   8  -1  115.39   12.00
  -7   8  -1  100.09   12.20
   8  -8   1   50.49    9.00
  -8  -8  -1   50.39   10.00
  -8  -8  -1   53.79   10.50
   8   8   1   58.99    9.90
  -8   8  -1   51.19   10.20
   9  -8   1  504.15   34.10
  -9  -8  -1  557.24   35.40
  -9  -8  -1  523.55   36.00
  -9   8  -1  578.84   36.40
   9   8   1  556.74   34.90
 -10  -8  -1  486.85   32.60
 -10  -8  -1  454.45   32.40
  10  -8   1  431.96   30.00
 -10   8  -1  452.05   31.80
  10   8   1  455.95   31.30
  11  -8   1   36.70    9.80
 -11  -8  -1   64.19   14.30
 -11  -8  -1   32.10   10.50
 -11   8  -1   15.30   11.20
  11   8   1   37.00    9.60
 -12  -8  -1   31.80   12.20
  12  -8   1   33.30   10.20
 -12  -8  -1   26.70   13.60
 -12   8  -1   41.20   13.60
  12   8   1   38.80   10.70
 -13  -8  -1   47.80   14.30
  13  -8   1   52.59   11.80
 -13  -8  -1   51.59   16.30
  13   8   1   73.49   13.10
 -13   8  -1   35.00   14.90
  14  -8   1    3.20   10.00
 -14  -8  -1   -4.50   11.10
 -14  -8  -1    4.30   14.40
  14   8   1    1.00    9.60
 -14   8  -1   20.80   17.80
 -14   8  -1   12.20   11.50
 -15  -8  -1   83.09   21.40
 -15  -8  -1   73.59   17.60
  15  -8   1   76.09   15.20
  15   8   1   63.19   15.40
 -15   8  -1   81.49   19.90
 -15   8  -1   53.09   14.50
 -16  -8  -1  111.99   27.80
 -16  -8  -1   89.39   19.90
  16   8   1   84.39   18.60
 -16   8  -1   78.49   25.00
 -16  -9   1   20.00   14.40
  16   9  -1    0.30   11.30
 -16   9   1   18.50   22.40
 -15  -9   1    6.80   12.90
 -15  -9   1   -6.80   15.40
  15   9  -1   18.40   11.50
 -15   9   1   40.70   17.60
 -14  -9   1    7.30   11.80
  14  -9  -1   -9.70    7.50
 -14  -9   1    9.70   15.20
 -14   9   1   14.60   14.40
 -14   9   1    7.70    9.00
  14   9  -1    0.70    9.70
  13  -9  -1   52.89   10.10
 -13  -9   1   73.09   18.00
 -13  -9   1   60.49   14.10
 -13   9   1   73.09   11.70
  13   9  -1   55.39   11.90
 -13   9   1   60.29   16.10
 -12  -9   1  127.49   16.70
 -12  -9   1  160.88   21.60
  12  -9  -1  119.19   13.50
  12   9  -1   83.79   14.30
 -12   9   1  128.09   14.30
 -12   9   1  120.49   18.00
 -11  -9   1  212.28   21.00
  11  -9  -1  230.78   18.30
 -11  -9   1  233.48   32.60
 -11  -9   1  237.08   23.20
  11   9  -1  257.17   19.80
 -11   9   1  236.48   22.00
 -10  -9   1   20.40   11.30
 -10  -9   1   16.60    8.90
 -10  -9   1   25.00   17.20
  10  -9  -1   11.20    5.90
 -10   9   1    8.40   25.70
 -10   9   1   12.80    9.60
  10   9  -1    3.40    6.80
  -9  -9   1   21.40    9.40
  -9  -9   1   29.70    8.70
  -9  -9   1    0.40   14.00
   9  -9  -1   19.90    6.10
  -9   9   1   11.30    8.80
  -9   9   1   13.90    6.30
   9   9  -1   27.90    7.70
  -9   9   1    7.70    6.30
  -9   9   1   30.70   26.00
  -8  -9   1  893.91   51.99
   8  -9  -1  844.52   50.19
  -8  -9   1  843.22   56.99
  -8  -9   1  822.52   52.49
  -8   9   1  877.51   52.29
  -8   9   1  894.11   50.29
   8   9  -1  930.61   51.49
  -8   9   1  889.51   49.99
  -8   9   1  801.62   69.59
  -7  -9   1   45.80    9.10
   7  -9  -1   68.69    7.50
  -7  -9   1   71.39   16.30
  -7  -9   1   64.69   10.00
  -7   9   1   52.79    7.40
  -7   9   1   69.89    9.60
  -7   9   1   23.80   19.80
   7   9  -1   45.60    7.60
  -7   9   1   52.09    7.80
  -6  -9   1 1476.55   89.49
   6  -9  -1 1635.84   88.49
  -6  -9   1 1624.64   90.29
  -6   9   1 1583.04   88.19
  -6   9   1 1510.35   89.59
  -6   9   1 1646.54   88.39
   6   9  -1 1740.13   89.79
  -6   9   1 1680.33  103.59
  -5  -9   1   28.10    6.70
  -5  -9   1   19.30    5.50
   5  -9  -1   15.10    4.30
  -5   9   1   34.40    4.80
  -5   9   1   12.30   17.50
   5   9  -1   10.70    4.80
   5   9  -1   19.10    6.10
  -5   9   1   29.10    6.20
  -4  -9   1    9.30    5.20
  -4  -9   1    6.50    4.20
   4  -9  -1    5.80    2.60
   4  -9  -1    6.70    3.20
  -4   9   1    1.90    4.10
   4   9  -1    5.30    4.80
   4   9  -1   -2.20    3.40
  -4   9   1    6.00    3.10
  -4   9   1   51.09   19.20
  -3  -9   1  115.69    9.10
   3  -9  -1   91.29    7.00
  -3  -9   1  100.39    9.00
   3  -9  -1   98.89    7.20
  -3   9   1  112.49   20.50
  -3   9   1  102.09    8.20
  -3   9   1  101.09    7.20
   3   9  -1   99.89    8.50
   3   9  -1  108.09    8.90
  -2  -9   1  294.37   17.80
   2  -9  -1  244.48   15.80
  -2  -9   1  283.57   17.10
  -2   9   1  247.58   25.60
   2   9  -1  267.97   22.60
   2   9  -1  320.87   17.30
   2   9  -1  295.07   17.50
  -2   9   1  253.37   15.90
  -1  -9   1   51.39    5.60
   1  -9  -1   57.29    5.20
  -1  -9   1   52.19   11.00
   1  -9  -1   51.39    4.60
   1  -9  -1   41.50   12.50
  -1  -9   1   56.59    6.10
   1   9  -1   62.79    5.90
  -1   9   1   64.99    5.30
   0  -9  -1 1481.15   80.69
   0  -9  -1 1415.36   88.79
   0  -9   1 1496.35   80.89
   0   9   1 1459.25   88.09
   0   9   1 1455.15   80.69
   0   9  -1 1577.64   80.99
   0   9   1 1434.76   80.59
  -1  -9  -1 5213.28  273.87
   1  -9   1 5149.28  273.77
  -1  -9  -1 4991.70  282.87
  -1  -9  -1 5053.39  273.87
   1   9   1 4869.61  273.77
   1   9   1 4958.70  281.67
  -1   9  -1 5184.08  273.67
   1   9   1 5179.58  273.97
  -2  -9  -1  156.18   10.80
  -2  -9  -1  140.59   10.60
   2  -9   1  124.99    9.40
   2   9   1   78.19   19.20
  -2   9  -1  119.49    9.30
   2   9   1  132.99   10.30
   2   9   1  131.89   10.30
  -2   9  -1  135.99    9.70
   3  -9   1   11.10    4.40
  -3  -9  -1   16.30    5.40
   3  -9   1   14.80    4.30
  -3  -9  -1   22.20    5.70
  -3   9  -1    9.80    4.30
  -3   9  -1   17.00    4.20
   3   9   1   12.80    5.30
   3   9   1   11.90    4.40
  -4  -9  -1  104.59   10.80
   4  -9   1   88.69    8.50
  -4  -9  -1  133.69   10.90
   4  -9   1  104.99    9.30
  -4   9  -1  106.99    9.30
  -4   9  -1   90.49    9.30
   4   9   1   97.89   10.20
  -4   9  -1   98.19    9.10
   5  -9   1  302.67   21.20
  -5  -9  -1  337.57   22.00
  -5  -9  -1  324.07   21.60
  -5   9  -1  341.17   21.30
  -5   9  -1  309.17   20.90
  -5   9  -1  331.77   20.90
   5   9   1  364.76   22.00
  -6  -9  -1  267.37   20.60
  -6  -9  -1  299.37   20.80
   6  -9   1  281.07   20.00
  -6   9  -1  294.67   20.30
  -6   9  -1  311.47   20.30
   6   9   1  275.07   20.30
  -6   9  -1  340.27   20.10
  -7  -9  -1   -1.50    6.30
   7  -9   1    4.30    5.60
  -7  -9  -1   -4.70    6.00
  -7   9  -1    6.90    6.40
   7   9   1    8.50    6.30
  -7   9  -1    0.20    6.10
  -8  -9  -1  122.59   15.00
   8  -9   1  157.68   14.30
  -8  -9  -1  134.79   14.70
  -8   9  -1  135.39   14.30
   8   9   1  161.28   14.80
   9  -9   1   79.59   11.50
  -9  -9  -1   73.89   12.70
  -9  -9  -1   85.69   13.20
   9   9   1   51.79   11.00
  -9   9  -1   56.09   11.20
  10  -9   1   65.59   11.20
 -10  -9  -1   76.89   12.80
 -10  -9  -1   93.79   14.80
 -10   9  -1  124.59   16.00
  10   9   1   87.29   12.10
 -11  -9  -1   54.09   13.00
  11  -9   1   48.50   10.70
 -11  -9  -1   72.99   15.70
 -11   9  -1   42.90   12.80
  11   9   1   78.09   13.40
  12  -9   1  169.78   17.60
 -12  -9  -1  175.78   20.10
 -12  -9  -1  194.28   21.80
 -12   9  -1  147.59   19.70
  12   9   1  161.08   18.70
  13  -9   1   25.70   10.70
 -13  -9  -1   10.00   11.00
 -13  -9  -1   32.40   14.90
  13   9   1   20.40   10.90
 -13   9  -1   16.50   15.70
  14  -9   1   99.19   17.20
 -14  -9  -1  122.79   21.70
 -14  -9  -1   94.59   19.50
 -14   9  -1   98.09   17.20
 -14   9  -1   84.39   21.70
  14   9   1  113.49   17.60
 -15  -9  -1   61.79   22.60
 -15  -9  -1   52.49   16.70
  15  -9   1   39.10   12.90
 -15   9  -1   51.19   14.40
 -15   9  -1   52.99   18.50
  15   9   1   73.59   15.50
 -16  -9  -1   67.29   20.80
 -16  -9  -1   54.29   17.60
 -16   9  -1   65.29   26.70
  16   9   1   51.19   15.00
 -16 -10   1   -3.50   13.00
  16  10  -1    8.50   11.20
 -16  10   1   22.70   23.00
 -15 -10   1   43.30   15.70
 -15  10   1   34.60   17.50
  15  10  -1   14.20   11.40
 -14 -10   1   38.90   12.80
  14 -10  -1   48.40   10.90
 -14  10   1   46.30   17.40
  14  10  -1   54.69   12.80
 -14  10   1   55.29   14.70
 -13 -10   1   21.00   15.60
 -13 -10   1   -7.50    9.50
  13 -10  -1    6.40    7.60
  13  10  -1    8.70    9.30
 -13  10   1    9.00    8.00
 -13  10   1   35.10   15.60
 -12 -10   1   43.20   14.30
 -12 -10   1   21.40   10.10
  12 -10  -1   16.40    7.50
 -12  10   1   13.40   12.00
  12  10  -1   16.80    8.60
 -12  10   1   10.40    8.50
 -11 -10   1  203.38   21.30
 -11 -10   1  142.89   16.90
  11 -10  -1  153.18   14.20
 -11 -10   1  116.09   24.40
  11  10  -1  121.89   15.40
 -11  10   1  114.89   16.90
 -10 -10   1   12.00   16.60
  10 -10  -1   10.00    5.90
 -10 -10   1   13.80   10.80
 -10 -10   1    2.50    8.10
 -10  10   1   -7.70    9.10
  10  10  -1   15.10    7.80
 -10  10   1  -27.50   25.20
   9 -10  -1  663.93   38.90
  -9 -10   1  580.34   46.10
  -9 -10   1  644.64   40.80
  -9 -10   1  670.53   42.10
  -9  10   1  670.83   39.00
  -9  10   1  689.03   38.70
  -9  10   1  716.03   63.79
   9  10  -1  595.74   40.00
  -9  10   1  639.04   41.20
   8 -10  -1  647.04   37.80
  -8 -10   1  629.54   39.80
  -8 -10   1  596.14   44.30
  -8 -10   1  627.64   40.50
  -8  10   1  671.13   38.10
   8  10  -1  637.34   39.10
  -8  10   1  653.43   40.40
  -8  10   1  609.74   56.79
  -8  10   1  654.83   37.60
  -7 -10   1   51.79    9.10
   7 -10  -1   35.40    6.10
  -7  10   1   56.39    7.20
  -7  10   1   21.40    7.50
   7  10  -1   37.20    7.40
  -7  10   1   45.50    6.80
  -7  10   1   20.60   20.60
   6 -10  -1  264.87   17.10
  -6 -10   1  258.87   18.50
  -6  10   1  227.78   18.00
   6  10  -1  317.67   18.50
  -6  10   1  256.67   16.80
  -6  10   1  208.48   32.00
   5 -10  -1  713.53   39.90
  -5 -10   1  693.63   41.50
  -5 -10   1  684.93   41.40
   5  10  -1  734.53   41.40
  -5  10   1  678.23   40.80
  -5  10   1  702.63   39.60
   5  10  -1  715.63   41.20
  -5  10   1  718.23   56.29
  -4 -10   1  637.34   37.70
  -4 -10   1  649.43   37.70
   4 -10  -1  628.74   36.10
   4 -10  -1  592.44   36.30
  -4  10   1  683.63   37.30
  -4  10   1  647.64   36.20
   4  10  -1  705.83   37.90
   4  10  -1  665.73   37.50
  -4  10   1  621.64   49.20
  -3 -10   1    1.00    3.80
   3 -10  -1    0.40    2.40
  -3 -10   1    4.60    4.40
   3  10  -1   -3.80    3.60
   3  10  -1    3.90    3.80
  -3  10   1   -0.90    3.20
  -3  10   1    1.00    2.60
  -3  10   1  -14.30   13.50
   3  10  -1   11.10   10.20
  -2 -10   1  932.51   62.79
  -2 -10   1 1015.30   56.99
  -2 -10   1 1024.20   56.89
   2 -10  -1 1010.10   55.99
   2  10  -1 1024.00   56.99
   2  10  -1 1012.20   60.79
  -2  10   1 1087.99   65.19
  -2  10   1 1011.90   55.99
  -2  10   1 1110.69   56.99
   2  10  -1  986.90   56.79
  -1 -10   1  416.46   29.70
   1 -10  -1  416.26   23.00
  -1 -10   1  401.76   23.80
   1 -10  -1  406.76   33.20
   1 -10  -1  380.46   23.00
  -1 -10   1  395.36   23.50
   1  10  -1  427.36   23.90
  -1  10   1  391.86   23.10
  -1  10   1  404.36   30.80
   0 -10  -1 5330.67  300.17
   0 -10  -1 5460.45  292.27
   0 -10   1 5450.75  292.47
   0 -10  -1 5504.15  292.17
   0  10   1 5262.97  299.47
   0  10   1 5420.66  292.27
   0  10  -1 5704.93  292.47
   0  10   1 5232.68  292.07
  -1 -10  -1  606.84   47.00
   1 -10   1  629.44   35.70
  -1 -10  -1  610.24   35.90
  -1 -10  -1  643.74   35.90
   1  10   1  607.34   35.80
   1  10   1  652.93   36.00
   1  10   1  649.74   46.70
  -1  10  -1  644.04   35.60
   2 -10   1  213.98   14.10
  -2 -10  -1  242.28   14.80
  -2 -10  -1  211.28   14.80
   2  10   1  206.98   14.80
  -2  10  -1  235.28   14.30
   2  10   1  217.28   29.60
   2  10   1  213.08   14.60
  -2  10  -1  211.48   13.70
  -3 -10  -1  117.19   10.10
  -3 -10  -1   90.99    9.20
   3 -10   1  112.79    8.80
   3 -10   1   98.99    8.80
   3  10   1  114.89    9.40
  -3  10  -1  103.99    9.00
   3  10   1  111.39    9.60
  -3  10  -1   96.09    8.60
  -4 -10  -1  199.48   14.60
  -4 -10  -1  173.28   14.40
   4 -10   1  189.68   13.90
   4 -10   1  196.48   13.40
   4  10   1  244.38   14.90
  -4  10  -1  185.98   13.50
  -4  10  -1  185.48   13.70
   4  10   1  201.18   14.60
  -5 -10  -1   41.00    7.90
   5 -10   1   39.00    7.10
  -5  10  -1   40.20    7.00
   5  10   1   45.00    7.70
  -5  10  -1   28.90    6.50
  -5  10  -1   39.00    6.30
  -6 -10  -1  295.27   20.80
   6 -10   1  302.17   20.10
  -6 -10  -1  280.87   20.30
  -6  10  -1  316.67   19.70
  -6  10  -1  272.67   19.80
  -6  10  -1  271.97   19.60
   6  10   1  308.37   20.60
  -7 -10  -1   20.20    8.00
  -7 -10  -1    9.20    6.90
   7 -10   1   30.90    7.10
   7  10   1   25.90    7.40
  -7  10  -1   33.50    8.90
  -7  10  -1   13.90    7.40
  -8 -10  -1  487.65   32.60
   8 -10   1  486.95   31.20
  -8 -10  -1  471.65   32.70
   8  10   1  520.65   32.60
  -8  10  -1  480.05   31.80
  -9 -10  -1  223.08   20.30
  -9 -10  -1  245.28   20.80
   9 -10   1  213.58   18.70
   9  10   1  256.67   20.10
  -9  10  -1  250.97   20.10
 -10 -10  -1   15.30   10.20
 -10 -10  -1    2.00    9.80
  10 -10   1   24.00    7.90
 -10  10  -1   26.00   10.00
  10  10   1   20.10    9.30
 -11 -10  -1   17.20   10.40
 -11 -10  -1    4.50   11.10
  11 -10   1   -0.60    7.60
  11  10   1    3.90    8.20
 -11  10  -1    7.80    9.90
  12 -10   1  184.88   17.40
 -12 -10  -1  108.09   20.20
 -12 -10  -1  164.58   20.50
  12  10   1  221.98   20.60
 -12  10  -1  188.98   22.50
 -13 -10  -1   30.80   12.90
 -13 -10  -1   54.39   15.70
  13 -10   1   20.20   10.10
  13  10   1   14.60   10.20
 -14 -10  -1   11.40   12.40
 -14 -10  -1   26.10   17.50
  14 -10   1   12.20   10.20
  14  10   1    2.80   10.30
 -14  10  -1    8.30   11.10
 -14  10  -1   18.40   14.80
  15 -10   1   30.40   11.90
 -15 -10  -1   59.19   15.90
 -15 -10  -1   28.80   18.40
 -15  10  -1   20.10   13.20
  15  10   1   37.90   13.10
 -15  10  -1   11.10   15.90
 -16 -10  -1   26.00   15.20
 -16  10  -1   36.80   24.80
  16  10   1   10.60   12.30
 -16 -11   1   -8.00   12.70
  16  11  -1    3.70   11.50
 -16  11   1   11.20   22.90
 -15 -11   1   30.70   14.10
  15  11  -1    9.60   11.30
 -15  11   1   13.30   17.00
  14 -11  -1    3.90    7.70
 -14 -11   1   11.00   12.30
  14  11  -1    7.00   10.50
 -14  11   1    1.80   14.30
  13 -11  -1   -1.00    7.00
 -13 -11   1   19.60   11.30
  13  11  -1   11.40    9.30
 -13  11   1    6.10   12.40
 -13  11   1   14.90    8.20
  12 -11  -1    6.20    7.50
 -12 -11   1   18.40   11.00
  12  11  -1   35.30   10.30
 -12  11   1   29.30   14.20
 -12  11   1   14.90    8.70
 -11 -11   1   29.20   12.80
 -11 -11   1   42.90   10.90
  11 -11  -1   44.00    8.70
  11  11  -1   48.90   10.30
 -11  11   1   43.50   13.40
 -10 -11   1   30.00   16.70
 -10 -11   1   27.10   11.30
 -10 -11   1   33.80   10.70
  10 -11  -1   33.00    7.40
  10  11  -1   46.20    9.90
 -10  11   1   52.99   12.10
   9 -11  -1  414.16   27.30
  -9 -11   1  435.46   29.30
  -9 -11   1  437.76   35.70
  -9  11   1  444.26   27.60
  -9  11   1  463.55   31.10
  -9  11   1  446.36   27.20
   9  11  -1  425.56   28.90
  -9  11   1  338.67   47.80
  -8 -11   1   10.60    7.60
  -8 -11   1  -11.30   10.60
   8 -11  -1   -0.50    4.80
  -8  11   1   -2.10   20.70
  -8  11   1   -3.20    5.10
  -8  11   1    6.10    7.30
   8  11  -1   16.20    7.00
  -8  11   1   -3.00    4.70
  -7 -11   1  188.28   16.60
   7 -11  -1  213.38   15.10
   7  11  -1  220.58   16.30
  -7  11   1  239.18   15.20
  -7  11   1  235.88   17.20
  -7  11   1  158.58   33.40
  -6 -11   1  126.79   12.70
   6 -11  -1  128.59   10.50
  -6  11   1  127.19   11.70
   6  11  -1  130.89   12.20
  -6  11   1   98.39   26.80
  -6  11   1  130.99   10.10
   5 -11  -1  157.78   11.30
  -5 -11   1  165.58   13.50
  -5 -11   1  140.09   12.90
  -5  11   1  186.98   29.10
  -5  11   1  181.68   12.80
   5  11  -1  181.58   14.60
   5  11  -1  160.88   12.50
  -5  11   1  146.29   11.10
   4 -11  -1   99.39    8.00
   4 -11  -1   91.79    7.50
  -4 -11   1  104.39    9.80
  -4 -11   1   91.59    9.10
  -4  11   1   45.70   20.60
  -4  11   1   87.59    8.70
   4  11  -1  132.19    9.70
  -4  11   1  100.59    7.90
   4  11  -1  111.69    9.20
  -3 -11   1 1970.30  103.49
  -3 -11   1 1860.71  103.59
   3 -11  -1 1864.21  102.19
  -3  11   1 1794.62  112.49
   3  11  -1 1809.22  103.29
  -3  11   1 1842.22  102.19
  -3  11   1 1933.61  102.79
   3  11  -1 2007.10  103.59
   3  11  -1 1812.52  108.59
  -2 -11   1  157.78   10.30
  -2 -11   1  146.89   22.00
   2 -11  -1  121.89    9.00
  -2 -11   1  138.89   10.60
   2  11  -1  124.39   10.10
  -2  11   1  125.19   21.20
   2  11  -1  157.68   10.40
  -2  11   1  117.19    9.00
   2  11  -1  143.39   16.70
  -2  11   1  124.69    9.50
   1 -11  -1   42.50    4.70
  -1 -11   1   40.30   11.50
   1 -11  -1   50.39    5.20
  -1 -11   1   41.70    5.60
   1 -11  -1   32.90   14.10
  -1  11   1   42.90    5.40
  -1  11   1   66.89   15.20
   1  11  -1   45.10    6.00
   0 -11   1 1850.81   96.99
   0 -11  -1 1715.33   96.59
   0 -11  -1 1743.63   96.59
   0 -11  -1 1789.42  105.89
   0  11   1 1639.74   96.49
   0  11  -1 1791.22   96.79
   0  11   1 1840.72  105.89
   0  11   1 1852.71   96.69
  -1 -11  -1  138.39    9.90
  -1 -11  -1  155.48   25.40
  -1 -11  -1  128.59   10.10
   1 -11   1  128.59   10.00
   1  11   1  133.79   24.20
  -1  11  -1  138.69    9.80
   1  11   1  134.29   10.00
   1  11   1  126.79   10.30
  -2 -11  -1  160.18   11.80
   2 -11   1  152.18   11.60
  -2 -11  -1  162.48   12.50
   2  11   1  175.28   12.10
   2  11   1  169.38   26.70
  -2  11  -1  173.18   11.80
   2  11   1  166.58   12.00
  -2  11  -1  168.98   11.20
   3 -11   1  346.27   21.60
   3 -11   1  323.97   21.70
  -3 -11  -1  372.96   22.40
  -3 -11  -1  339.27   22.30
  -3  11  -1  362.46   21.40
   3  11   1  364.66   22.30
   3  11   1  369.76   22.50
   3  11   1  386.26   37.20
  -3  11  -1  358.76   21.50
  -4 -11  -1   16.30    6.00
   4 -11   1    9.70    5.00
   4 -11   1   15.40    4.70
  -4 -11  -1   14.60    5.70
  -4  11  -1   15.40    5.00
   4  11   1   13.40    6.10
  -4  11  -1   17.80    5.30
   4  11   1   27.40    6.00
   5 -11   1  408.06   25.30
  -5 -11  -1  385.36   25.90
  -5  11  -1  423.16   24.90
   5  11   1  391.76   25.70
  -5  11  -1  393.36   25.00
  -6 -11  -1   31.30    7.60
   6 -11   1    9.60    5.90
  -6  11  -1   15.90    6.00
  -6  11  -1    2.90    5.40
   6  11   1   28.50    7.20
  -6  11  -1   16.60    5.40
  -7 -11  -1   56.99    9.70
  -7 -11  -1   73.29   10.30
   7 -11   1   53.89    8.80
   7  11   1   63.69   10.00
  -7  11  -1   58.39    9.20
  -8 -11  -1   92.29   13.20
   8 -11   1  125.89   13.10
  -8 -11  -1  156.48   15.50
  -8  11  -1  133.89   14.30
   8  11   1  111.39   12.80
   9 -11   1  528.35   35.10
  -9 -11  -1  564.74   37.00
  -9 -11  -1  549.85   36.30
   9  11   1  557.94   35.80
  -9  11  -1  589.34   36.80
 -10 -11  -1    5.20    9.70
  10 -11   1   19.60    7.90
 -10 -11  -1   17.40    9.30
  10  11   1    7.70    8.10
 -10  11  -1   23.20   11.20
  11 -11   1   49.50   10.70
 -11 -11  -1   52.09   12.40
 -11 -11  -1   25.20   13.10
  11  11   1   42.50   11.20
 -11  11  -1   46.00   12.90
 -12 -11  -1  120.99   19.80
  12 -11   1   76.79   13.00
 -12 -11  -1   93.39   16.20
  12  11   1   84.09   14.80
 -12  11  -1   71.59   15.90
  13 -11   1  374.26   29.30
 -13 -11  -1  408.06   33.50
 -13 -11  -1  398.36   32.00
 -13  11  -1  365.76   32.70
  13  11   1  443.36   31.30
 -14 -11  -1  -17.60   14.20
 -14 -11  -1    0.20   13.00
  14 -11   1    8.20    9.90
  14  11   1   -9.10    9.80
 -14  11  -1   43.70   12.00
 -14  11  -1   46.10   16.70
  15 -11   1   19.20   11.50
 -15 -11  -1   31.70   15.10
  15  11   1    9.30   11.90
 -15  11  -1   21.20   17.50
 -15  11  -1   29.00   14.50
 -16 -11  -1   19.20   15.80
 -16  11  -1   -5.70   23.20
  16  11   1   12.20   13.00
 -16 -12   1    2.70   14.50
 -16  12   1   25.60   23.40
  16  12  -1   18.90   12.20
 -15 -12   1  -16.40   11.70
 -15  12   1    5.30   16.00
  15  12  -1    5.60   10.70
  14 -12  -1   64.79   12.50
 -14 -12   1   36.30   13.30
 -14  12   1   44.90   16.50
  14  12  -1   62.39   13.90
 -13 -12   1    3.60   11.30
  13 -12  -1   11.10    7.20
 -13  12   1    6.90   13.50
  13  12  -1    2.20    8.80
 -13  12   1   -2.40    6.90
 -12 -12   1   18.50   10.80
  12 -12  -1   19.00    8.10
  12  12  -1   33.70   10.30
 -12  12   1   40.70   13.70
  11 -12  -1   14.70    7.10
 -11 -12   1   28.60   10.90
 -11  12   1   13.60   11.20
  11  12  -1   29.10    9.60
  10 -12  -1  128.19   12.40
 -10 -12   1  106.09   21.10
 -10 -12   1  143.99   16.30
 -10  12   1  125.99   15.90
  10  12  -1  126.79   14.20
  -9 -12   1  127.89   14.80
   9 -12  -1  109.59   11.20
  -9 -12   1  130.29   20.20
  -9  12   1  103.09   13.80
  -9  12   1  130.79   11.70
   9  12  -1  130.69   13.70
  -9  12   1   68.99   33.00
  -8 -12   1   92.89   12.40
   8 -12  -1   68.59    9.10
  -8  12   1   49.80   10.50
   8  12  -1   70.19   10.40
  -8  12   1   98.39   31.00
  -8  12   1   64.79    9.10
   7 -12  -1    5.00    4.40
  -7 -12   1   -1.40    6.60
  -7  12   1    1.40   19.70
   7  12  -1    6.80    6.00
  -7  12   1    1.90    6.10
  -7  12   1    2.70    4.20
  -6 -12   1   22.70    6.80
   6 -12  -1    9.60    4.40
  -6  12   1    8.80    5.80
  -6  12   1   -0.60    4.00
  -6  12   1   -6.30   17.90
   6  12  -1   17.20    6.00
   5 -12  -1  513.55   28.70
   5 -12  -1  482.05   29.10
  -5 -12   1  520.95   31.20
  -5  12   1  532.35   30.50
  -5  12   1  479.15   44.80
  -5  12   1  471.05   28.70
   5  12  -1  497.35   30.40
   4 -12  -1  299.87   18.50
  -4 -12   1  311.97   20.60
  -4 -12   1  314.37   19.90
   4 -12  -1  300.87   18.30
   4  12  -1  281.57   29.10
   4  12  -1  316.87   19.90
   4  12  -1  321.37   20.20
  -4  12   1  298.87   18.40
  -4  12   1  301.97   19.50
  -4  12   1  263.67   33.10
   3 -12  -1   36.10    4.90
  -3 -12   1   59.19    6.70
  -3 -12   1   47.70    7.30
   3  12  -1   55.19    6.80
  -3  12   1   42.90    6.30
  -3  12   1   56.59   18.40
   3  12  -1   42.30    6.20
   3  12  -1   48.00   13.10
  -3  12   1   43.90    5.20
  -2 -12   1  434.76   38.80
   2 -12  -1  500.45   29.30
  -2 -12   1  476.15   30.40
  -2 -12   1  529.95   30.30
   2  12  -1  558.94   35.90
   2  12  -1  549.45   30.40
  -2  12   1  488.35   29.40
  -2  12   1  537.55   29.70
  -2  12   1  502.25   40.40
   2  12  -1  567.94   30.70
  -1 -12   1  252.37   24.50
   1 -12  -1  246.98   15.30
   1 -12  -1  240.18   15.00
  -1 -12   1  252.27   15.80
   1 -12  -1  226.18   26.70
  -1 -12   1  261.67   16.50
   1  12  -1  237.68   15.90
  -1  12   1  254.17   26.30
  -1  12   1  256.47   15.50
   0 -12  -1 1006.80   55.79
   0 -12  -1  958.20   55.79
   0 -12  -1  977.50   65.89
   0 -12   1 1048.10   56.19
   0  12   1  987.90   65.19
   0  12   1  921.61   55.59
   0  12   1 1062.09   55.99
   0  12  -1 1070.99   56.19
  -1 -12  -1 2268.37  115.09
   1 -12   1 2081.19  114.79
  -1 -12  -1 1898.81  125.59
  -1 -12  -1 2060.99  114.89
   1  12   1 2003.50  114.79
   1  12   1 2029.00  124.19
   1  12   1 2199.68  115.09
  -1  12  -1 2172.68  114.89
   2 -12   1   25.30    5.00
  -2 -12  -1   26.90    5.30
  -2 -12  -1   16.70    5.30
   2  12   1   28.80   17.20
   2  12   1   14.40    4.90
   2  12   1   30.80    5.60
  -2  12  -1   20.20    4.50
  -2  12  -1   27.30    4.70
   3 -12   1   14.50    4.70
  -3 -12  -1   -4.40    4.60
   3 -12   1    5.50    4.20
  -3 -12  -1   -3.50    4.20
   3  12   1    2.40    4.60
  -3  12  -1   -1.70    3.80
   3  12   1    1.00    4.00
  -3  12  -1   -7.20    3.50
   3  12   1    4.90   16.00
  -4 -12  -1  144.89   13.00
   4 -12   1  158.18   11.80
  -4 -12  -1  149.79   14.10
   4 -12   1  146.69   12.20
   4  12   1  161.48   12.80
  -4  12  -1  164.78   12.20
  -4  12  -1  161.18   11.70
   5 -12   1 1315.07   73.99
  -5 -12  -1 1322.87   75.39
   5 -12   1 1287.67   74.59
  -5  12  -1 1394.86   74.29
  -5  12  -1 1302.77   74.49
   5  12   1 1363.76   75.29
  -6 -12  -1  137.59   13.30
   6 -12   1  148.29   12.40
  -6  12  -1  132.49   11.60
   6  12   1  138.99   12.80
  -6  12  -1  122.09   11.70
  -7 -12  -1  352.36   24.40
   7 -12   1  371.06   23.80
  -7  12  -1  319.47   23.20
   7  12   1  351.86   24.40
   8 -12   1   19.20    7.30
  -8 -12  -1    8.00    7.70
  -8  12  -1   20.00    8.10
   8  12   1    9.90    7.30
   9 -12   1   25.10    8.10
  -9 -12  -1   40.70   10.60
  -9 -12  -1   25.80   10.40
  -9  12  -1   54.79   10.40
   9  12   1   57.89   10.60
 -10 -12  -1   79.29   14.20
 -10 -12  -1   95.09   14.80
  10 -12   1   75.39   11.80
 -10  12  -1   71.49   13.30
  10  12   1   93.29   13.80
 -11 -12  -1   38.10   13.40
 -11 -12  -1   50.69   14.00
  11 -12   1   63.19   11.60
 -11  12  -1   44.70   14.50
  11  12   1   56.29   12.30
  12 -12   1   60.99   12.20
 -12 -12  -1   44.60   13.30
 -12 -12  -1   69.19   16.40
  12  12   1   58.39   12.50
 -12  12  -1   39.20   13.70
  13 -12   1   21.50    9.90
 -13 -12  -1   17.70   12.80
 -13  12  -1   38.60   14.60
  13  12   1   34.20   11.20
 -14 -12  -1   -4.60   12.90
  14 -12   1   -3.00    9.00
  14  12   1    4.20   11.40
 -14  12  -1   38.00   16.10
  15 -12   1   90.59   16.70
 -15 -12  -1   82.59   18.70
 -15  12  -1   76.29   20.50
  15  12   1   95.29   17.40
 -16 -12  -1    2.40   14.40
 -16  12  -1   37.80   19.80
  16  12   1   31.40   14.50
 -16 -13   1   -3.60   15.20
 -16  13   1   35.90   25.00
  16  13  -1   26.60   12.50
 -15 -13   1  -18.30   11.90
  15  13  -1  -27.10    8.10
 -15  13   1    0.10   16.10
 -14 -13   1   25.50   13.50
 -14  13   1   17.00   15.40
  14  13  -1   18.90   10.90
 -13 -13   1  -15.30    9.90
  13 -13  -1    2.70    7.30
 -13  13   1  -11.50   11.80
  13  13  -1  -18.10    8.20
 -13  13   1   -2.30    7.10
 -12 -13   1   13.50   10.60
  12 -13  -1   18.60    8.10
  12  13  -1   29.80   10.70
 -12  13   1    5.90   12.20
 -11 -13   1  154.98   17.80
  11 -13  -1  118.29   13.00
  11  13  -1  116.89   15.00
 -11  13   1  114.69   16.50
 -10 -13   1   62.99   11.80
 -10 -13   1   61.49   17.40
  10 -13  -1   50.59    8.70
 -10  13   1   62.99   12.60
  10  13  -1   61.19   10.50
  -9 -13   1   78.49   16.90
   9 -13  -1   65.79    9.50
  -9 -13   1   94.89   13.30
  -9  13   1   79.89   13.10
  -9  13   1   69.79    9.50
   9  13  -1   71.59   11.30
  -9  13   1   67.79   32.80
   8 -13  -1   64.39    9.20
  -8 -13   1   96.29   11.80
  -8  13   1  100.19   12.10
  -8  13   1   79.69    9.20
   8  13  -1   73.59   10.90
  -8  13   1   35.20   28.30
  -7 -13   1   -3.20    6.20
   7 -13  -1   16.70    5.00
  -7  13   1   22.40   23.60
  -7  13   1    1.50    6.80
   7  13  -1   11.00    5.90
  -7  13   1    6.40    4.40
   6 -13  -1 1870.41   99.69
  -6 -13   1 1854.51  101.39
  -6  13   1 1859.81   99.19
   6  13  -1 1734.73  100.69
  -6  13   1 1722.13  100.49
  -6  13   1 1790.52  116.79
   5 -13  -1  387.06   23.30
   5 -13  -1  385.96   22.80
  -5 -13   1  383.36   25.00
  -5  13   1  380.76   40.30
  -5  13   1  380.76   22.90
   5  13  -1  432.76   24.80
  -5  13   1  350.66   24.20
   4 -13  -1   15.00    3.90
  -4 -13   1    8.00    4.90
   4 -13  -1    8.20    3.40
  -4 -13   1    3.00    5.40
   4  13  -1   -3.40   12.80
  -4  13   1    5.30    3.50
   4  13  -1   15.80    5.30
  -4  13   1    7.40    4.60
   4  13  -1   15.90    5.00
  -4  13   1   10.90   16.70
   3 -13  -1   84.99    6.80
  -3 -13   1   81.19    9.00
  -3 -13   1   80.19    8.50
   3  13  -1   72.19    8.40
   3  13  -1   69.19   14.50
  -3  13   1   92.59    7.60
  -3  13   1   66.79    6.80
   3  13  -1   66.89    8.10
  -3  13   1   89.79   21.10
  -2 -13   1  295.57   31.00
  -2 -13   1  335.57   20.20
   2 -13  -1  321.07   18.80
   2 -13  -1  305.87   19.10
  -2 -13   1  327.77   20.60
   2 -13  -1  251.87   31.50
  -2  13   1  318.07   31.30
   2  13  -1  336.97   26.40
  -2  13   1  311.57   19.10
  -2  13   1  312.27   19.30
   2  13  -1  336.37   20.20
   2  13  -1  342.87   20.20
  -1 -13   1  913.51   48.40
   1 -13  -1  790.52   47.60
   1 -13  -1  901.41   59.69
  -1 -13   1  799.62   48.30
  -1 -13   1  843.22   55.49
   1 -13  -1  862.11   47.70
  -1  13   1  858.51   57.79
   1  13  -1  896.21   48.50
  -1  13   1  875.31   48.00
   0 -13   1   21.60   12.50
   0 -13  -1   28.30   16.60
   0 -13  -1   36.40    5.20
   0  13   1   16.60   12.10
   0  13   1   16.80    4.20
   0  13   1   46.00   14.80
   0  13   1   16.70    4.50
   0  13  -1   36.70    5.60
   1 -13   1  198.78   12.10
  -1 -13  -1  156.58   11.60
  -1 -13  -1  153.28   12.00
  -1 -13  -1  173.58   27.30
   1  13   1  128.19   22.20
   1  13   1  134.69   11.40
   1  13   1  173.78   11.70
  -1  13  -1  145.79   11.20
  -2 -13  -1  804.02   47.00
  -2 -13  -1  690.93   60.69
  -2 -13  -1  868.71   47.00
   2 -13   1  799.32   46.40
   2  13   1  804.62   46.80
   2  13   1  763.92   58.49
   2  13   1  760.42   46.70
  -2  13  -1  884.61   46.50
  -2  13  -1  886.41   46.30
   3 -13   1    3.40    4.20
  -3 -13  -1    5.60    5.50
  -3 -13  -1    9.10    4.70
  -3  13  -1    7.20    4.50
  -3  13  -1    3.20    4.00
   3  13   1  -21.80   15.10
   3  13   1    4.30    4.40
   3  13   1    8.80    5.20
   4 -13   1   70.99    8.20
  -4 -13  -1   86.89    9.90
   4 -13   1   81.39    8.90
   4  13   1   80.19    9.30
  -4  13  -1   88.69    8.10
  -4  13  -1   69.39    8.40
   5 -13   1    0.40    4.60
  -5 -13  -1   13.10    6.70
   5 -13   1   10.40    5.70
  -5  13  -1    7.90    5.40
   5  13   1    7.90    5.80
  -5  13  -1   -5.90    4.50
  -6 -13  -1   56.49    9.90
   6 -13   1   56.69    8.80
  -6  13  -1   59.19    8.50
   6  13   1   68.59    9.60
  -6  13  -1   53.39    8.40
  -7 -13  -1   51.19   10.30
   7 -13   1   41.80    8.30
   7  13   1   31.50    8.60
  -7  13  -1   40.50    8.40
   8 -13   1    6.20    6.80
  -8 -13  -1   12.50    8.70
  -8  13  -1    5.20    7.50
   8  13   1    7.20    7.40
   9 -13   1  355.86   23.50
  -9 -13  -1  274.27   23.40
  -9  13  -1  269.47   23.60
   9  13   1  323.97   23.40
 -10 -13  -1    8.30   10.00
  10 -13   1   -1.70    6.90
  10  13   1   16.50    9.10
 -10  13  -1   18.00    9.70
 -11 -13  -1    9.70   10.70
  11 -13   1   -2.00    8.50
 -11  13  -1   -9.60    9.60
  11  13   1    6.00    8.30
  12 -13   1  165.28   18.20
 -12 -13  -1  177.68   19.10
 -12  13  -1  162.28   19.90
  12  13   1  151.88   18.60
 -13 -13  -1   26.50   13.90
  13 -13   1   12.70    9.50
 -13  13  -1   37.30   14.70
  13  13   1   20.30   11.10
 -14 -13  -1  215.18   26.10
  14 -13   1  205.08   22.00
  14  13   1  245.88   24.80
 -14  13  -1  255.67   26.90
  15 -13   1   38.20   13.00
 -15 -13  -1   19.50   14.50
 -15  13  -1   61.29   19.20
  15  13   1   17.20   13.00
 -16 -13  -1   13.30   15.30
  16  13   1   35.40   14.40
 -16  13  -1    4.10   17.30
 -16 -14   1   -6.10   14.20
 -16  14   1   16.60   21.30
  16  14  -1    6.90   12.70
 -15 -14   1    3.90   13.50
  15  14  -1   10.80   11.20
 -15  14   1    6.70   16.20
 -14 -14   1   54.49   15.60
  14  14  -1   76.49   14.50
 -14  14   1   30.70   16.30
  13 -14  -1   18.20    8.10
 -13 -14   1    2.60   11.20
 -13  14   1    6.00   13.20
  13  14  -1   10.20   10.40
 -13  14   1   13.90    7.80
 -12 -14   1   23.30   11.40
  12 -14  -1   32.70    8.60
  12  14  -1   15.40    9.80
 -12  14   1   20.40   12.60
  11 -14  -1   40.70    8.60
 -11 -14   1   25.80   11.30
  11  14  -1   31.10   10.00
  10 -14  -1  244.98   17.30
 -10 -14   1  219.28   19.30
 -10  14   1  199.68   19.60
  10  14  -1  185.38   18.40
   9 -14  -1   -0.50    5.50
  -9 -14   1   -2.30    7.60
  -9  14   1   -9.30    7.60
  -9  14   1   11.20    6.00
  -9  14   1  -13.30   24.10
   9  14  -1    6.50    6.70
  -8 -14   1 1039.70   57.99
   8 -14  -1  920.71   55.29
  -8  14   1  920.41   77.69
   8  14  -1 1004.70   57.39
  -8  14   1 1005.60   54.89
  -8  14   1  889.31   56.89
  -7 -14   1  173.38   16.20
   7 -14  -1  171.18   13.50
  -7  14   1  163.18   34.90
  -7  14   1  185.28   15.20
   7  14  -1  174.68   15.30
  -7  14   1  182.98   13.20
  -6 -14   1   20.80    6.90
   6 -14  -1   15.90    5.10
  -6  14   1   15.60    6.10
  -6  14   1   24.50    5.00
  -6  14   1    1.90   18.10
   6  14  -1   20.60    6.50
   5 -14  -1  626.74   36.70
  -5 -14   1  615.34   38.30
   5 -14  -1  642.14   36.40
   5  14  -1  654.73   38.10
  -5  14   1  639.04   37.70
  -5  14   1  636.54   53.49
  -5  14   1  641.04   36.30
   4 -14  -1  131.19    9.80
   4 -14  -1  135.69   10.10
  -4 -14   1  143.99   13.00
   4  14  -1  145.09   22.20
   4  14  -1  139.99   11.60
  -4  14   1  132.09   10.00
  -4  14   1  144.29   11.00
  -4  14   1  134.09   26.30
   3 -14  -1  149.49   10.60
  -3 -14   1  155.28   11.80
  -3 -14   1  167.68   12.80
  -3  14   1  139.19   10.40
  -3  14   1  191.48   29.50
   3  14  -1  148.49   11.80
  -3  14   1  146.49   11.10
   3  14  -1  174.48   20.90
   3  14  -1  153.28   11.80
   2 -14  -1  587.94   34.50
  -2 -14   1  572.44   35.60
  -2 -14   1  662.53   35.60
   2 -14  -1  563.34   47.40
   2 -14  -1  592.24   34.30
  -2 -14   1  579.14   45.50
   2  14  -1  634.84   35.60
   2  14  -1  639.34   41.80
  -2  14   1  667.83   47.50
   2  14  -1  641.94   35.50
  -2  14   1  580.14   34.50
  -2  14   1  598.64   34.80
  -1 -14   1  991.90   53.89
  -1 -14   1  951.60   61.39
   1 -14  -1  961.20   53.39
  -1 -14   1  962.70   54.19
   1 -14  -1  992.30   53.29
   1 -14  -1  884.51   64.39
   1  14  -1  973.00   54.19
  -1  14   1  920.01   53.39
  -1  14   1  920.91   62.69
   0 -14  -1  878.21   48.00
   0 -14   1  793.42   56.69
   0 -14  -1  842.42   48.00
   0 -14   1  862.11   48.30
   0 -14  -1  854.31   60.99
   0  14   1  857.51   58.79
   0  14  -1  901.51   48.40
   0  14   1  844.82   48.10
   0  14   1  806.32   55.99
   0  14   1  841.82   48.00
   1 -14   1   25.20    5.30
  -1 -14  -1   -1.30   15.70
  -1 -14  -1    3.70    4.60
  -1 -14  -1   12.10    4.30
   1  14   1    7.00    4.30
  -1  14  -1   13.40    4.30
   1  14   1   15.00   13.90
   1  14   1    4.00    4.50
  -2 -14  -1 2233.88  120.19
  -2 -14  -1 2103.79  133.59
  -2 -14  -1 2188.68  120.19
   2 -14   1 2124.99  119.69
   2  14   1 2103.79  119.89
  -2  14  -1 2336.97  119.49
   2  14   1 2085.89  130.99
   2  14   1 2200.38  120.09
  -2  14  -1 2219.98  119.59
  -3 -14  -1  144.49   12.50
   3 -14   1  160.18   11.70
  -3 -14  -1  137.99   12.60
  -3  14  -1  168.88   11.90
  -3  14  -1  161.38   11.40
   3  14   1  152.18   27.70
   3  14   1  169.48   12.40
   3  14   1  131.69   12.70
   4 -14   1  181.38   13.60
   4 -14   1  198.78   14.20
  -4 -14  -1  201.78   15.20
  -4  14  -1  178.98   13.40
   4  14   1  193.38   14.70
   4  14   1  171.88   31.60
  -4  14  -1  180.18   13.30
   5 -14   1  468.75   27.60
   5 -14   1  441.86   27.90
  -5 -14  -1  444.56   28.80
  -5  14  -1  463.05   27.70
   5  14   1  408.66   28.10
  -5  14  -1  457.05   27.50
   6 -14   1    4.70    5.40
  -6 -14  -1   -1.90    6.40
  -6  14  -1   -3.20    4.90
   6  14   1    0.20    5.60
  -6  14  -1   -7.00    5.60
  -7 -14  -1   11.90    7.40
   7 -14   1   14.60    6.40
  -7  14  -1   12.40    7.20
   7  14   1    4.40    6.60
  -8 -14  -1  477.35   30.70
   8 -14   1  415.66   29.00
  -8  14  -1  438.36   29.70
   8  14   1  452.75   29.70
  -9 -14  -1    0.10    9.00
   9 -14   1   -5.80    6.80
   9  14   1    8.60    8.50
  -9  14  -1    6.80    8.10
  10 -14   1   22.10    8.50
 -10 -14  -1   20.80   10.00
  10  14   1    4.80    8.00
 -10  14  -1   13.00    9.40
  11 -14   1   79.69   12.80
 -11 -14  -1   98.19   15.10
 -11  14  -1   76.59   14.80
  11  14   1   85.39   13.20
  12 -14   1   63.09   12.80
 -12 -14  -1   86.59   16.20
  12  14   1   82.99   15.00
 -12  14  -1  153.88   20.80
  13 -14   1  242.08   23.60
 -13 -14  -1  259.97   27.70
 -13  14  -1  318.27   27.50
  13  14   1  292.57   26.70
  14 -14   1  102.09   16.20
 -14 -14  -1   82.99   19.30
  14  14   1  122.89   19.30
 -14  14  -1  105.39   20.10
 -15 -14  -1   20.10   14.90
 -15  14  -1   10.90   16.30
  15  14   1    6.70   12.60
 -16 -14  -1    4.10   16.10
  16  14   1   11.80   14.20
 -16  14  -1    2.50   18.10
 -16 -15   1   26.10   16.20
 -16  15   1    2.20   17.60
  16  15  -1    5.70   12.20
 -15 -15   1   25.20   14.30
  15  15  -1   27.20   13.20
 -15  15   1   38.60   18.30
 -14 -15   1  116.99   19.80
 -14  15   1   99.09   21.10
  14  15  -1  130.29   18.00
  13 -15  -1   -2.50    6.90
 -13 -15   1   -8.60   11.20
 -13  15   1  -17.50   11.60
  13  15  -1   23.80   10.20
  12 -15  -1   32.90    8.40
 -12 -15   1   10.70   11.90
 -12  15   1   36.80   16.30
  12  15  -1   22.70   10.90
  11 -15  -1  524.35   33.30
 -11 -15   1  501.05   36.60
  11  15  -1  545.25   35.60
 -11  15   1  486.15   36.30
  10 -15  -1   32.70    7.80
 -10 -15   1   27.10   10.60
  10  15  -1   28.00    9.70
 -10  15   1   49.10   12.50
  -9 -15   1  102.39   14.90
   9 -15  -1  134.99   12.40
  -9  15   1  124.79   15.60
  -9  15   1  137.39   13.00
   9  15  -1  116.89   14.00
   8 -15  -1  148.19   13.40
  -8 -15   1  176.68   16.90
   8  15  -1  165.08   14.80
  -8  15   1  173.58   13.10
  -8  15   1  138.19   36.10
  -8  15   1  166.88   15.60
   7 -15  -1  591.44   34.70
  -7 -15   1  549.15   36.50
  -7  15   1  553.74   35.80
   7  15  -1  600.04   36.10
  -7  15   1  597.64   34.20
  -7  15   1  557.14   57.59
   6 -15  -1   40.50    6.20
  -6 -15   1   34.10    8.70
   6  15  -1   43.00    8.30
  -6  15   1   52.59   23.70
  -6  15   1   42.60    6.40
  -6  15   1   39.20    7.90
  -5 -15   1 1282.27   72.89
   5 -15  -1 1273.67   71.29
   5 -15  -1 1304.27   70.99
   5  15  -1 1241.08   82.09
  -5  15   1 1232.08   71.99
  -5  15   1 1293.47   70.89
   5  15  -1 1347.57   72.69
  -5  15   1 1196.78   87.39
  -4 -15   1  283.67   19.70
   4 -15  -1  267.27   17.40
   4  15  -1  279.67   29.10
  -4  15   1  268.97   17.50
  -4  15   1  291.57   34.80
  -4  15   1  270.37   18.10
   4  15  -1  331.37   19.60
  -3 -15   1  481.45   29.50
  -3 -15   1  421.86   28.80
   3 -15  -1  447.06   27.00
   3  15  -1  429.46   28.40
   3  15  -1  459.05   35.80
   3  15  -1  536.65   30.50
  -3  15   1  454.85   27.10
  -3  15   1  480.85   42.40
  -3  15   1  503.25   27.70
  -2 -15   1  437.86   39.10
  -2 -15   1  450.75   27.50
   2 -15  -1  423.16   40.50
  -2 -15   1  420.96   27.60
   2 -15  -1  483.85   26.50
   2 -15  -1  457.45   26.60
   2  15  -1  465.55   27.60
  -2  15   1  453.75   26.70
  -2  15   1  509.45   40.80
  -2  15   1  456.75   26.80
   2  15  -1  448.16   27.40
   2  15  -1  450.65   34.40
  -1 -15   1  430.96   24.70
  -1 -15   1  401.26   24.20
   1 -15  -1  375.86   23.60
  -1 -15   1  431.16   34.40
   1 -15  -1  411.76   23.50
   1 -15  -1  355.26   36.10
   1  15  -1  412.26   24.50
  -1  15   1  346.97   34.20
  -1  15   1  379.16   23.80
   0 -15  -1  487.15   28.30
   0 -15  -1  500.95   28.70
   0 -15   1  515.85   28.40
   0 -15  -1  545.05   44.10
   0 -15   1  421.56   38.20
   0 -15   1  480.95   29.00
   0  15  -1  477.45   28.60
   0  15   1  503.45   28.70
   0  15   1  425.66   28.30
   0  15   1  466.75   40.20
   1 -15   1  676.03   40.40
  -1 -15  -1  653.13   53.79
  -1 -15  -1  681.23   40.50
  -1 -15  -1  729.73   40.40
   1  15   1  732.13   40.70
   1  15   1  661.93   40.20
  -1  15  -1  740.43   40.30
   1  15   1  719.33   51.69
  -2 -15  -1   59.49    7.50
   2 -15   1   55.69    7.60
  -2 -15  -1   73.39   23.00
  -2 -15  -1   80.19    9.20
   2  15   1   68.89    7.70
  -2  15  -1   63.99    7.70
   2  15   1   62.09   19.20
  -2  15  -1   61.39    6.80
   2  15   1   51.99    7.80
  -3 -15  -1  588.84   35.90
   3 -15   1  596.24   35.00
  -3  15  -1  618.24   34.90
   3  15   1  563.74   35.90
  -3  15  -1  639.04   35.20
   3  15   1  548.05   49.40
   4 -15   1  140.39   11.70
  -4 -15  -1  155.08   13.30
   4 -15   1  137.29   11.80
  -4  15  -1  152.98   12.10
   4  15   1  152.48   13.00
  -4  15  -1  158.08   11.80
   4  15   1  180.18   29.60
  -5 -15  -1  399.56   26.20
   5 -15   1  383.16   24.60
   5 -15   1  373.26   25.10
  -5  15  -1  378.86   24.70
  -5  15  -1  434.56   24.80
   5  15   1  397.76   25.80
  -6 -15  -1  130.29   13.00
   6 -15   1  114.49   11.30
   6 -15   1  113.49   10.30
   6  15   1  114.99   12.70
  -6  15  -1  103.09   11.00
  -7 -15  -1   33.70    8.80
   7 -15   1   36.10    7.90
   7  15   1   36.90    8.50
  -7  15  -1   34.90    8.10
   8 -15   1  130.99   13.50
  -8 -15  -1  113.49   15.70
   8  15   1  145.99   15.00
  -8  15  -1  133.19   13.90
   9 -15   1   74.29   11.90
  -9 -15  -1   79.49   12.90
   9  15   1   91.39   12.50
  -9  15  -1   82.29   12.70
 -10 -15  -1  -17.30    9.20
  10 -15   1    8.90    7.90
 -10  15  -1   -1.90    9.10
  10  15   1   11.20    9.60
  11 -15   1   58.39   10.90
 -11 -15  -1   38.40   12.70
  11  15   1   32.50   11.00
 -11  15  -1   38.50   12.90
  12 -15   1  290.07   23.50
 -12 -15  -1  249.48   26.00
 -12  15  -1  315.97   28.20
  12  15   1  231.68   24.00
  13 -15   1  269.97   24.90
 -13 -15  -1  359.76   31.50
  13  15   1  269.87   26.70
 -13  15  -1  388.96   31.10
 -14 -15  -1   29.30   15.70
  14 -15   1   39.50   12.70
 -14  15  -1   17.80   15.70
  14  15   1   42.10   14.50
 -15 -15  -1   16.10   15.30
  15  15   1  -25.80   10.60
 -15  15  -1  -21.80   13.70
 -16 -15  -1   14.20   15.30
  16  15   1   45.80   16.70
 -16  15  -1    3.00   17.90
 -16 -16   1    9.50   15.20
  16  16  -1    6.00   12.10
 -16  16   1  -17.70   17.00
 -15 -16   1   77.69   17.60
  15  16  -1   45.80   14.30
 -15  16   1   33.30   18.90
 -14 -16   1   52.29   16.00
  14  16  -1   40.30   13.00
 -14  16   1   55.59   17.60
  13 -16  -1   12.00    7.80
 -13 -16   1   -9.00   10.50
  13  16  -1  -12.00    9.00
 -13  16   1   -4.80   12.60
 -12 -16   1   -9.20   10.40
  12 -16  -1    3.20    6.70
 -12  16   1   20.20   14.20
  12  16  -1   -4.60    8.80
 -11 -16   1   43.30   12.30
  11 -16  -1    9.90    6.80
  11  16  -1   25.40    9.80
 -11  16   1   32.10   12.50
  10 -16  -1   13.90    7.00
 -10 -16   1   20.30   10.50
  10  16  -1   15.50    9.00
 -10  16   1   22.90   11.00
  -9 -16   1   25.60   10.40
   9 -16  -1   25.90    6.80
  -9  16   1   17.10    9.20
   9  16  -1   19.40    8.80
   8 -16  -1    4.60    5.70
  -8 -16   1   16.10    8.00
  -8  16   1   13.00   25.00
  -8  16   1    8.90    5.50
   8  16  -1   38.30    8.10
  -8  16   1   12.40    8.70
   7 -16  -1   94.49   10.10
  -7 -16   1  102.59   12.40
  -7  16   1   95.99    9.50
  -7  16   1  106.89   32.60
   7  16  -1  109.29   11.70
  -7  16   1  120.29   12.90
  -6 -16   1    0.70    6.40
   6 -16  -1    3.60    4.20
   6 -16  -1    7.80    3.90
  -6  16   1   -4.00    5.20
   6  16  -1   -2.60   14.00
  -6  16   1    6.50   20.90
  -6  16   1    2.80    4.10
   6  16  -1    7.70    5.90
   5 -16  -1  765.22   43.80
  -5 -16   1  858.71   46.30
   5 -16  -1  779.72   43.50
   5  16  -1  798.22   45.60
  -5  16   1  732.73   43.30
  -5  16   1  742.93   64.19
  -5  16   1  702.73   44.30
   5  16  -1  747.43   55.49
   4 -16  -1 1708.83   92.69
  -4 -16   1 1686.13   94.49
   4  16  -1 1711.33   94.09
  -4  16   1 1656.33  108.59
  -4  16   1 1669.73   93.39
   4  16  -1 1648.83  101.99
  -4  16   1 1702.13   92.69
   3 -16  -1    9.80    4.00
  -3 -16   1   13.90    5.90
   3  16  -1   11.10   11.40
  -3  16   1  -23.90   15.50
  -3  16   1   13.90    4.70
   3  16  -1    9.60    6.20
  -3  16   1    9.50    4.00
   2 -16  -1  101.19    7.80
  -2 -16   1   75.09   20.40
  -2 -16   1   85.09    9.50
   2 -16  -1   96.09    8.10
   2 -16  -1   76.89   21.40
  -2 -16   1   98.59    9.00
  -2  16   1   87.29    8.10
  -2  16   1   85.99    8.40
  -2  16   1  111.19   23.30
   2  16  -1   93.99    9.10
   2  16  -1  110.79    9.80
   2  16  -1   94.89   16.50
  -1 -16   1 1520.85   82.39
   1 -16  -1 1540.95   95.59
  -1 -16   1 1476.35   82.59
   1 -16  -1 1522.65   81.79
   1 -16  -1 1419.96   81.89
  -1 -16   1 1413.76   90.89
  -1  16   1 1392.96   91.89
   1  16  -1 1518.05   82.59
  -1  16   1 1513.65   82.09
   0 -16  -1   85.29    8.60
   0 -16   1   89.29    7.60
   0 -16  -1   18.50   19.90
   0 -16   1   94.29   19.30
   0 -16  -1   81.69    7.40
   0 -16   1   83.49    8.90
   0  16   1   69.49    7.70
   0  16  -1   78.59    8.00
   0  16   1   77.09    7.90
   0  16   1   66.69   19.20
  -1 -16  -1   45.20    7.40
  -1 -16  -1   40.70   19.60
  -1 -16  -1   62.39    7.30
  -1  16  -1   55.59    7.50
   1  16   1   75.19    8.30
   1  16   1   44.30    6.90
   1  16   1   60.29   18.00
  -2 -16  -1   14.20    5.40
  -2 -16  -1    8.70    4.70
   2 -16   1    6.90    4.80
  -2 -16  -1    3.30   20.50
  -2  16  -1    2.20    4.00
  -2  16  -1   11.50    4.50
   2  16   1    9.80    4.80
   2  16   1   10.40   16.00
   2  16   1   12.30    5.40
   3 -16   1   35.80    6.20
  -3 -16  -1   42.80    7.60
  -3  16  -1   36.20    6.40
  -3  16  -1   37.30    6.60
   3  16   1   51.99   20.40
   3  16   1   36.00    7.20
  -4 -16  -1   -0.90    5.90
   4 -16   1   -5.40    4.40
   4 -16   1    6.50    4.90
   4  16   1   12.30    6.20
  -4  16  -1    4.20    4.70
   4  16   1   24.40   18.60
  -4  16  -1    0.70    4.90
   5 -16   1  108.79   10.70
  -5 -16  -1   89.99   11.60
   5 -16   1  109.99   10.20
   5  16   1   99.79   11.20
  -5  16  -1   92.89    9.70
  -5  16  -1  112.99   10.30
   5  16   1   88.19   25.10
   6 -16   1   94.29   10.70
   6 -16   1  108.69    9.90
  -6 -16  -1   85.79   11.50
   6  16   1   88.69   11.20
  -6  16  -1   91.49   10.10
  -7 -16  -1  218.48   20.00
   7 -16   1  250.47   18.80
  -7  16  -1  233.28   18.80
   7  16   1  243.08   19.60
   8 -16   1  -17.40    5.70
  -8 -16  -1  -13.90    7.50
   8  16   1    7.10    7.40
  -8  16  -1   -7.20    6.90
   9 -16   1   13.60    7.90
  -9 -16  -1   -0.30    9.20
  -9  16  -1   19.70    9.90
   9  16   1    5.30    8.50
  10 -16   1  130.09   15.50
 -10 -16  -1  110.99   17.50
  10  16   1  120.69   15.80
 -10  16  -1  113.39   15.20
 -11 -16  -1  532.45   37.40
  11 -16   1  526.85   35.40
  11  16   1  521.65   36.30
 -11  16  -1  457.65   35.70
  12 -16   1  172.88   18.20
 -12 -16  -1  169.08   22.40
  12  16   1  154.08   20.20
 -12  16  -1  154.38   20.10
 -13 -16  -1  119.59   20.30
  13 -16   1  120.79   17.50
  13  16   1  119.89   18.90
 -13  16  -1  192.48   21.70
 -14 -16  -1   -3.00   13.40
  14 -16   1    6.10   10.30
 -14  16  -1   24.60   15.30
  14  16   1    5.50   11.70
 -15 -16  -1   21.70   15.00
  15  16   1   17.10   13.50
 -15  16  -1   14.50   16.60
 -16 -16  -1   45.70   18.30
  16  16   1   36.10   14.80
 -16  16  -1   45.20   21.40
 -16 -17   1   -7.50   15.60
  16  17  -1    4.50   12.60
 -16  17   1   12.10   19.70
 -15 -17   1   14.40   14.80
  15  17  -1   42.70   13.50
 -15  17   1   43.30   18.40
 -14 -17   1    8.20   12.80
  14  17  -1   18.90   11.90
 -14  17   1   46.50   17.10
 -13 -17   1    4.60   10.60
  13 -17  -1   -7.50    7.10
 -13  17   1   20.90   14.10
  13  17  -1    5.40   10.40
 -12 -17   1    4.20   11.40
  12 -17  -1    1.30    6.80
 -12  17   1   -2.00   12.90
  12  17  -1   -3.40    8.80
  11 -17  -1  583.64   35.50
 -11 -17   1  524.35   38.60
  11  17  -1  560.34   38.00
 -11  17   1  524.05   38.70
 -10 -17   1    8.20    9.90
  10 -17  -1    8.10    6.70
 -10  17   1    7.70   10.10
  10  17  -1   -1.00    8.30
  -9 -17   1   63.09   13.20
   9 -17  -1   69.89   10.00
  -9  17   1   62.79   12.50
   9  17  -1  102.09   13.30
  -8 -17   1   46.00   10.00
   8 -17  -1   16.50    6.50
  -8  17   1   44.10    7.30
   8  17  -1   27.20    8.60
  -8  17   1   43.20    9.90
  -7 -17   1   52.69   10.30
   7 -17  -1   42.90    7.00
   7  17  -1   55.09    9.90
  -7  17   1   33.90    8.50
  -7  17   1   33.60    6.70
  -7  17   1   23.60   24.60
   6 -17  -1  431.76   25.30
   6 -17  -1  435.16   26.00
  -6 -17   1  414.26   27.70
   6  17  -1  415.96   27.30
   6  17  -1  371.96   39.20
  -6  17   1  416.66   25.40
  -6  17   1  401.36   46.20
  -6  17   1  385.56   26.50
   5 -17  -1  112.99   10.20
   5 -17  -1  135.19   10.10
  -5 -17   1  109.59   12.50
  -5  17   1  148.29   31.10
  -5  17   1  116.79   11.00
   5  17  -1  143.09   24.90
   5  17  -1  156.48   12.40
  -5  17   1  106.19    9.80
   4 -17  -1   17.20    4.60
  -4  17   1   13.30    5.50
   4  17  -1   -2.20   11.80
  -4  17   1   19.10    4.80
  -4  17   1   21.80   20.30
  -3 -17   1   18.80    6.60
   3 -17  -1   16.60    4.60
   3  17  -1   18.70    6.30
  -3  17   1   11.50   21.50
   3  17  -1   12.30   11.50
  -3  17   1   30.20    6.00
  -3  17   1   19.90    4.80
   2 -17  -1  237.18   14.80
  -2 -17   1  200.68   31.00
  -2 -17   1  232.08   16.50
   2 -17  -1  222.28   15.00
   2 -17  -1  260.27   32.40
  -2  17   1  224.88   15.00
  -2  17   1  232.38   31.40
  -2  17   1  223.38   15.10
   2  17  -1  207.68   15.60
   2  17  -1  241.28   24.70
   1 -17  -1  320.07   18.80
   1 -17  -1  277.97   18.20
  -1 -17   1  297.87   31.40
  -1 -17   1  303.77   19.70
  -1 -17   1  274.57   19.00
   1 -17  -1  309.57   33.90
  -1  17   1  302.87   19.00
   1  17  -1  291.67   19.30
   0 -17   1   45.10    7.20
   0 -17  -1   59.89   22.00
   0 -17   1   57.09   18.10
   0 -17  -1   57.89    6.90
   0 -17  -1   59.99    7.60
   0 -17   1   59.69    6.60
   0  17  -1   55.49    7.20
   0  17   1   42.70    6.70
   0  17   1   50.99    6.90
   0  17   1   64.59   18.30
   1 -17   1  386.96   23.80
  -1 -17  -1  375.96   42.00
  -1 -17  -1  350.86   23.90
  -1 -17  -1  374.76   23.40
   1  17   1  430.26   36.90
   1  17   1  371.16   23.70
   1  17   1  370.86   23.60
  -1  17  -1  397.06   23.60
  -2 -17  -1   30.90    7.10
   2 -17   1   30.10    6.00
  -2 -17  -1   31.10   20.70
   2  17   1   54.19   19.90
  -2  17  -1   37.60    6.40
  -2  17  -1   33.30    5.90
   2  17   1   25.00    6.80
  -3 -17  -1  571.34   34.00
   3 -17   1  563.14   33.00
   3  17   1  523.65   33.40
  -3  17  -1  543.95   32.60
   3  17   1  551.54   48.60
  -3  17  -1  551.74   32.60
   4 -17   1  235.88   16.30
   4 -17   1  243.58   16.80
  -4 -17  -1  215.88   17.30
   4  17   1  223.98   17.10
  -4  17  -1  231.58   15.90
   4  17   1  221.78   34.40
  -4  17  -1  219.28   16.00
   5 -17   1   33.30    7.30
   5 -17   1   34.10    6.90
  -5 -17  -1   35.30    9.10
   5  17   1   20.80    8.20
  -5  17  -1   32.60    7.90
  -5  17  -1   28.20    6.60
   5  17   1   50.19   23.40
   6 -17   1    5.80    6.20
   6 -17   1   12.00    5.40
  -6 -17  -1   -6.90    6.70
  -6  17  -1   -6.00    5.00
   6  17   1   -3.10    6.10
  -7 -17  -1  139.89   15.10
   7 -17   1  152.28   14.00
  -7  17  -1  137.59   13.60
   7  17   1  140.99   14.40
   8 -17   1   -1.00    6.80
  -8 -17  -1   -5.50    8.50
  -8  17  -1    5.90    7.90
   8  17   1   16.30    8.40
  -9 -17  -1  141.09   17.40
   9 -17   1  127.49   15.00
   9  17   1  126.99   16.10
  -9  17  -1  143.29   15.40
 -10 -17  -1   33.10   11.70
  10 -17   1   58.39   11.00
  10  17   1   52.59   11.20
 -10  17  -1   51.99   13.70
  11 -17   1   46.10   11.50
 -11 -17  -1   41.30   13.50
  11  17   1   41.70   12.80
  12 -17   1   27.90   10.90
 -12 -17  -1   23.80   13.80
  12  17   1   20.80   12.30
 -12  17  -1   39.20   14.10
 -13 -17  -1   15.90   13.50
  13 -17   1    9.00    9.60
  13  17   1   21.30   10.70
 -13  17  -1   39.10   15.50
  14 -17   1  165.68   19.70
 -14 -17  -1  168.78   25.40
 -14  17  -1  174.68   24.10
  14  17   1  176.18   23.00
 -15 -17  -1   16.10   15.00
 -15  17  -1    5.00   16.60
  15  17   1   28.70   14.00
 -16 -17  -1   30.40   17.70
 -16  17  -1   50.79   20.00
  16  17   1   19.70   15.20
 -16 -18   1   15.50   14.90
 -16  18   1   18.40   18.70
  16  18  -1    8.90   14.20
 -15 -18   1  164.38   24.80
  15  18  -1  175.98   22.20
 -15  18   1  191.98   27.10
 -14 -18   1   17.20   13.80
  14  18  -1   60.39   14.30
 -14  18   1   52.69   18.10
 -13 -18   1    4.40   12.20
  13 -18  -1    7.80    7.90
  13  18  -1   13.10   10.80
 -13  18   1    4.30   13.60
  12 -18  -1   55.19   10.00
 -12 -18   1   40.10   13.90
 -12  18   1   74.59   17.40
  12  18  -1   55.19   13.30
 -11 -18   1   64.29   14.80
  11 -18  -1   66.49   10.90
  11  18  -1   77.09   13.20
 -10 -18   1   42.10   12.90
  10 -18  -1   50.59    9.30
  10  18  -1   31.20   10.40
 -10  18   1   65.29   13.40
  -9 -18   1   -7.50    9.00
   9 -18  -1   -6.40    5.50
  -9  18   1   14.20   10.40
   9  18  -1    4.00    8.10
   8 -18  -1  305.47   21.40
  -8 -18   1  362.16   25.50
  -8  18   1  309.87   21.40
   8  18  -1  332.07   23.80
  -8  18   1  282.77   22.90
  -7 -18   1  781.72   49.10
   7 -18  -1  804.12   46.50
   7  18  -1  894.51   64.09
  -7  18   1  726.73   47.80
  -7  18   1  805.32   70.29
   7  18  -1  771.72   48.20
  -7  18   1  838.62   45.90
  -6 -18   1    6.50    7.50
   6 -18  -1    8.00    4.80
   6 -18  -1   -2.40    3.90
   6  18  -1    1.50    6.50
  -6  18   1   -5.80   21.00
  -6  18   1   -1.90    4.20
  -6  18   1    7.80    6.60
   6  18  -1  -16.20   14.10
   5 -18  -1    9.10    4.40
  -5 -18   1    9.50    7.20
   5 -18  -1   13.70    4.80
   5  18  -1   11.70   14.30
  -5  18   1   16.60   22.10
   5  18  -1   20.00    6.70
  -5  18   1   17.70    4.80
  -5  18   1    4.10    5.80
  -4 -18   1  156.98   15.50
   4 -18  -1  212.08   13.90
   4  18  -1  192.18   15.30
  -4  18   1  200.38   13.60
  -4  18   1  212.28   15.00
  -4  18   1  180.98   34.20
   4  18  -1  222.58   25.40
  -3 -18   1  177.88   14.00
  -3 -18   1  152.78   27.20
   3 -18  -1  160.68   11.80
   3  18  -1  166.68   22.40
   3  18  -1  166.98   13.20
  -3  18   1  149.99   11.60
  -3  18   1  140.89   11.80
  -3  18   1  154.18   29.20
   2 -18  -1   94.09    8.60
  -2 -18   1   90.59   10.70
  -2 -18   1   80.39   22.00
   2 -18  -1  112.09   23.90
   2 -18  -1   75.89    7.80
   2  18  -1  116.59   20.80
  -2  18   1   88.59    8.40
  -2  18   1  102.09   23.30
  -2  18   1   94.59    8.80
   1 -18  -1  917.91   51.29
  -1 -18   1  958.30   63.59
   1 -18  -1  904.41   65.99
   1 -18  -1  915.51   51.49
  -1 -18   1  876.21   51.99
  -1  18   1  893.01   51.39
   0 -18   1  264.27   16.50
   0 -18   1  234.28   28.40
   0 -18  -1  208.78   34.10
   0 -18  -1  253.87   16.70
   0 -18  -1  262.17   16.60
   0 -18   1  237.58   17.20
   0  18   1  221.28   16.20
   0  18  -1  260.47   17.00
   0  18   1  236.18   16.50
   0  18   1  209.18   29.70
  -1 -18  -1  276.67   36.40
   1 -18   1  309.57   19.50
  -1 -18  -1  289.97   19.40
  -1 -18  -1  265.47   19.40
   1  18   1  307.57   20.00
  -1  18  -1  292.87   19.30
   1  18   1  305.67   19.60
   1  18   1  323.57   34.70
  -2 -18  -1   37.60   22.80
  -2 -18  -1   73.79    9.00
   2 -18   1   62.19    8.50
   2  18   1   81.09   21.40
   2  18   1   57.29    8.60
  -2  18  -1   67.99    7.80
  -2  18  -1   51.19    7.20
  -3 -18  -1   78.89   10.20
   3 -18   1   86.99    8.90
  -3  18  -1   82.29    9.00
   3  18   1  114.79   24.30
  -3  18  -1   85.99    8.60
   3  18   1   77.89    9.80
   4 -18   1   89.39    9.90
  -4 -18  -1   94.29   11.40
   4  18   1  118.49   12.30
  -4  18  -1  124.89   10.70
   4  18   1  107.09   25.50
  -4  18  -1  106.39   10.10
   5 -18   1    7.50    5.30
  -5 -18  -1    2.00    6.40
   5 -18   1    4.90    5.60
   5  18   1   -4.40   17.90
  -5  18  -1    3.30    5.70
   5  18   1    6.40    6.40
   6 -18   1   23.40    6.40
   6 -18   1   16.30    6.60
  -6 -18  -1   17.30    8.50
   6  18   1   40.40   22.50
  -6  18  -1   21.20    7.00
   6  18   1   23.60    8.30
   7 -18   1   40.70    8.80
  -7 -18  -1   26.50   10.20
  -7  18  -1   28.40    8.00
   7  18   1   22.90    9.20
  -8 -18  -1  144.49   16.00
   8 -18   1  147.49   15.50
   8  18   1  144.49   15.10
  -8  18  -1  165.88   15.30
   9 -18   1   22.30    8.30
  -9 -18  -1    4.10    8.90
  -9  18  -1   15.80    9.10
   9  18   1  -13.30    7.10
  10 -18   1   14.90    8.90
 -10 -18  -1   28.60   12.30
 -10  18  -1   37.20   12.60
  10  18   1   25.00   11.50
  11 -18   1   52.99   12.50
 -11 -18  -1   64.89   14.40
 -11  18  -1   66.99   15.60
  11  18   1   54.39   12.90
 -12 -18  -1   27.90   13.50
  12 -18   1    5.80    9.40
  12  18   1   12.40   10.90
 -12  18  -1   42.20   14.30
 -13 -18  -1   41.60   14.10
  13 -18   1   35.60   11.70
 -13  18  -1   43.00   16.00
  13  18   1   36.50   12.10
  14 -18   1   57.79   13.60
 -14 -18  -1   53.49   17.60
  14  18   1   52.29   15.60
 -14  18  -1   40.40   17.60
 -15 -18  -1   -4.50   15.40
  15  18   1  -14.60   11.30
 -15  18  -1   12.90   18.70
  16  18   1   58.89   17.70
  16  19  -1   -4.30   11.90
 -15 -19   1   30.00   16.00
 -15  19   1   24.80   20.30
  15  19  -1   72.99   16.00
 -14 -19   1  245.68   27.40
 -14  19   1  260.37   28.00
  14  19  -1  237.08   24.20
  13 -19  -1   -7.60    7.30
 -13 -19   1   -8.80   11.50
 -13  19   1    7.90   14.00
  13  19  -1   -4.70    8.40
  12 -19  -1    5.70    7.00
 -12 -19   1    9.50   11.70
  12  19  -1    5.80   10.00
 -12  19   1    9.00   13.70
  11 -19  -1   69.29   11.40
 -11 -19   1   73.89   15.30
 -11  19   1   77.19   15.80
  11  19  -1   66.69   12.60
  10 -19  -1    3.50    6.80
 -10 -19   1   11.00   11.10
 -10  19   1   13.90   10.10
  10  19  -1   -3.20    8.70
   9 -19  -1   80.19   11.10
  -9 -19   1   86.59   13.60
   9  19  -1   73.69   12.10
  -9  19   1  105.49   15.00
   8 -19  -1  705.03   44.00
  -8 -19   1  784.72   47.40
   8  19  -1  716.73   46.00
  -8  19   1  766.42   43.60
   8  19  -1  774.02   61.69
  -8  19   1  728.83   46.20
   7 -19  -1  117.59   11.90
  -7 -19   1  128.19   14.10
  -7  19   1  116.49   12.80
  -7  19   1  127.19   11.00
   7  19  -1  124.29   13.20
   7  19  -1  108.19   25.40
  -6 -19   1   42.30   10.00
   6 -19  -1   41.70    6.40
   6 -19  -1   31.90    6.40
  -6  19   1   58.09   25.00
  -6  19   1   40.40    6.40
   6  19  -1   62.19   20.10
  -6  19   1   27.00    7.50
   6  19  -1   26.60    8.50
   5 -19  -1  277.27   18.00
  -5 -19   1  295.27   20.60
   5 -19  -1  238.28   17.40
  -5  19   1  302.87   41.00
   5  19  -1  251.07   30.90
   5  19  -1  255.37   19.40
  -5  19   1  278.37   17.70
  -5  19   1  264.27   18.50
  -4 -19   1  140.59   14.00
   4 -19  -1  130.19   10.40
  -4  19   1  109.19   29.80
  -4  19   1  117.19   10.90
   4  19  -1  129.79   12.20
   4  19  -1  114.49   20.30
  -4  19   1  145.19   10.90
   3 -19  -1  341.17   40.00
   3 -19  -1  384.26   23.20
  -3 -19   1  367.76   24.80
  -3 -19   1  405.76   40.70
   3 -19  -1  389.76   22.60
  -3  19   1  389.46   23.30
  -3  19   1  332.97   39.10
   3  19  -1  344.07   24.30
  -3  19   1  349.17   23.10
   3  19  -1  400.16   33.80
   2 -19  -1  327.67   21.30
   2 -19  -1  319.17   37.70
   2 -19  -1  353.46   21.10
  -2 -19   1  372.96   22.90
  -2 -19   1  264.07   35.70
  -2  19   1  323.87   21.40
  -2  19   1  338.07   21.20
   2  19  -1  377.66   32.20
   1 -19  -1   54.89    6.60
   1 -19  -1   53.69   20.90
   1 -19  -1   67.19    7.70
  -1 -19   1   71.39   19.20
  -1  19   1   52.99    7.70
   0 -19  -1  536.95   49.20
   0 -19  -1  577.94   34.60
   0 -19  -1  606.24   34.50
   0 -19   1  591.54   34.90
   0 -19   1  479.65   46.20
   0  19   1  616.54   34.50
   0  19   1  568.64   49.90
   0  19   1  575.24   34.60
  -1 -19  -1  346.97   22.90
   1 -19   1  380.66   23.20
  -1 -19  -1  303.97   41.00
   1  19   1  367.16   36.10
   1  19   1  338.57   22.60
  -1  19  -1  359.46   24.20
  -2 -19  -1  433.06   44.40
   2 -19   1  385.56   24.90
  -2 -19  -1  386.26   25.30
  -2  19  -1  407.56   24.80
  -2  19  -1  381.56   24.10
   2  19   1  486.85   42.00
   2  19   1  369.16   24.90
  -3 -19  -1   55.39    9.00
   3 -19   1   54.09    8.30
  -3  19  -1   56.99    9.20
   3  19   1   38.60   20.00
  -3  19  -1   62.89    7.60
   3  19   1   63.19    9.90
  -4 -19  -1   16.40    7.20
   4 -19   1   36.30    6.60
   4  19   1   22.10   18.90
   4  19   1   14.60    6.90
  -4  19  -1   35.80    6.80
  -5 -19  -1   31.30    8.60
   5 -19   1   25.40    7.20
   5 -19   1   41.50    7.30
   5  19   1   86.39   24.60
   5  19   1   21.10    7.20
  -5  19  -1   35.60    6.90
   6 -19   1  442.86   28.10
   6 -19   1  452.25   28.90
  -6 -19  -1  423.06   29.70
   6  19   1  438.06   29.50
  -6  19  -1  457.25   28.60
   6  19   1  458.25   49.00
  -7 -19  -1   11.60    8.20
   7 -19   1    5.00    5.70
   7 -19   1    8.10    6.70
   7  19   1    0.40    7.30
   7  19   1   -7.60   19.10
  -7  19  -1   -4.80    6.90
   8 -19   1   57.79   10.60
  -8 -19  -1   54.59   12.10
  -8  19  -1   53.49   10.60
   8  19   1   65.89   12.10
  -9 -19  -1    1.70   10.40
   9 -19   1   23.70    8.70
   9  19   1   20.30    9.20
  -9  19  -1   14.10    9.20
 -10 -19  -1    9.00   11.00
  10 -19   1   -5.20    8.00
  10  19   1    0.20    9.80
 -10  19  -1   30.00   11.00
  11 -19   1   65.89   12.80
 -11 -19  -1   71.39   14.70
  11  19   1   74.69   13.50
 -11  19  -1   45.40   16.10
  12 -19   1  190.88   19.90
 -12 -19  -1  176.88   21.40
 -12  19  -1  206.98   22.70
  12  19   1  214.38   20.70
  13 -19   1    6.40    9.80
 -13 -19  -1    6.20   11.80
 -13  19  -1   44.20   16.60
  13  19   1   22.80   11.40
 -14 -19  -1   18.50   15.80
  14 -19   1   46.00   13.60
  14  19   1   34.80   14.80
 -14  19  -1   37.90   17.70
 -15 -19  -1   20.10   16.10
  15  19   1   -6.20   12.80
 -15  19  -1   24.90   20.10
 -15 -20   1   28.40   15.70
  15  20  -1    6.40   12.20
 -15  20   1   21.80   21.80
 -14 -20   1  233.48   26.10
 -14  20   1  211.48   25.70
  14  20  -1  207.28   23.40
 -13 -20   1   -0.10   12.90
 -13  20   1    1.20   13.60
  13  20  -1    4.60   10.00
 -12 -20   1   54.69   14.40
  12 -20  -1   81.89   13.10
  12  20  -1  106.99   16.20
 -12  20   1  106.79   20.80
 -11 -20   1   -7.00   11.00
  11 -20  -1   13.10    7.80
 -11  20   1   37.40   13.80
  11  20  -1   -2.30    9.10
  10 -20  -1   47.40    9.30
 -10 -20   1   76.09   15.10
 -10  20   1   39.40   14.10
  10  20  -1   44.90   11.60
   9 -20  -1   70.59   10.60
  -9 -20   1   68.19   12.70
  -9  20   1   72.29   12.90
   9  20  -1   58.89   11.40
   8 -20  -1   13.10    6.20
  -8 -20   1   15.30    9.70
   8  20  -1   -4.20   18.00
  -8  20   1   39.00    9.90
   8  20  -1   10.90    8.50
  -7 -20   1   46.80   10.50
   7 -20  -1   62.19    7.70
   7 -20  -1   53.19    8.30
  -7  20   1   46.10    9.50
   7  20  -1   66.19   10.60
  -7  20   1   46.90    7.40
   7  20  -1   49.40   21.90
   6 -20  -1   43.10    6.70
  -6 -20   1   25.40    8.70
   6 -20  -1   37.50    7.00
  -6  20   1   22.60    5.90
   6  20  -1   42.70    8.80
  -6  20   1   20.60    7.20
   6  20  -1   36.50   18.70
   5 -20  -1    6.80    4.30
  -5 -20   1    6.90    6.90
   5 -20  -1    9.30    4.70
   5  20  -1  -11.20   12.50
   5  20  -1   12.30    6.30
  -5  20   1    5.40    4.50
  -5  20   1    4.40    5.40
  -4 -20   1 1687.03   91.69
   4 -20  -1 1584.54   89.39
   4  20  -1 1628.84   91.09
   4  20  -1 1622.94   99.29
  -4  20   1 1577.44   89.89
  -4  20   1 1611.84   89.29
  -3 -20   1  160.88   15.70
   3 -20  -1  201.18   32.40
   3 -20  -1  209.88   14.60
   3 -20  -1  211.68   13.90
  -3 -20   1  186.58   33.00
   3  20  -1  212.08   16.40
  -3  20   1  206.08   14.60
  -3  20   1  217.38   14.60
   3  20  -1  218.88   25.50
   2 -20  -1  411.36   24.80
   2 -20  -1  427.36   25.30
  -2 -20   1  450.75   41.20
   2 -20  -1  421.16   44.50
  -2 -20   1  403.96   26.40
  -2  20   1  389.16   25.20
  -2  20   1  397.06   24.90
  -1 -20   1   35.40    7.50
  -1 -20   1   48.50   18.40
   1 -20  -1   36.10   19.00
   1 -20  -1   39.60    6.50
   1 -20  -1   45.40    6.60
  -1  20   1   47.00    7.10
   0 -20   1  658.23   52.89
   0 -20  -1  707.33   40.70
   0 -20  -1  650.63   39.30
   0 -20  -1  697.23   55.69
   0 -20   1  653.63   39.60
   0  20   1  661.73   53.59
   1 -20   1   83.39    9.40
  -1 -20  -1   64.39    9.60
  -1 -20  -1   78.89   27.00
   1 -20   1   54.79   19.80
   1  20   1   52.19   20.20
   1  20   1   56.69    8.60
  -2 -20  -1  201.78   35.90
   2 -20   1  255.17   17.60
  -2 -20  -1  254.87   18.10
  -2  20  -1  229.48   16.60
   2  20   1  257.27   17.80
   2  20   1  260.47   33.10
  -3 -20  -1  293.97   20.00
   3 -20   1  306.17   19.40
  -3  20  -1  251.27   18.50
   3  20   1  255.47   19.40
   3  20   1  286.27   34.80
  -4 -20  -1   10.80    6.90
   4 -20   1    7.10    5.10
   4  20   1    8.00    6.50
   4  20   1   -7.00   17.00
  -4  20  -1    7.80    5.20
   5 -20   1  389.16   25.10
   5 -20   1  418.16   24.90
  -5 -20  -1  380.16   26.00
   5  20   1  397.16   43.60
  -5  20  -1  355.56   24.30
   5  20   1  340.27   25.30
   6 -20   1   51.69    8.40
  -6 -20  -1   60.99   10.90
   6 -20   1   44.30    8.90
   6  20   1   45.10   10.00
   6  20   1   55.29   24.80
  -6  20  -1   38.60    8.20
   7 -20   1   24.70    7.00
   7 -20   1    6.70    6.60
  -7 -20  -1   34.30   10.20
   7  20   1   10.40   21.90
   7  20   1   11.80    7.70
  -7  20  -1    8.70    7.20
   8 -20   1    8.30    7.30
  -8 -20  -1   16.50    9.80
   8  20   1   23.00    9.20
  -8  20  -1    8.10    8.00
   9 -20   1   70.29   11.40
  -9 -20  -1   42.50   12.10
   9  20   1   20.70   10.80
  -9  20  -1   33.40   10.70
 -10 -20  -1  224.38   21.20
  10 -20   1  192.28   18.40
 -10  20  -1  165.38   19.20
  10  20   1  231.28   21.00
 -11 -20  -1    2.90   11.70
  11 -20   1   -0.80    8.70
 -11  20  -1   -5.80   11.80
  11  20   1    9.10   10.60
  12 -20   1   49.50   12.60
 -12 -20  -1   50.29   13.80
  12  20   1   57.39   13.20
 -12  20  -1   54.19   15.00
  13 -20   1   47.60   13.30
 -13 -20  -1   81.49   16.80
 -13  20  -1   67.19   18.00
  13  20   1   69.09   14.10
  14 -20   1   38.20   15.20
 -14 -20  -1   34.60   17.80
 -14  20  -1   37.20   19.60
  14  20   1   28.30   14.50
 -15 -20  -1   14.00   16.10
 -15  20  -1   13.70   21.60
  15  20   1    5.50   13.20
 -15 -21   1  -13.90   13.90
 -15  21   1   55.79   24.00
  15  21  -1    0.00   11.30
 -14 -21   1   67.79   18.20
  14  21  -1   47.40   14.10
 -14  21   1   62.29   20.80
 -13 -21   1   45.60   16.00
  13  21  -1   62.79   14.10
 -13  21   1   32.60   16.00
  12 -21  -1   12.70    8.40
 -12 -21   1    0.30   11.00
  12  21  -1    3.90    9.70
 -12  21   1   19.30   14.80
 -11 -21   1  135.79   19.50
  11 -21  -1  101.09   13.50
  11  21  -1  134.89   17.60
 -11  21   1  147.09   19.80
 -10 -21   1    5.90   11.10
  10 -21  -1    6.80    7.00
 -10  21   1    5.10   11.50
  10  21  -1    6.80    9.20
  -9 -21   1   19.20    9.80
   9 -21  -1   12.70    6.90
   9  21  -1   28.00   21.40
  -9  21   1    4.60    9.50
   9  21  -1    4.70    8.20
   8 -21  -1  173.38   15.30
  -8 -21   1  176.18   17.90
   8  21  -1  199.48   33.80
   8  21  -1  186.38   17.00
  -8  21   1  178.88   16.70
   7 -21  -1    0.60    5.40
  -7 -21   1   -1.20    7.90
   7 -21  -1    7.20    4.80
  -7  21   1   -6.80    6.60
   7  21  -1  -20.30   15.30
   7  21  -1  -12.80    6.10
  -7  21   1    6.50    5.10
   6 -21  -1   33.60    6.40
  -6 -21   1   23.50    9.20
   6 -21  -1   26.30    6.90
   6  21  -1   39.90    8.90
   6  21  -1    9.80   16.30
  -6  21   1   20.10    7.60
  -6  21   1   39.70    6.60
  -5 -21   1  899.81   53.49
   5 -21  -1  882.11   51.09
   5  21  -1  906.21   52.89
  -5  21   1  905.11   51.89
  -5  21   1  907.21   50.99
   5  21  -1  814.22   62.19
  -4 -21   1  950.40   53.79
   4 -21  -1  883.61   51.19
   4  21  -1  951.10   53.29
  -4  21   1  866.21   51.59
   4  21  -1  854.21   61.29
  -4  21   1  878.31   50.99
   3 -21  -1   20.70    5.30
  -3 -21   1   15.10    6.50
   3 -21  -1   -1.80   18.20
   3 -21  -1    5.10    3.90
  -3 -21   1  -16.30   16.50
  -3  21   1   14.00    4.80
   3  21  -1   -0.20   11.90
  -3  21   1   23.50    5.90
   2 -21  -1  870.91   48.40
   2 -21  -1  820.62   66.49
  -2 -21   1  774.42   63.19
   2 -21  -1  813.82   48.60
  -2 -21   1  882.11   49.90
  -2  21   1  836.12   48.40
  -2  21   1  873.01   48.90
   1 -21  -1  298.17   20.60
  -1 -21   1  319.07   35.80
   1 -21  -1  336.17   40.00
   1 -21  -1  302.27   20.20
  -1 -21   1  328.97   21.60
  -1  21   1  328.07   22.10
   0 -21   1  176.58   15.00
   0 -21  -1  215.58   15.10
   0 -21  -1  229.38   35.40
   0 -21   1  240.58   31.70
   0  21   1  195.98   29.60
   1 -21   1   52.59    8.00
   1 -21   1   37.50   21.00
  -1 -21  -1   56.69    8.70
  -1 -21  -1   34.40   23.90
   1  21   1   70.49    8.70
   1  21   1   84.29   22.30
   2 -21   1   19.20    5.90
  -2 -21  -1   12.60   23.20
  -2 -21  -1    9.30    6.50
   2  21   1   -0.90   15.20
   2  21   1    7.50    5.90
  -2  21  -1    8.20    5.10
  -3 -21  -1  650.03   40.30
   3 -21   1  672.13   39.70
  -3  21  -1  659.53   39.00
   3  21   1  671.03   40.40
   3  21   1  646.24   54.99
  -4 -21  -1  169.58   15.10
   4 -21   1  163.48   13.80
  -4  21  -1  158.38   13.30
   4  21   1  197.38   32.90
   4  21   1  182.68   15.10
   5 -21   1   19.70    6.10
  -5 -21  -1    1.30    7.20
   5 -21   1    7.70    5.90
   5  21   1   14.30    7.10
   5  21   1   14.50   19.70
  -5  21  -1   17.60    6.20
  -6 -21  -1  316.67   24.40
   6 -21   1  358.96   22.80
   6 -21   1  341.37   23.30
   6  21   1  333.07   24.00
   6  21   1  368.26   44.60
  -6  21  -1  279.97   22.20
   7 -21   1   37.10    8.00
  -7 -21  -1   33.90   10.10
   7 -21   1   31.40    8.70
   7  21   1   50.89   10.10
   7  21   1   44.50   26.30
  -7  21  -1   40.70    9.10
   8 -21   1   84.49   12.10
  -8 -21  -1  102.79   14.30
   8  21   1   67.29   12.60
   8  21   1  122.89   32.60
  -8  21  -1   79.99   12.20
  -9 -21  -1  245.38   22.10
   9 -21   1  227.48   20.50
   9  21   1  222.28   20.50
  -9  21  -1  233.78   22.00
 -10 -21  -1  118.69   17.00
  10 -21   1  152.98   16.30
  10  21   1  103.69   15.60
 -10  21  -1  101.49   15.70
 -11 -21  -1   37.70   14.20
  11 -21   1   26.30   10.60
  11  21   1   36.80   13.40
 -11  21  -1   41.80   15.40
  12 -21   1   60.89   13.20
 -12 -21  -1   31.80   13.50
  12  21   1  104.59   15.10
 -12  21  -1   94.19   17.50
  13 -21   1    1.90   10.00
 -13 -21  -1   28.80   13.80
 -13  21  -1   56.19   16.90
  13  21   1   31.10   12.00
 -14 -21  -1   37.40   16.70
  14  21   1   46.50   16.60
 -14  21  -1   70.69   21.10
 -15 -21  -1   40.50   19.30
  15  21   1   27.40   15.50
 -15  21  -1    5.30   17.50
 -15 -22   1    6.60   16.70
  15  22  -1   45.40   15.50
 -15  22   1   46.60   19.20
 -14 -22   1   24.70   16.70
  14  22  -1   32.40   14.30
 -14  22   1   35.90   19.40
 -13 -22   1   12.00   14.60
 -13  22   1    6.50   14.30
  13  22  -1   -0.70   10.80
 -12 -22   1    5.00   11.20
  12 -22  -1   21.30    8.50
 -12  22   1   19.00   16.20
  12  22  -1    8.60   10.00
  11 -22  -1   46.70    9.80
 -11 -22   1   27.80   13.90
 -11  22   1   61.39   17.30
  11  22  -1   23.80   30.60
  11  22  -1   28.80   12.00
 -10 -22   1   -3.10   10.80
  10 -22  -1   -3.10    7.10
  10  22  -1   -4.40    8.90
  10  22  -1   13.00   21.40
 -10  22   1   -1.20   11.20
   9 -22  -1  102.29   12.80
  -9 -22   1   90.69   15.10
  -9  22   1   69.29   13.50
   9  22  -1  111.09   14.00
   9  22  -1  136.59   32.50
  -8 -22   1   17.10   10.00
   8 -22  -1   19.50    7.00
  -8  22   1   33.00   10.00
   8  22  -1   43.40    9.90
   8  22  -1   -6.60   20.30
  -7 -22   1  123.99   15.90
   7 -22  -1  163.68   13.90
   7 -22  -1  188.48   13.80
   7  22  -1  143.79   15.20
   7  22  -1  199.78   32.60
  -7  22   1  160.58   15.00
   6 -22  -1   54.59    8.30
   6 -22  -1   39.40    7.10
  -6 -22   1   58.59   11.50
  -6  22   1   51.69    8.00
   6  22  -1   50.99   10.10
   6  22  -1   19.10   18.40
  -6  22   1   60.79   10.10
  -5 -22   1   32.20    9.80
  -5  22   1   33.20    6.60
   5  22  -1   45.70   17.60
  -5  22   1   42.20    7.90
  -4 -22   1  176.38   16.70
   4 -22  -1  176.58   13.80
   4  22  -1  245.28   17.40
   4  22  -1  208.78   26.80
  -4  22   1  158.18   14.10
  -4  22   1  198.38   14.20
   3 -22  -1 2549.74  137.49
  -3 -22   1 2576.54  153.68
   3 -22  -1 2510.25  137.09
  -3 -22   1 2361.86  138.89
   3 -22  -1 2512.85  156.48
  -3  22   1 2563.74  137.89
   3  22  -1 2445.86  138.29
   3  22  -1 2546.35  147.89
  -3  22   1 2527.45  137.59
   2 -22  -1  188.18   14.80
  -2 -22   1  121.89   27.30
  -2 -22   1  232.38   17.10
   2 -22  -1  182.28   15.50
   2 -22  -1  225.88   33.40
  -2  22   1  231.98   14.90
  -1 -22   1 1177.88   80.99
   1 -22  -1 1225.38   67.29
   1 -22  -1 1186.98   84.19
  -1 -22   1 1156.98   67.99
   0 -22  -1   99.19   27.20
   0 -22  -1  119.79   11.70
   0 -22   1  144.49   12.10
   0 -22   1  123.99   25.50
   1 -22   1  705.13   41.30
   1 -22   1  676.13   55.49
  -1 -22  -1  637.94   59.59
  -1 -22  -1  673.43   41.40
   1  22   1  729.73   41.60
   1  22   1  687.03   56.89
  -2 -22  -1  598.24   38.10
   2 -22   1  606.14   37.40
  -2 -22  -1  622.74   57.19
   2  22   1  637.84   37.80
  -2  22  -1  610.04   36.70
   2  22   1  690.73   53.59
  -3 -22  -1  995.80   79.69
   3 -22   1 1024.60   57.89
  -3 -22  -1 1032.50   58.79
  -3  22  -1 1010.70   57.39
   3  22   1  966.60   72.99
   3  22   1  963.90   58.29
   4 -22   1    9.20    5.70
  -4 -22  -1    9.30    6.90
   4  22   1    6.50    7.00
  -4  22  -1   16.90    6.60
   4  22   1    8.10   16.70
   5 -22   1  847.72   48.10
   5 -22   1  821.52   48.40
  -5 -22  -1  788.22   49.30
  -5  22  -1  783.12   47.70
   5  22   1  887.91   67.69
   5  22   1  795.92   49.00
   6 -22   1    2.60    5.50
   6 -22   1    1.90    6.10
  -6 -22  -1    5.40    8.90
   6  22   1   -8.50   20.40
  -6  22  -1    8.20    6.80
   6  22   1   12.60    8.20
  -7 -22  -1  167.68   16.60
   7 -22   1  123.59   13.30
   7 -22   1  163.98   15.40
  -7  22  -1  109.49   13.60
   7  22   1  174.48   34.60
   7  22   1  149.79   15.30
   8 -22   1   -2.20    6.80
  -8 -22  -1   -8.20    9.40
   8  22   1    0.60    9.30
   8  22   1  -12.90   21.60
  -8  22  -1    9.50    9.20
   9 -22   1   47.80   10.40
  -9 -22  -1   42.60   12.90
   9  22   1   23.80   30.00
  -9  22  -1   62.79   13.10
   9  22   1   50.89   11.60
 -10 -22  -1    5.50   10.20
  10 -22   1   11.00    9.10
 -10  22  -1   26.10   11.90
  10  22   1   13.30   10.10
  11 -22   1   87.79   15.10
 -11 -22  -1  123.79   19.80
 -11  22  -1  119.09   19.30
  11  22   1  101.39   17.20
  12 -22   1   46.00   13.00
 -12 -22  -1   34.40   13.90
  12  22   1   64.59   13.50
 -12  22  -1   63.89   18.30
 -13 -22  -1  298.47   27.60
  13 -22   1  283.27   25.20
 -13  22  -1  223.48   26.50
  13  22   1  281.87   25.60
 -14 -22  -1    4.50   13.60
 -14  22  -1   22.70   19.00
  14  22   1   -9.10   11.40
 -15 -22  -1   16.30   17.30
 -15  22  -1   19.20   18.10
  15  22   1   20.70   16.20
 -15 -23   1   26.20   18.10
  15  23  -1   43.90   15.20
 -15  23   1    1.00   17.30
 -14 -23   1   54.39   18.60
  14  23  -1   33.10   14.50
 -14  23   1   66.39   19.40
 -13 -23   1   23.80   15.20
  13  23  -1   15.00   12.90
 -13  23   1   27.70   15.40
  12 -23  -1    5.20    7.70
 -12 -23   1    8.70   12.90
 -12  23   1   19.20   15.20
  12  23  -1   -1.40    9.30
  11 -23  -1   91.49   13.00
 -11 -23   1  109.49   18.80
  11  23  -1   80.49   16.10
  11  23  -1  106.29   39.10
 -11  23   1  108.89   17.10
  10 -23  -1   -5.90    6.70
 -10 -23   1    6.50   11.50
  10  23  -1   -3.20   22.60
 -10  23   1   13.60   12.50
  10  23  -1    6.20   10.20
  -9 -23   1   -7.20    9.50
   9 -23  -1    2.60    6.70
   9  23  -1    5.70   21.50
   9  23  -1   15.70    9.40
  -9  23   1    9.50    9.50
   8 -23  -1  326.07   23.40
  -8 -23   1  325.47   26.20
  -8  23   1  350.06   25.20
   8  23  -1  341.47   25.10
   8  23  -1  312.17   42.90
  -7 -23   1    3.80    8.30
   7 -23  -1    7.20    6.00
   7 -23  -1    1.20    5.10
  -7  23   1    6.80    8.20
   7  23  -1    2.80    7.60
   7  23  -1   -9.80   16.00
   6 -23  -1  212.58   15.20
  -6 -23   1  169.18   17.30
   6 -23  -1  167.98   14.20
  -6  23   1  192.98   16.40
   6  23  -1  177.38   30.00
   6  23  -1  176.28   16.40
   5 -23  -1  991.30   56.79
  -5 -23   1  965.90   59.29
   5  23  -1  994.80   58.49
   5  23  -1 1027.20   70.29
  -5  23   1  994.90   57.39
   4 -23  -1   24.40   20.10
   4 -23  -1   32.90    6.10
  -4 -23   1   36.00    9.40
   4  23  -1   48.10    8.90
   4  23  -1   23.10   14.60
  -4  23   1   27.00    7.00
   3 -23  -1   42.50   21.80
  -3 -23   1   22.90   21.50
   3  23  -1   37.00   16.40
  -2 -23   1 1396.36   99.49
  -2 -23   1 1549.14   86.29
   2 -23  -1 1628.64  104.19
   2 -23  -1 1510.95   85.09
  -2  23   1 1533.65   85.09
  -1 -23   1 1500.75   84.79
   1 -23  -1 1498.75  101.69
  -1 -23   1 1419.26   97.49
   1 -23  -1 1546.35   84.29
   0 -23  -1  -24.00   16.50
   0 -23  -1   14.20    6.20
   0 -23   1   23.00   19.50
   1 -23   1  322.77   38.70
  -1 -23  -1  321.17   43.70
  -1 -23  -1  369.26   24.70
   1 -23   1  377.96   24.60
   1  23   1  398.06   25.00
   1  23   1  387.36   41.70
   2 -23   1  151.48   13.60
  -2 -23  -1  165.88   34.70
  -2 -23  -1  167.68   14.40
   2  23   1  144.99   27.90
   2  23   1  164.08   13.80
  -2  23  -1  144.99   12.60
  -3 -23  -1  238.98   41.50
   3 -23   1  207.98   16.10
  -3 -23  -1  225.78   18.70
   3  23   1  216.98   17.20
  -3  23  -1  218.98   16.30
   3  23   1  203.68   32.20
   4 -23   1   54.49    8.60
  -4 -23  -1   45.00    9.60
   4  23   1   72.89   23.70
  -4  23  -1   55.69    8.40
   4  23   1   63.29    9.90
  -5 -23  -1   84.19   12.50
   5 -23   1  105.09   11.60
   5 -23   1  119.49   11.60
   5  23   1  107.49   13.50
  -5  23  -1   63.39    9.90
   5  23   1   74.09   25.50
  -6 -23  -1   27.40    9.60
   6 -23   1   41.00    8.80
   6 -23   1   38.60    9.00
   6  23   1   71.09   12.10
   6  23   1   50.79   24.60
  -6  23  -1   31.10    8.20
  -7 -23  -1   14.60    9.90
   7 -23   1   10.40    7.00
   7 -23   1   15.80    8.10
   7  23   1   22.40   24.40
  -7  23  -1   21.20    8.30
   7  23   1   32.50    9.90
   8 -23   1   20.60    8.50
  -8 -23  -1    5.60    9.00
  -8  23  -1    0.10    8.70
   8  23   1  -38.10   17.90
   8  23   1   13.60   10.00
  -9 -23  -1  403.66   28.30
   9 -23   1  334.97   25.90
   9  23   1  284.97   50.39
   9  23   1  310.47   25.90
  -9  23  -1  319.77   25.90
  10 -23   1    5.40    9.00
 -10 -23  -1    6.80   11.60
 -10  23  -1   27.60   11.90
  10  23   1   25.30   10.60
  10  23   1   15.20   27.70
  11 -23   1   99.19   15.90
 -11 -23  -1   84.29   18.50
 -11  23  -1  101.59   19.40
  11  23   1  111.19   38.80
  11  23   1   81.89   16.50
 -12 -23  -1  137.89   19.60
  12 -23   1  112.79   17.10
  12  23   1  110.69   17.40
 -12  23  -1  152.58   22.60
  13 -23   1   20.90   12.20
 -13 -23  -1   36.20   14.80
 -13  23  -1   58.39   17.40
  13  23   1   28.20   13.00
 -14 -23  -1  -14.60   12.80
  14  23   1   -2.10   10.40
 -14  23  -1   -5.40   15.30
 -15 -23  -1   18.60   17.60
 -15  23  -1   -2.70   19.10
  15  23   1    6.10   14.70
 -15 -24   1    2.60   16.50
 -15  24   1   -3.60   19.30
  15  24  -1   14.80   13.70
 -14 -24   1  159.28   24.80
  14  24  -1  143.89   20.90
 -14  24   1  138.59   25.20
 -13 -24   1  -17.40   14.00
  13  24  -1    8.80   11.90
 -13  24   1   -7.00   16.30
 -12 -24   1    5.00   13.80
  12 -24  -1    4.70    8.40
 -12  24   1   12.90   13.30
  12  24  -1   -6.00   10.30
  11 -24  -1   18.70    8.80
 -11 -24   1   36.00   14.70
  11  24  -1   24.70   12.30
  11  24  -1   -4.70   29.40
 -11  24   1   -2.10   11.20
 -10 -24   1   96.29   17.70
  10 -24  -1   81.59   12.70
  10  24  -1   64.19   14.10
 -10  24   1   82.99   17.40
  10  24  -1   75.59   28.60
   9 -24  -1   44.00    9.50
  -9 -24   1   40.80   12.70
   9  24  -1   36.00   23.80
   9  24  -1   43.70   11.30
  -9  24   1   36.80   11.50
  -8 -24   1   98.69   15.10
   8 -24  -1  111.89   12.70
   8  24  -1  125.19   14.40
   8  24  -1   83.79   26.40
   7 -24  -1  127.49   12.20
  -7 -24   1  144.49   16.10
   7 -24  -1  137.89   13.50
   7  24  -1  150.68   28.80
   7  24  -1  143.99   15.00
  -7  24   1  122.79   15.00
   6 -24  -1  396.96   26.30
  -6 -24   1  430.96   29.90
   6 -24  -1  426.66   27.20
   6  24  -1  475.45   42.10
  -6  24   1  423.46   28.30
   6  24  -1  396.46   28.40
  -5 -24   1   91.19   14.30
   5 -24  -1   97.69   10.30
  -5  24   1   98.09   10.80
   5  24  -1   80.59   11.80
   5  24  -1   72.59   19.70
   4 -24  -1  370.66   25.30
  -4 -24   1  409.16   28.30
   4 -24  -1  401.96   46.40
  -4  24   1  409.46   26.10
   4  24  -1  432.46   38.60
   4  24  -1  405.06   26.90
   3 -24  -1   31.90   21.80
   3 -24  -1   52.79    8.10
  -3 -24   1   50.69   23.80
  -3 -24   1   60.09    9.90
   3  24  -1   36.50   16.40
  -3  24   1   31.00    7.30
   2 -24  -1  134.49   11.70
   2 -24  -1   83.09   26.00
  -2 -24   1  131.79   27.40
   1 -24  -1   42.50   22.30
  -1 -24   1   26.60   18.70
   0 -24   1 1937.51  105.19
   0 -24   1 1900.71  119.99
   0 -24  -1 1776.42  121.79
   0 -24  -1 1860.41  104.89
  -1 -24  -1  177.88   15.10
   1 -24   1  203.88   15.30
   1 -24   1  160.18   30.20
  -1 -24  -1  131.49   32.00
   1  24   1  196.38   15.60
   1  24   1  185.78   30.30
   2 -24   1   59.39    8.90
  -2 -24  -1   71.89   10.10
  -2 -24  -1   32.40   24.70
  -2  24  -1   64.09    9.00
   2  24   1   58.59   21.90
  -3 -24  -1  284.77   43.70
   3 -24   1  256.67   18.40
  -3 -24  -1  214.28   18.80
  -3  24  -1  255.97   17.70
   3  24   1  234.78   19.30
   3  24   1  269.37   35.10
   4 -24   1  562.54   33.30
  -4 -24  -1  519.75   34.60
   4  24   1  476.95   49.30
   4  24   1  517.05   33.80
  -4  24  -1  524.05   32.80
  -5 -24  -1   21.10    9.30
   5 -24   1   17.60    7.70
   5 -24   1   42.40    8.50
   5  24   1   23.30   20.90
  -5  24  -1   33.70    8.30
   5  24   1   32.30    9.40
   6 -24   1  247.38   19.20
  -6 -24  -1  215.48   20.30
   6 -24   1  240.38   18.70
   6  24   1  224.38   39.00
   6  24   1  251.87   20.30
  -6  24  -1  239.28   18.50
  -7 -24  -1   14.90    9.60
   7 -24   1   24.80    8.90
   7 -24   1   41.70    8.50
   7  24   1   24.70   24.10
  -7  24  -1   21.20    8.70
   7  24   1    8.10    9.40
   8 -24   1  186.98   17.30
   8 -24   1  196.38   15.90
  -8 -24  -1  183.58   19.40
  -8  24  -1  174.58   17.20
   8  24   1  197.58   39.40
   8  24   1  178.98   18.30
   9 -24   1    2.70    7.90
  -9 -24  -1    8.10   11.70
   9  24   1   28.00   11.30
  -9  24  -1    7.30    9.50
   9  24   1   14.00   25.90
  10 -24   1  391.26   29.40
 -10 -24  -1  414.66   32.40
  10  24   1  349.87   58.39
  10  24   1  356.76   30.60
 -10  24  -1  359.36   30.50
 -11 -24  -1   22.30   13.80
  11 -24   1   37.00   12.30
  11  24   1   -4.60   33.40
 -11  24  -1   39.30   13.90
  11  24   1   44.70   14.10
 -12 -24  -1   18.40   13.20
  12 -24   1   10.90   11.40
  12  24   1    4.50   32.20
  12  24   1    9.30   11.30
 -12  24  -1   -2.00   12.50
  13 -24   1  102.09   16.80
 -13 -24  -1   80.89   17.90
 -13  24  -1   78.59   21.70
  13  24   1   89.29   16.80
 -14 -24  -1   71.29   18.20
 -14  24  -1   21.00   16.90
  14  24   1   30.80   14.20
 -15 -24  -1   -1.90   17.40
  15  24   1    9.90   14.70
 -15  24  -1   -9.40   19.00
 -15 -25   1  -15.70   13.80
  15  25  -1   -1.00   11.40
 -15  25   1    2.10   21.20
 -14 -25   1   68.19   18.60
  14  25  -1   63.19   15.60
 -14  25   1   52.29   19.70
 -13 -25   1   44.10   16.30
  13  25  -1   32.40   14.10
 -13  25   1   33.20   18.90
 -12 -25   1   18.00   14.80
  12 -25  -1   20.30    9.60
  12  25  -1   18.90   12.50
 -12  25   1   15.70   13.80
 -11 -25   1   30.60   14.90
  11 -25  -1   20.60    8.90
 -11  25   1   20.40   13.50
  11  25  -1   -2.80   11.00
  10 -25  -1    6.90    7.50
 -10 -25   1    1.70   12.70
  10  25  -1   22.00   25.30
  10  25  -1   13.20   11.00
 -10  25   1   -7.00   10.30
  -9 -25   1   49.30   13.20
   9 -25  -1   60.39   10.20
   9  25  -1   41.40   25.10
   9  25  -1   28.50   10.90
  -9  25   1   62.19   12.50
   8 -25  -1  764.92   44.20
  -8 -25   1  702.33   47.50
   8 -25  -1  735.93   43.40
   8  25  -1  727.83   65.29
  -8  25   1  702.03   45.80
   8  25  -1  705.43   46.20
  -7 -25   1   92.19   14.50
   7 -25  -1  118.59   11.70
   7 -25  -1   96.69   11.90
   7  25  -1  110.79   27.20
   7  25  -1  122.89   14.20
  -7  25   1  122.49   13.40
   6 -25  -1  143.39   12.70
   6 -25  -1  150.28   13.10
  -6 -25   1  143.89   15.80
  -6  25   1  132.19   13.60
   6  25  -1  118.89   14.30
   6  25  -1  113.09   24.80
  -5 -25   1   58.89   12.40
   5 -25  -1   70.89    9.10
   5  25  -1   60.79   19.80
   5  25  -1   57.19   10.70
  -5  25   1   69.79    9.80
   4 -25  -1   15.80   20.10
   4 -25  -1   16.50    5.80
  -4 -25   1   19.80    8.90
   4  25  -1   36.20   16.40
  -4  25   1   29.90    7.10
   4  25  -1   10.10    7.00
   3 -25  -1   46.40   26.20
   3 -25  -1   39.90    7.20
  -3 -25   1   28.00    8.30
  -3 -25   1   20.00   22.40
   3  25  -1    8.00   13.80
  -3  25   1   33.60    7.60
  -2 -25   1 1023.70   72.79
   2 -25  -1  936.51   73.79
  -2 -25   1  919.11   55.89
   2 -25  -1  982.60   54.99
  -2  25   1  922.51   54.49
  -1 -25   1   16.30   19.20
   1 -25  -1   -7.20   17.90
  -1 -25   1   18.00    6.80
   1 -25  -1   21.10    6.50
   0 -25  -1  110.59   30.40
   0 -25   1  148.39   28.20
  -1 -25  -1  501.65   32.50
   1 -25   1  532.95   50.49
   1 -25   1  499.15   32.20
  -1 -25  -1  476.85   53.29
   1  25   1  530.95   32.40
   1  25   1  553.04   48.20
  -2 -25  -1 1245.08   92.19
   2 -25   1 1218.18   69.39
   2 -25   1 1098.39   87.09
  -2 -25  -1 1187.58   69.79
   2  25   1 1186.08   69.59
   2  25   1 1241.58   85.39
  -2  25  -1 1256.37   68.89
   3 -25   1  384.16   23.90
  -3 -25  -1  307.67   46.90
  -3 -25  -1  310.07   24.20
   3  25   1  376.66   41.10
  -3  25  -1  346.47   23.20
   3  25   1  347.77   24.20
   4 -25   1   20.70    7.30
  -4 -25  -1   17.90    8.30
   4  25   1   30.20    9.30
  -4  25  -1   29.00    7.80
   4  25   1   29.80   20.10
  -5 -25  -1  114.09   14.00
   5 -25   1  124.09   13.10
   5 -25   1  121.29   12.30
  -5  25  -1   98.29   11.40
   5  25   1   89.69   13.10
   5  25   1   95.69   27.90
  -6 -25  -1  230.38   20.50
   6 -25   1  242.28   19.80
   6 -25   1  229.78   18.80
  -6  25  -1  246.08   18.80
   6  25   1  266.37   41.40
   6  25   1  224.68   20.00
  -7 -25  -1   30.10   10.90
   7 -25   1   29.40    8.80
   7 -25   1   49.10    9.00
  -7  25  -1   15.90    8.70
   7  25   1   13.20    9.50
   7  25   1   56.19   25.60
   8 -25   1   69.59   12.40
  -8 -25  -1   88.09   15.00
   8 -25   1   99.19   12.40
   8  25   1   91.29   32.10
  -8  25  -1  101.39   13.50
   8  25   1   74.39   13.60
   9 -25   1   24.30    9.90
  -9 -25  -1   29.70   13.30
   9  25   1   24.70   11.50
   9  25   1  -12.60   25.00
  -9  25  -1   22.70   10.80
 -10 -25  -1   21.60   13.90
  10 -25   1   25.60   10.20
  10  25   1   -7.70   27.40
  10  25   1   49.40   13.60
 -10  25  -1   33.00   13.50
  11 -25   1   -4.70    9.70
 -11 -25  -1   -4.90   12.70
  11  25   1   -3.40   32.70
 -11  25  -1    1.30   11.60
  11  25   1   20.40   12.50
  12 -25   1  239.08   23.60
 -12 -25  -1  238.18   25.10
  12  25   1  274.67   66.09
 -12  25  -1  226.98   24.50
  12  25   1  203.98   22.70
 -13 -25  -1    1.80   13.10
  13 -25   1   32.40   13.10
  13  25   1   35.50   13.30
 -13  25  -1   10.70   16.10
 -14 -25  -1   64.69   17.40
 -14  25  -1   67.29   22.30
  14  25   1   48.70   15.00
 -15 -25  -1   22.40   16.00
 -15  25  -1   55.09   21.30
  15  25   1   54.89   18.50
 -15 -26   1   13.50   17.50
 -15  26   1   25.00   19.00
  15  26  -1   18.90   15.20
 -14 -26   1   -0.30   16.40
  14  26  -1   -4.70   12.30
 -14  26   1    5.90   20.40
 -13 -26   1    3.70   13.20
 -13  26   1   28.50   16.70
  13  26  -1    6.70   11.80
 -12 -26   1  -11.90   13.60
 -12  26   1   -0.90   13.30
  12  26  -1   -1.90   11.80
 -11 -26   1   30.30   16.60
  11 -26  -1   64.59   12.50
  11  26  -1   78.09   15.70
 -11  26   1   65.09   16.40
  11  26  -1   61.39   44.60
 -10 -26   1    3.50   12.00
  10 -26  -1    4.50    7.20
  10  26  -1   10.60   11.40
  10  26  -1   46.30   26.10
 -10  26   1  -13.30   10.20
   9 -26  -1  314.87   24.50
  -9 -26   1  346.67   27.70
  -9  26   1  326.97   25.70
   9  26  -1  312.17   25.50
   9  26  -1  275.27   43.90
   8 -26  -1   92.49   12.70
  -8 -26   1   74.89   14.60
   8 -26  -1   91.29   11.20
  -8  26   1   91.99   13.30
   8  26  -1  108.49   29.00
   8  26  -1   83.09   13.60
  -7 -26   1   63.39   12.80
   7 -26  -1   49.99    8.80
   7 -26  -1   32.10    8.50
   7  26  -1   48.70   11.30
  -7  26   1   60.59   11.30
   7  26  -1   67.69   20.90
  -6 -26   1  153.58   17.50
   6 -26  -1  171.28   14.60
   6 -26  -1  183.18   14.70
   6  26  -1  179.28   29.90
   6  26  -1  151.68   16.30
  -6  26   1  194.98   15.90
   5 -26  -1  165.78   35.20
  -5 -26   1  117.09   16.10
   5 -26  -1  139.69   13.00
   5  26  -1  145.59   25.60
  -5  26   1  137.19   13.20
   5  26  -1  147.39   14.90
   4 -26  -1  468.65   52.39
  -4 -26   1  505.65   32.80
   4 -26  -1  500.45   30.30
   4  26  -1  479.35   43.50
  -4  26   1  487.85   30.60
   4  26  -1  444.16   31.30
   3 -26  -1  597.64   60.69
  -3 -26   1  641.44   58.79
   3 -26  -1  630.14   37.10
  -3 -26   1  573.04   38.40
  -3  26   1  613.94   37.10
   2 -26  -1  148.29   12.60
  -2 -26   1  144.69   14.20
  -2 -26   1  111.69   27.40
   2 -26  -1  101.39   29.30
  -2  26   1  154.38   12.70
   1 -26  -1  429.16   27.90
  -1 -26   1  443.46   45.10
   1 -26  -1  422.06   46.40
  -1 -26   1  448.96   29.20
   0 -26   1   18.60    7.10
   0 -26  -1   17.10   20.60
   0 -26   1    3.20   16.50
   0 -26  -1   35.10    7.30
   1 -26   1  520.25   33.70
  -1 -26  -1  559.34   56.39
  -1 -26  -1  562.14   34.10
   1 -26   1  504.15   51.29
   1  26   1  537.25   52.39
   2 -26   1   19.50    6.90
   2 -26   1   13.90   20.40
  -2 -26  -1   -4.60   24.20
   2  26   1   14.90    7.00
   2  26   1  -12.30   15.60
  -3 -26  -1  448.16   54.79
   3 -26   1  469.95   30.40
  -3 -26  -1  465.05   31.20
  -3  26  -1  437.86   29.40
   3  26   1  533.55   49.20
   3  26   1  484.15   31.10
  -4 -26  -1   30.30    9.70
   4 -26   1   21.80    7.80
  -4  26  -1   21.80    7.60
   4  26   1   47.60   22.10
   4  26   1   30.90    9.00
  -5 -26  -1  158.58   17.20
   5 -26   1  150.38   14.30
  -5  26  -1  160.18   14.10
   5  26   1  123.89   15.10
   5  26   1  182.58   33.50
   6 -26   1  467.05   30.50
   6 -26   1  466.35   31.20
  -6 -26  -1  455.15   33.40
   6  26   1  449.46   32.70
   6  26   1  456.95   50.79
  -6  26  -1  475.45   31.00
   7 -26   1  200.38   18.10
  -7 -26  -1  186.48   19.70
   7 -26   1  204.98   17.20
  -7  26  -1  201.28   18.90
   7  26   1  237.18   19.90
   7  26   1  167.18   37.50
  -8 -26  -1  368.06   29.60
   8 -26   1  371.76   26.20
   8 -26   1  405.86   27.70
   8  26   1  382.56   28.60
   8  26   1  418.86   54.39
  -8  26  -1  368.66   27.80
  -9 -26  -1    1.00   10.80
   9 -26   1   13.30    9.20
  -9  26  -1   31.50   11.30
   9  26   1   28.30   11.00
   9  26   1  -18.60   26.40
 -10 -26  -1   76.99   18.30
  10 -26   1   74.79   13.50
 -10  26  -1   65.99   15.20
  10  26   1  128.89   40.50
  10  26   1   79.99   15.90
 -11 -26  -1    6.40   12.40
  11 -26   1    1.50    9.70
  11  26   1    2.00   10.60
 -11  26  -1   13.80   12.50
  11  26   1   24.10   35.60
 -12 -26  -1   -1.50   12.40
  12 -26   1   10.50   11.50
 -12  26  -1   26.30   15.00
  12  26   1   36.70   41.10
  12  26   1    4.70   11.00
  13 -26   1   74.99   16.50
 -13 -26  -1   54.09   17.40
 -13  26  -1   81.79   19.60
  13  26   1   68.49   16.70
 -14 -26  -1   10.50   16.90
 -14  26  -1    8.20   18.30
  14  26   1   -2.70   13.80
 -15 -26  -1   -5.20   13.80
  15  26   1   16.50   14.00
 -14 -27   1   -7.50   17.00
 -14  27   1   19.80   16.90
  14  27  -1   -2.10   13.40
 -13 -27   1   19.40   15.80
  13  27  -1    5.70   11.80
 -13  27   1   11.70   16.60
 -12 -27   1   27.30   15.90
 -12  27   1   18.80   16.70
  12  27  -1  -18.40   10.40
  11 -27  -1  140.39   15.60
 -11 -27   1  132.69   21.90
 -11  27   1  101.69   20.50
  11  27  -1  135.89   19.60
 -10 -27   1   -0.30   13.20
  10 -27  -1    3.10    7.90
 -10  27   1   17.90   11.80
  10  27  -1   -7.50   24.60
  10  27  -1   -0.70   10.80
   9 -27  -1   76.29   12.10
  -9 -27   1   89.99   16.10
  -9  27   1   73.59   15.00
   9  27  -1   68.09   26.70
   9  27  -1   67.09   13.30
  -8 -27   1   52.39   13.30
   8 -27  -1   21.20    7.40
   8 -27  -1   32.00    8.60
  -8  27   1   35.10   11.50
   8  27  -1   27.30   10.00
   8  27  -1   46.40   22.40
   7 -27  -1   11.50    6.60
  -7 -27   1    6.60    9.60
   7 -27  -1   15.30    7.10
   7  27  -1   15.80    9.30
  -7  27   1    4.60    8.30
   7  27  -1   46.80   21.30
   6 -27  -1   98.49   11.80
   6 -27  -1   92.29   11.30
  -6 -27   1   90.59   14.40
   6  27  -1  161.58   27.70
   6  27  -1  114.49   14.10
  -6  27   1  127.89   13.00
   5 -27  -1  710.13   41.90
   5 -27  -1  694.93   67.49
  -5 -27   1  683.63   44.20
   5  27  -1  780.02   56.59
  -5  27   1  664.73   42.70
   5  27  -1  686.93   43.50
   4 -27  -1  307.67   20.50
   4 -27  -1  303.67   43.70
  -4 -27   1  272.57   22.10
   4  27  -1  294.17   22.00
   4  27  -1  258.27   33.10
  -4  27   1  276.77   20.80
   3 -27  -1  265.47   19.60
  -3 -27   1  252.07   21.30
   3 -27  -1  287.07   44.70
  -3 -27   1  332.37   44.50
  -3  27   1  287.57   19.70
   2 -27  -1 1020.60   61.49
  -2 -27   1 1071.89   62.79
   2 -27  -1 1154.18   85.29
  -2 -27   1 1049.89   80.69
  -2  27   1 1092.69   61.49
   1 -27  -1  278.77   19.60
   1 -27  -1  245.58   39.90
  -1 -27   1  261.77   20.00
  -1 -27   1  223.88   36.40
   0 -27   1   89.99   10.80
   0 -27   1   52.69   22.60
   0 -27  -1   69.99   27.40
   0 -27  -1   99.49   10.90
  -1 -27  -1  179.48   15.40
   1 -27   1  180.78   15.00
   1 -27   1  144.99   30.90
  -1 -27  -1  137.49   35.00
   1  27   1  191.98   33.60
   2 -27   1   -0.60   18.50
  -2 -27  -1  -21.00   22.90
  -2 -27  -1   22.80    7.40
   2 -27   1   10.80    6.80
   2  27   1   -3.80    6.30
   2  27   1   16.90   19.80
  -2  27  -1    1.40    6.10
  -3 -27  -1  123.19   34.30
  -3 -27  -1  140.09   15.70
   3 -27   1  114.59   12.40
  -3  27  -1  132.69   12.50
   3  27   1  145.39   29.70
   3  27   1  127.09   13.70
  -4 -27  -1   12.80    9.50
   4 -27   1   37.70    8.40
   4  27   1   41.10    9.90
   4  27   1   38.30   22.20
  -4  27  -1   36.80    9.00
  -5 -27  -1    9.10    8.60
   5 -27   1   25.90    7.90
   5  27   1    6.70   21.00
  -5  27  -1   11.20    7.80
   5  27   1   27.10    9.80
   6 -27   1   35.10    9.00
   6 -27   1   24.20    7.70
  -6 -27  -1   11.80    9.60
  -6  27  -1   33.20    8.90
   6  27   1   21.60   23.10
   6  27   1   28.80   11.00
   7 -27   1   52.09   10.00
   7 -27   1   54.19   10.40
  -7 -27  -1   49.99   13.20
   7  27   1   30.10   23.40
  -7  27  -1   60.19   11.00
   7  27   1   59.39   12.80
   8 -27   1   13.20    7.10
  -8 -27  -1   18.70   11.90
   8 -27   1   12.60    8.90
   8  27   1  -13.60   21.20
  -8  27  -1    0.50    8.80
   8  27   1    5.30    9.30
   9 -27   1  207.78   20.50
  -9 -27  -1  195.98   21.80
   9  27   1  250.07   47.90
  -9  27  -1  197.78   20.40
   9  27   1  234.88   21.40
  10 -27   1   -6.30    8.70
 -10 -27  -1    4.90   11.00
 -10  27  -1   -3.20   10.90
  10  27   1   18.70   33.40
  10  27   1   -4.70   11.80
 -11 -27  -1   71.79   17.10
  11 -27   1   77.49   15.50
  11  27   1   37.10   34.90
 -11  27  -1   58.19   16.10
  11  27   1   67.99   15.60
  12 -27   1  -24.10   10.10
 -12 -27  -1    2.00   13.20
 -12  27  -1    6.10   14.90
  12  27   1   13.60   12.10
  13 -27   1   15.70   13.00
 -13 -27  -1   15.10   13.70
  13  27   1   30.00   13.70
 -13  27  -1   25.60   16.00
 -14 -27  -1    1.00   16.20
 -14  27  -1   -7.10   16.20
  14  27   1   17.60   15.40
 -14 -28   1  106.89   22.90
 -14  28   1  122.09   23.70
  14  28  -1   80.59   21.80
 -13 -28   1    8.10   16.20
 -13  28   1   36.40   18.70
  13  28  -1   45.40   15.30
 -12 -28   1    9.50   15.40
 -12  28   1   31.20   17.40
  12  28  -1   47.20   15.60
 -11 -28   1   10.40   13.30
  11 -28  -1    6.20    8.50
  11  28  -1    6.80   10.30
 -11  28   1   13.00   14.30
 -10 -28   1   17.00   13.70
  10 -28  -1   11.50    8.40
  10  28  -1   40.70   25.40
  10  28  -1   -0.80   11.10
 -10  28   1   -6.40   10.10
   9 -28  -1   88.89   13.20
  -9 -28   1   74.49   16.00
   9  28  -1   51.49   27.00
   9  28  -1   85.09   14.70
  -9  28   1   92.69   17.10
  -8 -28   1    3.60   10.20
   8 -28  -1    1.80    7.20
   8 -28  -1   -4.40    5.80
   8  28  -1   10.20   19.20
   8  28  -1   -3.40    8.80
  -8  28   1    6.20    9.30
   7 -28  -1    0.20    6.60
   7 -28  -1    4.20    6.40
  -7 -28   1   11.40    9.90
   7  28  -1  -10.70   16.50
  -7  28   1    3.30    8.30
   7  28  -1   -3.20    8.60
   6 -28  -1   83.99   10.60
   6 -28  -1  101.19   11.80
  -6 -28   1   76.19   14.00
  -6  28   1   90.99   13.10
   6  28  -1   93.49   13.60
   6  28  -1  106.79   24.50
  -5 -28   1  145.49   16.10
   5 -28  -1  157.48   13.30
   5 -28  -1  118.29   34.90
  -5  28   1  126.89   13.60
   5  28  -1  170.48   29.20
   5  28  -1  141.79   15.20
   4 -28  -1    0.60    5.70
   4 -28  -1  -12.30   19.40
  -4 -28   1   15.00    8.70
  -4  28   1    7.60    6.80
   4  28  -1   -8.90   14.80
   3 -28  -1   -1.50   21.00
   3 -28  -1   18.60    6.70
  -3 -28   1    4.50   22.60
  -3 -28   1    3.50    8.50
  -3  28   1   18.80    7.60
   2 -28  -1  390.56   48.00
   2 -28  -1  455.25   28.10
  -2 -28   1  406.56   28.80
  -2 -28   1  371.26   46.70
  -2  28   1  429.26   27.70
  -1 -28   1   33.40    8.90
  -1 -28   1   58.59   23.20
   1 -28  -1   38.10   22.30
   1 -28  -1   36.30    7.80
   0 -28   1  728.63   63.79
   0 -28   1  790.92   46.70
   0 -28  -1  734.13   66.09
   0 -28  -1  774.52   46.90
   1 -28   1   21.20   21.30
  -1 -28  -1   12.60    6.90
   1 -28   1   14.30    7.20
  -1 -28  -1    4.10   24.00
  -2 -28  -1   34.80    9.30
   2 -28   1   28.10   22.10
  -2 -28  -1   35.20   28.20
   2 -28   1   32.50    8.20
   2  28   1   12.60   21.50
   2  28   1   22.60    8.30
  -2  28  -1   41.60    8.50
  -3 -28  -1  205.48   41.40
   3 -28   1  146.29   15.30
  -3 -28  -1  184.98   17.50
   3  28   1  245.48   35.80
   3  28   1  163.78   16.00
  -3  28  -1  169.38   14.50
  -4 -28  -1  140.39   16.80
   4 -28   1  122.49   14.00
   4  28   1  154.28   15.10
  -4  28  -1  152.18   13.90
   4  28   1  168.38   31.50
  -5 -28  -1  288.07   24.50
   5 -28   1  331.47   23.10
   5  28   1  330.47   42.30
  -5  28  -1  305.77   22.70
   5  28   1  320.27   24.20
   6 -28   1   20.00    8.40
   6 -28   1   25.90    8.00
  -6 -28  -1   12.00    9.40
   6  28   1   38.80   24.40
  -6  28  -1   17.90    8.30
   6  28   1    8.10    9.40
  -7 -28  -1   -4.20    9.80
   7 -28   1   -5.80    7.40
   7 -28   1    6.00    7.70
   7  28   1    1.50   22.70
  -7  28  -1    4.20    8.50
   7  28   1    1.80   10.10
   8 -28   1   53.79   12.30
  -8 -28  -1   86.19   16.70
   8 -28   1   65.49   11.40
   8  28   1   61.39   14.00
   8  28   1   70.09   32.00
  -8  28  -1   43.30   12.70
   9 -28   1   70.89   13.40
  -9 -28  -1  131.69   18.00
  -9  28  -1  106.99   17.00
   9  28   1  103.09   16.00
   9  28   1   80.99   35.40
  10 -28   1   -2.40    9.20
 -10 -28  -1   -4.80   11.40
  10  28   1   -1.70   11.40
  10  28   1   57.69   35.90
 -10  28  -1    6.00   11.60
 -11 -28  -1   12.50   13.30
  11 -28   1   44.70   12.70
  11  28   1   57.89   14.60
 -11  28  -1   10.50   14.80
  11  28   1   17.90   34.80
  12 -28   1  102.69   17.00
 -12 -28  -1  109.39   19.40
 -12  28  -1   47.60   19.10
  12  28   1   97.79   17.90
 -13 -28  -1   20.20   16.20
  13  28   1  -11.50   11.80
 -13  28  -1   23.40   18.80
 -14 -28  -1   23.40   18.70
 -14  28  -1    1.90   16.20
  14  28   1   12.90   15.70
 -14 -29   1   80.39   19.90
  14  29  -1   79.19   18.30
 -14  29   1   36.60   22.30
 -13 -29   1   35.50   18.30
 -13  29   1   20.90   17.20
  13  29  -1   26.30   14.40
 -12 -29   1   15.20   14.10
 -12  29   1   40.80   16.20
  12  29  -1   15.00   12.00
  11 -29  -1   -5.60    8.10
 -11 -29   1   -6.80   12.20
  11  29  -1    4.20   11.00
 -11  29   1   10.00   13.10
  10 -29  -1    0.50    7.80
 -10 -29   1  -12.70   12.70
 -10  29   1   -3.00   12.20
  10  29  -1    3.00   25.10
  10  29  -1   -9.10    9.30
  -9 -29   1   48.60   14.00
   9 -29  -1   33.40    9.70
  -9  29   1   23.40   12.00
   9  29  -1   58.39   28.00
   9  29  -1   35.90   12.20
   8 -29  -1   52.29    9.70
  -8 -29   1   61.99   14.20
   8 -29  -1   66.19   11.30
  -8  29   1   43.20   12.10
   8  29  -1   44.70   13.00
   8  29  -1    7.30   20.50
  -7 -29   1  148.29   18.20
   7 -29  -1  151.18   15.30
   7 -29  -1  147.19   14.10
  -7  29   1  135.39   16.30
   7  29  -1  238.18   36.00
   7  29  -1  133.19   16.50
  -6 -29   1   28.90   11.20
   6 -29  -1   24.50    7.60
   6 -29  -1   38.60    8.60
   6 -29  -1   -3.80   27.80
   6  29  -1    2.20   16.50
  -6  29   1   42.30    9.90
   6  29  -1   30.30   10.00
   5 -29  -1   12.30    6.50
   5 -29  -1    5.40   23.70
  -5 -29   1   31.80   10.90
   5  29  -1   37.10    9.60
  -5  29   1   19.90    8.70
   5  29  -1   24.10   17.20
   4 -29  -1   19.40   23.00
  -4 -29   1   26.30    9.70
   4 -29  -1   11.20    6.40
  -4  29   1    4.60    7.30
   4  29  -1   -6.50   15.90
   3 -29  -1  502.55   31.40
   3 -29  -1  472.75   54.39
  -3 -29   1  514.85   55.49
  -3 -29   1  496.85   33.30
  -3  29   1  466.85   31.00
  -2 -29   1  509.15   35.20
   2 -29  -1  559.24   55.69
   2 -29  -1  576.04   33.80
  -2 -29   1  491.15   54.19
  -2  29   1  514.65   33.40
   1 -29  -1  118.49   30.60
  -1 -29   1   57.09   24.60
  -1 -29   1   56.49   10.60
   1 -29  -1   53.89    9.80
   0 -29   1   83.59   11.80
   0 -29  -1   61.09   10.50
   0 -29   1   60.79   25.30
   0 -29  -1   44.90   26.20
   1 -29   1  934.81   71.79
   1 -29   1  817.02   49.60
  -1 -29  -1  631.54   68.09
  -1 -29  -1  850.01   49.60
  -2 -29  -1  292.27   46.60
  -2 -29  -1  225.18   19.50
   2 -29   1  206.98   17.90
   2 -29   1  234.58   37.20
   2  29   1  197.38   36.20
  -2  29  -1  206.58   16.80
   2  29   1  189.48   17.20
  -3 -29  -1  261.57   21.80
   3 -29   1  158.38   38.30
  -3 -29  -1  214.88   43.40
   3 -29   1  240.68   19.40
   3  29   1  240.48   19.70
   3  29   1  245.98   37.00
  -3  29  -1  247.08   19.10
   4 -29   1  192.98   16.60
  -4 -29  -1  200.68   20.00
   4  29   1  186.98   18.00
   4  29   1  235.58   36.70
  -4  29  -1  205.38   16.80
   5 -29   1  126.79   13.60
  -5 -29  -1  100.69   15.20
   5  29   1  116.19   30.20
   5  29   1  126.29   15.00
  -5  29  -1  143.69   14.50
  -6 -29  -1   10.50    9.70
   6 -29   1   -6.70    7.00
   6 -29   1   -3.20    6.60
   6  29   1   -1.80    8.60
  -6  29  -1    0.90    7.60
   6  29   1  -13.50   20.30
   7 -29   1   99.69   13.40
  -7 -29  -1   69.89   14.90
   7 -29   1   83.79   13.40
  -7  29  -1   82.09   14.30
   7  29   1   92.49   32.60
   7  29   1   97.79   16.30
  -8 -29  -1   45.70   13.40
   8 -29   1   32.60    9.90
   8 -29   1    6.80    8.40
   8  29   1   11.70   26.80
   8  29   1   34.10   12.10
  -8  29  -1   34.90   11.60
   9 -29   1  494.85   37.10
  -9 -29  -1  558.14   38.90
  -9  29  -1  546.65   37.70
   9  29   1  414.86   65.39
   9  29   1  548.45   37.80
 -10 -29  -1   82.99   16.90
  10 -29   1   70.39   13.60
  10  29   1   33.90   36.20
 -10  29  -1   69.09   16.50
  10  29   1   54.39   14.00
 -11 -29  -1  137.49   20.40
  11 -29   1   97.19   15.80
  11  29   1  106.89   56.79
  11  29   1   89.69   17.80
 -11  29  -1   81.39   17.60
 -12 -29  -1  116.79   20.30
  12 -29   1  119.49   18.60
 -12  29  -1  103.09   21.00
  12  29   1  169.28   20.10
 -13 -29  -1   45.50   18.90
  13  29   1   67.39   18.60
 -13  29  -1   31.40   17.30
 -14 -29  -1   -8.60   16.80
  14  29   1   15.40   16.60
 -14  29  -1   57.59   22.10
 -14 -30   1   42.80   17.10
  14  30  -1    6.70   12.60
 -14  30   1    5.20   17.70
 -13 -30   1    0.30   15.00
  13  30  -1    3.70   14.30
 -13  30   1    9.00   16.20
 -12 -30   1   46.50   16.70
 -12  30   1   40.90   17.00
  12  30  -1   69.99   15.70
 -11 -30   1   52.59   16.20
  11 -30  -1   62.09   12.40
 -11  30   1   42.30   15.80
  11  30  -1   53.39   13.90
  10 -30  -1   20.50    9.90
 -10 -30   1   30.10   14.20
  10  30  -1   32.30   26.90
 -10  30   1   26.20   13.20
  10  30  -1   29.90   12.20
   9 -30  -1    3.50    8.00
  -9 -30   1    9.50   12.00
  -9  30   1   11.70   11.30
   9  30  -1   -8.30   10.40
   9  30  -1  -10.40   19.50
  -8 -30   1  194.78   20.10
   8 -30  -1  136.99   16.40
   8 -30  -1  170.98   15.50
   8  30  -1  143.89   19.80
   8  30  -1  203.98   37.00
  -8  30   1  171.78   17.90
   7 -30  -1   16.60    7.20
   7 -30  -1   18.40    8.20
  -7 -30   1   31.60   11.80
   7  30  -1   12.20   18.50
   7  30  -1   29.30   11.00
  -7  30   1   30.10   10.10
   6 -30  -1   89.29   33.80
  -6 -30   1   51.89   12.70
   6 -30  -1   29.20    8.20
   6  30  -1   42.20   20.80
   6  30  -1   16.30   10.50
  -6  30   1   37.90   10.20
  -5 -30   1  289.07   24.10
   5 -30  -1  318.37   47.50
   5 -30  -1  329.77   21.80
   5  30  -1  279.97   23.40
  -5  30   1  279.67   21.90
   5  30  -1  327.07   38.10
  -4 -30   1   -3.50    7.60
   4 -30  -1  -19.30   20.10
   4 -30  -1    6.70    6.50
   4  30  -1    8.30   16.60
  -4  30   1    6.30    7.00
  -3 -30   1  175.38   16.60
  -3 -30   1  129.89   34.00
   3 -30  -1  138.09   34.70
   3 -30  -1  180.98   14.80
  -3  30   1  129.99   13.70
  -2 -30   1  168.08   16.20
   2 -30  -1  151.68   34.60
   2 -30  -1  155.58   14.50
  -2 -30   1  115.89   32.30
  -2  30   1  157.28   14.70
   1 -30  -1   87.39   30.30
  -1 -30   1   66.19   27.00
  -1 -30   1   86.59   11.90
   1 -30  -1   65.09   10.50
   0 -30   1  101.49   28.50
   0 -30  -1   81.29   11.30
   0 -30   1   82.89   11.50
   0 -30  -1  102.69   31.90
  -1 -30  -1  368.46   26.10
  -1 -30  -1  408.46   49.70
   1 -30   1  359.46   25.50
   1 -30   1  335.77   45.70
  -2 -30  -1  572.24   60.69
   2 -30   1  471.55   53.39
   2 -30   1  482.35   32.30
  -2 -30  -1  492.45   33.10
   2  30   1  513.75   32.40
  -2  30  -1  465.25   31.60
   2  30   1  484.75   49.70
  -3 -30  -1  187.28   17.20
   3 -30   1  167.88   16.40
  -3 -30  -1  183.08   40.00
   3 -30   1  210.88   39.10
   3  30   1  221.68   35.70
  -3  30  -1  147.39   15.40
   3  30   1  181.88   16.60
  -4 -30  -1   -7.70    7.80
   4 -30   1   22.40    8.20
   4  30   1   10.20    8.50
  -4  30  -1    5.70    7.90
   4  30   1   17.20   22.40
  -5 -30  -1  299.37   24.30
   5 -30   1  295.27   22.40
   5  30   1  308.17   41.60
   5  30   1  269.87   23.20
  -5  30  -1  308.57   22.60
   6 -30   1   35.60    9.60
   6 -30   1   17.30    8.20
  -6 -30  -1   13.60   10.60
  -6  30  -1   32.70    9.90
   6  30   1   26.60   10.30
   6  30   1    5.80   22.20
  -7 -30  -1    1.20   10.90
   7 -30   1    4.40    8.60
   7 -30   1   16.60    8.30
   7  30   1  -22.40   20.20
   7  30   1   11.40   11.00
  -7  30  -1   16.50    9.40
   8 -30   1  230.28   21.80
   8 -30   1  265.67   21.30
  -8 -30  -1  203.88   22.80
   8  30   1  206.08   23.80
  -8  30  -1  257.07   22.20
   8  30   1  241.88   43.30
  -9 -30  -1  103.89   17.50
   9 -30   1   80.79   14.60
   9  30   1   62.49   14.60
  -9  30  -1  121.09   16.10
   9  30   1   43.70   31.30
 -10 -30  -1   70.29   16.50
  10 -30   1   51.29   13.10
  10  30   1   62.59   15.00
 -10  30  -1   63.29   15.50
  10  30   1   65.99   36.00
 -11 -30  -1   15.10   13.50
  11 -30   1   15.10   11.50
  11  30   1   14.80   12.30
 -11  30  -1    4.60   12.90
  11  30   1   25.60   37.10
 -12 -30  -1   22.90   15.50
  12 -30   1   29.80   12.60
 -12  30  -1   20.50   18.40
  12  30   1    0.20   12.00
 -13 -30  -1   11.10   17.90
 -13  30  -1    3.00   15.20
  13  30   1    5.20   15.00
 -14 -30  -1   78.09   24.00
 -14  30  -1   52.59   20.40
  14  30   1   16.40   16.70
 -14 -31   1   36.40   18.50
 -14  31   1   35.20   19.20
  14  31  -1   24.70   16.80
 -13 -31   1   37.90   16.30
  13  31  -1   36.80   14.10
 -13  31   1   64.19   21.90
 -12 -31   1   22.40   15.00
 -12  31   1   18.20   17.10
  12  31  -1   16.80   12.70
  11 -31  -1   95.39   15.00
 -11 -31   1   65.29   17.30
 -11  31   1  103.89   21.50
  11  31  -1   93.59   18.20
  10 -31  -1   29.60   10.50
 -10 -31   1    7.60   12.80
  10  31  -1   11.60   11.70
 -10  31   1   11.90   12.10
  -9 -31   1   -0.10   12.40
   9 -31  -1   -5.00    7.70
  -9  31   1    9.00   12.60
   9  31  -1   24.40   25.30
   9  31  -1    4.50   11.70
   8 -31  -1    5.80    6.70
  -8 -31   1   12.70   13.00
   8 -31  -1    4.70    7.70
   8  31  -1   26.20   20.70
  -8  31   1   -0.30   10.50
   8  31  -1  -16.30    9.60
   7 -31  -1   59.89   32.90
   7 -31  -1   20.00    7.70
   7 -31  -1   28.40    9.00
  -7 -31   1   26.90   12.20
   7  31  -1   15.10    9.90
   7  31  -1   17.70   19.40
  -7  31   1   36.20   11.40
   6 -31  -1   21.50    7.70
   6 -31  -1   66.19   31.20
  -6 -31   1   25.50   10.80
   6  31  -1   20.40   11.00
  -6  31   1   12.80    9.60
   6  31  -1   45.60   20.90
   5 -31  -1   12.00    7.10
  -5 -31   1   30.30   10.60
   5 -31  -1   35.00   28.40
  -5  31   1   25.20    9.50
   5  31  -1   14.20   18.10
   4 -31  -1  723.03   66.99
  -4 -31   1  573.44   40.30
   4 -31  -1  622.44   38.40
  -4  31   1  617.54   38.60
  -3 -31   1  320.87   25.40
  -3 -31   1  350.96   49.50
   3 -31  -1  343.27   23.50
   3 -31  -1  338.97   47.70
  -3  31   1  336.97   23.50
   2 -31  -1  753.32   70.09
   2 -31  -1  722.73   44.30
  -2 -31   1  718.33   45.30
  -2 -31   1  657.53   65.79
  -2  31   1  735.43   44.10
  -1 -31   1  117.39   13.00
   1 -31  -1   78.19   28.80
  -1 -31   1   45.10   24.70
   1 -31  -1   72.79   10.70
   0 -31  -1    9.60    7.30
   0 -31  -1   26.20   23.90
   0 -31   1   19.50   21.90
   0 -31   1   13.40    7.90
   1 -31   1  207.08   17.50
   1 -31   1  215.48   38.60
  -1 -31  -1  201.68   42.40
  -1 -31  -1  201.78   17.70
   2 -31   1   -3.60   22.30
  -2 -31  -1   20.50    9.40
   2 -31   1   24.10    8.60
  -2 -31  -1   -4.10   25.90
   2  31   1  -14.80   18.80
  -2  31  -1   36.70    8.70
   3 -31   1  261.87   19.50
  -3 -31  -1  217.88   20.20
   3 -31   1  322.67   43.80
  -3 -31  -1  266.77   47.60
   3  31   1  222.48   37.70
   3  31   1  207.98   19.50
  -3  31  -1  236.98   18.70
  -4 -31  -1   80.39   13.70
   4 -31   1   80.19   12.30
   4  31   1   80.99   13.60
   4  31   1   80.89   26.40
  -4  31  -1   78.59   11.40
  -5 -31  -1   97.49   14.90
   5 -31   1   72.29   11.90
  -5  31  -1   69.79   12.20
   5  31   1  112.19   14.30
   5  31   1   46.50   25.40
   6 -31   1  381.66   27.30
  -6 -31  -1  388.06   30.40
   6 -31   1  358.96   27.00
  -6  31  -1  344.77   27.20
   6  31   1  360.76   28.20
   6  31   1  400.36   48.20
  -7 -31  -1   18.10   11.70
   7 -31   1    0.00    7.60
   7 -31   1    3.00    8.20
  -7  31  -1   -9.50    8.30
   7  31   1   35.50   26.20
   7  31   1    9.60   10.30
   8 -31   1   23.50    9.30
  -8 -31  -1   36.10   12.80
   8 -31   1    9.90   10.00
   8  31   1   30.70   26.60
   8  31   1    3.30   10.40
  -8  31  -1   31.60   12.50
  -9 -31  -1   13.20   12.50
   9 -31   1   15.00    9.20
   9 -31   1   25.00   11.10
  -9  31  -1   45.70   14.90
   9  31   1   31.10   12.80
   9  31   1    8.00   31.00
 -10 -31  -1  100.09   19.20
  10 -31   1  100.89   16.30
 -10  31  -1  107.49   18.00
  10  31   1   88.89   16.90
  10  31   1  129.29   40.80
 -11 -31  -1   40.80   15.70
  11 -31   1   23.90   12.30
 -11  31  -1   57.69   18.50
  11  31   1   40.90   13.80
 -12 -31  -1   69.09   18.50
  12 -31   1   55.79   15.10
  12  31   1   58.79   16.50
 -12  31  -1   50.69   17.70
 -13 -31  -1   10.90   19.00
  13  31   1   -4.40   14.90
 -13  31  -1    7.20   18.60
 -14 -31  -1   22.50   21.20
 -14  31  -1   56.39   24.90
  14  31   1   42.60   18.90
 -14 -32   1    5.00   18.00
  14  32  -1   43.00   17.70
 -14  32   1   18.80   21.60
 -13 -32   1    8.20   14.80
  13  32  -1   25.20   13.90
 -13  32   1   15.00   16.60
 -12 -32   1   59.89   18.90
 -12  32   1   50.79   18.10
  12  32  -1   48.00   18.20
  11 -32  -1   -5.60    9.30
 -11 -32   1    4.30   15.00
  11  32  -1   -0.30   13.30
 -11  32   1   30.10   14.60
  10 -32  -1    2.80    8.40
 -10 -32   1   -6.60   11.90
  10  32  -1   23.60   12.30
 -10  32   1    2.40   13.40
  -9 -32   1  -10.70   12.20
   9 -32  -1   -5.10    7.80
   9 -32  -1   -7.80    7.20
  -9  32   1   15.80   12.00
   9  32  -1    4.70   20.80
   9  32  -1   -4.10   11.20
   8 -32  -1   -5.70    7.50
  -8 -32   1    9.40   13.10
   8 -32  -1    3.40   27.20
   8 -32  -1   -8.00    6.20
   8  32  -1    9.10   19.30
  -8  32   1   -4.90   10.10
   8  32  -1   -3.70   11.00
   7 -32  -1    1.20   28.20
  -7 -32   1   -4.90   10.00
   7 -32  -1   -5.00    7.00
   7 -32  -1   14.80    7.50
  -7  32   1    7.40    9.30
   7  32  -1   -8.60   19.00
   7  32  -1   12.60   10.30
   6 -32  -1    4.10   26.60
  -6 -32   1   -5.60   10.10
   6 -32  -1   -7.40    5.90
   6  32  -1    8.60   18.50
   6  32  -1   10.20    9.50
  -6  32   1   11.50    8.80
   5 -32  -1  123.29   14.00
  -5 -32   1  158.18   17.70
   5 -32  -1  179.98   42.00
  -5  32   1  155.28   15.20
   5  32  -1  201.58   32.20
   4 -32  -1  107.19   13.00
   4 -32  -1   86.29   33.40
  -4 -32   1  125.19   16.60
  -4  32   1  104.49   13.40
   3 -32  -1  119.99   32.90
   3 -32  -1   96.69   11.90
  -3 -32   1   37.50   29.10
  -3 -32   1   89.89   14.10
  -3  32   1   90.69   11.50
   2 -32  -1  287.27   21.50
   2 -32  -1  337.37   45.80
  -2 -32   1  281.67   23.60
  -2 -32   1  238.68   44.50
  -2  32   1  287.57   20.90
  -1 -32   1  638.54   59.79
   1 -32  -1  710.53   65.99
   1 -32  -1  552.04   36.90
  -1 -32   1  560.84   37.40
   0 -32   1   26.80   23.20
   0 -32   1   44.40    9.70
   0 -32  -1   -0.40   23.00
   0 -32  -1   44.10   10.20
   1 -32   1   70.29   28.10
  -1 -32  -1   26.80    9.40
  -1 -32  -1   37.10   29.40
   1 -32   1   25.00    8.90
  -2 -32  -1  227.88   20.10
   2 -32   1  232.68   42.10
   2 -32   1  189.88   18.60
  -2 -32  -1  299.27   50.29
  -2  32  -1  217.88   18.30
   2  32   1  203.68   39.60
  -3 -32  -1   30.90   10.40
   3 -32   1   54.39    9.90
   3 -32   1   75.19   28.70
  -3 -32  -1   26.20   30.40
   3  32   1   13.90   20.90
  -3  32  -1   52.99   10.00
   3  32   1   43.60   10.20
   4 -32   1  -18.50   25.30
   4 -32   1   13.10    7.50
  -4 -32  -1   18.80    9.90
   4  32   1    9.00    9.80
  -4  32  -1    8.10    7.90
   4  32   1  -18.40   18.30
   5 -32   1  432.06   29.80
  -5 -32  -1  402.26   31.10
   5  32   1  411.06   30.90
   5  32   1  480.65   54.39
  -5  32  -1  438.16   29.50
  -6 -32  -1   27.20   12.80
   6 -32   1   15.50    8.90
   6 -32   1   17.90    9.30
  -6  32  -1   31.20    9.80
   6  32   1   40.70   11.90
   6  32   1   35.00   25.40
   7 -32   1    3.50    8.30
   7 -32   1    9.70    9.40
  -7 -32  -1   11.60   11.40
  -7  32  -1   -2.30    9.40
   7  32   1   -7.60   22.90
   7  32   1   -2.30   10.70
   8 -32   1   95.49   14.40
  -8 -32  -1   81.89   17.40
   8 -32   1  104.69   16.80
   8  32   1  131.29   40.30
  -8  32  -1  118.39   15.70
   8  32   1   91.09   16.40
  -9 -32  -1   66.89   16.40
   9 -32   1   58.99   13.30
   9 -32   1   47.90   11.50
  -9  32  -1   57.79   14.30
   9  32   1   43.10   13.60
   9  32   1  104.59   35.00
  10 -32   1   26.30   11.90
 -10 -32  -1   24.80   14.20
  10  32   1   25.30   13.00
  10  32   1  -31.90   31.30
 -10  32  -1   14.40   14.30
  11 -32   1  141.49   20.00
 -11 -32  -1  154.58   23.40
 -11  32  -1  168.48   22.00
  11  32   1  149.79   20.40
  12 -32   1   81.39   16.90
 -12 -32  -1  110.99   22.50
  12  32   1  128.39   19.90
 -12  32  -1  107.89   21.00
 -13 -32  -1   -0.60   18.30
 -13  32  -1   -0.50   15.70
  13  32   1   20.60   16.00
  14  32   1   15.70   14.60
 -13 -33   1   19.90   17.20
  13  33  -1  -12.50   13.40
 -13  33   1   12.70   20.00
 -12 -33   1   38.60   19.50
  12  33  -1   34.40   17.30
 -12  33   1   75.49   21.10
 -11 -33   1  107.29   22.30
 -11  33   1  121.09   22.70
  11  33  -1  114.59   21.40
  10 -33  -1    1.10    8.90
 -10 -33   1    0.50   12.30
  10  33  -1  -10.80   11.20
 -10  33   1   -1.80   12.30
   9 -33  -1  140.69   15.30
  -9 -33   1  130.99   21.90
   9 -33  -1   98.29   15.80
   9  33  -1  133.29   32.40
  -9  33   1  132.19   20.30
   9  33  -1  124.19   20.00
   8 -33  -1   48.20   10.60
   8 -33  -1   35.10   34.70
  -8 -33   1   45.40   15.20
   8 -33  -1   32.60    8.80
  -8  33   1   -4.90   11.00
   8  33  -1   -8.10   19.30
   8  33  -1   25.50   11.60
   7 -33  -1   85.29   12.60
   7 -33  -1   44.00   33.50
   7 -33  -1   75.09   11.30
  -7 -33   1   45.80   13.70
   7  33  -1   58.49   24.00
   7  33  -1   52.69   13.70
  -7  33   1  101.29   13.60
  -6 -33   1    5.20   11.70
   6 -33  -1    5.10   29.80
   6 -33  -1    2.00    7.00
  -6  33   1   17.10    9.30
   6  33  -1   20.10   20.50
   6  33  -1   19.60   10.20
   5 -33  -1  351.56   51.69
   5 -33  -1  246.28   20.60
  -5 -33   1  290.07   25.30
   5  33  -1  302.27   39.20
  -5  33   1  279.17   22.20
  -4 -33   1   60.69   28.40
   4 -33  -1   76.39   11.60
   4 -33  -1   27.20   27.90
  -4 -33   1   62.09   13.00
  -4  33   1   62.89   11.60
   3 -33  -1   54.09   32.60
  -3 -33   1   99.89   34.00
   3 -33  -1   80.49   11.70
  -3 -33   1   98.89   14.90
  -3  33   1   71.99   10.90
  -2 -33   1   98.49   32.80
   2 -33  -1  117.39   34.00
   2 -33  -1  114.89   13.70
  -2 -33   1  137.59   14.90
  -2  33   1  104.99   12.60
   1 -33  -1  122.09   13.20
   1 -33  -1  142.89   36.10
  -1 -33   1   79.29   30.60
  -1 -33   1  130.39   14.60
   0 -33  -1   26.10   24.90
   0 -33   1   -7.00    6.80
   0 -33   1   29.60   22.90
   0 -33  -1   -5.20    7.70
   1 -33   1   87.39   13.30
  -1 -33  -1   94.19   33.40
   1 -33   1   76.99   28.60
  -1 -33  -1  107.79   14.90
   2 -33   1   20.10   25.80
   2 -33   1    6.70    8.50
  -2 -33  -1    7.70   28.80
  -2 -33  -1    6.60    8.00
  -2  33  -1   14.00    8.80
  -3 -33  -1  483.75   60.19
  -3 -33  -1  400.66   29.70
   3 -33   1  403.96   51.59
   3 -33   1  385.86   28.50
   3  33   1  374.26   48.50
   3  33   1  430.86   29.50
  -3  33  -1  417.46   28.10
   4 -33   1  -17.20   23.30
   4 -33   1    4.70    8.00
  -4 -33  -1   -1.40    9.20
   4  33   1    9.60    9.80
  -4  33  -1   -0.70    7.90
   4  33   1  -12.70   19.00
   5 -33   1    4.40    7.50
  -5 -33  -1   26.70   12.40
  -5  33  -1   11.30    8.70
   5  33   1   14.30   10.00
   5  33   1   -6.90   20.00
   6 -33   1    5.90    8.90
  -6 -33  -1    7.40   11.70
   6 -33   1   11.60    8.70
  -6  33  -1    2.90    8.90
   6  33   1    8.70   22.10
   6  33   1   32.90   11.30
  -7 -33  -1   62.69   15.30
   7 -33   1   44.00   11.10
   7 -33   1   38.70   11.30
  -7  33  -1   26.50   10.90
   7  33   1   64.69   30.60
   7  33   1   31.50   12.10
   8 -33   1  111.39   17.00
   8 -33   1  116.49   14.80
  -8 -33  -1  107.59   18.60
  -8  33  -1  107.39   17.20
   8  33   1  129.09   17.90
   8  33   1   93.79   34.50
   9 -33   1   62.39   13.80
  -9 -33  -1   63.09   16.90
   9 -33   1   65.99   12.40
   9  33   1   80.79   16.20
   9  33   1   88.09   38.90
  -9  33  -1   81.39   16.60
 -10 -33  -1   14.70   14.10
  10 -33   1    3.10   10.60
 -10  33  -1   15.00   13.70
  10  33   1   -4.80   10.80
  10  33   1   -7.00   30.50
 -11 -33  -1  144.39   22.90
  11 -33   1  173.08   21.50
  11  33   1  137.09   22.70
 -11  33  -1  121.89   23.10
 -12 -33  -1   42.50   17.10
  12 -33   1   36.40   13.90
 -12  33  -1    2.80   16.50
  12  33   1   27.00   14.80
 -13 -33  -1   38.70   21.90
  13  33   1   80.99   20.90
 -13  33  -1   25.00   20.60
 -13 -34   1   13.10   18.60
 -13  34   1  -14.20   14.90
  13  34  -1  -23.30   13.90
 -12 -34   1   27.40   18.80
  12  34  -1   15.90   14.40
 -12  34   1   -1.30   15.60
 -11 -34   1   10.20   15.70
 -11  34   1   33.20   16.10
  11  34  -1   16.60   14.90
  10 -34  -1   -2.50    9.80
 -10 -34   1   46.30   18.20
  10  34  -1   23.40   14.00
 -10  34   1   19.70   15.00
   9 -34  -1   15.00    9.70
  -9 -34   1   21.20   13.30
   9 -34  -1   20.10    8.70
  -9  34   1   27.70   12.90
   9  34  -1   -6.30   22.20
   9  34  -1    8.20   10.80
   8 -34  -1   20.80    9.40
  -8 -34   1   15.10   12.80
   8 -34  -1   34.50    9.20
   8  34  -1   26.30   11.90
   8  34  -1   43.90   23.60
  -8  34   1   29.90   12.00
   7 -34  -1    7.50   29.20
   7 -34  -1   17.80    9.30
  -7 -34   1    2.70   11.80
   7 -34  -1   36.10    9.10
   7  34  -1   15.50   11.70
  -7  34   1   21.80   10.70
   7  34  -1   33.00   22.00
  -6 -34   1   75.69   14.60
   6 -34  -1   51.19   10.30
   6 -34  -1   96.49   35.40
  -6  34   1   85.09   13.60
   6  34  -1   79.19   26.10
   5 -34  -1  337.67   26.50
  -5 -34   1  405.06   30.70
   5 -34  -1  349.07   60.59
  -5  34   1  400.36   27.80
  -4 -34   1  172.08   18.50
  -4 -34   1  144.09   38.60
   4 -34  -1  159.48   40.70
   4 -34  -1  172.48   16.30
  -4  34   1  178.88   16.40
   3 -34  -1   19.40    8.20
  -3 -34   1  -11.00   25.60
   3 -34  -1   28.30   30.60
  -3 -34   1    4.70    9.00
  -3  34   1   25.90    8.90
  -2 -34   1  -21.40   22.70
  -2 -34   1   20.40    9.20
   2 -34  -1  -25.10   21.00
   2 -34  -1    4.30    7.40
  -2  34   1   10.00    7.80
  -1 -34   1  358.36   26.30
   1 -34  -1  335.67   48.40
   1 -34  -1  341.17   25.00
  -1 -34   1  265.57   46.50
   0 -34   1   50.69   11.70
   0 -34  -1   53.59   10.70
   0 -34  -1   52.79   30.80
   0 -34   1   20.60   26.80
  -1 -34  -1   16.60    9.50
   1 -34   1    2.80    7.60
  -1 -34  -1    8.40   28.30
   1 -34   1  -26.40   22.60
  -2 -34  -1  296.47   52.59
   2 -34   1  207.68   20.30
  -2 -34  -1  265.17   21.00
   2 -34   1  276.37   48.00
  -2  34  -1  228.98   19.20
   3 -34   1   52.69   10.70
  -3 -34  -1   45.20   32.30
  -3 -34  -1   43.50   11.60
   3 -34   1   42.30   26.90
   3  34   1   48.90   11.00
  -3  34  -1   78.19   11.40
   3  34   1   66.89   26.30
   4 -34   1    1.40    8.20
  -4 -34  -1   30.00   10.30
   4 -34   1   -5.00   22.90
   4  34   1   -0.60    9.80
  -4  34  -1   -1.80    8.70
   4  34   1    7.90   22.90
  -5 -34  -1   70.89   16.00
   5 -34   1   68.49   33.10
   5 -34   1   71.59   12.40
  -5  34  -1   55.89   11.80
   5  34   1   40.50   12.20
   5  34   1   69.59   27.10
   6 -34   1    3.60    8.90
  -6 -34  -1    3.20   11.80
   6 -34   1   15.90    8.90
   6  34   1    6.40   24.80
  -6  34  -1   11.60   10.10
   6  34   1   -8.40    9.10
   7 -34   1   -4.60    8.90
   7 -34   1  -17.60    7.60
  -7 -34  -1    8.00   11.90
  -7  34  -1    1.60    9.60
   7  34   1   -2.10   10.10
   7  34   1  -18.30   18.90
  -8 -34  -1   95.29   18.30
   8 -34   1  125.19   16.40
   8 -34   1   89.29   14.80
  -8  34  -1  116.39   16.30
   8  34   1  108.99   36.40
   8  34   1   89.19   17.20
   9 -34   1    3.60    8.90
  -9 -34  -1  -14.20   12.20
   9 -34   1   -2.20    9.50
  -9  34  -1   24.50   12.90
   9  34   1    7.70   11.90
   9  34   1  -36.80   24.70
 -10 -34  -1   49.10   16.70
  10 -34   1   29.20   12.40
  10  34   1   18.20   43.40
  10  34   1   20.30   14.10
 -10  34  -1   50.19   16.90
  11 -34   1   39.10   13.80
 -11 -34  -1   60.69   18.00
  11  34   1   31.00   16.30
 -11  34  -1   61.49   17.50
 -12 -34  -1   29.10   17.20
 -12  34  -1   36.50   17.40
  12  34   1   32.80   15.60
 -13 -34  -1   -0.10   18.50
  13  34   1   -3.80   15.20
 -13  34  -1  -10.60   15.60
 -13 -35   1    3.00   18.60
 -13  35   1   25.00   17.60
  13  35  -1   -3.70   15.90
 -12 -35   1   19.70   15.70
  12  35  -1   22.80   13.80
 -12  35   1   -4.50   16.80
 -11 -35   1   18.90   15.00
  11  35  -1   11.50   13.10
 -11  35   1   11.10   15.10
  10 -35  -1   34.90   11.70
 -10 -35   1   72.59   19.90
  10  35  -1   54.49   16.60
 -10  35   1   73.39   17.20
   9 -35  -1  114.99   15.90
  -9 -35   1  108.09   19.70
   9 -35  -1  139.39   15.90
   9  35  -1  117.89   18.20
  -9  35   1   80.99   17.30
   8 -35  -1   21.30    9.80
  -8 -35   1   11.30   12.30
   8 -35  -1    3.80    7.90
   8  35  -1    8.90   11.40
   8  35  -1   26.00   23.10
  -8  35   1    4.50   12.50
   7 -35  -1   -4.10    7.00
   7 -35  -1   22.20   30.30
   7 -35  -1   -3.10    8.00
  -7 -35   1   -4.40   12.30
   7  35  -1    4.80   10.30
   7  35  -1   -6.60   19.90
  -7  35   1   -7.70   10.10
   6 -35  -1  265.47   21.60
   6 -35  -1  357.36   56.79
  -6 -35   1  247.58   24.50
   6  35  -1  294.87   40.00
  -6  35   1  266.97   22.00
   5 -35  -1    7.90    7.60
   5 -35  -1  -20.90   29.80
  -5 -35   1   22.10   10.50
  -5  35   1   14.20    9.40
  -4 -35   1   77.49   14.80
   4 -35  -1   98.29   38.80
   4 -35  -1  105.19   13.40
  -4 -35   1  100.99   34.70
  -4  35   1  116.79   13.50
  -3 -35   1   44.10   11.70
  -3 -35   1   -5.90   25.30
   3 -35  -1   19.20   28.70
   3 -35  -1   52.39   10.50
  -3  35   1   27.20    9.50
  -2 -35   1  193.08   41.40
  -2 -35   1  123.79   17.30
   2 -35  -1  125.89   39.30
   2 -35  -1  160.28   14.60
  -2  35   1  115.09   13.60
  -1 -35   1   54.99   11.80
   1 -35  -1   36.90    9.90
  -1 -35   1   36.20   27.20
   1 -35  -1   40.50   30.70
   0 -35  -1   62.39   11.70
   0 -35   1   77.79   31.70
   0 -35  -1   99.39   33.50
   0 -35   1   43.80   11.20
  -1 -35  -1   11.80   29.80
  -1 -35  -1   -7.20    7.40
   1 -35   1   19.00   25.70
   1 -35   1    2.60    8.00
  -2 -35  -1   25.80   29.20
   2 -35   1    6.90    8.50
  -2 -35  -1    4.20    8.20
   2 -35   1   31.30   28.60
  -2  35  -1   12.70    8.70
   3 -35   1    2.20    7.50
  -3 -35  -1   13.60    9.20
   3 -35   1   14.90   26.20
  -3 -35  -1    9.80   29.30
  -3  35  -1    1.80    8.20
   3  35   1   -5.20   19.80
   4 -35   1  226.98   44.30
  -4 -35  -1  196.18   19.70
   4 -35   1  168.78   17.90
   4  35   1  291.67   46.40
  -4  35  -1  175.08   18.30
   4  35   1  142.69   18.80
   5 -35   1   10.70    8.70
  -5 -35  -1   27.20   12.90
   5 -35   1  -15.10   26.70
  -5  35  -1   51.39   12.00
   5  35   1   49.00   27.80
   5  35   1    4.10    9.70
   6 -35   1  131.99   16.70
   6 -35   1  122.69   16.90
  -6 -35  -1  170.08   21.90
   6  35   1  141.69   18.20
   6  35   1  182.78   39.10
  -6  35  -1  182.28   17.30
   7 -35   1   23.80   10.30
  -7 -35  -1   18.20   12.30
   7 -35   1   34.50   11.50
   7  35   1   26.10   12.10
  -7  35  -1    7.30   11.40
   7  35   1   32.60   25.60
   8 -35   1    4.50    8.20
  -8 -35  -1   -3.30   12.10
   8 -35   1   -2.80   10.20
  -8  35  -1   -0.90   11.10
   8  35   1  -16.40   26.10
   8  35   1   14.00   12.00
  -9 -35  -1  -11.90   11.90
   9 -35   1   -5.80    9.50
   9 -35   1  -22.70    8.60
  -9  35  -1   -1.00   13.00
   9  35   1   -4.40   29.30
   9  35   1    0.70   11.80
  10 -35   1   35.00   12.70
 -10 -35  -1   23.70   15.80
  10  35   1   39.00   16.40
 -10  35  -1   37.00   15.60
 -11 -35  -1    9.70   17.60
  11 -35   1   11.10   12.50
  11  35   1    8.60   14.70
 -11  35  -1  -12.50   15.00
 -12 -35  -1   47.20   18.30
  12  35   1   82.19   19.30
 -12  35  -1   61.49   21.10
 -13 -35  -1  -19.50   14.30
 -13  35  -1   11.50   19.30
  13  35   1  -23.60   11.70
 -13 -36   1   23.30   17.20
 -13  36   1    5.60   17.20
  13  36  -1   13.00   13.40
 -12 -36   1   13.10   16.10
  12  36  -1   44.60   15.00
 -12  36   1   33.00   17.10
 -11 -36   1   44.20   16.60
 -11  36   1   16.60   15.50
  11  36  -1   -9.00   12.20
 -10 -36   1   -5.40   15.10
  10 -36  -1   13.60   10.20
  10  36  -1   22.60   13.30
 -10  36   1   14.80   15.40
  -9 -36   1   70.49   16.80
   9 -36  -1   47.20   11.10
   9 -36  -1   37.90   12.50
   9  36  -1   57.29   15.30
  -9  36   1   37.40   14.40
  -8 -36   1   68.19   16.30
   8 -36  -1   52.99   11.80
   8 -36  -1   51.49   11.00
   8  36  -1   24.90   25.20
   8  36  -1   50.79   14.60
  -8  36   1   54.39   14.30
   7 -36  -1   56.39   11.80
   7 -36  -1   22.00    9.40
  -7 -36   1   34.00   14.00
   7 -36  -1  116.89   40.60
  -7  36   1   46.00   12.60
   7  36  -1   44.00   25.80
  -6 -36   1  115.79   17.40
   6 -36  -1   98.39   13.40
   6 -36  -1   75.79   38.20
  -6  36   1  109.89   16.10
  -5 -36   1   64.49   14.20
   5 -36  -1   99.29   40.60
   5 -36  -1   68.59   12.00
  -5  36   1   47.70   11.50
   4 -36  -1   62.29   36.60
  -4 -36   1   39.70   29.70
  -4 -36   1   54.59   13.90
   4 -36  -1   21.10    8.80
  -4  36   1   48.00   11.10
   3 -36  -1  -32.70   23.90
   3 -36  -1   19.40    8.30
  -3 -36   1   11.00   10.60
  -3 -36   1  -14.40   27.00
  -3  36   1   -3.10    7.60
  -2 -36   1    5.70    9.30
   2 -36  -1  -13.60   23.00
  -2 -36   1  -15.20   24.80
   2 -36  -1   13.40    8.60
  -2  36   1    9.90    8.90
  -1 -36   1  -16.20   22.30
  -1 -36   1    3.90    8.50
   1 -36  -1  -37.30   21.80
   1 -36  -1   11.60    8.30
   0 -36   1  119.19   16.20
   0 -36  -1  106.39   37.00
   0 -36   1   71.99   33.60
   0 -36  -1  119.39   15.40
   1 -36   1  -27.80   24.00
   1 -36   1    4.70    9.00
  -1 -36  -1   13.60    9.00
  -1 -36  -1   29.20   29.90
  -2 -36  -1  164.28   42.00
   2 -36   1  160.08   42.20
  -2 -36  -1  170.58   18.90
   2 -36   1  185.28   18.00
  -2  36  -1  219.98   18.10
  -3 -36  -1   47.20   33.50
  -3 -36  -1   22.80   10.30
   3 -36   1   12.80    8.40
   3 -36   1  -19.50   26.40
  -3  36  -1    9.10    8.80
   3  36   1   -3.30   22.20
  -4 -36  -1   41.80   12.60
   4 -36   1   47.90   11.20
   4 -36   1   17.70   26.70
  -4  36  -1   71.09   13.00
   4  36   1   53.59   13.00
   4  36   1   54.09   26.90
   5 -36   1  264.47   21.50
   5 -36   1  271.17   50.59
  -5 -36  -1  227.48   23.90
   5  36   1  289.17   44.90
   5  36   1  248.68   22.30
  -5  36  -1  182.18   19.50
   6 -36   1   23.30   10.30
  -6 -36  -1   13.40   12.70
   6 -36   1   11.80   29.70
   6 -36   1   11.20    9.10
  -6  36  -1   38.00   11.40
   6  36   1  -20.30   22.30
   6  36   1   29.70   11.70
  -7 -36  -1   36.10   14.40
   7 -36   1   23.80   10.30
   7 -36   1   12.00   10.30
  -7  36  -1   37.70   12.30
   7  36   1   39.40   13.30
   7  36   1   28.70   28.00
  -8 -36  -1   67.59   16.20
   8 -36   1   30.90   12.20
   8 -36   1   32.60   10.50
  -8  36  -1   33.20   13.10
   8  36   1   15.40   13.20
   8  36   1   38.00   33.30
   9 -36   1  -28.90    8.10
   9 -36   1   -5.40    8.90
  -9 -36  -1  -12.90   12.70
   9  36   1    1.70   31.30
  -9  36  -1    0.60   12.20
   9  36   1    8.90   12.90
  10 -36   1   -2.20   10.90
 -10 -36  -1   -9.70   13.30
  10  36   1  -21.00   12.40
 -10  36  -1    6.40   14.90
  11 -36   1  131.89   20.30
 -11 -36  -1   95.19   25.90
 -11  36  -1   77.59   19.70
  11  36   1   95.29   20.40
 -12 -36  -1   44.40   20.00
  12  36   1   70.69   22.80
 -12  36  -1   35.20   18.60
 -13 -36  -1   14.80   17.40
 -13  36  -1   33.60   20.30
  13  36   1   44.40   16.40
  13  37  -1   18.00   14.10
 -12 -37   1   17.30   18.30
 -12  37   1   26.50   19.10
  12  37  -1   11.30   15.20
 -11 -37   1    6.00   15.10
  11  37  -1    9.30   14.40
 -11  37   1    5.60   16.00
  10 -37  -1  110.59   18.30
 -10 -37   1  136.39   23.30
 -10  37   1  162.08   20.80
  10  37  -1  118.39   18.90
  -9 -37   1   43.20   15.70
   9 -37  -1   33.10   11.20
   9 -37  -1   28.80   10.00
   9  37  -1   26.40   14.20
  -9  37   1   25.00   14.80
   8 -37  -1   50.29   11.30
  -8 -37   1   39.80   16.80
   8 -37  -1   47.20   12.20
   8  37  -1   31.80   24.10
  -8  37   1   70.79   15.70
   7 -37  -1  113.39   15.60
  -7 -37   1  154.28   20.80
   7 -37  -1  142.69   16.80
  -7  37   1  147.09   18.70
   7  37  -1  172.28   35.50
  -6 -37   1   33.20   13.10
   6 -37  -1   -8.80   28.50
   6 -37  -1   28.80    9.60
  -6  37   1   27.00   11.90
   5 -37  -1    9.40    8.50
   5 -37  -1  -11.20   25.80
  -5 -37   1   -4.10   10.00
  -5  37   1   20.60    9.80
   4 -37  -1   82.89   36.60
   4 -37  -1   40.20   10.10
  -4 -37   1   57.39   33.80
  -4 -37   1   65.79   13.90
  -4  37   1   52.89   11.60
  -3 -37   1   66.89   33.20
   3 -37  -1   83.59   12.60
   3 -37  -1   97.09   36.10
  -3 -37   1   66.79   14.00
  -3  37   1   74.59   12.50
  -2 -37   1   38.60   29.70
   2 -37  -1   17.30   29.30
   2 -37  -1   18.70    8.70
  -2 -37   1   25.40   11.00
  -2  37   1   37.20   10.80
  -1 -37   1  110.59   35.50
   1 -37  -1   70.29   12.40
   1 -37  -1   27.90   30.70
  -1 -37   1  101.29   15.70
   0 -37  -1   55.99   34.50
   0 -37   1   62.39   29.60
   0 -37  -1   94.49   13.30
   0 -37   1  100.39   13.90
   1 -37   1   34.00   28.70
  -1 -37  -1  -21.90   28.40
  -1 -37  -1   26.30    9.60
   1 -37   1   23.30    9.70
   2 -37   1   11.10   28.60
  -2 -37  -1   61.89   12.40
  -2 -37  -1    1.20   31.40
   2 -37   1   22.90    9.70
  -2  37  -1   32.40   11.30
   3 -37   1  -17.90   25.70
  -3 -37  -1    7.70   10.40
  -3 -37  -1  -10.20   30.50
   3 -37   1  -17.40    6.50
  -3  37  -1  -14.50    8.10
  -4 -37  -1   67.79   14.10
   4 -37   1   42.80   11.40
   4 -37   1  102.09   36.70
  -4  37  -1   60.79   13.20
   4  37   1   78.69   28.70
  -5 -37  -1   91.39   17.00
   5 -37   1   81.79   13.80
   5 -37   1  109.49   38.80
   5  37   1   76.89   32.20
   5  37   1   50.29   13.30
  -5  37  -1   98.89   14.00
   6 -37   1  155.88   44.40
   6 -37   1  165.88   18.40
  -6 -37  -1  192.98   23.50
   6 -37   1  176.78   18.10
   6  37   1  118.49   18.10
   6  37   1  170.88   38.60
  -6  37  -1  139.99   18.00
   7 -37   1   48.70   12.80
  -7 -37  -1   36.90   14.30
   7 -37   1   10.40    9.90
   7  37   1   51.19   14.90
  -7  37  -1   32.80   12.10
   7  37   1   48.40   35.30
   8 -37   1    7.20   10.10
  -8 -37  -1   11.90   13.20
   8 -37   1   13.50   11.10
   8  37   1    0.20   11.70
  -8  37  -1   21.20   12.20
   8  37   1   28.70   30.10
   9 -37   1  116.19   16.50
  -9 -37  -1  112.89   20.50
   9 -37   1  107.59   17.80
   9  37   1  118.69   19.60
  -9  37  -1   84.59   19.60
   9  37   1  113.29   41.50
 -10 -37  -1    8.50   14.30
  10 -37   1   22.70   12.50
 -10  37  -1    7.00   13.80
  10  37   1    8.30   15.80
 -11 -37  -1   97.19   24.00
  11 -37   1   87.59   17.00
  11  37   1   74.19   21.10
 -11  37  -1   87.29   21.10
 -12 -37  -1   -9.40   18.40
  12  37   1   -7.80   15.70
 -12  37  -1  -11.90   17.50
 -12 -38   1   17.80   19.60
 -12  38   1   -7.80   15.90
  12  38  -1  -18.00   14.70
 -11 -38   1   -9.80   16.20
  11  38  -1    0.00   15.80
 -11  38   1   -0.20   15.10
  10 -38  -1   24.40   11.60
 -10 -38   1   17.10   15.00
 -10  38   1   25.60   16.20
  10  38  -1   -8.10   11.50
  -9 -38   1   66.29   19.10
   9 -38  -1   67.89   14.00
   9 -38  -1   45.60   11.80
  -9  38   1   61.99   16.10
   8 -38  -1    7.90    9.70
  -8 -38   1    4.00   14.10
   8 -38  -1   26.10   10.00
  -8  38   1   23.00   13.80
   7 -38  -1   38.40   10.50
  -7 -38   1   29.50   13.80
   7 -38  -1   36.70   10.90
  -7  38   1   54.79   14.50
   6 -38  -1  105.09   40.90
   6 -38  -1  108.79   15.00
  -6 -38   1   62.89   17.30
  -6  38   1  116.69   15.20
   5 -38  -1   99.09   14.20
  -5 -38   1  106.99   16.70
   5 -38  -1   95.89   38.80
  -5  38   1  105.99   15.80
  -4 -38   1   83.39   15.10
  -4 -38   1   13.80   29.80
   4 -38  -1   11.70   31.00
   4 -38  -1   42.80   10.70
  -4  38   1   36.40   11.20
   3 -38  -1   43.20   11.10
  -3 -38   1    4.80   31.00
   3 -38  -1   27.50   36.10
  -3 -38   1   28.10   12.00
  -3  38   1   34.50   10.60
   2 -38  -1  -22.10   27.50
  -2 -38   1   14.20    9.40
   2 -38  -1    9.20    9.00
  -2 -38   1    2.50   27.70
  -2  38   1    6.20    8.50
  -1 -38   1  164.88   41.90
  -1 -38   1  148.99   17.90
   1 -38  -1  190.78   17.40
   1 -38  -1  167.88   43.90
   0 -38  -1   27.40    9.70
   0 -38  -1   17.30   30.50
   0 -38   1   60.09   13.10
   0 -38   1   37.60   28.30
  -1 -38  -1  -15.10   28.50
   1 -38   1   11.20    9.60
  -1 -38  -1   26.60   10.80
   1 -38   1   12.60   27.30
   2 -38   1   -4.30    8.50
   2 -38   1   12.90   29.40
  -2 -38  -1  -23.90   30.00
  -2 -38  -1   -6.20    8.40
  -2  38  -1   -4.70    9.10
  -3 -38  -1    8.30   33.00
   3 -38   1   -2.50    7.80
   3 -38   1   -7.90   27.70
  -3 -38  -1  -17.90    9.70
  -3  38  -1   -1.40    9.30
   4 -38   1   71.19   12.80
  -4 -38  -1   75.49   14.90
   4 -38   1   87.09   36.80
  -4  38  -1   71.19   13.30
   4  38   1  142.39   36.60
   5 -38   1  209.18   47.70
  -5 -38  -1  174.48   22.50
   5 -38   1  152.58   18.20
   5  38   1  197.28   41.70
  -5  38  -1  151.38   17.20
   5  38   1  163.68   19.10
  -6 -38  -1   49.40   15.10
   6 -38   1   36.20   10.90
   6 -38   1   -7.30   30.90
   6 -38   1   24.20   11.10
  -6  38  -1   16.50   11.90
   6  38   1   17.90   11.90
   6  38   1   13.00   29.20
   7 -38   1   14.10    9.30
  -7 -38  -1   22.90   13.20
   7 -38   1   15.60   10.40
   7  38   1   -8.50   25.80
  -7  38  -1   21.60   12.40
   7  38   1   -7.60   11.10
   8 -38   1   -0.90   10.30
  -8 -38  -1   31.60   14.40
   8 -38   1    1.00    9.60
   8  38   1   14.50   12.90
  -8  38  -1   35.30   14.10
   8  38   1   -0.10   32.30
   9 -38   1    2.50   10.90
   9 -38   1   36.20   11.20
  -9 -38  -1    6.40   13.30
   9  38   1   24.30   13.80
  -9  38  -1   19.50   13.40
 -10 -38  -1    4.80   14.20
  10 -38   1    1.30   11.10
 -10  38  -1   -0.90   13.90
  10  38   1   -7.10   15.10
  11 -38   1   25.10   13.70
 -11 -38  -1   26.90   20.80
 -11  38  -1   13.30   15.40
  11  38   1   41.20   18.70
 -12 -38  -1   15.30   19.60
 -12  38  -1   52.59   19.40
  12  38   1   31.50   20.90
 -12 -39   1   -9.80   17.30
 -12  39   1   10.80   18.60
 -11 -39   1   38.20   19.60
 -11  39   1   -3.50   16.30
 -10 -39   1   79.19   19.80
 -10  39   1   41.40   16.90
  -9 -39   1   23.30   17.20
   9 -39  -1   -6.80    9.80
   9 -39  -1    0.30    8.90
  -9  39   1   -4.70   13.30
  -8 -39   1  -12.40   13.90
   8 -39  -1    4.70    9.90
   8 -39  -1    2.10    8.50
  -8  39   1    9.20   12.60
  -7 -39   1   16.60   13.30
   7 -39  -1   -2.60    8.80
   7 -39  -1   -6.60    8.80
  -7  39   1   13.30   10.80
   6 -39  -1  393.36   29.40
  -6 -39   1  426.16   34.50
  -6  39   1  390.96   30.10
   5 -39  -1  124.49   16.00
   5 -39  -1  161.08   46.30
  -5 -39   1  130.99   20.70
  -5  39   1  160.28   18.00
  -4 -39   1   31.80   31.30
   4 -39  -1    0.80    8.20
   4 -39  -1   19.00   30.80
  -4 -39   1    5.70   10.60
  -4  39   1    6.90    9.70
   3 -39  -1   25.80   10.30
  -3 -39   1   54.99   13.40
  -3 -39   1   34.30   32.40
   3 -39  -1   64.89   35.20
  -3  39   1   32.40   10.80
   2 -39  -1   59.79   37.50
  -2 -39   1   67.09   14.10
  -2 -39   1   63.09   34.50
   2 -39  -1   79.39   13.40
  -2  39   1   77.89   12.80
   1 -39  -1   39.00   29.80
   1 -39  -1   37.30   11.10
  -1 -39   1   24.10   11.10
  -1 -39   1  -11.50   25.70
   0 -39  -1   19.70   10.70
   0 -39   1   12.00    9.50
   0 -39   1    5.60   29.10
   0 -39  -1   48.90   33.90
  -1 -39  -1    2.90    9.80
   1 -39   1   11.40   10.20
   1 -39   1  -13.50   24.40
  -1 -39  -1  -64.29   26.00
   2 -39   1   -9.90   26.70
  -2 -39  -1   10.90   33.30
   2 -39   1   -8.50    9.00
  -2 -39  -1    3.50    9.90
  -2  39  -1   10.90    9.50
   3 -39   1   11.20   10.10
  -3 -39  -1   63.19   38.10
  -3 -39  -1   21.40   11.80
   3 -39   1   42.60   34.70
  -3  39  -1   30.40   11.60
   4 -39   1  141.19   42.60
   4 -39   1  192.58   18.90
  -4 -39  -1  178.38   20.00
  -4  39  -1  158.98   19.00
   4  39   1  201.48   42.80
   5 -39   1   97.59   40.60
   5 -39   1  104.49   15.30
  -5 -39  -1  136.19   20.00
   5  39   1   56.59   37.80
   5  39   1   77.69   15.80
  -5  39  -1   89.39   14.40
   6 -39   1   15.10   33.10
   6 -39   1   21.30   10.60
  -6 -39  -1   -9.40   12.10
   6  39   1   35.30   26.70
   6  39   1    7.70   11.50
  -6  39  -1   -7.40    9.80
   7 -39   1   -4.20    9.50
  -7 -39  -1    2.40   12.30
   7 -39   1  -15.40    9.10
  -7  39  -1  -12.40   10.90
   7  39   1    9.60   12.20
   7  39   1  -16.70   24.70
   8 -39   1   17.30   12.10
   8 -39   1   12.70   11.00
  -8 -39  -1   12.80   13.50
  -8  39  -1   34.20   13.30
   8  39   1   18.30   13.40
   8  39   1    5.40   32.30
  -9 -39  -1  189.38   25.20
   9 -39   1  193.98   20.70
   9 -39   1  193.68   22.50
  -9  39  -1  181.88   21.90
   9  39   1  209.38   23.70
 -10 -39  -1   16.50   18.60
  10 -39   1   33.90   15.10
  10  39   1   23.00   17.60
 -10  39  -1   30.10   16.80
  11 -39   1   11.40   13.00
 -11 -39  -1   28.20   20.80
 -11  39  -1    1.70   15.80
  11  39   1   33.40   16.40
 -12 -39  -1  -10.50   22.50
 -12  39  -1   -4.90   16.10
  12  39   1   -2.90   18.30
 -12 -40   1   -5.80   16.80
 -12  40   1   20.90   17.30
 -11 -40   1  -17.40   16.10
 -11  40   1    6.40   15.40
 -10 -40   1   -4.40   16.40
 -10  40   1    7.20   14.90
  -9 -40   1    6.50   15.50
   9 -40  -1   27.10   10.80
   9 -40  -1   11.30   11.50
  -9  40   1   21.20   15.80
   8 -40  -1  -17.90    8.40
   8 -40  -1   -5.80    8.40
  -8 -40   1    1.50   13.20
  -8  40   1    2.10   13.00
   7 -40  -1  181.38   19.70
   7 -40  -1  197.28   19.10
  -7 -40   1  165.98   24.30
  -7  40   1  158.78   19.60
   6 -40  -1  175.78   18.70
  -6 -40   1  204.58   23.00
  -6  40   1  205.38   21.40
   5 -40  -1  -11.60    7.90
   5 -40  -1  -13.20   30.70
  -5 -40   1   -2.60   10.60
  -5  40   1    6.10   10.90
  -4 -40   1    9.20   29.40
   4 -40  -1  -38.10   24.00
   4 -40  -1   -5.10    8.20
  -4 -40   1   -1.20   11.70
  -4  40   1   14.40   10.10
  -3 -40   1  -12.10   31.40
   3 -40  -1   32.30   10.50
  -3 -40   1   36.40   13.60
   3 -40  -1   76.89   36.70
  -3  40   1   45.20   11.60
  -2 -40   1   36.60   13.10
  -2 -40   1   18.30   32.10
   2 -40  -1   28.60   31.10
   2 -40  -1   30.90   10.80
  -2  40   1   60.79   12.10
   1 -40  -1   -0.70   30.90
  -1 -40   1    3.20    9.80
   1 -40  -1   20.00    9.50
  -1 -40   1  -12.70   28.90
   0 -40   1   17.60   11.10
   0 -40  -1   39.40   32.90
   0 -40   1   -0.80   27.40
   0 -40  -1  -16.20    8.60
  -1 -40  -1    8.90    9.60
  -1 -40  -1   -1.70   31.70
   1 -40   1   -8.30   24.60
   1 -40   1   -8.90    8.70
   2 -40   1   84.29   36.00
  -2 -40  -1   60.49   37.40
   2 -40   1   52.99   12.50
  -2 -40  -1   58.39   14.10
  -2  40  -1   56.39   12.50
   3 -40   1  105.09   16.40
  -3 -40  -1   61.59   38.40
   3 -40   1  144.09   41.30
  -3 -40  -1   93.79   15.90
  -3  40  -1  112.79   14.80
   4 -40   1   -9.30    8.40
  -4 -40  -1   18.90   12.70
   4 -40   1  -12.40   27.30
  -4  40  -1   12.80   11.60
   5 -40   1    7.40   29.70
   5 -40   1   26.20   10.90
  -5 -40  -1   22.10   12.60
  -5  40  -1   16.20   11.00
   5  40   1   59.09   29.80
  -6 -40  -1   15.50   14.20
   6 -40   1   22.10   11.20
  -6  40  -1    0.60   10.80
   6  40   1   32.20   13.00
   6  40   1   -0.70   28.90
   7 -40   1  140.29   19.10
   7 -40   1  148.09   18.10
  -7 -40  -1  144.19   21.20
  -7  40  -1  141.49   18.50
   7  40   1  182.08   21.00
   7  40   1  195.78   47.40
   8 -40   1  163.48   20.90
   8 -40   1  197.48   23.00
  -8 -40  -1  160.68   23.10
   8  40   1  144.39   45.30
  -8  40  -1  187.68   21.20
   8  40   1  174.98   25.80
  -9 -40  -1   55.69   17.30
   9 -40   1   -7.60   12.30
   9 -40   1    5.10   10.50
  -9  40  -1   11.00   15.00
   9  40   1    3.70   13.40
  10 -40   1   10.60   12.30
  10 -40   1   -6.40   10.10
 -10 -40  -1    5.30   18.20
  10  40   1  -15.80   15.00
 -10  40  -1   22.20   15.40
 -11 -40  -1   23.60   19.70
 -11  40  -1   42.70   19.70
  11  40   1   21.60   15.90
 -12 -40  -1   57.39   25.30
 -12  40  -1   73.49   24.00
  12  40   1   28.20   17.40
 -11 -41   1   19.20   16.60
 -11  41   1    4.30   16.60
 -10 -41   1    5.20   17.70
 -10  41   1    9.30   16.00
   9 -41  -1   40.40   13.10
   9 -41  -1   35.60   12.20
  -9 -41   1    1.00   14.80
  -9  41   1   21.60   15.10
   8 -41  -1   40.30   11.90
   8 -41  -1    1.80   10.10
  -8 -41   1   29.30   15.00
  -8  41   1   42.60   15.60
   7 -41  -1   70.29   13.40
   7 -41  -1   39.20   12.50
  -7 -41   1   69.59   19.10
  -7  41   1   72.29   16.10
   6 -41  -1   15.70    9.50
  -6 -41   1   19.70   13.00
  -6  41   1   36.90   13.00
   5 -41  -1   57.69   12.60
   5 -41  -1   84.89   63.59
  -5 -41   1   67.09   15.40
  -5  41   1   46.70   13.50
  -4 -41   1   24.20   11.80
  -4 -41   1   57.49   34.50
   4 -41  -1   19.90   10.30
   4 -41  -1   14.20   36.50
  -4  41   1   -3.10    9.70
   3 -41  -1  124.29   16.50
  -3 -41   1  176.78   47.60
   3 -41  -1  117.79   42.50
  -3 -41   1  116.09   18.30
  -3  41   1  128.59   15.60
  -2 -41   1  117.79   41.30
   2 -41  -1  103.89   38.30
  -2 -41   1   63.09   14.70
   2 -41  -1   67.79   13.60
  -2  41   1   89.09   15.00
  -1 -41   1  161.98   43.00
  -1 -41   1  106.89   16.80
   1 -41  -1  104.59   16.10
   1 -41  -1   99.59   42.40
  -1  41   1  111.29   14.70
   0 -41  -1   11.90   34.30
   0 -41   1   31.80   11.00
   0 -41   1   32.50   32.50
   0 -41  -1   24.90   10.70
   1 -41   1   -6.10    9.30
   1 -41   1   23.70   30.20
  -1 -41  -1   10.50    9.80
  -1 -41  -1  -45.80   25.80
  -2 -41  -1   66.89   14.20
   2 -41   1   78.39   38.70
  -2 -41  -1   80.49   41.70
   2 -41   1   60.49   13.30
  -2  41  -1   90.69   15.40
  -3 -41  -1   84.39   15.70
  -3 -41  -1   46.10   37.10
   3 -41   1   80.29   14.90
   3 -41   1   33.40   36.60
  -3  41  -1   92.99   14.60
   4 -41   1   50.39   33.30
  -4 -41  -1    2.70   12.40
   4 -41   1   -0.20    9.60
  -4  41  -1   -2.80   10.80
   5 -41   1  282.77   63.49
   5 -41   1  309.57   25.80
  -5 -41  -1  284.87   26.80
  -5  41  -1  285.57   24.90
   5  41   1  306.87   55.99
   6 -41   1  242.28   23.00
  -6 -41  -1  218.38   26.70
   6  41   1  259.47   24.20
   6  41   1  234.28   51.59
  -6  41  -1  237.58   22.60
  -7 -41  -1   73.99   17.10
   7 -41   1   97.79   16.90
   7 -41   1   86.29   14.80
   7  41   1   41.90   33.50
  -7  41  -1   92.39   16.80
   7  41   1   43.30   17.80
   8 -41   1  -12.00   10.70
  -8 -41  -1   14.00   15.00
   8 -41   1   15.30   10.80
   8  41   1   11.50   14.90
  -8  41  -1   22.30   13.00
  -9 -41  -1    8.10   14.60
   9 -41   1   -0.40   12.30
   9 -41   1    9.20   10.40
  -9  41  -1  -16.50   13.60
   9  41   1   -9.10   12.10
  10 -41   1   -7.70   11.60
 -10 -41  -1   20.50   19.30
  10 -41   1   17.70   10.90
 -10  41  -1  -15.20   13.70
  10  41   1   24.20   15.20
 -11 -41  -1    6.90   16.30
 -11  41  -1   34.10   18.00
  11  41   1   15.60   15.90
 -11 -42   1   29.10   18.60
 -11  42   1   10.40   18.40
 -10 -42   1    7.80   15.40
 -10  42   1   14.40   15.50
  -9 -42   1   19.40   16.60
   9 -42  -1   50.29   12.80
   9 -42  -1   57.99   14.20
  -9  42   1   52.69   16.60
  -8 -42   1   85.69   19.20
   8 -42  -1   39.90   13.30
   8 -42  -1   77.99   14.20
  -8  42   1   92.79   17.10
  -7 -42   1   44.00   16.00
   7 -42  -1   52.29   12.80
   7 -42  -1   63.59   12.90
  -7  42   1   50.39   15.30
   6 -42  -1   70.19   13.50
  -6 -42   1   48.80   16.30
  -6  42   1   47.40   14.50
  -5 -42   1   -0.60   10.70
   5 -42  -1   11.10    9.90
  -5  42   1    0.40   10.40
   4 -42  -1  591.74   77.29
  -4 -42   1  436.26   34.60
  -4 -42   1  347.37   63.39
   4 -42  -1  416.76   31.80
  -4  42   1  410.86   31.10
   3 -42  -1  -10.20   29.80
  -3 -42   1   20.40   11.60
   3 -42  -1   -0.10    9.40
  -3 -42   1   43.90   35.00
  -3  42   1   19.50   11.70
   2 -42  -1  136.39   47.70
   2 -42  -1  120.79   17.50
  -2 -42   1  133.19   17.90
  -2 -42   1  149.69   45.90
  -2  42   1  130.29   15.50
   1 -42  -1   -4.70   29.20
   1 -42  -1   23.30   11.20
  -1 -42   1   16.90   12.00
  -1 -42   1   -1.90   29.70
  -1  42   1    8.10   10.00
   0 -42  -1  180.78   45.90
   0 -42   1  205.58   21.90
   0 -42  -1  215.18   22.00
   0 -42   1  139.29   42.80
  -1 -42  -1  210.18   52.49
  -1 -42  -1  169.38   19.80
   1 -42   1  155.58   45.90
   1 -42   1  148.49   19.30
   2 -42   1  106.39   37.30
  -2 -42  -1   61.79   42.00
   2 -42   1   42.10   13.70
  -2 -42  -1   81.19   14.90
  -2  42  -1   87.89   14.70
   3 -42   1   41.20   37.30
  -3 -42  -1  114.29   16.70
  -3 -42  -1  106.19   44.00
   3 -42   1   87.79   15.60
  -3  42  -1   53.19   13.60
   4 -42   1   52.79   13.60
   4 -42   1   42.90   35.50
  -4 -42  -1   54.79   16.40
  -4  42  -1   77.29   14.80
   5 -42   1   98.89   15.90
  -5 -42  -1   81.39   17.30
  -5  42  -1  115.19   16.00
   6 -42   1  231.28   23.20
  -6 -42  -1  256.97   27.90
  -6  42  -1  253.97   23.90
   6  42   1  225.08   50.49
   7 -42   1   14.40   12.10
   7 -42   1   17.50   11.00
  -7 -42  -1    0.60   12.50
   7  42   1    8.90   14.20
  -7  42  -1  -12.50   10.90
   7  42   1  -28.60   26.50
  -8 -42  -1  102.29   20.60
   8 -42   1   90.09   16.90
   8 -42   1  110.69   18.90
   8  42   1   84.09   19.70
  -8  42  -1  123.69   20.40
   9 -42   1   -8.00   10.00
   9 -42   1   16.80   12.70
  -9 -42  -1   20.70   15.60
  -9  42  -1    5.90   13.90
   9  42   1    9.20   17.80
  10 -42   1   28.60   12.60
  10 -42   1   18.40   13.70
 -10 -42  -1   34.90   20.90
  10  42   1   40.00   16.40
 -10  42  -1   -3.90   15.90
 -11 -42  -1   18.70   17.30
 -11  42  -1   -8.80   17.00
  11  42   1    6.50   15.60
 -11 -43   1   66.19   24.10
 -11  43   1   39.00   18.60
 -10 -43   1   26.30   17.00
 -10  43   1   12.40   15.70
   9 -43  -1   12.20   12.10
  -9 -43   1    4.90   14.90
   9 -43  -1    5.10   10.20
  -9  43   1    9.80   15.90
  -8 -43   1   27.10   15.00
   8 -43  -1    5.40   10.20
   8 -43  -1   -1.60   10.80
  -8  43   1    7.30   13.50
   7 -43  -1   30.50   11.70
   7 -43  -1   14.80   10.60
  -7 -43   1   38.70   15.30
  -7  43   1   16.20   13.50
  -6 -43   1  173.88   25.40
   6 -43  -1  206.18   19.80
  -6  43   1  153.08   20.50
  -5 -43   1   61.59   17.80
   5 -43  -1   61.19   13.50
  -5  43   1   27.90   12.50
   4 -43  -1  181.58   19.80
  -4 -43   1  204.48   22.20
  -4 -43   1  201.18   49.10
  -4  43   1  153.78   18.50
   3 -43  -1   17.10   37.40
  -3 -43   1   28.40   37.90
   3 -43  -1   19.00   10.70
  -3 -43   1   -9.30   11.70
  -3  43   1   12.90   11.80
  -2 -43   1   84.29   38.60
  -2 -43   1   23.40   13.00
   2 -43  -1   20.60   36.70
   2 -43  -1   32.00   12.30
  -2  43   1   28.40   11.40
  -1 -43   1   86.09   15.70
  -1 -43   1   91.19   42.30
   1 -43  -1   92.49   44.30
   1 -43  -1  104.89   17.10
  -1  43   1  111.79   16.80
   0 -43   1  172.58   19.50
   0 -43  -1  185.68   20.60
   0 -43   1  199.38   47.70
   0 -43  -1  108.99   49.20
  -1 -43  -1  -12.20   31.10
   1 -43   1   20.50   11.30
  -1 -43  -1   24.50   12.60
   1 -43   1    6.50   33.00
  -1  43  -1   36.40   12.20
  -2 -43  -1  203.48   21.10
   2 -43   1  173.88   19.60
  -2 -43  -1  165.48   49.10
   2 -43   1  143.69   43.50
  -2  43  -1  221.78   20.30
   3 -43   1   70.09   41.70
  -3 -43  -1   87.49   45.70
   3 -43   1  150.18   17.90
  -3 -43  -1  176.48   19.60
  -3  43  -1  121.99   17.90
  -4 -43  -1  148.19   20.10
   4 -43   1  171.38   49.80
   4 -43   1  113.69   18.20
  -4  43  -1  170.38   20.00
  -5 -43  -1   45.90   15.10
   5 -43   1   54.39   13.30
  -5  43  -1   68.29   14.30
   6 -43   1  123.19   17.50
  -6 -43  -1   93.39   18.50
  -6  43  -1  101.19   17.50
   6  43   1   58.59   37.90
   7 -43   1   -0.20   10.30
  -7 -43  -1   -6.00   12.50
   7 -43   1   23.30   12.70
   7  43   1   24.00   37.60
  -7  43  -1   -9.90   12.20
   8 -43   1   -4.10   11.70
  -8 -43  -1   -4.50   15.30
   8 -43   1    0.60   10.90
   8  43   1   -1.80   15.40
  -8  43  -1   12.50   14.40
  -9 -43  -1   10.40   15.60
   9 -43   1   13.40   11.30
   9 -43   1    6.70   12.30
  -9  43  -1    9.90   14.60
   9  43   1    1.90   16.30
  10 -43   1  108.49   18.80
  10 -43   1   90.99   18.80
 -10 -43  -1   73.49   20.70
  10  43   1   98.69   20.10
 -10  43  -1   90.79   20.60
 -11 -43  -1   -5.80   15.80
 -11  43  -1   -5.10   17.90
  11  43   1    1.90   14.50
 -10 -44   1    3.90   15.90
 -10  44   1   26.90   17.60
   9 -44  -1   17.40   12.20
  -9 -44   1   19.40   20.00
   9 -44  -1    5.70   10.20
  -9  44   1   13.90   16.10
   8 -44  -1    6.30   11.10
   8 -44  -1    9.10   10.00
  -8 -44   1   13.00   16.60
  -8  44   1   -8.10   12.10
  -7 -44   1  115.49   21.00
   7 -44  -1   80.09   16.50
   7 -44  -1   86.19   16.20
  -7  44   1   73.39   16.90
   6 -44  -1   19.80   10.80
  -6 -44   1    2.40   15.10
  -6  44   1   29.80   13.50
  -5 -44   1   28.40   13.60
   5 -44  -1    3.90   10.30
  -5  44   1   18.70   11.70
  -4 -44   1  166.98   24.20
  -4 -44   1  136.09   44.00
   4 -44  -1  150.88   18.40
  -4  44   1  155.48   18.10
  -3 -44   1  327.17   62.39
   3 -44  -1  316.87   67.69
   3 -44  -1  274.77   25.80
  -3 -44   1  315.57   28.00
  -3  44   1  285.77   24.40
   2 -44  -1   -0.70   31.20
   2 -44  -1   16.00   11.20
  -2 -44   1   84.49   40.70
  -2 -44   1   29.10   12.40
  -2  44   1   19.60   12.40
   1 -44  -1  193.38   21.10
  -1 -44   1  106.39   44.90
   1 -44  -1  155.08   51.49
  -1 -44   1  184.68   22.50
  -1  44   1  140.09   17.70
   0 -44   1   43.10   37.20
   0 -44  -1   39.90   12.30
   0 -44  -1   11.00   34.30
   0 -44   1   60.09   15.10
  -1 -44  -1  238.88   58.09
  -1 -44  -1  199.38   21.80
   1 -44   1  268.57   54.59
   1 -44   1  217.48   23.20
  -1  44  -1  193.58   20.50
   2 -44   1  122.99   43.40
   2 -44   1  101.49   16.10
  -2 -44  -1  144.59   20.40
  -2 -44  -1  156.08   51.09
  -2  44  -1  110.49   18.00
  -3 -44  -1  161.58   53.09
   3 -44   1  243.68   22.80
  -3 -44  -1  239.48   24.20
   3 -44   1  180.58   49.20
  -3  44  -1  229.68   23.60
  -4 -44  -1   36.40   13.40
   4 -44   1   -9.30   10.10
  -4  44  -1   23.40   12.00
  -5 -44  -1  111.19   21.10
   5 -44   1  183.08   21.00
  -5  44  -1  175.48   19.70
   6 -44   1   61.09   14.10
  -6 -44  -1   76.09   18.00
  -6  44  -1   68.29   15.60
   7 -44   1   27.80   14.20
  -7 -44  -1   19.70   14.40
   7 -44   1   35.50   13.10
  -7  44  -1   19.70   14.70
   8 -44   1  -12.80   11.10
   8 -44   1   19.30   11.90
  -8 -44  -1    0.80   17.00
   8  44   1   12.20   13.00
  -8  44  -1    9.70   13.60
   9 -44   1   95.99   19.20
  -9 -44  -1   79.29   20.70
   9 -44   1   93.89   16.80
   9  44   1   95.39   23.40
  -9  44  -1   94.29   20.30
 -10 -44  -1    7.40   16.60
  10 -44   1   45.10   17.00
  10 -44   1   39.70   14.30
 -10  44  -1   30.10   17.70
  10  44   1   29.40   16.60
 -10 -45   1  -20.60   17.90
 -10  45   1   24.20   18.80
  -9 -45   1   58.79   26.10
  -9  45   1   42.30   17.40
  -8 -45   1   10.60   17.60
   8 -45  -1   25.40   12.70
   8 -45  -1   -6.60    9.90
  -8  45   1   -6.40   14.30
   7 -45  -1    4.70   11.30
  -7 -45   1    5.80   16.50
   7 -45  -1    7.70   10.50
  -7  45   1   29.10   13.80
   6 -45  -1  -12.70    9.10
  -6 -45   1   -6.40   12.60
  -6  45   1   -3.80   11.30
  -5 -45   1  252.97   26.90
   5 -45  -1  254.97   24.30
  -5  45   1  242.68   24.60
  -4 -45   1    1.60   11.50
   4 -45  -1   29.20   11.80
  -4  45   1   15.70   11.80
  -3 -45   1   32.70   13.80
   3 -45  -1   14.80   11.00
  -3 -45   1   -1.70   36.50
  -3  45   1   21.30   11.80
  -2 -45   1  270.57   56.19
  -2 -45   1  330.27   28.60
   2 -45  -1  362.56   27.90
   2 -45  -1  276.47   62.39
  -2  45   1  289.07   26.30
   1 -45  -1  171.98   18.90
  -1 -45   1  172.18   49.10
   1 -45  -1  141.09   46.50
  -1 -45   1  193.88   21.40
  -1  45   1  141.69   19.70
   0 -45   1    4.90   33.40
   0 -45  -1   66.69   14.60
   0 -45   1   47.90   14.00
   0 -45  -1    7.50   40.00
   1 -45   1    0.70   33.40
   1 -45   1   73.19   14.60
  -1 -45  -1   -7.70   33.40
  -1 -45  -1   75.59   15.00
  -1  45  -1   79.39   16.90
  -2 -45  -1   22.00   13.70
   2 -45   1   24.70   34.40
   2 -45   1   19.10   12.50
  -2 -45  -1   64.79   44.50
  -2  45  -1   39.50   13.00
   3 -45   1  130.49   18.80
  -3 -45  -1   50.19   41.80
  -3 -45  -1  120.29   19.80
   3 -45   1   12.10   37.60
  -3  45  -1   64.49   15.10
  -4 -45  -1   -1.20   11.50
   4 -45   1    7.20   11.50
  -4  45  -1    1.80   11.80
   5 -45   1  183.08   21.00
  -5 -45  -1  172.78   22.30
  -5  45  -1  156.28   20.10
  -6 -45  -1   18.70   14.40
   6 -45   1   24.50   12.10
  -6  45  -1   33.40   13.80
   7 -45   1   23.60   13.60
  -7 -45  -1   74.69   22.80
   7 -45   1   33.80   13.30
  -7  45  -1   21.80   15.20
  -8 -45  -1   13.30   17.70
   8 -45   1   39.70   14.70
   8 -45   1   27.50   14.50
  -8  45  -1   25.60   14.90
   9 -45   1   88.29   17.10
   9 -45   1  104.59   19.70
  -9 -45  -1   97.69   27.00
  -9  45  -1   92.29   21.60
 -10 -45  -1   18.30   17.50
  10 -45   1   -9.00   13.60
  10 -45   1   -3.90   15.60
  10  45   1    3.90   15.00
 -10  45  -1    3.90   15.40
 -10 -46   1  122.39   26.30
 -10  46   1   68.99   20.00
  -9 -46   1   24.20   17.00
  -9  46   1   -8.10   14.10
   8 -46  -1   13.70   12.10
   8 -46  -1    6.50   10.40
  -8 -46   1   -1.10   14.30
  -8  46   1   16.50   15.60
   7 -46  -1   56.09   14.30
   7 -46  -1   71.49   15.40
  -7 -46   1   62.29   21.90
  -7  46   1   84.09   17.30
  -6 -46   1    7.10   13.60
   6 -46  -1   12.30   10.80
  -6  46   1    9.80   12.50
   5 -46  -1   29.30   11.70
  -5 -46   1   32.80   15.20
  -5  46   1   35.30   14.60
  -4 -46   1  268.67   26.30
   4 -46  -1  239.08   23.50
  -4  46   1  211.38   23.40
   3 -46  -1    1.90   11.30
  -3 -46   1  -61.29   29.80
  -3 -46   1   21.70   14.40
  -3  46   1   21.30   13.00
   2 -46  -1   54.89   14.10
  -2 -46   1   74.89   17.80
  -2 -46   1   33.00   41.80
   2 -46  -1   31.60   43.80
  -2  46   1   47.00   13.80
  -1 -46   1   12.90   11.10
   1 -46  -1   25.20   12.70
  -1 -46   1   51.49   41.70
   1 -46  -1   -7.20   38.70
  -1  46   1   10.90   11.70
   0 -46   1  468.05   71.19
   0 -46  -1  546.15   81.69
   0 -46  -1  469.45   38.20
   0 -46   1  466.15   37.30
  -1 -46  -1   -2.20   11.10
   1 -46   1    3.70   11.50
   1 -46   1   19.20   32.30
  -1 -46  -1    6.40   39.50
  -1  46  -1    5.40   12.20
  -2 -46  -1   29.40   40.70
   2 -46   1    8.50   11.10
   2 -46   1   54.39   44.60
  -2 -46  -1   25.30   13.90
  -2  46  -1   19.30   12.10
  -3 -46  -1  248.88   28.40
  -3 -46  -1  315.47   64.39
   3 -46   1  243.68   25.10
  -3  46  -1  233.38   23.60
  -4 -46  -1   48.00   15.60
   4 -46   1   25.50   12.60
  -4  46  -1   38.70   14.10
   5 -46   1   10.00   11.80
  -5 -46  -1    0.40   13.20
  -5  46  -1   36.60   14.00
   6 -46   1   21.60   12.60
  -6 -46  -1   43.20   16.80
  -6  46  -1   11.30   13.20
   7 -46   1   -2.70   11.50
   7 -46   1   -0.80   10.80
  -7 -46  -1   37.30   18.50
  -7  46  -1  -16.80   13.50
   8 -46   1   49.00   16.30
  -8 -46  -1   61.99   21.90
   8 -46   1   71.89   15.80
  -8  46  -1   33.00   15.60
   9 -46   1   14.50   13.00
  -9 -46  -1    7.50   20.50
   9 -46   1   15.10   14.70
  -9  46  -1   16.00   16.70
 -10 -46  -1    9.10   17.20
 -10  46  -1   15.00   18.20
  -9 -47   1   12.50   16.10
  -9  47   1    9.30   15.80
   8 -47  -1  121.09   20.00
   8 -47  -1  122.19   18.50
  -8 -47   1   99.59   22.80
  -8  47   1  143.39   22.80
  -7 -47   1   11.50   14.60
   7 -47  -1   14.50   11.20
   7 -47  -1  -10.60   10.70
  -7  47   1   -6.80   11.80
   6 -47  -1   92.99   17.00
  -6 -47   1  140.39   25.80
  -6  47   1  102.49   17.80
   5 -47  -1    0.70   10.60
  -5 -47   1  -17.10   14.10
  -5  47   1   -9.30   12.50
   4 -47  -1  151.88   20.30
  -4 -47   1  198.68   24.30
  -4  47   1  180.88   22.10
  -3 -47   1  114.79   19.90
  -3 -47   1   65.59   45.60
   3 -47  -1  110.49   17.50
  -3  47   1   66.89   16.60
  -2 -47   1  119.69   47.30
  -2 -47   1   98.09   17.80
   2 -47  -1  106.69   18.20
  -2  47   1  124.09   18.30
   1 -47  -1   22.90   12.90
   1 -47  -1   31.10   45.50
  -1 -47   1   47.20   40.70
  -1 -47   1   35.60   14.20
  -1  47   1   52.69   15.40
   0 -47   1    6.00   39.80
   0 -47   1   28.20   13.30
   0 -47  -1   27.70   12.30
   0 -47  -1   60.09   41.60
   1 -47   1  122.89   17.80
  -1 -47  -1  139.79   22.00
   1 -47   1   58.29   40.70
  -1 -47  -1   84.39   45.40
  -1  47  -1  130.49   19.90
   2 -47   1  260.27   26.10
  -2 -47  -1  422.36   74.89
  -2 -47  -1  240.28   24.90
   2 -47   1  223.88   59.69
  -2  47  -1  244.58   25.40
   3 -47   1   36.70   13.00
  -3 -47  -1   22.60   13.50
  -3 -47  -1   60.89   46.50
  -3  47  -1   30.30   14.30
  -4 -47  -1  108.79   19.90
   4 -47   1  112.99   17.80
  -4  47  -1  115.59   17.50
  -5 -47  -1   23.70   16.70
   5 -47   1   16.70   12.60
  -5  47  -1    6.40   12.60
   6 -47   1   76.29   16.00
  -6 -47  -1   80.19   18.80
  -6  47  -1   61.69   16.10
   7 -47   1   88.99   18.10
  -7 -47  -1   66.49   22.90
   7 -47   1   27.20   13.40
  -7  47  -1   45.70   17.40
  -8 -47  -1   19.10   16.80
   8 -47   1   15.80   12.90
   8 -47   1   -0.20   13.00
  -8  47  -1   27.50   14.90
   9 -47   1    3.40   12.10
  -9 -47  -1    7.80   20.00
   9 -47   1   18.40   14.30
  -9  47  -1   12.50   16.00
  -9 -48   1   -0.30   21.60
  -9  48   1   12.40   16.90
   8 -48  -1    2.00   12.30
   8 -48  -1    9.70   12.00
  -8 -48   1   13.60   20.90
  -8  48   1   20.30   16.40
   7 -48  -1   77.49   17.00
  -7 -48   1   85.19   19.60
   7 -48  -1   93.19   17.00
  -7  48   1  100.49   18.70
   6 -48  -1    3.50   11.60
  -6 -48   1   11.20   16.90
  -6  48   1   26.90   14.60
   5 -48  -1   -1.90   11.00
  -5 -48   1   13.70   14.30
  -5  48   1   -5.10   13.10
  -4 -48   1   42.80   19.60
   4 -48  -1   40.50   14.40
  -4  48   1   23.70   13.60
  -3 -48   1  167.98   23.20
  -3 -48   1  124.39   50.59
   3 -48  -1  176.58   21.70
  -3  48   1  194.28   21.10
   2 -48  -1   75.59   15.20
  -2 -48   1  -26.70   37.00
  -2 -48   1   59.79   16.30
  -2  48   1   51.49   14.20
   1 -48  -1   23.10   12.90
  -1 -48   1    2.30   38.50
  -1 -48   1   -0.60   11.70
  -1  48   1   32.30   13.20
   0 -48   1    2.00   38.70
   0 -48   1   22.20   13.80
   0 -48  -1   21.00   45.40
   0 -48  -1   32.40   14.20
   1 -48   1   71.39   16.70
   1 -48   1   48.80   43.40
  -1 -48  -1    9.90   46.50
  -1 -48  -1   44.50   13.90
  -1  48  -1   58.59   15.50
  -2 -48  -1   59.59   44.10
  -2 -48  -1    8.10   11.70
   2 -48   1    9.70   13.20
  -2  48  -1   28.30   13.90
   3 -48   1  175.28   22.10
  -3 -48  -1  171.88   56.99
  -3 -48  -1  131.79   20.50
  -3  48  -1  127.29   20.30
   4 -48   1   -1.00   11.50
  -4 -48  -1   11.10   15.50
  -4  48  -1   30.80   15.00
  -5 -48  -1   -3.50   15.40
   5 -48   1   15.00   12.50
  -5  48  -1   24.40   13.40
  -6 -48  -1   23.00   16.00
   6 -48   1   14.00   12.50
  -6  48  -1   32.10   14.40
  -7 -48  -1  -12.30   13.60
   7 -48   1    6.10   12.30
   7 -48   1   13.70   13.70
  -7  48  -1   -4.80   14.00
  -8 -48  -1   75.19   20.30
   8 -48   1   49.50   16.60
   8 -48   1   42.20   14.50
  -8  48  -1   41.10   17.30
  -9 -48  -1   62.99   19.90
   9 -48   1  116.39   19.10
   9 -48   1   66.69   18.20
  -9  48  -1  113.39   22.20
   8 -49  -1   11.30   12.10
   8 -49  -1   -6.50   13.20
  -8 -49   1  -30.00   17.30
  -8  49   1   25.90   16.80
   7 -49  -1   -4.00   12.60
   7 -49  -1    3.20   11.60
  -7 -49   1   17.90   18.70
  -7  49   1   34.50   15.70
  -6 -49   1   29.10   16.10
   6 -49  -1   35.50   13.10
  -6  49   1   26.90   15.80
  -5 -49   1   31.60   16.30
   5 -49  -1   77.09   16.70
  -5  49   1   54.19   17.10
   4 -49  -1  -18.50    9.90
  -4 -49   1    0.80   13.30
  -4  49   1   11.60   12.90
   3 -49  -1   42.10   15.30
  -3 -49   1   66.69   19.30
  -3 -49   1    8.50   42.70
  -3  49   1   68.89   15.80
  -2 -49   1  -18.70   12.50
   2 -49  -1   13.40   12.60
  -2 -49   1   36.40   43.40
  -2  49   1   17.40   13.40
  -1 -49   1   88.39   18.90
  -1 -49   1   75.89   49.00
   1 -49  -1   88.29   17.90
  -1  49   1   86.99   18.30
   0 -49   1   34.50   13.00
   0 -49  -1   -1.50   12.40
   0 -49   1    9.50   42.00
  -1 -49  -1   94.19   17.90
  -1 -49  -1   91.89   54.49
   1 -49   1  121.99   52.79
   1 -49   1  135.59   19.20
  -1  49  -1  120.69   20.70
  -2 -49  -1   12.50   14.00
  -2 -49  -1   49.20   48.30
   2 -49   1   12.70   12.70
  -2  49  -1   29.50   13.40
  -3 -49  -1   83.59   52.39
  -3 -49  -1   23.90   15.30
   3 -49   1   18.30   13.70
  -3  49  -1   23.60   14.00
   4 -49   1   -9.20   12.00
  -4 -49  -1   12.80   17.50
  -4  49  -1   14.90   14.90
  -5 -49  -1   36.10   18.10
   5 -49   1   65.39   16.30
  -5  49  -1   53.99   17.00
  -6 -49  -1    4.60   17.50
   6 -49   1  -12.50   10.90
  -6  49  -1   -2.20   13.50
   7 -49   1   27.70   14.20
  -7 -49  -1   -1.30   15.50
   7 -49   1   -9.40   12.60
  -7  49  -1    6.60   15.00
   8 -49   1   10.20   13.30
   8 -49   1    6.90   14.10
  -8 -49  -1   18.10   16.80
  -8  49  -1  -15.80   13.60
   8 -50  -1   37.90   21.90
  -8 -50   1   74.49   22.10
  -8  50   1   65.29   18.60
   7 -50  -1  111.99   18.50
  -7 -50   1  140.99   26.60
   7 -50  -1   93.89   19.30
  -7  50   1  117.29   21.10
  -6 -50   1   55.39   17.70
   6 -50  -1    0.60   11.40
  -6  50   1   24.10   15.50
   5 -50  -1  112.09   18.20
  -5 -50   1   62.59   18.10
  -5  50   1   81.69   17.20
  -4 -50   1   28.80   15.00
   4 -50  -1   47.00   14.50
  -4  50   1   75.59   16.60
  -3 -50   1   33.90   14.70
   3 -50  -1   31.10   14.00
  -3  50   1   21.70   14.60
  -2 -50   1   36.00   14.30
  -2 -50   1   67.59   53.49
   2 -50  -1    5.50   12.70
  -2  50   1   31.00   15.00
  -1 -50   1   -1.60   11.90
   1 -50  -1    5.30   12.20
  -1 -50   1   64.29   47.60
  -1  50   1   19.90   13.00
   0 -50  -1  250.87   25.70
   0 -50   1  246.18   67.59
   0 -50   1  277.07   29.40
   1 -50   1   17.20   13.90
  -1 -50  -1    8.00   13.50
  -1  50  -1    0.60   13.10
  -2 -50  -1    5.70   13.90
  -2 -50  -1   21.60   46.20
   2 -50   1    1.50   13.60
  -2  50  -1   28.00   15.00
   3 -50   1   43.70   14.80
  -3 -50  -1   32.50   19.40
  -3 -50  -1   56.49   48.50
  -3  50  -1   31.30   14.70
  -4 -50  -1   28.90   15.30
   4 -50   1   27.80   15.10
  -4  50  -1   36.70   14.50
   5 -50   1   17.90   12.90
  -5 -50  -1   -6.10   13.70
  -5  50  -1   -7.50   13.60
   6 -50   1   10.80   12.80
  -6 -50  -1    0.70   19.10
  -6  50  -1    3.60   14.30
   7 -50   1   19.00   13.70
  -7 -50  -1   24.40   17.00
   7 -50   1   30.50   16.30
  -7  50  -1   -3.60   15.70
   8 -50   1   13.50   14.80
  -8 -50  -1   14.60   16.70
   8 -50   1   13.60   13.10
  -8  50  -1  -13.10   13.80
   7 -51  -1   -1.60   12.70
  -7 -51   1    3.40   16.40
   7 -51  -1   29.10   14.80
  -7  51   1   35.60   15.70
   6 -51  -1   45.80   15.00
  -6 -51   1   75.69   22.30
  -6  51   1   86.79   18.60
   5 -51  -1   28.80   14.20
  -5 -51   1    7.60   17.70
  -5  51   1   30.60   15.00
  -4 -51   1   53.89   19.80
   4 -51  -1   70.79   16.20
  -4  51   1   49.00   16.40
   3 -51  -1   63.79   17.10
  -3 -51   1   94.89   19.20
  -3  51   1   84.49   18.00
   2 -51  -1  101.69   18.80
  -2 -51   1   89.29   22.00
  -2 -51   1   84.29   53.09
  -2  51   1   84.19   17.70
  -1 -51   1    5.50   48.60
   1 -51  -1  -26.70   11.20
  -1 -51   1    3.20   14.90
  -1  51   1   14.70   14.50
   0 -51  -1   29.90   15.90
   0 -51   1   14.20   12.40
   0  51   1   37.00   14.10
  -1 -51  -1   13.90   13.30
   1 -51   1   10.10   14.00
  -1  51  -1    1.10   14.40
  -2 -51  -1  104.09   19.70
   2 -51   1   92.19   18.00
  -2  51  -1   75.99   18.10
  -3 -51  -1    2.90   48.70
  -3 -51  -1   10.90   14.90
   3 -51   1   -6.30   13.00
  -3  51  -1   16.70   15.10
   4 -51   1   21.80   13.20
  -4 -51  -1   16.30   14.90
  -4  51  -1   23.10   14.30
   5 -51   1    7.30   13.20
  -5 -51  -1   12.70   15.20
  -5  51  -1   19.60   15.50
  -6 -51  -1   26.80   20.40
   6 -51   1   54.89   16.70
  -6  51  -1   31.00   15.60
  -7 -51  -1    6.10   15.80
   7 -51   1    8.60   13.60
   7 -51   1   -2.30   13.80
  -7  51  -1   13.70   15.90
  -7 -52   1    1.40   16.10
   7 -52  -1   17.80   14.30
   7 -52  -1    6.50   12.80
  -7  52   1   22.70   14.90
   6 -52  -1   47.80   15.20
  -6 -52   1   58.09   21.80
  -6  52   1   60.79   18.80
  -5 -52   1   79.69   20.80
   5 -52  -1   97.89   19.10
  -5  52   1  155.88   20.70
   4 -52  -1   -1.50   13.00
  -4 -52   1   32.50   15.50
  -4  52   1   19.60   16.00
   3 -52  -1   69.89   16.80
  -3 -52   1   79.29   22.80
  -3  52   1   82.59   17.30
  -2 -52   1   45.70   16.30
   2 -52  -1   40.60   15.60
  -2  52   1   29.00   15.10
  -1 -52   1   14.50   15.20
   1 -52  -1    9.50   12.60
  -1 -52   1   38.00   60.19
  -1  52   1   32.90   14.10
   0 -52  -1  -11.70   12.70
   0 -52   1    4.10   15.30
   0  52   1   20.60   15.90
   1 -52   1   30.60   15.10
  -1 -52  -1   21.20   13.90
  -1  52  -1   28.60   15.10
  -2 -52  -1   21.60   15.90
   2 -52   1   17.40   15.00
  -2  52  -1   -5.30   14.30
   3 -52   1   -1.70   13.70
  -3 -52  -1   49.30   16.20
  -3  52  -1   11.90   13.90
  -4 -52  -1   62.39   18.30
   4 -52   1   15.80   14.50
  -4  52  -1   56.09   17.90
   5 -52   1   19.90   13.60
  -5 -52  -1   33.70   16.80
  -5  52  -1   30.40   15.50
  -6 -52  -1    9.00   16.60
   6 -52   1   -5.00   14.10
  -6  52  -1   11.00   14.60
   7 -52   1   -2.70   12.80
  -7 -52  -1    9.10   16.30
   7 -52   1    7.20   15.00
  -7  52  -1  -12.20   15.00
   6 -53  -1   24.90   13.50
  -6 -53   1   13.20   17.20
  -6  53   1    4.80   15.50
  -5 -53   1  120.29   22.90
   5 -53  -1  161.78   22.10
  -5  53   1  103.49   21.80
  -4 -53   1   78.09   19.60
   4 -53  -1  113.09   20.20
  -4  53   1  127.09   19.80
  -3 -53   1    8.70   16.40
   3 -53  -1   -3.00   13.40
  -3  53   1  -22.00   14.20
   2 -53  -1    4.30   13.30
  -2 -53   1    2.90   13.80
  -2  53   1   20.30   14.20
  -1 -53   1   -8.00   12.20
   1 -53  -1   11.80   13.60
  -1  53   1   20.30   16.00
   0 -53  -1   17.50   12.80
   0 -53   1    6.90   13.20
   0  53  -1   15.00   14.10
   0  53   1   12.50   14.40
   1 -53   1   40.10   15.70
  -1 -53  -1   10.70   15.00
  -1  53  -1   18.60   16.30
   2 -53   1   20.60   16.50
  -2 -53  -1   29.70   16.30
  -2  53  -1   31.30   15.20
  -3 -53  -1   11.30   14.10
   3 -53   1   10.00   13.20
  -3  53  -1  -12.90   12.70
  -4 -53  -1   19.40   19.40
   4 -53   1   66.19   17.90
  -4  53  -1   31.00   17.50
   5 -53   1   37.30   16.20
  -5 -53  -1   23.50   19.00
  -5  53  -1   10.10   14.90
  -6 -53  -1    6.30   16.10
   6 -53   1   33.10   16.60
  -6  53  -1    9.30   16.50
  -6 -54   1    2.50   16.40
   6 -54  -1  -14.40   12.00
   5 -54  -1   14.40   14.20
  -5 -54   1  -18.90   16.70
  -5  54   1   16.60   16.50
  -4 -54   1   51.49   20.20
   4 -54  -1   45.40   15.40
  -4  54   1   15.00   14.90
  -3 -54   1   57.99   18.80
   3 -54  -1   44.70   16.00
  -3  54   1   34.80   17.60
   2 -54  -1   52.99   20.50
  -2 -54   1  114.79   22.50
  -2  54   1   83.39   19.20
  -1 -54   1   18.10   16.90
   1 -54  -1   -1.00   14.50
  -1  54   1   12.20   14.40
   0 -54   1   13.00   17.70
   0 -54  -1   15.30   14.90
   0  54   1   57.29   18.70
[truncated: 3,230,146 more chars]
