# Supplementary material for: Haptotropism in a Nickel Complex with a Neutral, π‐Bridging cyclo‐P4 Ligand Analogous to Cyclobutadiene
Source: Angew Chem Int Ed Engl. 2022 Mar 9;61(18):e202115692. doi: 10.1002/anie.202115692 (PMC9313578; doi:10.1002/anie.202115692)
Supplement: Supplementary file 3 — Supporting Information [file ANIE-61-0-s001.cif]

data_global


#==============================================================================
#                          1. SUBMISSION DETAILS
#==============================================================================


_publ_contact_author_name   'Linxtl User'

_publ_contact_author_address
;
      Universit\'e de Montr\'eal
      D\'epartement de Chimie
      C.P. 6128, Succ. Centre-ville
      Montr\'eal, Qu\'ebec
      Canada, H3C 3J7
;


_publ_contact_author_phone        '1-111-111-1111'
_publ_contact_author_fax          '1-111-111-1111'
_publ_contact_author_email        'linxtl.user@user.com'


#==============================================================================
#                   2. PROCESSING SUMMARY (IUCr Office Use Only)
#==============================================================================


_journal_date_recd_electronic     ?

_journal_date_to_coeditor         ?
_journal_date_from_coeditor       ?
_journal_date_accepted            ?

_journal_date_printers_first      ?
_journal_date_printers_final      ?
_journal_date_proofs_out          ?
_journal_date_proofs_in           ?

_journal_coeditor_name            ?
_journal_coeditor_code            ?
_journal_coeditor_notes
; ?
;

_journal_techeditor_code          ?
_journal_techeditor_notes
; ?
;

_journal_coden_ASTM               ?
_journal_name_full                ?
_journal_year                     ?
_journal_volume                   ?
_journal_issue                    ?
_journal_page_first               ?
_journal_page_last                ?

_journal_suppl_publ_number        ?
_journal_suppl_publ_pages         ?

#==============================================================================
#                        3. TITLE AND AUTHOR LIST
#==============================================================================

_publ_requested_journal 
;
To be determined 
;

_publ_section_title
;
Structure of Linxtl compound  
;

# The loop structure below should contain the names and addresses of all
# authors, in the required order of publication. Repeat as necessary.

loop_
    _publ_author_name
    _publ_author_address
          'linxtl, user'
;
      D\'epartement de Chimie
      Universit\'e de Montr\'eal
      C.P. 6128, Succ. Centre-ville,
      Montr\'eal, Qu\'ebec
      Canada H3C 3J7

;
      'linxtl, user'
;
       D\'epartement de Chimie
       Universit\'e de Montr\'eal
       C.P. 6128, Succ. Centre-ville,
       Montr\'eal, Qu\'ebec
       Canada H3C 3J7

;

  
#==============================================================================
#                              4. TEXT
#==============================================================================


_publ_section_abstract
;
 Here should be written a short abstract
;


_publ_section_comment
;
 Here should be written the text  of the article
;


_publ_section_exptl_prep
;
 Small details about the preparation of the compound.
;


_publ_section_exptl_refinement
;

All non-H atoms were refined by full-matrix least-squares
with anisotropic displacement parameters. The H atoms were 
generated geometrically (C-H 0.93 to 0.98, N-H 0.86 and O-H 0.82\%A)
and were included in the refinement in the riding model approximation; 
their temperature factors were set to 1.5 times those of the 
equivalent isotropic temperature factors of the parent site (methyl) 
and 1.2 times for others. 
A final verification of possible voids was performed using the VOID routine 
of the PLATON program (Spek, 2000). 
;


_publ_section_figure_captions
;
Fig 1 Ortep view of the title compound.
      Thermal ellipsoids are shown at 30% probability levels.
;


_publ_section_table_legends
;
Table 1.  Selected geometric parameters (\%A, \%) for the title compound.
;


_publ_section_references
;
 Bruker (1997). SHELXTL (1997). Release 5.10; The Complete Software Package 
 for Single Crystal Structure Determination.  Bruker AXS Inc.,
 Madison, USA.

 Bruker (1999a). SAINT Release 6.06. Integration Software for Single Crystal 
 Data. Bruker AXS Inc., Madison, USA.

 Bruker (1999b). SMART Release 5.059; Bruker Molecular Analysis Research Tool,
 Bruker AXS Inc., Madison, USA.

 Flack, H. D. (1983). Acta Cryst. A39, 876-881.

 Flack, H. D. and Schwarzenbach, D. (1988). Acta Cryst. A44, 499-506.

 Sheldrick, G. M. (1986). SHELXS86. Program for Crystal Structure
 solution. University of G\"ottingen, Germany.

 Sheldrick, G. M. (1996). SADABS, Bruker Area Detector Absorption Corrections.
 Bruker AXS Inc., Madison, USA.

 Sheldrick, G. M. (1997a). SHELXS97. Program for Crystal Structure
 solution. University of G\"ottingen, Germany.

 Sheldrick, G. M. (1997b). SHELXL97. Program for crystal structure
 refinement. University of G\"ottingen, Germany.

 Spek, A. L. (2000). PLATON,  2000 version; Molecular Geometry Program,
 University of Utrecht, Utrecht, Holland.
;
_publ_section_acknowledgements
;
We are grateful to the Natural Sciences and Engineering Research
Council of Canada and the Minist\`ere de l'Education du Qu\'ebec
for financial support.
;
 
data_mo_CGDippSiOSiNiP7_0m
       
 
_audit_creation_method            'SHELXL-2014/7'
_shelx_SHELXL_version_number      '2014/7'
_chemical_name_systematic         ?
_chemical_name_common             ?
_chemical_melting_point           ?
_chemical_formula_moiety          'C45 H81 N4 Ni O P7 Si5 [+ solvent]'
_chemical_formula_sum
 'C45 H81 N4 Ni O P7 Si5' 
_chemical_formula_weight          1110.08

loop_
 _atom_type_symbol
 _atom_type_description
 _atom_type_scat_dispersion_real
 _atom_type_scat_dispersion_imag
 _atom_type_scat_source
 'C'  'C'   0.0033   0.0016
 'International Tables Vol C Tables 4.2.6.8 and 6.1.1.4'
 'H'  'H'   0.0000   0.0000
 'International Tables Vol C Tables 4.2.6.8 and 6.1.1.4'
 'N'  'N'   0.0061   0.0033
 'International Tables Vol C Tables 4.2.6.8 and 6.1.1.4'
 'Ni'  'Ni'   0.3393   1.1124
 'International Tables Vol C Tables 4.2.6.8 and 6.1.1.4'
 'O'  'O'   0.0106   0.0060
 'International Tables Vol C Tables 4.2.6.8 and 6.1.1.4'
 'P'  'P'   0.1023   0.0942
 'International Tables Vol C Tables 4.2.6.8 and 6.1.1.4'
 'Si'  'Si'   0.0817   0.0704
 'International Tables Vol C Tables 4.2.6.8 and 6.1.1.4'
 
_space_group_crystal_system       orthorhombic
_space_group_IT_number            61
_space_group_name_H-M_alt         'P b c a'
_space_group_name_Hall            '-P 2ac 2ab'
 
_shelx_space_group_comment
;
The symmetry employed for this shelxl refinement is uniquely defined
by the following loop, which should always be used as a source of
symmetry information in preference to the above space-group names.
They are only intended as comments.
;
 
loop_
 _space_group_symop_operation_xyz
 'x, y, z'
 '-x+1/2, -y, z+1/2'
 '-x, y+1/2, -z+1/2'
 'x+1/2, -y+1/2, -z'
 '-x, -y, -z'
 'x-1/2, y, -z-1/2'
 'x, -y-1/2, z-1/2'
 '-x-1/2, y-1/2, z'
 
_cell_length_a                    16.0125(8)
_cell_length_b                    27.0370(14)
_cell_length_c                    34.6364(16)
_cell_angle_alpha                 90
_cell_angle_beta                  90
_cell_angle_gamma                 90
_cell_volume                      14995.1(13)
_cell_formula_units_Z             8
_cell_measurement_temperature     173(2)
_cell_measurement_reflns_used     9940
_cell_measurement_theta_min       2.30
_cell_measurement_theta_max       26.53
 
_exptl_crystal_description        'Plate'
_exptl_crystal_colour             'Orange'
_exptl_crystal_density_meas       '?'
_exptl_crystal_density_method     'not measured'
_exptl_crystal_density_diffrn     0.983          
_exptl_crystal_F_000              4720
_exptl_transmission_factor_min    ?
_exptl_transmission_factor_max    ?
_exptl_crystal_size_max           0.21
_exptl_crystal_size_mid           0.15
_exptl_crystal_size_min           0.03
_exptl_absorpt_coefficient_mu     0.516
_shelx_estimated_absorpt_T_min    ?
_shelx_estimated_absorpt_T_max    ?
_exptl_absorpt_correction_type    multi-scan
_exptl_absorpt_correction_T_min   0.6405
_exptl_absorpt_correction_T_max   0.7456
_exptl_absorpt_process_details    'Sadabs (Sheldrick, 1996)'
_exptl_absorpt_special_details    ?
_diffrn_ambient_temperature       173(2)
_diffrn_radiation_wavelength      0.71073
_diffrn_radiation_type            'Mo K\a'
_diffrn_source                    ?
_diffrn_measurement_device_type   'Bruker APEX-II CCD'
_diffrn_measurement_method        '\f and \w scans'
_diffrn_detector_area_resol_mean  ?
_diffrn_reflns_number             84248
_diffrn_reflns_av_unetI/netI      0.1047
_diffrn_reflns_av_R_equivalents   0.1665
_diffrn_reflns_limit_h_min        -18
_diffrn_reflns_limit_h_max        15
_diffrn_reflns_limit_k_min        -27
_diffrn_reflns_limit_k_max        32
_diffrn_reflns_limit_l_min        -41
_diffrn_reflns_limit_l_max        41
_diffrn_reflns_theta_min          1.591
_diffrn_reflns_theta_max          24.999
_diffrn_reflns_theta_full         24.999
_diffrn_measured_fraction_theta_max   0.985
_diffrn_measured_fraction_theta_full  0.985
_diffrn_reflns_Laue_measured_fraction_max    0.985
_diffrn_reflns_Laue_measured_fraction_full   0.985
_diffrn_reflns_point_group_measured_fraction_max   0.985
_diffrn_reflns_point_group_measured_fraction_full  0.985
_reflns_number_total              13013
_reflns_number_gt                 8626
_reflns_threshold_expression      'I > 2\s(I)'
_reflns_Friedel_coverage          0.000
_reflns_Friedel_fraction_max      .
_reflns_Friedel_fraction_full     .
 
_reflns_special_details
;
 Reflections were merged by SHELXL according to the crystal
 class for the calculation of statistics and refinement.
 
 Structure factors included contributions from the .fab file.
 
 _reflns_Friedel_fraction is defined as the number of unique
 Friedel pairs measured divided by the number that would be
 possible theoretically, ignoring centric projections and
 systematic absences.
;
 
_computing_data_collection        'Bruker APEX2'
_computing_cell_refinement        'Bruker SAINT'
_computing_data_reduction         'Bruker SAINT'
_computing_structure_solution     'SHELXS-97 (Sheldrick 2008)'
_computing_structure_refinement   'SHELXL-2014 (Sheldrick 2014)'
_computing_molecular_graphics     'Bruker SHELXTL'
_computing_publication_material   'LinXTL v. 5.9.1 (Spasyuk, 2009)'
_refine_special_details           ?
_refine_ls_structure_factor_coef  Fsqd
_refine_ls_matrix_type            full
_refine_ls_weighting_scheme       calc
_refine_ls_weighting_details
'w=1/[\s^2^(Fo^2^)+(0.0718P)^2^+55.8672P] where P=(Fo^2^+2Fc^2^)/3'
_atom_sites_solution_primary      ?
_atom_sites_solution_secondary    ?
_atom_sites_solution_hydrogens    mixed
_refine_ls_hydrogen_treatment     mixed
_refine_ls_extinction_method      none
_refine_ls_extinction_coef        .
_refine_ls_number_reflns          13013
_refine_ls_number_parameters      601
_refine_ls_number_restraints      558
_refine_ls_R_factor_all           0.1208
_refine_ls_R_factor_gt            0.0773
_refine_ls_wR_factor_ref          0.1910
_refine_ls_wR_factor_gt           0.1696
_refine_ls_goodness_of_fit_ref    1.039
_refine_ls_restrained_S_all       1.025
_refine_ls_shift/su_max           0.005
_refine_ls_shift/su_mean          0.000
 
loop_
 _atom_site_label
 _atom_site_type_symbol
 _atom_site_fract_x
 _atom_site_fract_y
 _atom_site_fract_z
 _atom_site_U_iso_or_equiv
 _atom_site_adp_type
 _atom_site_occupancy
 _atom_site_site_symmetry_order  
 _atom_site_calc_flag
 _atom_site_refinement_flags_posn
 _atom_site_refinement_flags_adp
 _atom_site_refinement_flags_occupancy
 _atom_site_disorder_assembly
 _atom_site_disorder_group
C1 C 0.6354(3) 0.77912(19) 0.43339(14) 0.0148(11) Uani 1 1 d . U . . .
C2 C 0.7244(4) 0.7893(2) 0.48439(15) 0.0257(14) Uani 1 1 d . U . . .
H2 H 0.7692 0.8005 0.4991 0.031 Uiso 1 1 calc R U . . .
C3 C 0.6660(4) 0.7585(2) 0.49569(15) 0.0260(13) Uani 1 1 d . U . . .
H3 H 0.6616 0.7436 0.5198 0.031 Uiso 1 1 calc R U . . .
C4 C 0.5352(4) 0.7230(2) 0.46633(17) 0.0196(12) Uani 1 1 d . U . . .
C5 C 0.5879(4) 0.6457(2) 0.52909(17) 0.0323(15) Uani 1 1 d . U . . .
H5A H 0.5796 0.6120 0.5370 0.048 Uiso 1 1 calc R U . . .
H5B H 0.5641 0.6675 0.5480 0.048 Uiso 1 1 calc R U . . .
H5C H 0.6466 0.6522 0.5268 0.048 Uiso 1 1 calc R U . . .
C6 C 0.4245(4) 0.6394(2) 0.4858(2) 0.0335(15) Uani 1 1 d . U . . .
H6A H 0.3949 0.6524 0.4639 0.050 Uiso 1 1 calc R U . . .
H6B H 0.4017 0.6532 0.5091 0.050 Uiso 1 1 calc R U . . .
H6C H 0.4188 0.6040 0.4864 0.050 Uiso 1 1 calc R U . . .
C7 C 0.7639(4) 0.8352(2) 0.42614(15) 0.0219(12) Uani 1 1 d . U . . .
C8 C 0.8306(4) 0.8148(2) 0.40580(15) 0.0236(12) Uani 1 1 d . U . . .
C9 C 0.8908(4) 0.8469(3) 0.39137(16) 0.0335(14) Uani 1 1 d . U . . .
H9 H 0.9366 0.8343 0.3781 0.040 Uiso 1 1 calc R U . . .
C10 C 0.8834(4) 0.8980(3) 0.39654(19) 0.0398(16) Uani 1 1 d . U . . .
H10 H 0.9241 0.9190 0.3867 0.048 Uiso 1 1 calc R U . . .
C11 C 0.8168(4) 0.9172(3) 0.41601(19) 0.0369(15) Uani 1 1 d . U . . .
H11 H 0.8121 0.9512 0.4190 0.044 Uiso 1 1 calc R U . . .
C12 C 0.7552(4) 0.8860(2) 0.43161(16) 0.0247(12) Uani 1 1 d . U . . .
C13 C 0.8436(4) 0.7594(2) 0.40242(17) 0.0307(14) Uani 1 1 d . U . . .
H13 H 0.7891 0.7436 0.4062 0.037 Uiso 1 1 calc R U . . .
C14 C 0.8759(5) 0.7436(3) 0.36309(19) 0.0484(19) Uani 1 1 d . U . . .
H14A H 0.8459 0.7610 0.3433 0.073 Uiso 1 1 calc R U . . .
H14B H 0.8677 0.7087 0.3599 0.073 Uiso 1 1 calc R U . . .
H14C H 0.9343 0.7512 0.3612 0.073 Uiso 1 1 calc R U . . .
C15 C 0.9016(6) 0.7402(3) 0.4339(2) 0.060(2) Uani 1 1 d . U . . .
H15A H 0.9544 0.7568 0.4322 0.090 Uiso 1 1 calc R U . . .
H15B H 0.9098 0.7053 0.4305 0.090 Uiso 1 1 calc R U . . .
H15C H 0.8771 0.7463 0.4587 0.090 Uiso 1 1 calc R U . . .
C16 C 0.6871(4) 0.9091(2) 0.45710(18) 0.0301(14) Uani 1 1 d . U . . .
H16 H 0.6441 0.8840 0.4619 0.036 Uiso 1 1 calc R U . . .
C17 C 0.7228(4) 0.9254(3) 0.49548(19) 0.0426(18) Uani 1 1 d . U . . .
H17A H 0.7455 0.8972 0.5088 0.064 Uiso 1 1 calc R U . . .
H17B H 0.6794 0.9400 0.5108 0.064 Uiso 1 1 calc R U . . .
H17C H 0.7662 0.9493 0.4912 0.064 Uiso 1 1 calc R U . . .
C18 C 0.6458(4) 0.9536(2) 0.43649(19) 0.0376(16) Uani 1 1 d . U . . .
H18A H 0.6011 0.9661 0.4521 0.056 Uiso 1 1 calc R U . . .
H18B H 0.6241 0.9431 0.4120 0.056 Uiso 1 1 calc R U . . .
H18C H 0.6867 0.9791 0.4325 0.056 Uiso 1 1 calc R U . . .
C19 C 0.6212(4) 0.7384(2) 0.35058(14) 0.0194(12) Uani 1 1 d . U . . .
C20 C 0.7071(4) 0.6814(2) 0.32180(16) 0.0326(15) Uani 1 1 d . U . . .
H20 H 0.7415 0.6540 0.3187 0.039 Uiso 1 1 calc R U . . .
C21 C 0.6844(4) 0.7138(2) 0.29472(16) 0.0317(15) Uani 1 1 d . U . . .
H21 H 0.7013 0.7135 0.2690 0.038 Uiso 1 1 calc R U . . .
C22 C 0.6772(4) 0.6705(2) 0.39260(15) 0.0247(13) Uani 1 1 d . U . . .
H22A H 0.6731 0.6944 0.4134 0.030 Uiso 1 1 calc R U . . .
H22B H 0.7328 0.6563 0.3936 0.030 Uiso 1 1 calc R U . . .
C23 C 0.5035(4) 0.6298(3) 0.37387(19) 0.0431(17) Uani 1 1 d . U . . .
H23A H 0.4595 0.6091 0.3834 0.065 Uiso 1 1 calc R U . . .
H23B H 0.5142 0.6220 0.3473 0.065 Uiso 1 1 calc R U . . .
H23C H 0.4871 0.6639 0.3760 0.065 Uiso 1 1 calc R U . . .
C24 C 0.6475(5) 0.5581(2) 0.39228(19) 0.0396(17) Uani 1 1 d . U . . .
H24A H 0.6949 0.5533 0.4088 0.059 Uiso 1 1 calc R U . . .
H24B H 0.6650 0.5570 0.3658 0.059 Uiso 1 1 calc R U . . .
H24C H 0.6072 0.5325 0.3969 0.059 Uiso 1 1 calc R U . . .
C25 C 0.5885(4) 0.7853(2) 0.28896(15) 0.0260(12) Uani 1 1 d . U . . .
C26 C 0.5276(4) 0.7685(3) 0.26206(16) 0.0343(14) Uani 1 1 d . U . . .
C27 C 0.4881(4) 0.8044(3) 0.23989(17) 0.0396(16) Uani 1 1 d . U . . .
H27 H 0.4489 0.7946 0.2216 0.048 Uiso 1 1 calc R U . . .
C28 C 0.5052(5) 0.8535(3) 0.24422(19) 0.0480(18) Uani 1 1 d . U . . .
H28 H 0.4761 0.8767 0.2296 0.058 Uiso 1 1 calc R U . . .
C29 C 0.5663(4) 0.8695(3) 0.27047(18) 0.0395(16) Uani 1 1 d . U . . .
H29 H 0.5778 0.9031 0.2731 0.047 Uiso 1 1 calc R U . . .
C30 C 0.6099(4) 0.8348(2) 0.29280(15) 0.0301(13) Uani 1 1 d . U . . .
C31 C 0.6793(5) 0.8518(3) 0.31896(18) 0.0370(15) Uani 1 1 d . U . . .
C32 C 0.7639(4) 0.8455(3) 0.29966(19) 0.050(2) Uani 1 1 d . U . . .
H32A H 0.7712 0.8116 0.2922 0.075 Uiso 1 1 calc R U . . .
H32B H 0.8072 0.8548 0.3174 0.075 Uiso 1 1 calc R U . . .
H32C H 0.7667 0.8662 0.2772 0.075 Uiso 1 1 calc R U . . .
C33 C 0.6708(5) 0.9044(3) 0.3332(2) 0.053(2) Uani 1 1 d . U . . .
H33A H 0.6746 0.9267 0.3117 0.080 Uiso 1 1 calc R U . . .
H33B H 0.7147 0.9114 0.3512 0.080 Uiso 1 1 calc R U . . .
H33C H 0.6177 0.9084 0.3456 0.080 Uiso 1 1 calc R U . . .
C34 C 0.5051(4) 0.7142(3) 0.25636(17) 0.0379(15) Uani 1 1 d . U . . .
H34 H 0.5270 0.6955 0.2784 0.045 Uiso 1 1 calc R U . . .
C35 C 0.4108(4) 0.7064(3) 0.2548(2) 0.056(2) Uani 1 1 d . U . . .
H35A H 0.3842 0.7270 0.2737 0.084 Uiso 1 1 calc R U . . .
H35B H 0.3982 0.6723 0.2600 0.084 Uiso 1 1 calc R U . . .
H35C H 0.3906 0.7150 0.2295 0.084 Uiso 1 1 calc R U . . .
C36 C 0.5439(5) 0.6928(3) 0.2194(2) 0.057(2) Uani 1 1 d . U . . .
H36A H 0.5395 0.6574 0.2198 0.086 Uiso 1 1 calc R U . . .
H36B H 0.6017 0.7021 0.2180 0.086 Uiso 1 1 calc R U . . .
H36C H 0.5148 0.7054 0.1973 0.086 Uiso 1 1 calc R U . . .
C37 C 0.2422(5) 0.6481(3) 0.4140(2) 0.053(2) Uani 1 1 d . U . . .
H37A H 0.2402 0.6610 0.4398 0.079 Uiso 1 1 calc R U . . .
H37B H 0.2906 0.6275 0.4112 0.079 Uiso 1 1 calc R U . . .
H37C H 0.1929 0.6290 0.4091 0.079 Uiso 1 1 calc R U . . .
C38 C 0.2693(5) 0.6720(3) 0.33123(19) 0.0481(19) Uani 1 1 d . U . . .
H38A H 0.2286 0.6468 0.3261 0.072 Uiso 1 1 calc R U . . .
H38B H 0.3241 0.6577 0.3312 0.072 Uiso 1 1 calc R U . . .
H38C H 0.2661 0.6971 0.3116 0.072 Uiso 1 1 calc R U . . .
C39 C 0.1443(4) 0.7305(3) 0.3801(2) 0.0467(18) Uani 1 1 d . U . . .
H39A H 0.1015 0.7058 0.3827 0.070 Uiso 1 1 calc R U . . .
H39B H 0.1360 0.7485 0.3565 0.070 Uiso 1 1 calc R U . . .
H39C H 0.1417 0.7529 0.4015 0.070 Uiso 1 1 calc R U . . .
C40 C 0.2358(5) 0.8085(3) 0.30427(18) 0.0447(18) Uani 1 1 d . U . . .
H40A H 0.2307 0.7788 0.3193 0.067 Uiso 1 1 calc R U . . .
H40B H 0.2910 0.8104 0.2936 0.067 Uiso 1 1 calc R U . . .
H40C H 0.1956 0.8079 0.2837 0.067 Uiso 1 1 calc R U . . .
C41 C 0.2370(5) 0.9197(3) 0.3059(2) 0.056(2) Uani 1 1 d . U . . .
H41A H 0.2952 0.9212 0.2994 0.084 Uiso 1 1 calc R U . . .
H41B H 0.2218 0.9486 0.3203 0.084 Uiso 1 1 calc R U . . .
H41C H 0.2044 0.9183 0.2826 0.084 Uiso 1 1 calc R U . . .
C42 C 0.1083(4) 0.8673(3) 0.3550(2) 0.052(2) Uani 1 1 d . U . . .
H42A H 0.0690 0.8617 0.3346 0.078 Uiso 1 1 calc R U . . .
H42B H 0.0993 0.8996 0.3658 0.078 Uiso 1 1 calc R U . . .
H42C H 0.1007 0.8427 0.3747 0.078 Uiso 1 1 calc R U . . .
C43 C 0.2957(5) 0.8991(4) 0.5163(3) 0.076(3) Uani 1 1 d . U . . .
H43A H 0.2931 0.8683 0.5300 0.113 Uiso 1 1 calc R U . . .
H43B H 0.2487 0.9016 0.4992 0.113 Uiso 1 1 calc R U . . .
H43C H 0.2945 0.9260 0.5344 0.113 Uiso 1 1 calc R U . . .
C44 C 0.3943(6) 0.9580(3) 0.4565(2) 0.065(2) Uani 1 1 d . U . . .
H44A H 0.4034 0.9868 0.4722 0.097 Uiso 1 1 calc R U . . .
H44B H 0.3414 0.9608 0.4436 0.097 Uiso 1 1 calc R U . . .
H44C H 0.4380 0.9554 0.4376 0.097 Uiso 1 1 calc R U . . .
C45 C 0.4838(5) 0.9058(3) 0.5218(2) 0.051(2) Uani 1 1 d . U . . .
H45A H 0.5353 0.9042 0.5077 0.076 Uiso 1 1 calc R U . . .
H45B H 0.4812 0.8787 0.5397 0.076 Uiso 1 1 calc R U . . .
H45C H 0.4811 0.9364 0.5357 0.076 Uiso 1 1 calc R U . . .
N1 N 0.6116(3) 0.75229(16) 0.46454(11) 0.0162(10) Uani 1 1 d . U . . .
N2 N 0.7065(3) 0.80234(16) 0.44589(11) 0.0161(10) Uani 1 1 d . U . . .
N3 N 0.6688(3) 0.69719(17) 0.35575(12) 0.0194(10) Uani 1 1 d . U . . .
N4 N 0.6317(3) 0.74779(19) 0.31147(12) 0.0251(11) Uani 1 1 d . U . . .
Ni1 Ni 0.56135(4) 0.78047(3) 0.38719(2) 0.01549(18) Uani 1 1 d . U . . .
O1 O 0.5815(3) 0.62177(14) 0.44887(11) 0.0278(9) Uani 1 1 d . U . . .
P1 P 0.50399(10) 0.84895(6) 0.41101(4) 0.0204(3) Uani 1 1 d . U . . .
P2 P 0.43840(10) 0.77542(6) 0.35337(4) 0.0229(4) Uani 1 1 d . U . . .
P3 P 0.35766(10) 0.74602(6) 0.40065(4) 0.0225(4) Uani 1 1 d . U . . .
P4 P 0.29913(10) 0.80974(6) 0.42842(4) 0.0231(4) Uani 1 1 d . U . . .
P5 P 0.41537(10) 0.82876(6) 0.45800(4) 0.0213(3) Uani 1 1 d . U . . .
P6 P 0.30286(10) 0.87120(6) 0.38678(4) 0.0265(4) Uani 1 1 d . U . . .
P7 P 0.42227(10) 0.85650(6) 0.36011(4) 0.0243(4) Uani 1 1 d . U . . .
Si1 Si 0.53666(10) 0.65600(6) 0.48200(4) 0.0203(4) Uani 1 1 d . U . . .
Si2 Si 0.59950(11) 0.61927(6) 0.40262(5) 0.0256(4) Uani 1 1 d . U . . .
Si3 Si 0.24816(12) 0.70009(7) 0.37909(5) 0.0316(4) Uani 1 1 d . U . . .
Si4 Si 0.39433(12) 0.90184(7) 0.48765(5) 0.0367(5) Uani 1 1 d . U . . .
Si5 Si 0.21650(12) 0.86321(7) 0.33561(5) 0.0331(4) Uani 1 1 d . U . . .
H4A H 0.515(4) 0.722(2) 0.4392(17) 0.025(15) Uiso 1 1 d . . . . .
H31 H 0.684(4) 0.833(2) 0.3387(19) 0.040(19) Uiso 1 1 d . . . . .
H4B H 0.505(4) 0.739(2) 0.4788(18) 0.030(19) Uiso 1 1 d . . . . .
 
loop_
 _atom_site_aniso_label
 _atom_site_aniso_U_11
 _atom_site_aniso_U_22
 _atom_site_aniso_U_33
 _atom_site_aniso_U_23
 _atom_site_aniso_U_13
 _atom_site_aniso_U_12
C1 0.012(3) 0.017(3) 0.016(2) 0.0017(19) 0.0037(18) -0.002(2)
C2 0.030(3) 0.033(3) 0.014(2) 0.002(2) -0.009(2) -0.011(3)
C3 0.028(3) 0.034(3) 0.016(2) 0.002(2) -0.007(2) -0.008(3)
C4 0.016(3) 0.024(3) 0.019(3) 0.002(2) 0.001(2) 0.001(2)
C5 0.031(4) 0.032(4) 0.034(3) 0.000(3) -0.002(3) -0.002(3)
C6 0.019(3) 0.027(3) 0.055(4) 0.008(3) 0.009(3) -0.003(3)
C7 0.019(3) 0.029(3) 0.018(2) 0.004(2) -0.004(2) -0.008(2)
C8 0.016(3) 0.034(3) 0.021(3) 0.003(2) -0.002(2) -0.005(2)
C9 0.020(3) 0.058(3) 0.023(3) 0.006(3) -0.001(2) -0.010(3)
C10 0.025(4) 0.052(4) 0.043(4) 0.008(3) 0.002(3) -0.015(3)
C11 0.028(3) 0.035(3) 0.048(4) 0.011(3) -0.001(3) -0.009(3)
C12 0.016(3) 0.026(3) 0.032(3) 0.011(2) -0.006(2) -0.006(2)
C13 0.027(4) 0.034(3) 0.031(3) 0.001(2) 0.015(2) -0.002(3)
C14 0.050(5) 0.057(5) 0.038(3) -0.009(3) 0.017(3) 0.001(4)
C15 0.092(6) 0.047(4) 0.042(4) -0.006(3) -0.011(4) 0.023(4)
C16 0.019(3) 0.026(3) 0.045(3) 0.006(2) 0.002(2) -0.006(2)
C17 0.023(4) 0.058(5) 0.046(3) -0.012(3) -0.004(3) 0.010(3)
C18 0.034(4) 0.031(3) 0.047(4) 0.001(3) -0.006(3) 0.003(3)
C19 0.014(3) 0.029(3) 0.015(2) 0.0005(19) 0.0003(19) -0.001(2)
C20 0.029(4) 0.046(4) 0.022(3) -0.010(2) 0.010(2) 0.014(3)
C21 0.021(4) 0.057(4) 0.017(2) -0.007(2) 0.004(2) 0.010(3)
C22 0.023(3) 0.028(3) 0.023(3) -0.003(2) -0.001(2) 0.008(2)
C23 0.038(4) 0.050(4) 0.041(4) -0.003(3) -0.007(3) 0.000(3)
C24 0.044(5) 0.031(3) 0.044(4) -0.006(3) 0.008(3) 0.011(3)
C25 0.014(3) 0.050(3) 0.013(2) 0.008(2) 0.007(2) 0.006(2)
C26 0.021(3) 0.063(3) 0.018(3) 0.002(2) 0.005(2) 0.002(3)
C27 0.022(4) 0.076(4) 0.021(3) 0.011(3) 0.003(2) 0.002(3)
C28 0.037(4) 0.074(4) 0.033(3) 0.017(3) 0.001(3) 0.010(3)
C29 0.033(4) 0.055(4) 0.031(3) 0.013(3) 0.007(3) 0.005(3)
C30 0.030(3) 0.044(3) 0.016(3) 0.007(2) 0.008(2) 0.002(2)
C31 0.044(4) 0.048(4) 0.019(3) 0.014(3) 0.003(2) -0.005(3)
C32 0.035(4) 0.083(6) 0.032(4) -0.004(4) -0.001(3) -0.002(4)
C33 0.065(6) 0.050(4) 0.045(4) -0.001(3) 0.008(4) -0.011(4)
C34 0.031(4) 0.063(4) 0.019(3) 0.000(3) 0.000(2) -0.007(3)
C35 0.029(4) 0.104(6) 0.035(4) -0.015(4) 0.002(3) -0.012(4)
C36 0.038(5) 0.092(6) 0.041(4) -0.023(4) 0.003(3) -0.008(4)
C37 0.064(6) 0.053(4) 0.041(4) -0.002(3) -0.015(4) -0.027(4)
C38 0.048(5) 0.061(5) 0.035(3) -0.009(3) 0.001(3) -0.019(4)
C39 0.028(4) 0.066(5) 0.046(4) -0.009(3) 0.001(3) -0.009(3)
C40 0.047(5) 0.056(4) 0.031(3) -0.002(3) -0.011(3) -0.005(4)
C41 0.061(6) 0.057(4) 0.051(4) 0.013(3) -0.020(4) -0.001(4)
C42 0.019(4) 0.100(6) 0.037(4) 0.000(4) -0.009(3) 0.003(4)
C43 0.040(5) 0.095(7) 0.092(6) -0.057(5) 0.028(4) -0.015(4)
C44 0.074(6) 0.043(4) 0.077(5) -0.021(4) -0.008(4) 0.013(4)
C45 0.050(5) 0.054(5) 0.049(4) -0.022(3) -0.003(3) -0.013(4)
N1 0.013(2) 0.023(2) 0.0131(19) 0.0021(17) -0.0016(16) -0.0025(19)
N2 0.012(2) 0.022(2) 0.0137(19) 0.0015(16) -0.0012(16) -0.0043(18)
N3 0.012(3) 0.031(2) 0.016(2) -0.0046(17) -0.0009(17) 0.006(2)
N4 0.019(3) 0.043(3) 0.013(2) -0.0004(18) 0.0015(17) 0.005(2)
Ni1 0.0110(4) 0.0245(4) 0.0110(3) 0.0005(3) 0.0003(3) 0.0009(3)
O1 0.028(3) 0.024(2) 0.031(2) 0.0030(16) 0.0024(17) 0.0016(18)
P1 0.0148(9) 0.0238(8) 0.0227(7) -0.0019(6) -0.0010(6) 0.0019(7)
P2 0.0158(9) 0.0379(9) 0.0150(7) -0.0046(6) -0.0007(6) 0.0019(7)
P3 0.0190(9) 0.0300(9) 0.0185(7) -0.0015(6) -0.0019(6) -0.0027(7)
P4 0.0170(9) 0.0362(9) 0.0161(7) -0.0038(6) 0.0027(6) -0.0009(7)
P5 0.0192(9) 0.0288(8) 0.0159(7) -0.0035(6) -0.0012(6) 0.0035(7)
P6 0.0194(9) 0.0356(9) 0.0246(7) 0.0023(7) -0.0004(7) 0.0077(7)
P7 0.0144(9) 0.0359(9) 0.0226(7) 0.0054(6) -0.0007(6) 0.0012(7)
Si1 0.0159(9) 0.0241(9) 0.0208(8) 0.0043(6) 0.0000(6) -0.0029(7)
Si2 0.0239(10) 0.0246(9) 0.0284(8) -0.0033(7) -0.0001(7) 0.0036(8)
Si3 0.0245(11) 0.0477(11) 0.0225(8) -0.0014(7) -0.0028(7) -0.0135(9)
Si4 0.0263(11) 0.0423(11) 0.0414(10) -0.0228(8) 0.0050(8) 0.0000(9)
Si5 0.0255(11) 0.0493(12) 0.0245(8) 0.0041(8) -0.0058(7) 0.0056(9)
 
_geom_special_details
;
 All esds (except the esd in the dihedral angle between two l.s. planes)
 are estimated using the full covariance matrix.  The cell esds are taken
 into account individually in the estimation of esds in distances, angles
 and torsion angles; correlations between esds in cell parameters are only
 used when they are defined by crystal symmetry.  An approximate (isotropic)
 treatment of cell esds is used for estimating esds involving l.s. planes.
;
 
loop_
 _geom_bond_atom_site_label_1
 _geom_bond_atom_site_label_2
 _geom_bond_distance
 _geom_bond_site_symmetry_2
 _geom_bond_publ_flag
C1 N1 1.355(6) . ?
C1 N2 1.370(7) . ?
C1 Ni1 1.992(5) . ?
C2 C3 1.313(8) . ?
C2 N2 1.408(6) . ?
C2 H2 0.9300 . ?
C3 N1 1.396(7) . ?
C3 H3 0.9300 . ?
C4 N1 1.459(7) . ?
C4 Si1 1.891(6) . ?
C4 H4A 0.99(6) . ?
C4 H4B 0.78(6) . ?
C5 Si1 1.847(6) . ?
C5 H5A 0.9600 . ?
C5 H5B 0.9600 . ?
C5 H5C 0.9600 . ?
C6 Si1 1.856(6) . ?
C6 H6A 0.9600 . ?
C6 H6B 0.9600 . ?
C6 H6C 0.9600 . ?
C7 C12 1.394(8) . ?
C7 C8 1.394(8) . ?
C7 N2 1.449(7) . ?
C8 C9 1.390(8) . ?
C8 C13 1.516(8) . ?
C9 C10 1.398(10) . ?
C9 H9 0.9300 . ?
C10 C11 1.364(10) . ?
C10 H10 0.9300 . ?
C11 C12 1.405(8) . ?
C11 H11 0.9300 . ?
C12 C16 1.535(9) . ?
C13 C14 1.518(8) . ?
C13 C15 1.523(10) . ?
C13 H13 0.9800 . ?
C14 H14A 0.9600 . ?
C14 H14B 0.9600 . ?
C14 H14C 0.9600 . ?
C15 H15A 0.9600 . ?
C15 H15B 0.9600 . ?
C15 H15C 0.9600 . ?
C16 C17 1.513(9) . ?
C16 C18 1.547(8) . ?
C16 H16 0.9800 . ?
C17 H17A 0.9600 . ?
C17 H17B 0.9600 . ?
C17 H17C 0.9600 . ?
C18 H18A 0.9600 . ?
C18 H18B 0.9600 . ?
C18 H18C 0.9600 . ?
C19 N3 1.363(7) . ?
C19 N4 1.388(6) . ?
C19 Ni1 1.954(5) . ?
C20 C21 1.334(9) . ?
C20 N3 1.394(7) . ?
C20 H20 0.9300 . ?
C21 N4 1.377(7) . ?
C21 H21 0.9300 . ?
C22 N3 1.473(7) . ?
C22 Si2 1.893(6) . ?
C22 H22A 0.9700 . ?
C22 H22B 0.9700 . ?
C23 Si2 1.853(7) . ?
C23 H23A 0.9600 . ?
C23 H23B 0.9600 . ?
C23 H23C 0.9600 . ?
C24 Si2 1.858(6) . ?
C24 H24A 0.9600 . ?
C24 H24B 0.9600 . ?
C24 H24C 0.9600 . ?
C25 C30 1.388(9) . ?
C25 C26 1.422(9) . ?
C25 N4 1.454(7) . ?
C26 C27 1.390(9) . ?
C26 C34 1.524(10) . ?
C27 C28 1.365(10) . ?
C27 H27 0.9300 . ?
C28 C29 1.403(10) . ?
C28 H28 0.9300 . ?
C29 C30 1.402(9) . ?
C29 H29 0.9300 . ?
C30 C31 1.506(9) . ?
C31 C33 1.511(10) . ?
C31 C32 1.520(10) . ?
C31 H31 0.86(7) . ?
C32 H32A 0.9600 . ?
C32 H32B 0.9600 . ?
C32 H32C 0.9600 . ?
C33 H33A 0.9600 . ?
C33 H33B 0.9600 . ?
C33 H33C 0.9600 . ?
C34 C35 1.526(10) . ?
C34 C36 1.537(9) . ?
C34 H34 0.9800 . ?
C35 H35A 0.9600 . ?
C35 H35B 0.9600 . ?
C35 H35C 0.9600 . ?
C36 H36A 0.9600 . ?
C36 H36B 0.9600 . ?
C36 H36C 0.9600 . ?
C37 Si3 1.856(7) . ?
C37 H37A 0.9600 . ?
C37 H37B 0.9600 . ?
C37 H37C 0.9600 . ?
C38 Si3 1.854(7) . ?
C38 H38A 0.9600 . ?
C38 H38B 0.9600 . ?
C38 H38C 0.9600 . ?
C39 Si3 1.855(8) . ?
C39 H39A 0.9600 . ?
C39 H39B 0.9600 . ?
C39 H39C 0.9600 . ?
C40 Si5 1.861(7) . ?
C40 H40A 0.9600 . ?
C40 H40B 0.9600 . ?
C40 H40C 0.9600 . ?
C41 Si5 1.872(7) . ?
C41 H41A 0.9600 . ?
C41 H41B 0.9600 . ?
C41 H41C 0.9600 . ?
C42 Si5 1.862(7) . ?
C42 H42A 0.9600 . ?
C42 H42B 0.9600 . ?
C42 H42C 0.9600 . ?
C43 Si4 1.867(8) . ?
C43 H43A 0.9600 . ?
C43 H43B 0.9600 . ?
C43 H43C 0.9600 . ?
C44 Si4 1.862(8) . ?
C44 H44A 0.9600 . ?
C44 H44B 0.9600 . ?
C44 H44C 0.9600 . ?
C45 Si4 1.861(7) . ?
C45 H45A 0.9600 . ?
C45 H45B 0.9600 . ?
C45 H45C 0.9600 . ?
Ni1 P1 2.2253(16) . ?
Ni1 P2 2.2950(16) . ?
O1 Si2 1.629(4) . ?
O1 Si1 1.640(4) . ?
P1 P7 2.205(2) . ?
P1 P5 2.227(2) . ?
P2 P7 2.220(2) . ?
P2 P3 2.233(2) . ?
P3 P4 2.184(2) . ?
P3 Si3 2.275(2) . ?
P4 P5 2.186(2) . ?
P4 P6 2.201(2) . ?
P5 Si4 2.252(2) . ?
P6 P7 2.160(2) . ?
P6 Si5 2.258(2) . ?
 
loop_
 _geom_angle_atom_site_label_1
 _geom_angle_atom_site_label_2
 _geom_angle_atom_site_label_3
 _geom_angle
 _geom_angle_site_symmetry_1
 _geom_angle_site_symmetry_3
 _geom_angle_publ_flag
N1 C1 N2 103.1(4) . . ?
N1 C1 Ni1 118.8(4) . . ?
N2 C1 Ni1 137.7(4) . . ?
C3 C2 N2 107.3(5) . . ?
C3 C2 H2 126.4 . . ?
N2 C2 H2 126.4 . . ?
C2 C3 N1 106.8(5) . . ?
C2 C3 H3 126.6 . . ?
N1 C3 H3 126.6 . . ?
N1 C4 Si1 121.5(4) . . ?
N1 C4 H4A 104(3) . . ?
Si1 C4 H4A 105(3) . . ?
N1 C4 H4B 104(5) . . ?
Si1 C4 H4B 112(5) . . ?
H4A C4 H4B 109(6) . . ?
Si1 C5 H5A 109.5 . . ?
Si1 C5 H5B 109.5 . . ?
H5A C5 H5B 109.5 . . ?
Si1 C5 H5C 109.5 . . ?
H5A C5 H5C 109.5 . . ?
H5B C5 H5C 109.5 . . ?
Si1 C6 H6A 109.5 . . ?
Si1 C6 H6B 109.5 . . ?
H6A C6 H6B 109.5 . . ?
Si1 C6 H6C 109.5 . . ?
H6A C6 H6C 109.5 . . ?
H6B C6 H6C 109.5 . . ?
C12 C7 C8 122.3(5) . . ?
C12 C7 N2 118.5(5) . . ?
C8 C7 N2 118.8(5) . . ?
C9 C8 C7 117.8(6) . . ?
C9 C8 C13 119.6(6) . . ?
C7 C8 C13 122.3(5) . . ?
C8 C9 C10 120.8(6) . . ?
C8 C9 H9 119.6 . . ?
C10 C9 H9 119.6 . . ?
C11 C10 C9 120.4(6) . . ?
C11 C10 H10 119.8 . . ?
C9 C10 H10 119.8 . . ?
C10 C11 C12 120.7(6) . . ?
C10 C11 H11 119.6 . . ?
C12 C11 H11 119.6 . . ?
C7 C12 C11 118.0(6) . . ?
C7 C12 C16 123.3(5) . . ?
C11 C12 C16 118.5(5) . . ?
C8 C13 C14 113.2(5) . . ?
C8 C13 C15 111.5(5) . . ?
C14 C13 C15 109.8(6) . . ?
C8 C13 H13 107.4 . . ?
C14 C13 H13 107.4 . . ?
C15 C13 H13 107.4 . . ?
C13 C14 H14A 109.5 . . ?
C13 C14 H14B 109.5 . . ?
H14A C14 H14B 109.5 . . ?
C13 C14 H14C 109.5 . . ?
H14A C14 H14C 109.5 . . ?
H14B C14 H14C 109.5 . . ?
C13 C15 H15A 109.5 . . ?
C13 C15 H15B 109.5 . . ?
H15A C15 H15B 109.5 . . ?
C13 C15 H15C 109.5 . . ?
H15A C15 H15C 109.5 . . ?
H15B C15 H15C 109.5 . . ?
C17 C16 C12 110.8(5) . . ?
C17 C16 C18 109.9(5) . . ?
C12 C16 C18 110.7(5) . . ?
C17 C16 H16 108.4 . . ?
C12 C16 H16 108.4 . . ?
C18 C16 H16 108.4 . . ?
C16 C17 H17A 109.5 . . ?
C16 C17 H17B 109.5 . . ?
H17A C17 H17B 109.5 . . ?
C16 C17 H17C 109.5 . . ?
H17A C17 H17C 109.5 . . ?
H17B C17 H17C 109.5 . . ?
C16 C18 H18A 109.5 . . ?
C16 C18 H18B 109.5 . . ?
H18A C18 H18B 109.5 . . ?
C16 C18 H18C 109.5 . . ?
H18A C18 H18C 109.5 . . ?
H18B C18 H18C 109.5 . . ?
N3 C19 N4 102.1(4) . . ?
N3 C19 Ni1 131.7(4) . . ?
N4 C19 Ni1 125.9(4) . . ?
C21 C20 N3 105.8(5) . . ?
C21 C20 H20 127.1 . . ?
N3 C20 H20 127.1 . . ?
C20 C21 N4 108.0(5) . . ?
C20 C21 H21 126.0 . . ?
N4 C21 H21 126.0 . . ?
N3 C22 Si2 117.2(4) . . ?
N3 C22 H22A 108.0 . . ?
Si2 C22 H22A 108.0 . . ?
N3 C22 H22B 108.0 . . ?
Si2 C22 H22B 108.0 . . ?
H22A C22 H22B 107.2 . . ?
Si2 C23 H23A 109.5 . . ?
Si2 C23 H23B 109.5 . . ?
H23A C23 H23B 109.5 . . ?
Si2 C23 H23C 109.5 . . ?
H23A C23 H23C 109.5 . . ?
H23B C23 H23C 109.5 . . ?
Si2 C24 H24A 109.5 . . ?
Si2 C24 H24B 109.5 . . ?
H24A C24 H24B 109.5 . . ?
Si2 C24 H24C 109.5 . . ?
H24A C24 H24C 109.5 . . ?
H24B C24 H24C 109.5 . . ?
C30 C25 C26 122.7(6) . . ?
C30 C25 N4 120.3(5) . . ?
C26 C25 N4 117.0(6) . . ?
C27 C26 C25 116.8(6) . . ?
C27 C26 C34 119.5(6) . . ?
C25 C26 C34 123.7(6) . . ?
C28 C27 C26 121.8(7) . . ?
C28 C27 H27 119.1 . . ?
C26 C27 H27 119.1 . . ?
C27 C28 C29 120.7(7) . . ?
C27 C28 H28 119.6 . . ?
C29 C28 H28 119.6 . . ?
C30 C29 C28 119.9(7) . . ?
C30 C29 H29 120.1 . . ?
C28 C29 H29 120.1 . . ?
C25 C30 C29 118.0(6) . . ?
C25 C30 C31 122.2(6) . . ?
C29 C30 C31 119.7(6) . . ?
C30 C31 C33 114.5(6) . . ?
C30 C31 C32 111.1(5) . . ?
C33 C31 C32 109.2(6) . . ?
C30 C31 H31 111(5) . . ?
C33 C31 H31 108(4) . . ?
C32 C31 H31 102(5) . . ?
C31 C32 H32A 109.5 . . ?
C31 C32 H32B 109.5 . . ?
H32A C32 H32B 109.5 . . ?
C31 C32 H32C 109.5 . . ?
H32A C32 H32C 109.5 . . ?
H32B C32 H32C 109.5 . . ?
C31 C33 H33A 109.5 . . ?
C31 C33 H33B 109.5 . . ?
H33A C33 H33B 109.5 . . ?
C31 C33 H33C 109.5 . . ?
H33A C33 H33C 109.5 . . ?
H33B C33 H33C 109.5 . . ?
C26 C34 C35 111.8(6) . . ?
C26 C34 C36 112.1(6) . . ?
C35 C34 C36 108.5(5) . . ?
C26 C34 H34 108.1 . . ?
C35 C34 H34 108.1 . . ?
C36 C34 H34 108.1 . . ?
C34 C35 H35A 109.5 . . ?
C34 C35 H35B 109.5 . . ?
H35A C35 H35B 109.5 . . ?
C34 C35 H35C 109.5 . . ?
H35A C35 H35C 109.5 . . ?
H35B C35 H35C 109.5 . . ?
C34 C36 H36A 109.5 . . ?
C34 C36 H36B 109.5 . . ?
H36A C36 H36B 109.5 . . ?
C34 C36 H36C 109.5 . . ?
H36A C36 H36C 109.5 . . ?
H36B C36 H36C 109.5 . . ?
Si3 C37 H37A 109.5 . . ?
Si3 C37 H37B 109.5 . . ?
H37A C37 H37B 109.5 . . ?
Si3 C37 H37C 109.5 . . ?
H37A C37 H37C 109.5 . . ?
H37B C37 H37C 109.5 . . ?
Si3 C38 H38A 109.5 . . ?
Si3 C38 H38B 109.5 . . ?
H38A C38 H38B 109.5 . . ?
Si3 C38 H38C 109.5 . . ?
H38A C38 H38C 109.5 . . ?
H38B C38 H38C 109.5 . . ?
Si3 C39 H39A 109.5 . . ?
Si3 C39 H39B 109.5 . . ?
H39A C39 H39B 109.5 . . ?
Si3 C39 H39C 109.5 . . ?
H39A C39 H39C 109.5 . . ?
H39B C39 H39C 109.5 . . ?
Si5 C40 H40A 109.5 . . ?
Si5 C40 H40B 109.5 . . ?
H40A C40 H40B 109.5 . . ?
Si5 C40 H40C 109.5 . . ?
H40A C40 H40C 109.5 . . ?
H40B C40 H40C 109.5 . . ?
Si5 C41 H41A 109.5 . . ?
Si5 C41 H41B 109.5 . . ?
H41A C41 H41B 109.5 . . ?
Si5 C41 H41C 109.5 . . ?
H41A C41 H41C 109.5 . . ?
H41B C41 H41C 109.5 . . ?
Si5 C42 H42A 109.5 . . ?
Si5 C42 H42B 109.5 . . ?
H42A C42 H42B 109.5 . . ?
Si5 C42 H42C 109.5 . . ?
H42A C42 H42C 109.5 . . ?
H42B C42 H42C 109.5 . . ?
Si4 C43 H43A 109.5 . . ?
Si4 C43 H43B 109.5 . . ?
H43A C43 H43B 109.5 . . ?
Si4 C43 H43C 109.5 . . ?
H43A C43 H43C 109.5 . . ?
H43B C43 H43C 109.5 . . ?
Si4 C44 H44A 109.5 . . ?
Si4 C44 H44B 109.5 . . ?
H44A C44 H44B 109.5 . . ?
Si4 C44 H44C 109.5 . . ?
H44A C44 H44C 109.5 . . ?
H44B C44 H44C 109.5 . . ?
Si4 C45 H45A 109.5 . . ?
Si4 C45 H45B 109.5 . . ?
H45A C45 H45B 109.5 . . ?
Si4 C45 H45C 109.5 . . ?
H45A C45 H45C 109.5 . . ?
H45B C45 H45C 109.5 . . ?
C1 N1 C3 112.1(4) . . ?
C1 N1 C4 124.1(4) . . ?
C3 N1 C4 123.7(4) . . ?
C1 N2 C2 110.7(4) . . ?
C1 N2 C7 131.2(4) . . ?
C2 N2 C7 118.1(4) . . ?
C19 N3 C20 112.7(5) . . ?
C19 N3 C22 124.5(4) . . ?
C20 N3 C22 122.7(5) . . ?
C21 N4 C19 111.3(5) . . ?
C21 N4 C25 122.1(4) . . ?
C19 N4 C25 126.3(5) . . ?
C19 Ni1 C1 102.6(2) . . ?
C19 Ni1 P1 157.96(17) . . ?
C1 Ni1 P1 87.89(16) . . ?
C19 Ni1 P2 93.13(17) . . ?
C1 Ni1 P2 156.87(15) . . ?
P1 Ni1 P2 83.38(6) . . ?
Si2 O1 Si1 142.1(3) . . ?
P7 P1 Ni1 91.46(7) . . ?
P7 P1 P5 103.23(8) . . ?
Ni1 P1 P5 109.27(8) . . ?
P7 P2 P3 101.96(8) . . ?
P7 P2 Ni1 89.27(7) . . ?
P3 P2 Ni1 98.25(7) . . ?
P4 P3 P2 106.90(9) . . ?
P4 P3 Si3 104.15(9) . . ?
P2 P3 Si3 113.57(8) . . ?
P3 P4 P5 91.53(8) . . ?
P3 P4 P6 107.16(8) . . ?
P5 P4 P6 96.10(9) . . ?
P4 P5 P1 104.94(8) . . ?
P4 P5 Si4 107.03(9) . . ?
P1 P5 Si4 102.34(9) . . ?
P7 P6 P4 99.52(8) . . ?
P7 P6 Si5 100.88(9) . . ?
P4 P6 Si5 115.18(10) . . ?
P6 P7 P1 101.55(8) . . ?
P6 P7 P2 109.24(9) . . ?
P1 P7 P2 85.61(8) . . ?
O1 Si1 C5 109.8(3) . . ?
O1 Si1 C6 109.7(3) . . ?
C5 Si1 C6 109.3(3) . . ?
O1 Si1 C4 110.2(2) . . ?
C5 Si1 C4 113.8(3) . . ?
C6 Si1 C4 103.9(3) . . ?
O1 Si2 C23 112.1(3) . . ?
O1 Si2 C24 107.4(3) . . ?
C23 Si2 C24 112.1(3) . . ?
O1 Si2 C22 105.4(2) . . ?
C23 Si2 C22 109.5(3) . . ?
C24 Si2 C22 110.1(3) . . ?
C38 Si3 C39 111.2(3) . . ?
C38 Si3 C37 106.4(4) . . ?
C39 Si3 C37 106.1(4) . . ?
C38 Si3 P3 112.1(3) . . ?
C39 Si3 P3 116.3(2) . . ?
C37 Si3 P3 103.8(2) . . ?
C45 Si4 C44 108.8(4) . . ?
C45 Si4 C43 108.4(4) . . ?
C44 Si4 C43 109.8(5) . . ?
C45 Si4 P5 103.0(3) . . ?
C44 Si4 P5 116.8(3) . . ?
C43 Si4 P5 109.5(3) . . ?
C40 Si5 C42 114.3(4) . . ?
C40 Si5 C41 107.4(3) . . ?
C42 Si5 C41 108.3(4) . . ?
C40 Si5 P6 115.6(2) . . ?
C42 Si5 P6 106.3(2) . . ?
C41 Si5 P6 104.3(3) . . ?
 
_refine_diff_density_max    1.368
_refine_diff_density_min   -0.496
_refine_diff_density_rms    0.101

_shelx_res_file
;

    mo_CGDippSiOSiNiP7_0m_a.res created by SHELXL-2014/7


TITL mo_CGDippSiOSiNiP7_0m_a.res in Pbca
CELL  0.71073  16.0125  27.0370  34.6364   90.000   90.000   90.000
ZERR   8.000   0.0008   0.0014   0.0016    0.000    0.000    0.000
LATT 1
SYMM 1/2-X, -Y, 1/2+Z
SYMM -X, 1/2+Y, 1/2-Z
SYMM 1/2+X, 1/2-Y, -Z
SFAC C  H  N  Ni O  P  Si
UNIT 360 648 32 8 8 56 40
OMIT  0 2 0
OMIT  11 1 21
OMIT  4 6 14
OMIT  4 1 16
OMIT  3 1 2
OMIT  2 3 1
OMIT  4 4 7
OMIT  8 5 3
OMIT  3 13 17
OMIT  7 0 28
OMIT  1 2 3
OMIT  0 6 4
OMIT  7 2 11
OMIT  11 6 2
OMIT  2 7 4
OMIT  11 1 8
OMIT  6 1 12
OMIT  5 0 6
OMIT  3 13 9
OMIT  1 1 3
OMIT  2 9 14
OMIT  1 9 5
OMIT  4 0 8
OMIT  5 1 2
OMIT  1 4 3
OMIT  4 2 10
OMIT  3 9 13
OMIT  3 11 5
OMIT  2 3 5
OMIT  4 10 7
OMIT  1 7 6
OMIT  2 2 13
OMIT  4 2 6
OMIT  11 4 2
OMIT  3 2 4
OMIT  1 12 5
OMIT  1 3 1
OMIT  4 8 14
OMIT  1 9 6
OMIT  2 7 1
OMIT  1 10 5
OMIT  2 5 1
OMIT  1 0 2
OMIT  4 0 6
OMIT  5 1 12
OMIT  4 0 10
OMIT  1 5 6
OMIT  3 0 4
OMIT  0 2 2
OMIT  0 0 2
OMIT  -4.00  50.00
RIGU
L.S. 5
ACTA
BOND $H
ABIN
FMAP 2
PLAN 20
WGHT    0.071800   55.867199
FVAR       0.16669
C1    1    0.635418    0.779120    0.433395    11.00000    0.01203    0.01658 =
         0.01574    0.00175    0.00373   -0.00152
C2    1    0.724362    0.789324    0.484386    11.00000    0.02984    0.03325 =
         0.01388    0.00240   -0.00886   -0.01139
AFIX  43
H2    2    0.769163    0.800515    0.499071    11.00000   -1.20000
AFIX   0
C3    1    0.665973    0.758452    0.495691    11.00000    0.02807    0.03391 =
         0.01598    0.00207   -0.00736   -0.00774
AFIX  43
H3    2    0.661646    0.743556    0.519810    11.00000   -1.20000
AFIX   0
C4    1    0.535208    0.722996    0.466331    11.00000    0.01638    0.02360 =
         0.01895    0.00204    0.00145    0.00125
C5    1    0.587905    0.645692    0.529094    11.00000    0.03091    0.03191 =
         0.03415   -0.00018   -0.00223   -0.00243
AFIX 137
H5A   2    0.579604    0.612015    0.536994    11.00000   -1.50000
H5B   2    0.564120    0.667505    0.547998    11.00000   -1.50000
H5C   2    0.646627    0.652197    0.526765    11.00000   -1.50000
AFIX   0
C6    1    0.424463    0.639391    0.485817    11.00000    0.01860    0.02700 =
         0.05487    0.00785    0.00903   -0.00341
AFIX 137
H6A   2    0.394863    0.652353    0.463940    11.00000   -1.50000
H6B   2    0.401690    0.653182    0.509086    11.00000   -1.50000
H6C   2    0.418820    0.604049    0.486395    11.00000   -1.50000
AFIX   0
C7    1    0.763855    0.835207    0.426137    11.00000    0.01897    0.02900 =
         0.01775    0.00398   -0.00403   -0.00763
C8    1    0.830614    0.814809    0.405798    11.00000    0.01600    0.03401 =
         0.02085    0.00269   -0.00179   -0.00472
C9    1    0.890831    0.846918    0.391371    11.00000    0.01960    0.05798 =
         0.02289    0.00613   -0.00129   -0.01000
AFIX  43
H9    2    0.936597    0.834254    0.378120    11.00000   -1.20000
AFIX   0
C10   1    0.883415    0.897992    0.396541    11.00000    0.02493    0.05175 =
         0.04277    0.00783    0.00228   -0.01508
AFIX  43
H10   2    0.924107    0.919018    0.386657    11.00000   -1.20000
AFIX   0
C11   1    0.816812    0.917175    0.416007    11.00000    0.02774    0.03470 =
         0.04829    0.01102   -0.00106   -0.00945
AFIX  43
H11   2    0.812127    0.951247    0.418984    11.00000   -1.20000
AFIX   0
C12   1    0.755220    0.886031    0.431608    11.00000    0.01629    0.02553 =
         0.03220    0.01057   -0.00635   -0.00616
C13   1    0.843612    0.759434    0.402422    11.00000    0.02725    0.03358 =
         0.03131    0.00094    0.01488   -0.00161
AFIX  13
H13   2    0.789141    0.743617    0.406162    11.00000   -1.20000
AFIX   0
C14   1    0.875855    0.743637    0.363094    11.00000    0.04969    0.05735 =
         0.03823   -0.00919    0.01666    0.00148
AFIX 137
H14A  2    0.845916    0.761040    0.343293    11.00000   -1.50000
H14B  2    0.867749    0.708691    0.359931    11.00000   -1.50000
H14C  2    0.934290    0.751192    0.361188    11.00000   -1.50000
AFIX   0
C15   1    0.901574    0.740169    0.433880    11.00000    0.09217    0.04705 =
         0.04157   -0.00590   -0.01091    0.02271
AFIX 137
H15A  2    0.954394    0.756830    0.432212    11.00000   -1.50000
H15B  2    0.909789    0.705259    0.430532    11.00000   -1.50000
H15C  2    0.877071    0.746275    0.458723    11.00000   -1.50000
AFIX   0
C16   1    0.687117    0.909081    0.457098    11.00000    0.01924    0.02571 =
         0.04538    0.00649    0.00165   -0.00555
AFIX  13
H16   2    0.644149    0.884024    0.461935    11.00000   -1.20000
AFIX   0
C17   1    0.722814    0.925375    0.495481    11.00000    0.02327    0.05821 =
         0.04635   -0.01155   -0.00370    0.00959
AFIX 137
H17A  2    0.745473    0.897249    0.508764    11.00000   -1.50000
H17B  2    0.679419    0.939963    0.510845    11.00000   -1.50000
H17C  2    0.766204    0.949253    0.491192    11.00000   -1.50000
AFIX   0
C18   1    0.645837    0.953569    0.436487    11.00000    0.03435    0.03147 =
         0.04703    0.00102   -0.00586    0.00258
AFIX 137
H18A  2    0.601146    0.966147    0.452138    11.00000   -1.50000
H18B  2    0.624091    0.943087    0.411988    11.00000   -1.50000
H18C  2    0.686656    0.979080    0.432545    11.00000   -1.50000
AFIX   0
C19   1    0.621170    0.738449    0.350580    11.00000    0.01394    0.02928 =
         0.01496    0.00046    0.00025   -0.00126
C20   1    0.707135    0.681402    0.321796    11.00000    0.02926    0.04601 =
         0.02247   -0.01009    0.00994    0.01381
AFIX  43
H20   2    0.741479    0.653954    0.318668    11.00000   -1.20000
AFIX   0
C21   1    0.684410    0.713785    0.294721    11.00000    0.02140    0.05696 =
         0.01678   -0.00662    0.00425    0.01007
AFIX  43
H21   2    0.701252    0.713455    0.269026    11.00000   -1.20000
AFIX   0
C22   1    0.677154    0.670468    0.392599    11.00000    0.02295    0.02846 =
         0.02263   -0.00290   -0.00073    0.00838
AFIX  23
H22A  2    0.673132    0.694425    0.413363    11.00000   -1.20000
H22B  2    0.732798    0.656348    0.393635    11.00000   -1.20000
AFIX   0
C23   1    0.503536    0.629831    0.373868    11.00000    0.03759    0.05049 =
         0.04112   -0.00274   -0.00650   -0.00041
AFIX 137
H23A  2    0.459518    0.609067    0.383428    11.00000   -1.50000
H23B  2    0.514244    0.622022    0.347287    11.00000   -1.50000
H23C  2    0.487135    0.663874    0.375996    11.00000   -1.50000
AFIX   0
C24   1    0.647470    0.558114    0.392285    11.00000    0.04387    0.03057 =
         0.04444   -0.00564    0.00787    0.01149
AFIX 137
H24A  2    0.694912    0.553287    0.408807    11.00000   -1.50000
H24B  2    0.665046    0.556993    0.365800    11.00000   -1.50000
H24C  2    0.607240    0.532463    0.396909    11.00000   -1.50000
AFIX   0
C25   1    0.588480    0.785304    0.288959    11.00000    0.01415    0.05025 =
         0.01346    0.00799    0.00734    0.00621
C26   1    0.527643    0.768491    0.262063    11.00000    0.02124    0.06314 =
         0.01845    0.00233    0.00477    0.00225
C27   1    0.488094    0.804376    0.239885    11.00000    0.02205    0.07574 =
         0.02096    0.01115    0.00279    0.00219
AFIX  43
H27   2    0.448887    0.794635    0.221593    11.00000   -1.20000
AFIX   0
C28   1    0.505232    0.853514    0.244222    11.00000    0.03706    0.07402 =
         0.03282    0.01704    0.00061    0.00979
AFIX  43
H28   2    0.476128    0.876660    0.229612    11.00000   -1.20000
AFIX   0
C29   1    0.566255    0.869498    0.270470    11.00000    0.03307    0.05484 =
         0.03063    0.01261    0.00666    0.00488
AFIX  43
H29   2    0.577763    0.903051    0.273051    11.00000   -1.20000
AFIX   0
C30   1    0.609860    0.834810    0.292804    11.00000    0.03046    0.04431 =
         0.01553    0.00672    0.00811    0.00173
C31   1    0.679319    0.851760    0.318957    11.00000    0.04437    0.04778 =
         0.01876    0.01419    0.00282   -0.00482
C32   1    0.763890    0.845508    0.299664    11.00000    0.03494    0.08320 =
         0.03180   -0.00355   -0.00133   -0.00224
AFIX 137
H32A  2    0.771196    0.811589    0.292198    11.00000   -1.50000
H32B  2    0.807209    0.854759    0.317412    11.00000   -1.50000
H32C  2    0.766695    0.866227    0.277192    11.00000   -1.50000
AFIX   0
C33   1    0.670787    0.904360    0.333154    11.00000    0.06531    0.04970 =
         0.04535   -0.00113    0.00838   -0.01056
AFIX 137
H33A  2    0.674614    0.926671    0.311665    11.00000   -1.50000
H33B  2    0.714670    0.911431    0.351214    11.00000   -1.50000
H33C  2    0.617658    0.908398    0.345603    11.00000   -1.50000
AFIX   0
C34   1    0.505143    0.714207    0.256362    11.00000    0.03116    0.06346 =
         0.01899   -0.00032    0.00038   -0.00677
AFIX  13
H34   2    0.527009    0.695539    0.278408    11.00000   -1.20000
AFIX   0
C35   1    0.410790    0.706400    0.254771    11.00000    0.02902    0.10430 =
         0.03498   -0.01479    0.00210   -0.01164
AFIX 137
H35A  2    0.384246    0.726988    0.273727    11.00000   -1.50000
H35B  2    0.398217    0.672344    0.260038    11.00000   -1.50000
H35C  2    0.390570    0.714956    0.229548    11.00000   -1.50000
AFIX   0
C36   1    0.543925    0.692758    0.219391    11.00000    0.03848    0.09233 =
         0.04070   -0.02312    0.00333   -0.00766
AFIX 137
H36A  2    0.539541    0.657351    0.219837    11.00000   -1.50000
H36B  2    0.601688    0.702088    0.217955    11.00000   -1.50000
H36C  2    0.514774    0.705436    0.197286    11.00000   -1.50000
AFIX   0
C37   1    0.242244    0.648133    0.414020    11.00000    0.06424    0.05306 =
         0.04086   -0.00234   -0.01496   -0.02740
AFIX 137
H37A  2    0.240188    0.661042    0.439822    11.00000   -1.50000
H37B  2    0.290621    0.627470    0.411219    11.00000   -1.50000
H37C  2    0.192862    0.629017    0.409082    11.00000   -1.50000
AFIX   0
C38   1    0.269298    0.672050    0.331227    11.00000    0.04827    0.06069 =
         0.03534   -0.00862    0.00071   -0.01860
AFIX 137
H38A  2    0.228629    0.646814    0.326065    11.00000   -1.50000
H38B  2    0.324146    0.657712    0.331190    11.00000   -1.50000
H38C  2    0.266064    0.697105    0.311645    11.00000   -1.50000
AFIX   0
C39   1    0.144305    0.730501    0.380075    11.00000    0.02849    0.06576 =
         0.04577   -0.00946    0.00067   -0.00906
AFIX 137
H39A  2    0.101545    0.705847    0.382732    11.00000   -1.50000
H39B  2    0.135951    0.748456    0.356478    11.00000   -1.50000
H39C  2    0.141687    0.752934    0.401525    11.00000   -1.50000
AFIX   0
C40   1    0.235793    0.808466    0.304268    11.00000    0.04666    0.05610 =
         0.03141   -0.00152   -0.01072   -0.00472
AFIX 137
H40A  2    0.230671    0.778807    0.319321    11.00000   -1.50000
H40B  2    0.291046    0.810417    0.293618    11.00000   -1.50000
H40C  2    0.195614    0.807938    0.283701    11.00000   -1.50000
AFIX   0
C41   1    0.236964    0.919717    0.305862    11.00000    0.06123    0.05676 =
         0.05075    0.01337   -0.02014   -0.00113
AFIX 137
H41A  2    0.295203    0.921227    0.299389    11.00000   -1.50000
H41B  2    0.221775    0.948639    0.320325    11.00000   -1.50000
H41C  2    0.204409    0.918269    0.282615    11.00000   -1.50000
AFIX   0
C42   1    0.108267    0.867276    0.355037    11.00000    0.01938    0.09972 =
         0.03715    0.00042   -0.00873    0.00279
AFIX 137
H42A  2    0.068989    0.861651    0.334563    11.00000   -1.50000
H42B  2    0.099303    0.899554    0.365816    11.00000   -1.50000
H42C  2    0.100720    0.842719    0.374750    11.00000   -1.50000
AFIX   0
C43   1    0.295670    0.899132    0.516297    11.00000    0.03977    0.09516 =
         0.09206   -0.05730    0.02821   -0.01468
AFIX 137
H43A  2    0.293120    0.868328    0.530031    11.00000   -1.50000
H43B  2    0.248652    0.901640    0.499213    11.00000   -1.50000
H43C  2    0.294506    0.926037    0.534376    11.00000   -1.50000
AFIX   0
C44   1    0.394254    0.957983    0.456500    11.00000    0.07421    0.04297 =
         0.07729   -0.02088   -0.00774    0.01272
AFIX 137
H44A  2    0.403401    0.986772    0.472161    11.00000   -1.50000
H44B  2    0.341355    0.960764    0.443638    11.00000   -1.50000
H44C  2    0.437964    0.955351    0.437641    11.00000   -1.50000
AFIX   0
C45   1    0.483818    0.905782    0.521820    11.00000    0.05006    0.05366 =
         0.04895   -0.02203   -0.00304   -0.01297
AFIX 137
H45A  2    0.535281    0.904242    0.507653    11.00000   -1.50000
H45B  2    0.481249    0.878689    0.539695    11.00000   -1.50000
H45C  2    0.481075    0.936449    0.535732    11.00000   -1.50000
AFIX   0
N1    3    0.611636    0.752292    0.464537    11.00000    0.01266    0.02275 =
         0.01309    0.00207   -0.00163   -0.00249
N2    3    0.706528    0.802335    0.445889    11.00000    0.01245    0.02225 =
         0.01370    0.00145   -0.00117   -0.00425
N3    3    0.668778    0.697194    0.355754    11.00000    0.01171    0.03053 =
         0.01607   -0.00464   -0.00086    0.00615
N4    3    0.631652    0.747790    0.311467    11.00000    0.01945    0.04287 =
         0.01299   -0.00044    0.00152    0.00488
NI1   4    0.561347    0.780473    0.387193    11.00000    0.01103    0.02447 =
         0.01096    0.00054    0.00033    0.00086
O1    5    0.581516    0.621766    0.448871    11.00000    0.02846    0.02366 =
         0.03135    0.00305    0.00242    0.00165
P1    6    0.503990    0.848948    0.411012    11.00000    0.01476    0.02377 =
         0.02271   -0.00193   -0.00099    0.00186
P2    6    0.438396    0.775419    0.353372    11.00000    0.01577    0.03791 =
         0.01499   -0.00460   -0.00072    0.00188
P3    6    0.357662    0.746023    0.400650    11.00000    0.01898    0.03001 =
         0.01854   -0.00155   -0.00191   -0.00271
P4    6    0.299132    0.809736    0.428425    11.00000    0.01702    0.03622 =
         0.01615   -0.00383    0.00273   -0.00086
P5    6    0.415372    0.828765    0.457996    11.00000    0.01923    0.02878 =
         0.01586   -0.00350   -0.00123    0.00351
P6    6    0.302861    0.871202    0.386777    11.00000    0.01936    0.03558 =
         0.02461    0.00227   -0.00039    0.00770
P7    6    0.422273    0.856503    0.360106    11.00000    0.01436    0.03589 =
         0.02262    0.00540   -0.00067    0.00121
SI1   7    0.536658    0.656001    0.482004    11.00000    0.01593    0.02410 =
         0.02079    0.00435   -0.00003   -0.00293
SI2   7    0.599497    0.619269    0.402616    11.00000    0.02387    0.02461 =
         0.02835   -0.00334   -0.00011    0.00357
SI3   7    0.248160    0.700091    0.379091    11.00000    0.02454    0.04768 =
         0.02249   -0.00140   -0.00281   -0.01350
SI4   7    0.394333    0.901841    0.487655    11.00000    0.02627    0.04228 =
         0.04143   -0.02283    0.00496   -0.00004
SI5   7    0.216500    0.863210    0.335606    11.00000    0.02548    0.04931 =
         0.02446    0.00408   -0.00582    0.00565
H4A   2    0.515038    0.722378    0.439167    11.00000    0.02492
H31   2    0.683848    0.832642    0.338684    11.00000    0.03978
H4B   2    0.504594    0.739035    0.478823    11.00000    0.02992
HKLF 4

REM  mo_CGDippSiOSiNiP7_0m_a.res in Pbca
REM R1 =  0.0773 for    8626 Fo > 4sig(Fo)  and  0.1208 for all   13013 data
REM    601 parameters refined using    558 restraints

END

WGHT      0.0699     59.3578

REM Highest difference peak  1.368,  deepest hole -0.496,  1-sigma level  0.101
Q1    1   0.2416  0.8222  0.3861  11.00000  0.05    1.37
Q2    1   0.2380  0.7313  0.3922  11.00000  0.05    0.75
Q3    1   0.1065  0.8099  0.3549  11.00000  0.05    0.67
Q4    1   0.2534  0.7332  0.3601  11.00000  0.05    0.56
Q5    1   0.9816  0.9120  0.3788  11.00000  0.05    0.55
Q6    1   0.1034  0.7188  0.3583  11.00000  0.05    0.54
Q7    1   0.9346  0.7481  0.3811  11.00000  0.05    0.52
Q8    1   0.5875  0.6194  0.5483  11.00000  0.05    0.49
Q9    1   0.7090  0.9014  0.5165  11.00000  0.05    0.48
Q10   1   0.6639  0.9601  0.3926  11.00000  0.05    0.47
Q11   1   0.9714  0.8566  0.4260  11.00000  0.05    0.47
Q12   1   0.1771  0.8864  0.4073  11.00000  0.05    0.46
Q13   1   0.0361  0.7905  0.3996  11.00000  0.05    0.46
Q14   1   0.5766  0.7426  0.3710  11.00000  0.05    0.46
Q15   1   0.9769  0.7597  0.4305  11.00000  0.05    0.45
Q16   1   0.7756  0.8158  0.3586  11.00000  0.05    0.44
Q17   1   0.5960  0.7204  0.5481  11.00000  0.05    0.42
Q18   1   0.7364  0.9518  0.3859  11.00000  0.05    0.42
Q19   1   0.8004  0.6981  0.4107  11.00000  0.05    0.42
Q20   1   0.4592  0.4936  0.4988  11.00000  0.05    0.42
;
_shelx_res_checksum   45153

_shelx_hkl_file
;
  -1   0   0    0.50    2.00
  -2   0   0  335.97   19.20
  -3   0   0   20.00    7.50
  -4   0   0  280.87   21.30
  -5   0   0    9.20    9.80
  -6   0   0 4316.37  219.28
  -7   0   0    7.80   10.90
  -8   0   0  293.87   25.60
  -9   0   0   -1.70   11.60
 -10   0   0  560.74   39.50
 -11   0   0   10.00   13.60
 -12   0   0  244.88   29.30
 -13   0   0   23.80   17.90
 -14   0   0  333.67   37.10
   0   1   0   -0.20    0.20
  -1   1   0   -1.10    2.30
  -2   1   0 1064.49   51.89
  -2  -1   0  935.01   50.59
  -3   1   0    6.70    8.50
  -3  -1   0    6.40    6.40
  -4  -1   0   43.80    8.90
  -4   1   0   46.10   11.40
  -5  -1   0   -4.80    8.00
  -5   1   0  -15.50   10.20
  -6  -1   0 1058.49   56.89
  -6   1   0 1018.00   58.19
  -7   1   0  -16.40   10.90
  -7  -1   0    2.00   10.20
  -8   1   0  735.63   46.80
  -8  -1   0  790.42   45.90
  -9  -1   0   -2.30   11.30
  -9   1   0    8.10   12.60
 -10   1   0  399.86   32.00
 -10  -1   0  362.76   30.10
 -11   1   0   19.30   15.50
 -11  -1   0  -37.50   12.20
 -12   1   0   72.69   19.20
 -12  -1   0   54.29   17.20
 -13   1   0    6.00   18.40
 -13  -1   0  -13.30   16.30
 -14  -1   0   52.59   20.30
 -14   1   0   18.80   21.00
 -15   1   0   18.70   22.60
   0   2   0    1.70    2.00
   1   2   0   -1.10    2.00
  -1   2   0   -4.80    4.80
  -1  -2   0    0.40    2.30
  -2  -2   0   10.00    3.70
  -2   2   0   36.70    8.10
  -3   2   0   -8.20    8.60
  -3  -2   0    0.20    5.60
  -4  -2   0   15.70    7.60
  -4   2   0   34.20   12.30
  -5   2   0  -18.50   10.50
  -5  -2   0   16.60    8.10
  -6  -2   0  507.35   30.50
  -6   2   0  503.45   34.20
  -7  -2   0    1.20    9.40
  -7   2   0   10.30   12.60
  -8   2   0  159.58   22.40
  -8  -2   0  135.49   18.40
  -9  -2   0   -2.80   10.60
  -9   2   0   14.00   13.70
 -10   2   0  528.45   39.80
 -10  -2   0  565.84   37.10
 -11  -2   0   -1.30   12.40
 -11   2   0   -3.90   14.90
 -12   2   0   22.60   17.70
 -12  -2   0   -2.70   13.90
 -13   2   0   37.10   20.20
 -13  -2   0   -0.20   15.60
 -14   2   0  422.56   41.30
 -15   2   0    8.80   22.60
   1   3   0    3.60    3.60
  -1   3   0    2.20    6.10
  -1  -3   0    2.70    4.00
  -2  -3   0  300.97   16.40
  -3   3   0  -14.00   10.90
  -3  -3   0    5.20    5.20
  -4   3   0  575.84   33.50
  -4  -3   0  479.05   28.30
  -5  -3   0   -7.80    6.60
  -5   3   0   10.00   12.30
  -6   3   0  261.17   25.30
  -6  -3   0  263.27   19.00
  -7   3   0   12.30   13.60
  -7  -3   0   -2.90    8.60
  -8  -3   0   20.90    9.90
  -8   3   0   -8.60   12.20
  -9   3   0    0.30   14.50
  -9  -3   0  -11.40    9.90
 -10   3   0   76.99   19.00
 -10  -3   0  119.59   18.70
 -11  -3   0  -10.60   11.80
 -11   3   0    9.30   16.50
 -12  -3   0  181.58   23.70
 -12   3   0  190.18   30.00
 -13  -3   0    3.40   16.40
 -13   3   0   -0.20   18.90
 -14   3   0  333.67   41.50
 -15   3   0   34.70   23.50
 -16   3   0  129.59   33.30
   0   4   0  139.29   13.00
   1   4   0   -4.80    5.60
  -1   4   0   16.50    8.20
  -2  -4   0 1330.67   67.39
  -2   4   0 1380.46   70.89
   2   4   0 1292.17   67.39
  -3  -4   0    2.40    4.60
  -3   4   0   10.60   11.00
  -4  -4   0 3588.64  179.78
  -5  -4   0   12.70    6.30
  -5   4   0   -5.50   13.30
  -6  -4   0 1255.67   66.29
  -6   4   0 1295.97   72.09
  -7  -4   0   -3.70    8.00
  -7   4   0    0.10   14.20
  -8  -4   0    2.00    8.80
  -8   4   0   18.10   13.70
  -9   4   0    5.70   15.90
  -9  -4   0    9.20    9.80
 -10  -4   0 5846.01  290.67
 -10   4   0 5602.04  295.27
 -11  -4   0   -5.20   11.80
 -11   4   0   -0.60   16.20
 -12   4   0  533.65   44.80
 -12  -4   0  551.34   37.40
 -13   4   0    7.70   20.70
 -14   4   0  309.57   41.70
 -15   4   0   -0.70   24.00
 -16   4   0  217.18   40.50
   1   5   0   -1.10    7.50
  -1   5   0   -2.10    9.20
  -2  -5   0  338.17   20.20
   2   5   0  336.47   20.10
  -2   5   0  314.37   25.30
  -3   5   0    0.20   13.00
  -3  -5   0    5.20    5.00
   3   5   0   -4.40    4.90
  -4  -5   0  130.29   10.10
  -5   5   0    6.60   12.80
  -5  -5   0    5.80    5.30
  -6  -5   0   51.19    9.60
  -6   5   0   47.00   15.40
  -7  -5   0   -2.20    7.00
  -7   5   0   13.90   15.60
  -8  -5   0  256.67   19.60
  -8   5   0  322.47   30.70
  -9  -5   0   -2.50    8.40
   9   5   0   19.80   16.10
  -9   5   0   13.90   14.90
 -10  -5   0  440.16   29.30
 -11  -5   0   -4.00   10.40
 -11   5   0    1.20   19.00
  11   5   0  -16.50   14.30
 -12   5   0  178.38   29.00
 -13   5   0   -3.00   21.30
 -14   5   0    9.30   23.00
 -15   5   0   16.70   26.80
 -16   5   0  128.99   32.90
   0   6   0  127.89   17.90
  -1   6   0    7.10   12.00
   1   6   0    5.30    9.10
   2   6   0  131.39   14.10
  -2   6   0  184.58   20.30
   3   6   0   -4.80    5.60
  -3  -6   0    2.20    5.80
  -3   6   0    4.60   12.30
  -4   6   0 6851.11  347.67
   4   6   0 6880.91  342.27
  -4  -6   0 6849.42  342.27
  -5  -6   0    0.70    4.70
  -5   6   0   22.30   14.00
  -6  -6   0  272.27   16.90
  -6   6   0  299.67   27.90
  -7  -6   0   -8.50    5.90
   7   6   0   -2.80   15.90
  -7   6   0   16.70   16.70
   8   6   0  303.37   28.60
  -8  -6   0  288.77   19.60
  -8   6   0  268.77   29.10
   9   6   0  -32.40   13.50
  -9  -6   0   -5.10    7.60
  -9   6   0    5.70   16.50
 -10   6   0  648.74   47.90
  10   6   0  632.84   43.30
 -10  -6   0  603.34   36.60
 -11  -6   0    4.90    9.80
 -11   6   0   -5.40   17.20
  11   6   0   -9.50   15.20
 -12   6   0  423.16   42.70
 -13   6   0   -6.10   21.60
 -14   6   0   31.90   25.00
 -15   6   0  -29.80   24.60
 -16   6   0   95.89   33.20
 -17   6   0    7.00   29.30
  -1   7   0   35.60   14.40
   1   7   0   -7.40   10.20
   2   7   0   24.10    8.80
  -2   7   0   35.00   14.20
  -3   7   0   -8.10   13.40
   3   7   0   -3.20    6.40
  -4   7   0  801.42   50.99
  -4  -7   0  817.22   42.20
   4   7   0  790.72   42.10
  -5   7   0    8.10   14.20
   5   7   0    8.40   16.80
   5   7   0    2.60    4.40
  -5  -7   0    0.20    4.60
  -6   7   0   31.90   16.00
   6   7   0  -19.90   13.30
  -6  -7   0    7.70    4.80
  -7  -7   0   -1.80    5.10
   7   7   0   -6.70   14.40
  -7   7   0   15.20   17.50
  -8  -7   0  982.20   52.39
  -8   7   0 1002.00   62.19
   8   7   0 1034.90   59.99
   9   7   0  -32.00   14.20
  -9  -7   0   -9.60    6.50
  -9   7   0  -18.70   17.70
 -10   7   0  187.78   32.10
  10   7   0  204.28   25.90
 -10  -7   0  173.48   16.10
  11   7   0  -13.30   16.90
 -11   7   0   -9.10   20.00
 -12   7   0   96.19   26.90
  12   7   0   52.59   19.10
 -13   7   0    3.70   22.30
 -14   7   0   60.39   28.70
 -15   7   0    3.30   23.70
 -16   7   0   55.89   30.70
 -17   7   0   12.60   31.50
   0   8   0 3027.40  155.58
   1   8   0    0.50   10.30
  -1   8   0  -13.40   11.40
   2   8   0 4732.03  235.68
  -2   8   0 4599.54  238.48
  -3   8   0    6.60   14.30
   3   8   0   -9.30    7.50
   4   8   0 3355.76  166.98
   4   8   0 3260.27  171.78
  -5   8   0   17.60   15.10
  -5  -8   0    3.60    5.20
   5   8   0   -6.90   15.20
   5   8   0   -6.30    5.00
  -6   8   0   47.30   17.60
   6   8   0   62.09    7.00
  -6  -8   0   58.29    7.10
   6   8   0   58.39   17.70
  -7   8   0   -4.70   15.70
   7   8   0    0.50   13.30
  -7  -8   0    1.10    4.40
   8   8   0  191.48   26.80
  -8  -8   0  207.78   13.00
  -8   8   0  180.68   30.50
  -9   8   0   18.20   18.00
   9   8   0    7.00   16.70
  -9  -8   0   12.10    5.60
  10   8   0   71.09   19.40
 -10   8   0   50.39   22.90
 -10  -8   0   72.59   12.80
  11   8   0    6.60   18.10
 -11   8   0   -1.70   18.60
 -12   8   0   50.09   26.20
  12   8   0   93.79   22.40
 -13   8   0    9.40   24.20
 -14   8   0  164.58   34.80
 -15   8   0    4.00   26.80
 -16   8   0   27.50   29.60
 -17   8   0  -16.80   29.80
 -18   8   0   -5.00   33.00
  -1   9   0    1.30   13.10
   1   9   0   -3.70   10.10
   2   9   0  115.89   15.70
   2   9   0  111.79   20.40
  -2   9   0   75.39   16.30
   3   9   0   15.90   15.00
  -3   9   0  -10.40   14.60
   3   9   0    3.80    8.30
   4   9   0  143.89   22.30
   4   9   0  158.58   14.50
  -4   9   0  177.48   24.60
   5   9   0   18.50   15.00
  -5   9   0    1.30   16.60
   5   9   0   -2.30    6.20
   6   9   0   78.69    8.50
  -6   9   0   62.49   18.60
   6   9   0   73.99   17.90
  -7   9   0   -4.40   16.40
   7   9   0  -15.10   14.10
   8   9   0   54.79   19.30
  -8   9   0   17.20   18.00
  -9   9   0  -21.70   17.70
   9   9   0  -30.70   15.60
  10   9   0  431.66   38.20
 -10   9   0  464.55   45.20
 -11   9   0   14.10   21.70
  11   9   0   12.20   19.50
  12   9   0  665.43   49.30
 -12   9   0  578.74   54.99
 -13   9   0   -1.60   23.70
 -14   9   0   67.79   31.00
 -15   9   0   29.00   28.90
 -16   9   0   71.59   32.80
 -17   9   0   40.00   30.20
 -18   9   0   74.59   37.10
   0  10   0  725.23   47.90
   0  10   0  782.72   45.60
   1  10   0   13.20   15.70
  -1  10   0    9.70   12.70
   1  10   0   15.90   11.30
  -2  10   0  970.80   57.09
   2  10   0  926.41   55.99
   2  10   0  902.51   52.29
   3  10   0   -1.20    8.70
   3  10   0  -33.80   13.30
  -3  10   0   -2.70   13.80
   4  10   0 1147.29   59.79
  -4  10   0 1087.39   66.69
   4  10   0 1107.09   65.79
   5  10   0   -5.60    6.80
   5  10   0   -3.60   14.60
  -5  10   0  -26.40   14.30
   6  10   0  299.47   29.20
  -6  10   0  254.67   30.30
   6  10   0  286.97   17.70
   7  10   0    8.10   15.40
  -7  10   0  -20.60   16.80
  -8  10   0  695.63   51.39
   8  10   0  730.43   50.49
  -9  10   0  -12.40   20.70
   9  10   0   -4.40   18.80
 -10  10   0  174.68   31.40
  10  10   0  139.09   25.40
 -11  10   0   15.10   23.80
  11  10   0    0.90   19.20
 -12  10   0   51.19   27.80
  12  10   0   30.20   22.30
 -13  10   0    2.20   24.40
  13  10   0  -24.40   20.50
 -14  10   0  591.84   58.59
 -15  10   0   -6.90   25.10
 -16  10   0   -4.00   32.00
 -17  10   0   60.39   36.00
 -18  10   0   -2.60   36.40
   0  11   0   58.09   14.00
   0  11   0   29.40   16.90
   1  11   0   -4.20   12.20
  -1  11   0   -0.10   13.60
  -1  11   0   -3.50   13.20
   1  11   0   13.70   15.50
   2  11   0  684.53   46.20
  -2  11   0  706.23   45.90
   2  11   0  718.83   42.00
  -2  11   0  685.43   43.40
  -3  11   0  -17.60   14.30
   3  11   0    6.90   15.60
   3  11   0   -5.10    9.60
  -4  11   0  518.15   39.60
   4  11   0  492.95   31.50
   4  11   0  559.14   40.70
   5  11   0  -11.80    7.60
  -5  11   0  -15.70   14.90
   5  11   0   -1.10   15.20
  -6  11   0   12.30   19.30
   6  11   0   13.10    6.90
   6  11   0    3.90   18.40
   7  11   0   14.30   17.20
  -7  11   0   -1.80   17.80
  -8  11   0  325.97   35.90
   8  11   0  331.47   35.70
   9  11   0  -24.00   19.20
  -9  11   0   16.40   20.00
  10  11   0  474.45   42.00
 -10  11   0  450.65   47.20
 -11  11   0   27.80   23.20
  11  11   0   15.00   22.20
 -12  11   0  667.13   55.49
  12  11   0  603.84   50.79
 -13  11   0    5.30   28.90
  13  11   0  -26.80   22.10
 -14  11   0  165.18   36.20
 -15  11   0   55.99   32.90
 -16  11   0   70.79   35.80
 -17  11   0   11.20   34.80
 -18  11   0   21.50   39.20
 -19  11   0    5.30   40.30
   0  12   0  107.49   20.00
   0  12   0  128.49   20.70
   1  12   0  -11.30   14.50
  -1  12   0  -21.70   13.30
  -1  12   0  -15.30   12.50
   1  12   0   -2.70   12.80
   2  12   0   40.80   17.30
  -2  12   0   34.10   17.80
   2  12   0   49.10   13.30
  -2  12   0   49.80   15.30
   3  12   0   -8.00   15.60
   3  12   0   -7.20   10.00
  -3  12   0  -16.40   16.50
  -3  12   0    0.50   14.10
   4  12   0  562.74   34.60
  -4  12   0  566.14   38.40
   4  12   0  543.45   41.30
  -4  12   0  574.24   44.20
   5  12   0   -9.10   16.20
   5  12   0   -5.30    8.20
  -5  12   0  -12.20   17.70
  -6  12   0  843.42   58.29
   6  12   0  860.91   45.40
   6  12   0  775.42   54.79
   7  12   0   -2.30   19.70
   7  12   0    3.80    5.90
  -7  12   0   -3.40   17.70
  -8  12   0  946.21   63.19
   8  12   0  890.71   61.79
  -9  12   0   24.80   22.40
   9  12   0   -1.60   20.90
  10  12   0   11.10   22.80
 -10  12   0   41.00   23.90
  11  12   0   -4.20   22.10
 -11  12   0   48.10   28.10
 -12  12   0   84.09   31.20
  12  12   0   84.49   26.50
 -13  12   0   26.30   27.90
  13  12   0  -11.20   25.40
 -14  12   0  180.48   40.40
 -15  12   0   47.50   34.40
 -16  12   0  114.39   36.40
 -17  12   0   -2.70   35.00
 -18  12   0   -6.70   33.80
 -19  12   0  100.89   45.60
   0  13   0    5.90   14.30
   0  13   0   45.90   16.80
   1  13   0   -4.80   15.40
  -1  13   0  -14.00   15.60
  -1  13   0  -10.30   15.70
   1  13   0   11.20   13.90
  -2  13   0 2141.99  113.99
  -2  13   0 2011.90  114.69
   2  13   0 2129.59  115.19
   2  13   0 2136.29  112.09
   3  13   0   -4.90   11.00
  -3  13   0   -6.00   14.70
  -3  13   0   33.80   17.20
   3  13   0   -3.70   16.20
  -4  13   0  412.26   38.30
   4  13   0  473.65   38.50
  -4  13   0  495.45   35.00
   4  13   0  484.45   31.20
  -5  13   0   13.60   12.80
  -5  13   0   -6.90   16.60
   5  13   0    0.80    9.10
   5  13   0   18.60   18.20
   6  13   0   11.20    8.80
   6  13   0   -8.70   17.60
  -6  13   0   45.00   14.30
  -6  13   0   69.39   20.70
   7  13   0   10.00    7.10
   7  13   0  -19.30   17.60
  -7  13   0   -7.10   18.70
   8  13   0  168.18   29.20
  -8  13   0  113.39   27.00
   9  13   0  -34.50   20.90
  -9  13   0   13.20   22.30
  10  13   0  142.69   29.20
 -10  13   0   59.09   26.70
  11  13   0   55.09   25.30
 -11  13   0  -12.80   23.00
 -12  13   0  177.48   39.10
  12  13   0  225.68   35.20
 -13  13   0   -4.90   30.50
  13  13   0   -7.80   25.50
 -14  13   0  269.87   46.30
 -15  13   0  -66.29   27.40
 -16  13   0   10.80   35.40
 -17  13   0    0.00   32.70
 -18  13   0  104.49   45.60
 -19  13   0   43.30   44.30
   0  14   0  928.51   58.59
   0  14   0  977.40   59.39
   1  14   0  -35.60   15.30
   1  14   0   -0.10   13.50
  -1  14   0    2.90   16.70
  -1  14   0    6.70   17.50
  -2  14   0 1344.97   81.39
   2  14   0 1416.76   82.29
   2  14   0 1437.86   78.59
  -2  14   0 1444.26   81.19
  -3  14   0   -8.30   17.90
   3  14   0   -7.40   18.90
   3  14   0   20.50   12.80
  -3  14   0   -5.60   14.40
   4  14   0 2813.22  145.99
   4  14   0 2794.92  151.88
  -4  14   0 2900.61  152.68
  -4  14   0 2763.72  148.49
   5  14   0   -2.20   19.50
  -5  14   0  -12.60   13.20
   5  14   0   -8.10   10.20
  -5  14   0  -16.10   17.30
  -6  14   0  346.17   28.50
   6  14   0  290.67   36.90
  -6  14   0  264.27   34.10
   6  14   0  289.47   22.40
  -7  14   0  -26.70   18.50
   7  14   0    5.60    8.60
  -7  14   0   -3.60   13.00
   7  14   0  -16.00   19.20
  -8  14   0 1002.30   71.09
   8  14   0 1143.79   70.59
  -9  14   0    2.70   22.30
   9  14   0   13.50   23.00
 -10  14   0  145.79   31.80
  10  14   0  161.88   31.00
  11  14   0  -39.70   23.80
 -11  14   0   14.10   27.00
 -12  14   0  137.59   33.60
  12  14   0   84.29   30.30
  13  14   0   41.20   28.20
 -13  14   0  -13.60   30.90
  14  14   0  399.96   51.29
 -14  14   0  431.86   58.59
 -15  14   0  -14.10   34.70
 -16  14   0  277.27   50.89
 -17  14   0   66.89   41.50
 -18  14   0   -7.90   40.10
 -19  14   0   88.89   47.00
   0  15   0   -5.70   16.10
   0  15   0   -0.20   15.40
  -1  15   0  -14.60   16.40
   1  15   0   -1.30   15.30
   1  15   0  -13.80   15.90
  -1  15   0    4.30   18.00
  -2  15   0  293.57   30.70
   2  15   0  285.97   31.60
   2  15   0  286.77   27.20
  -2  15   0  268.27   31.10
   3  15   0   12.00   13.10
   3  15   0  -39.90   16.20
  -3  15   0  -26.20   13.30
  -3  15   0   -1.00   17.10
  -4  15   0  168.38   24.70
   4  15   0  165.78   20.60
   4  15   0  157.08   29.30
  -4  15   0  171.58   28.80
   5  15   0   -6.90   11.00
  -5  15   0   -0.70   20.60
   5  15   0   -8.10   18.80
  -5  15   0    0.30   14.50
   6  15   0 1354.86   70.59
  -6  15   0 1197.18   80.39
  -6  15   0 1323.57   74.89
   6  15   0 1288.97   80.59
  -7  15   0  -23.50   20.10
  -7  15   0   13.50   14.50
   7  15   0   -9.00   22.90
  -8  15   0  334.07   32.40
  -8  15   0  293.97   39.10
   8  15   0  308.57   37.60
   9  15   0  -29.30   21.10
  -9  15   0  -19.40   22.40
  10  15   0   31.20   24.70
 -10  15   0  113.99   30.40
 -11  15   0  -30.60   25.00
  11  15   0  -11.80   26.60
  12  15   0  136.09   35.70
 -12  15   0  149.59   36.00
  13  15   0   38.50   29.50
 -13  15   0   21.30   31.10
  14  15   0  121.69   35.50
 -14  15   0  127.69   38.40
 -15  15   0   17.60   36.60
 -16  15   0   85.49   43.20
 -17  15   0    9.00   37.10
 -18  15   0  -37.50   40.50
   0  16   0  251.17   29.70
   0  16   0  196.38   28.80
   1  16   0   -1.50   15.60
  -1  16   0   13.90   18.00
   1  16   0  -16.20   19.00
  -1  16   0    4.40   18.70
  -2  16   0 2732.03  147.99
   2  16   0 2737.13  146.09
  -2  16   0 2859.71  149.79
   2  16   0 2681.23  149.19
  -3  16   0   -1.30   17.70
  -3  16   0  -36.30   15.70
   3  16   0    2.80   18.80
   3  16   0  -25.80   12.40
   4  16   0  308.67   36.40
   4  16   0  309.07   28.80
  -4  16   0  386.36   32.80
  -4  16   0  360.56   36.10
  -5  16   0   15.20   20.10
   5  16   0  -17.20   19.20
  -5  16   0   -2.80   15.90
   5  16   0    0.60   12.40
  -6  16   0  273.17   30.10
  -6  16   0  299.97   40.30
   6  16   0  297.97   36.90
   6  16   0  296.37   24.90
  -7  16   0  -34.90   20.90
   7  16   0  -53.69   20.30
  -7  16   0   25.20   16.20
   8  16   0   90.39   29.70
  -8  16   0  122.49   28.90
  -9  16   0  -38.80   22.10
   9  16   0  -26.10   25.40
 -10  16   0  110.29   32.70
  10  16   0  157.98   34.60
  11  16   0  -16.10   28.30
 -11  16   0  -22.10   26.10
 -12  16   0   69.19   32.70
  12  16   0  105.59   35.00
  13  16   0  -55.29   27.00
 -13  16   0   -5.60   30.80
 -14  16   0   27.90   35.80
  14  16   0   38.90   31.70
 -15  16   0  -18.90   33.20
 -16  16   0  185.28   49.40
 -17  16   0    1.80   39.30
 -18  16   0  262.87   53.49
   0  17   0   40.60   19.40
   0  17   0   12.10   18.70
   1  17   0   15.30   21.70
   1  17   0  -18.70   15.60
  -1  17   0   12.80   18.20
  -1  17   0   17.50   19.10
  -2  17   0  354.96   37.20
  -2  17   0  323.47   32.30
   2  17   0  300.77   38.20
   2  17   0  257.97   29.80
   3  17   0  -12.90   19.70
   3  17   0   14.80   15.10
  -3  17   0   -5.30   17.50
  -3  17   0   -4.30   20.20
  -4  17   0   33.00   18.00
   4  17   0   29.80   14.70
   4  17   0  -22.50   22.40
  -4  17   0   19.80   20.30
  -5  17   0  -14.60   21.80
   5  17   0   13.10   21.60
   5  17   0  -14.20   12.80
  -5  17   0   33.90   17.70
   6  17   0  546.95   36.80
   6  17   0  596.04   52.39
  -6  17   0  546.95   41.10
  -6  17   0  532.55   48.30
  -7  17   0  -35.60   15.20
   7  17   0   -8.90   25.70
  -7  17   0   31.00   23.80
  -8  17   0  717.23   59.39
   8  17   0  788.82   59.69
   9  17   0  -38.20   26.00
  -9  17   0   -1.10   25.10
 -10  17   0   31.90   30.30
  10  17   0   93.29   33.30
  11  17   0   -7.60   30.40
 -11  17   0  -26.90   26.60
  12  17   0   53.79   33.80
 -12  17   0    0.20   30.90
  13  17   0  -54.29   28.90
 -13  17   0   49.30   34.20
  14  17   0  278.87   49.00
 -14  17   0  221.08   47.70
 -15  17   0  -39.10   33.40
 -16  17   0  226.18   47.50
 -17  17   0  -12.70   42.90
 -18  17   0   74.69   47.90
   0  18   0  104.29   23.90
   0  18   0   86.79   24.90
   1  18   0    1.30   18.50
  -1  18   0    0.50   18.20
  -1  18   0   35.50   20.80
   1  18   0   62.99   24.10
   2  18   0 1988.90  115.29
   2  18   0 2005.70  109.89
  -2  18   0 2005.60  112.99
  -2  18   0 1949.70  111.69
   3  18   0    9.80   22.00
   3  18   0   -6.50   15.90
  -3  18   0  -53.69   16.50
  -3  18   0   -9.40   20.70
   4  18   0   24.70   22.90
   4  18   0   89.89   18.60
  -4  18   0   63.59   20.00
  -4  18   0   57.99   24.60
  -5  18   0  -24.20   20.10
  -5  18   0   30.00   18.30
   5  18   0  -40.00   22.30
   5  18   0    9.50   14.80
  -6  18   0  594.94   44.70
  -6  18   0  523.45   52.79
   6  18   0  587.14   51.59
  -7  18   0   12.50   17.10
   7  18   0    5.50   24.80
  -7  18   0   12.70   24.30
   8  18   0  365.16   47.80
  -8  18   0  318.87   42.90
   9  18   0    3.40   27.90
  -9  18   0   47.70   30.10
  10  18   0  414.96   47.40
 -10  18   0  358.26   48.30
  11  18   0 -106.19   28.30
 -11  18   0   29.20   31.10
 -12  18   0   27.80   33.30
  12  18   0  -61.99   29.70
  13  18   0   27.70   31.10
 -13  18   0  -65.89   30.20
 -14  18   0  -12.40   32.60
  14  18   0   78.79   37.60
  15  18   0   53.99   42.70
 -15  18   0  -92.19   32.30
 -16  18   0   25.40   38.90
 -17  18   0   11.70   47.20
   0  19   0    3.90   22.10
   0  19   0    6.00   20.60
  -1  19   0    6.70   20.00
  -1  19   0    5.00   20.80
   1  19   0   -6.70   20.20
   1  19   0   -4.00   18.60
   2  19   0  897.11   56.49
  -2  19   0  804.72   57.59
  -2  19   0  794.02   56.19
   2  19   0  748.93   58.79
  -3  19   0    9.60   20.00
   3  19   0   -7.40   24.10
  -3  19   0  -16.60   18.50
   3  19   0   -9.90   16.00
  -4  19   0  539.95   45.20
   4  19   0  592.14   42.10
  -4  19   0  515.95   47.50
   4  19   0  565.04   50.09
  -5  19   0  -11.40   23.40
   5  19   0    5.40   24.60
   5  19   0    7.60   15.70
  -5  19   0  -12.50   18.40
  -6  19   0  119.99   30.40
  -6  19   0  165.28   28.90
   6  19   0  149.69   32.30
  -7  19   0  -23.90   25.80
   7  19   0  -25.30   24.60
  -7  19   0   34.80   19.80
  -8  19   0   87.99   30.00
   8  19   0   12.90   27.80
  -9  19   0   14.50   27.80
   9  19   0  -31.90   29.80
 -10  19   0   42.30   34.20
  10  19   0   93.99   32.70
 -11  19   0   -9.90   30.20
  11  19   0  -28.30   28.50
 -12  19   0  -28.70   30.90
  12  19   0   15.10   30.80
 -13  19   0   63.59   37.30
  13  19   0   30.10   36.10
  14  19   0  -28.30   35.80
 -14  19   0    3.50   36.10
  15  19   0   23.00   38.60
 -15  19   0  -12.00   38.70
 -16  19   0  -34.80   37.60
 -17  19   0  -20.20   39.70
   0  20   0  410.56   40.20
   0  20   0  290.57   42.20
   1  20   0  -28.40   18.70
  -1  20   0   11.10   21.50
   1  20   0    1.10   21.50
  -1  20   0   -3.80   20.00
   2  20   0   75.19   27.10
  -2  20   0   68.29   23.80
   2  20   0  114.99   23.70
  -2  20   0   24.80   21.50
  -3  20   0  -22.40   17.20
   3  20   0   33.90   27.50
  -3  20   0   -4.00   21.60
   3  20   0    5.00   18.90
   4  20   0    5.60   24.20
  -4  20   0   48.60   22.30
  -4  20   0    4.90   22.40
   4  20   0    5.40   17.20
  -5  20   0   38.20   24.70
   5  20   0  -25.70   27.10
  -5  20   0  -13.40   19.10
   5  20   0  -11.90   16.40
  -6  20   0  472.55   44.20
   6  20   0  495.25   54.59
  -6  20   0  515.35   53.59
  -7  20   0  -33.30   23.90
  -7  20   0    9.70   20.00
   7  20   0   24.10   31.70
   8  20   0 1298.37   92.39
  -8  20   0 1388.36   93.09
  -9  20   0  -21.70   27.00
   9  20   0  -36.60   28.20
  10  20   0   40.00   34.90
 -10  20   0   41.70   32.30
 -11  20   0   46.10   38.00
  11  20   0  -58.29   32.40
 -12  20   0   69.79   36.60
  12  20   0  -11.20   35.40
 -13  20   0   16.00   36.60
  13  20   0   46.10   38.20
  14  20   0   73.29   40.50
 -14  20   0   67.29   41.50
  15  20   0  -37.30   38.30
 -15  20   0  -31.90   40.40
 -16  20   0    4.90   40.60
 -17  20   0  -77.29   37.10
   0  21   0  -45.30   22.50
   0  21   0    4.20   21.90
  -1  21   0  -19.30   20.90
   1  21   0  -23.70   21.60
   1  21   0  -43.10   19.70
  -1  21   0  -29.50   21.70
  -2  21   0  -15.40   21.90
   2  21   0    2.00   25.10
  -2  21   0   -7.10   20.60
   2  21   0  -18.60   18.60
  -3  21   0  -14.10   19.10
   3  21   0  -28.20   18.90
  -3  21   0    7.30   21.60
   3  21   0   44.50   26.10
   4  21   0   20.40   19.60
  -4  21   0   21.20   23.20
  -4  21   0  -40.70   21.70
   4  21   0  -14.20   25.50
  -5  21   0   45.90   23.30
  -5  21   0  -14.70   24.10
   5  21   0  -54.59   24.10
  -6  21   0  208.98   35.70
   6  21   0  162.88   36.00
  -6  21   0  149.49   28.50
  -7  21   0  -18.50   19.40
   7  21   0   33.20   31.90
  -7  21   0   -5.70   28.60
   8  21   0   59.39   32.90
  -8  21   0   45.90   29.90
  -9  21   0   42.10   33.00
   9  21   0   -4.00   33.50
 -10  21   0   65.59   33.80
  10  21   0   27.50   33.30
  11  21   0    1.50   33.20
 -11  21   0   35.50   34.80
 -12  21   0  190.48   49.50
  12  21   0  130.89   44.10
 -13  21   0   19.90   36.30
  13  21   0   19.40   38.20
  14  21   0   41.40   40.20
 -14  21   0    2.80   37.10
 -15  21   0  -16.80   40.80
  15  21   0  -33.10   34.20
 -16  21   0  -14.60   41.50
   0  22   0   60.89   25.70
   0  22   0   71.19   27.30
   1  22   0   10.70   22.50
   1  22   0  -26.20   23.40
  -1  22   0    8.70   23.30
  -1  22   0   -1.40   23.10
   2  22   0   23.30   27.70
  -2  22   0   39.40   26.90
  -2  22   0   31.70   24.10
   2  22   0   22.50   23.00
  -3  22   0    6.40   23.80
  -3  22   0  -18.80   25.50
   3  22   0  -21.10   19.10
   3  22   0   15.70   27.20
  -4  22   0   -8.30   26.80
   4  22   0   24.70   19.90
  -4  22   0    0.20   24.20
   4  22   0   18.30   31.80
  -5  22   0   34.60   23.80
   5  22   0  -16.10   27.50
  -5  22   0  -52.99   25.70
  -6  22   0  104.09   27.70
   6  22   0   34.70   31.50
  -6  22   0   36.50   29.20
  -7  22   0   28.40   24.30
  -7  22   0   32.80   29.10
   7  22   0   51.99   33.40
  -8  22   0  921.61   76.99
   8  22   0  968.60   75.49
  -9  22   0   23.50   31.90
   9  22   0   22.30   34.00
  10  22   0  115.29   41.50
 -10  22   0   12.50   36.10
 -11  22   0  -27.20   32.60
  11  22   0   77.59   41.80
 -12  22   0   35.80   37.20
  12  22   0   70.99   38.80
 -13  22   0   43.00   43.90
  13  22   0    5.30   35.80
 -14  22   0  171.48   52.29
  14  22   0  123.49   42.90
  15  22   0  -22.90   41.40
 -15  22   0   -8.90   42.90
 -16  22   0   -3.20   41.70
   0  23   0   14.50   25.20
   0  23   0  -24.60   20.00
  -1  23   0   -8.00   24.90
   1  23   0   -0.40   24.00
   1  23   0  -12.80   25.60
  -1  23   0   34.30   25.20
  -2  23   0  116.09   30.30
  -2  23   0  166.28   34.30
   2  23   0   64.69   30.30
   2  23   0  151.68   29.30
  -3  23   0   -1.40   28.10
  -3  23   0  -14.40   25.20
   3  23   0   11.00   28.40
   3  23   0  -18.10   21.80
  -4  23   0  152.38   37.80
   4  23   0  235.78   42.10
  -4  23   0  248.48   39.70
  -5  23   0  -14.00   29.10
   5  23   0   13.30   31.50
  -5  23   0  -23.20   21.80
  -6  23   0   20.10   32.30
   6  23   0   14.90   34.60
  -6  23   0   33.70   25.20
  -7  23   0   13.70   24.20
  -7  23   0    5.30   29.20
   7  23   0   12.20   35.00
  -8  23   0  362.36   49.80
   8  23   0  247.68   49.30
  -9  23   0   -2.10   34.10
   9  23   0   81.39   35.30
 -10  23   0   12.70   33.40
  10  23   0   50.29   36.60
 -11  23   0  -27.90   36.00
  11  23   0   44.90   41.60
  12  23   0  208.78   49.10
 -12  23   0  132.79   44.50
 -13  23   0  -54.89   36.10
  13  23   0   68.79   44.60
  14  23   0    7.50   46.40
 -14  23   0   36.60   48.50
  15  23   0   12.60   45.40
 -15  23   0  -12.30   50.19
   0  24   0   84.09   29.50
   0  24   0   12.60   26.40
   1  24   0   41.10   29.60
  -1  24   0   46.60   29.20
   1  24   0   -9.80   24.70
  -1  24   0  -51.09   26.20
   2  24   0   81.99   27.30
  -2  24   0   26.70   29.30
  -2  24   0   96.29   32.10
   2  24   0  106.39   33.90
  -3  24   0  -21.70   28.50
   3  24   0  -21.10   23.70
   3  24   0  -36.00   27.10
  -3  24   0   -8.60   26.70
  -4  24   0  180.78   36.60
  -4  24   0  254.07   37.50
   4  24   0  198.38   40.20
  -5  24   0  -36.80   24.20
   5  24   0  -22.20   30.70
  -5  24   0   27.90   29.60
   6  24   0   53.89   37.80
  -6  24   0  -36.10   27.40
  -6  24   0   24.20   25.70
  -7  24   0   -7.40   24.30
   7  24   0   12.70   32.70
  -7  24   0   19.50   28.80
  -8  24   0   58.39   37.60
   8  24   0   55.59   36.90
   9  24   0   -0.20   38.20
  -9  24   0   42.50   35.30
 -10  24   0   60.19   39.50
  10  24   0   17.30   36.20
  11  24   0   11.20   41.20
 -11  24   0  -23.00   34.00
 -12  24   0  -57.99   39.70
  12  24   0   -5.00   38.50
  13  24   0  -37.10   41.60
 -13  24   0   -4.30   41.50
 -14  24   0  105.79   47.80
  14  24   0  -21.80   45.30
  15  24   0    9.30   47.20
 -15  24   0  -34.60   49.99
   0  25   0   49.80   29.60
   0  25   0   59.79   30.80
  -1  25   0    5.40   27.90
   1  25   0   97.29   30.20
  -1  25   0    2.00   30.80
   1  25   0   77.49   32.50
   2  25   0    1.60   32.50
   2  25   0   91.19   28.20
  -2  25   0   23.50   30.30
  -2  25   0   43.80   30.70
   3  25   0    7.70   30.40
  -3  25   0   48.30   31.60
   3  25   0    9.40   25.00
  -3  25   0    8.40   30.70
  -4  25   0   53.39   30.40
   4  25   0   65.19   34.20
  -4  25   0  -22.80   26.90
  -5  25   0  -23.10   26.30
  -5  25   0   38.90   30.80
   5  25   0   12.80   36.60
   6  25   0  -37.70   30.60
  -6  25   0   -9.20   27.00
  -6  25   0  -12.50   30.30
   7  25   0   -3.80   35.90
  -7  25   0   21.00   33.10
  -7  25   0   30.20   27.50
   8  25   0   20.90   36.60
  -8  25   0   23.80   35.10
   9  25   0    0.00   37.40
  -9  25   0    6.40   38.80
  10  25   0  -31.50   41.40
 -10  25   0   26.20   38.40
 -11  25   0  -30.70   40.40
  11  25   0  -67.89   34.00
  12  25   0  -26.50   42.80
 -12  25   0  -71.79   36.00
  13  25   0    6.40   38.70
 -13  25   0   31.90   49.60
 -14  25   0   13.30   43.10
  14  25   0   67.19   43.20
   0  26   0   17.80   30.50
   0  26   0   16.70   30.20
   1  26   0    8.20   27.80
   1  26   0   14.10   34.80
  -1  26   0   -6.40   30.90
  -1  26   0   41.20   33.90
  -2  26   0   93.59   35.10
  -2  26   0  102.89   36.20
   2  26   0   46.90   38.10
   2  26   0   94.29   31.40
  -3  26   0   56.49   32.10
   3  26   0   61.79   36.90
  -3  26   0  -28.20   29.70
   4  26   0  345.57   53.49
  -4  26   0  428.56   51.79
  -4  26   0  431.06   51.79
  -5  26   0   49.20   31.70
   5  26   0   39.40   39.60
  -5  26   0   24.20   30.00
  -6  26   0   57.49   37.70
  -6  26   0    8.00   28.20
   6  26   0   52.79   38.30
  -7  26   0   24.90   38.90
  -7  26   0  -22.80   30.60
   7  26   0    8.50   35.90
  -8  26   0    3.50   35.10
   8  26   0   49.70   43.20
  -9  26   0  -22.30   34.80
   9  26   0   -2.60   36.70
 -10  26   0  -66.79   39.30
  10  26   0  -17.60   39.00
 -11  26   0  -34.50   37.30
  11  26   0   15.60   43.60
  12  26   0    2.80   41.00
 -12  26   0   29.60   48.20
  13  26   0  -23.40   47.30
 -13  26   0  -66.79   40.60
   0  27   0   46.70   33.10
   0  27   0   46.80   31.40
   1  27   0   51.39   37.50
  -1  27   0   14.50   33.50
  -1  27   0   -6.10   31.10
   1  27   0  -11.00   27.90
   2  27   0   96.59   32.10
  -2  27   0   57.59   34.80
   2  27   0  119.49   42.20
  -2  27   0  122.39   38.00
  -3  27   0   44.30   34.20
   3  27   0  -50.89   36.20
  -3  27   0   79.79   34.50
  -4  27   0  221.18   41.30
  -4  27   0  223.88   42.60
   4  27   0  216.98   44.80
  -5  27   0  -27.10   28.90
  -5  27   0   -1.60   34.00
   5  27   0  -29.90   33.20
  -6  27   0  109.69   42.50
  -6  27   0  166.28   36.70
   6  27   0   97.79   42.00
   7  27   0   33.50   43.50
  -7  27   0  -11.50   38.20
   8  27   0  -16.90   42.90
  -8  27   0   99.99   43.40
   9  27   0  -66.19   42.10
  -9  27   0  -65.29   33.70
 -10  27   0    3.20   38.90
  10  27   0    4.30   45.70
  11  27   0  -18.70   39.00
 -11  27   0  -57.29   43.70
  12  27   0  -90.99   43.90
 -12  27   0  -38.80   39.10
 -13  27   0  -49.90   47.80
  13  27   0   35.80   45.80
   0  28   0   -1.50   31.70
   0  28   0   19.10   31.80
  -1  28   0   24.80   36.60
   1  28   0  -50.99   34.80
  -1  28   0   50.59   35.30
   1  28   0  -21.30   30.80
  -2  28   0   63.39   37.10
  -2  28   0   38.80   34.00
   2  28   0  140.99   44.80
  -3  28   0  -65.09   31.20
  -3  28   0   24.80   33.30
   3  28   0    0.40   40.80
  -4  28   0   82.99   37.70
   4  28   0   32.20   38.40
  -4  28   0   88.99   37.80
  -5  28   0  -25.50   30.30
  -5  28   0   49.50   38.70
   5  28   0  -11.20   36.50
   6  28   0   31.40   43.90
  -6  28   0   78.39   33.90
  -6  28   0  131.99   44.00
  -7  28   0  -22.80   33.40
   7  28   0  -63.49   41.60
   8  28   0  -48.70   37.20
  -8  28   0   25.00   37.40
   9  28   0  -53.99   39.30
  -9  28   0  -31.10   42.50
  10  28   0   82.19   51.79
 -10  28   0   -2.10   43.90
  11  28   0    8.60   49.30
 -11  28   0  -91.49   36.70
 -12  28   0   -6.30   53.49
  12  28   0   -8.40   41.90
   0  29   0  -49.30   31.20
   0  29   0  -44.80   31.00
   1  29   0  -10.00   38.00
  -1  29   0  -24.00   35.70
   1  29   0   44.40   33.00
  -1  29   0  -43.70   31.40
   2  29   0   53.79   43.50
  -2  29   0  -26.60   30.30
  -2  29   0    9.10   31.50
   3  29   0  -56.99   38.10
  -3  29   0  -70.39   32.20
  -3  29   0   -6.60   35.20
  -4  29   0   54.99   37.20
   4  29   0   92.09   48.40
  -4  29   0   27.70   38.70
  -5  29   0    9.00   32.60
   5  29   0  -23.30   37.80
  -5  29   0  -29.80   35.90
  -6  29   0  123.09   38.60
  -6  29   0   44.20   37.50
   6  29   0    9.20   45.00
   7  29   0   -2.30   40.20
  -7  29   0  -71.09   32.70
   8  29   0   35.60   44.80
  -8  29   0   60.59   41.30
   9  29   0  -49.80   39.70
  -9  29   0   -4.90   39.30
  10  29   0  -26.10   42.10
 -10  29   0  -36.70   45.60
 -11  29   0   30.30   50.49
  11  29   0   -7.20   48.60
   0  30   0   71.39   36.80
   0  30   0  159.98   42.40
   1  30   0   17.40   40.90
  -1  30   0    9.20   38.10
  -1  30   0   -8.30   34.70
   2  30   0  328.67   54.19
  -2  30   0  262.97   46.20
  -2  30   0  145.89   40.80
   3  30   0   -3.30   37.40
  -3  30   0  -10.40   35.00
  -3  30   0  -13.20   36.70
   4  30   0   32.60   43.60
  -4  30   0  104.89   41.30
  -4  30   0   59.09   38.00
  -5  30   0   30.10   40.50
   5  30   0  -27.90   39.00
  -5  30   0  -27.80   33.30
   6  30   0  -52.29   44.10
  -6  30   0  -18.90   33.70
  -6  30   0  -40.00   35.00
  -7  30   0   -9.20   36.80
   7  30   0   57.69   44.70
   8  30   0   -7.70   40.90
  -8  30   0  -16.20   37.00
   9  30   0   62.49   52.99
  -9  30   0   10.20   41.60
  10  30   0   17.50   44.70
 -10  30   0   23.50   42.70
   0  31   0   24.30   36.60
   0  31   0   52.69   37.90
  -1  31   0   42.80   39.30
  -1  31   0  -14.30   40.30
   1  31   0  -66.79   39.00
  -2  31   0  131.09   40.80
  -2  31   0  269.17   48.20
   2  31   0  236.18   49.70
  -3  31   0   74.99   41.30
  -3  31   0   14.20   33.80
   3  31   0   20.30   40.50
  -4  31   0  641.34   72.89
   4  31   0  601.34   77.99
  -4  31   0  627.34   67.99
  -5  31   0   45.60   48.20
  -5  31   0  -32.50   35.80
   5  31   0  -42.60   37.70
  -6  31   0  -65.99   34.20
   6  31   0   76.79   46.30
  -6  31   0   77.29   41.80
   7  31   0  -33.60   40.80
  -7  31   0   48.80   47.00
   8  31   0   -4.90   48.10
  -8  31   0  -10.00   46.60
   9  31   0  -31.10   49.50
  -9  31   0   88.39   50.29
   0  32   0  441.16   60.79
  -1  32   0   48.90   38.80
  -1  32   0  -32.10   41.40
   1  32   0   35.50   45.70
  -2  32   0  106.39   42.90
   2  32   0  171.78   49.10
  -2  32   0  116.59   44.30
   3  32   0   17.90   41.60
  -3  32   0   49.60   43.60
  -3  32   0   -9.40   32.20
  -4  32   0   14.80   41.70
  -4  32   0   87.79   42.40
   4  32   0   -0.80   47.60
  -5  32   0  -62.19   35.90
   5  32   0   25.70   49.60
  -5  32   0  -22.30   36.90
  -6  32   0   59.29   46.60
  -6  32   0   21.80   42.80
   6  32   0   80.89   46.80
   7  32   0  -48.20   46.50
  -7  32   0  -21.20   44.10
  -8  32   0   93.49   50.09
   8  32   0   -2.80   50.69
   0  33   0  -68.69   40.80
   1  33   0   23.70   47.30
  -1  33   0  -21.20   40.90
  -1  33   0   33.90   42.00
   2  33   0   39.70   44.30
  -2  33   0  -27.20   36.30
  -2  33   0    9.70   42.80
  -3  33   0   22.00   43.40
  -3  33   0   -2.30   35.40
   3  33   0   26.90   43.60
  -4  33   0  313.77   60.29
   4  33   0  416.46   65.39
  -4  33   0  396.76   63.99
   5  33   0   45.90   51.39
  -5  33   0   93.09   44.60
  -5  33   0   21.50   39.70
  -6  33   0  131.29   52.29
   6  33   0   16.70   45.70
  -7  33   0  -59.39   46.00
   7  33   0   54.89   54.39
   0  34   0  104.29   53.79
   1  34   0  -44.70   46.10
  -1  34   0  -45.10   43.30
  -2  34   0   45.70   41.60
  -2  34   0   -1.80   40.90
   2  34   0  -50.79   40.00
   3  34   0  -10.50   43.10
  -3  34   0   74.29   47.40
  -3  34   0   50.99   41.50
  -4  34   0   74.79   47.10
  -4  34   0   15.10   45.90
   4  34   0   -1.70   44.70
   5  34   0   28.30   52.99
  -5  34   0   65.09   45.00
  -5  34   0   45.60   42.50
   0  35   0   -6.90   50.29
  -1  35   0   27.80   47.20
   1  35   0   16.30   49.40
   0   0  -1   -0.20    0.20
  -1   0   1    2.80    2.30
   1   0  -1    0.00    1.40
  -1   0  -1   -1.70    2.60
  -2   0   1   -1.20    4.90
  -2   0  -1   -0.80    5.30
  -3   0  -1   13.80    7.80
  -3   0   1    6.30    6.70
  -4   0   1    4.40    8.60
  -4   0  -1    8.30    9.70
  -5   0  -1    2.50    9.70
  -5   0   1   13.80    9.20
  -6   0  -1  -13.50   10.10
  -6   0   1    7.30    9.70
  -7   0   1    9.20   10.70
  -7   0  -1   27.00   11.40
  -8   0   1    5.00   11.30
  -8   0  -1   15.30   12.90
  -9   0   1   15.60   12.30
  -9   0  -1   16.80   13.30
 -10   0  -1   -7.60   13.10
 -10   0   1   16.20   13.00
 -11   0  -1   -9.40   14.10
 -11   0   1   28.30   14.80
 -12   0  -1   29.70   16.90
 -12   0   1   29.40   16.30
 -13   0  -1   12.30   18.60
 -13   0   1   -1.00   16.10
 -14   0   1   -8.70   18.70
 -14   0  -1   -2.10   18.70
   0   1  -1    0.00    0.30
   0  -1  -1    0.40    0.50
  -1   1  -1   37.80    5.00
  -2  -1  -1  240.78   15.70
  -2   1  -1  274.17   17.70
  -2  -1   1  271.67   14.70
  -3  -1  -1  290.07   18.80
  -3   1   1  288.67   20.10
  -3   1  -1  281.47   21.20
  -3  -1   1  283.37   17.80
  -4   1   1    6.60    9.70
  -4  -1  -1    9.90    8.90
  -4  -1   1   16.80    7.60
  -4   1  -1    5.90   10.60
  -5   1   1  297.97   22.80
  -5  -1  -1  279.37   20.60
  -5   1  -1  263.87   23.30
  -5  -1   1  280.37   20.30
  -6  -1  -1    9.70    9.80
  -6   1   1    0.50   10.40
  -6  -1   1   10.80    9.00
  -6   1  -1    2.00   11.00
  -7  -1  -1   27.10   11.60
  -7   1   1   52.09   13.00
  -7  -1   1   49.00   11.30
  -7   1  -1   27.00   12.50
  -8   1   1   14.40   12.30
  -8  -1  -1   20.20   12.00
  -8  -1   1   41.10   11.70
  -8   1  -1   21.50   13.30
  -9  -1  -1  128.69   19.90
  -9   1   1  134.09   20.90
  -9   1  -1  117.99   20.80
  -9  -1   1  119.19   19.00
 -10   1   1   70.59   16.60
 -10  -1  -1   88.29   16.90
 -10  -1   1  119.79   19.70
 -10   1  -1  109.19   18.70
 -11   1   1  240.58   27.40
 -11  -1  -1  288.57   28.30
 -11  -1   1  274.77   27.50
 -11   1  -1  237.78   28.60
 -12   1   1  136.19   24.60
 -12  -1  -1   92.29   20.30
 -12   1  -1  174.38   27.90
 -12  -1   1  131.69   21.40
 -13   1   1   42.00   18.70
 -13  -1  -1    6.90   16.80
 -13  -1   1    2.30   16.60
 -13   1  -1  -17.20   17.90
 -14   1   1    3.10   19.70
 -14  -1  -1   19.30   18.90
 -14   1  -1   45.10   20.80
 -14  -1   1  -10.00   26.70
 -15   1   1  529.35   62.99
 -15   1  -1  370.76   43.20
  -1  -2  -1  197.88   12.60
  -1   2  -1  244.98   14.10
  -2  -2  -1  104.39    9.60
  -2   2   1  144.29   14.00
  -2   2  -1  131.59   14.00
  -3   2   1 5964.70  296.07
  -3  -2  -1 5854.51  294.27
  -3   2  -1 5923.31  296.07
  -3  -2   1 5804.62  293.57
  -4   2   1   99.59   17.60
  -4  -2  -1   88.59   12.30
  -4  -2   1  102.89   11.10
  -4   2  -1   92.09   14.80
  -5   2   1   96.09   17.20
  -5  -2  -1   80.39   11.30
  -5  -2   1   97.69   12.10
  -5   2  -1   66.29   14.70
  -6  -2  -1  195.08   18.70
  -6   2   1  193.28   21.70
  -6   2  -1  203.18   22.80
  -6  -2   1  233.98   17.60
  -7   2   1    3.40   12.30
  -7  -2  -1   21.40   10.20
  -7   2  -1   21.30   13.50
  -7  -2   1    1.20    8.80
  -8   2   1  357.76   29.70
  -8  -2  -1  342.87   26.60
  -8   2  -1  379.46   30.30
  -8  -2   1  359.36   25.70
  -9  -2  -1 1716.83   91.19
  -9   2   1 1683.73   93.59
  -9  -2   1 1749.32   90.69
  -9   2  -1 1595.44   92.99
 -10  -2  -1  289.37   26.50
 -10   2   1  319.57   30.90
 -10  -2   1  284.27   26.00
 -10   2  -1  304.37   30.00
 -11   2   1  891.31   57.89
 -11  -2  -1  888.01   55.29
 -11   2  -1  884.41   57.79
 -11  -2   1  936.11   54.29
 -12  -2  -1    3.70   14.50
 -12   2   1   45.30   18.40
 -12  -2   1    2.20   13.60
 -12   2  -1   28.30   18.20
 -13   2   1   59.29   21.10
 -13  -2  -1   25.40   17.30
 -13  -2   1   46.20   17.00
 -13   2  -1   62.09   22.00
 -14   2   1  355.76   40.80
 -14   2  -1  441.06   43.40
 -15   2   1  272.67   37.10
 -15   2  -1  287.17   38.30
   0   3  -1   35.10    5.30
   0   3   1   25.70    5.70
   0  -3  -1   32.70    6.20
  -1   3   1  263.47   16.50
   1   3  -1  231.58   13.60
  -1  -3  -1  216.58   14.40
  -1   3  -1  237.28   16.20
  -2  -3  -1   43.90    7.90
  -2   3   1   37.10    9.80
  -2   3  -1   69.29   10.80
  -3  -3  -1   53.49   10.10
  -3   3   1   59.29   13.40
  -3   3  -1   87.49   15.90
  -4  -3  -1  125.79   12.70
  -4   3   1  120.09   19.60
  -4  -3   1  122.19   10.50
  -4   3  -1  149.49   18.60
  -5   3   1  227.38   20.90
  -5  -3  -1  182.88   16.00
  -5  -3   1  197.98   14.50
  -5   3  -1  176.28   22.80
  -6  -3  -1  246.08   19.30
  -6   3   1  268.37   24.90
  -6   3  -1  244.58   25.50
  -6  -3   1  256.17   18.10
  -7   3   1  654.83   42.70
  -7  -3  -1  653.33   38.10
  -7  -3   1  634.44   37.10
  -7   3  -1  635.24   41.70
  -8  -3  -1   29.00   10.90
  -8   3   1   55.49   15.90
  -8   3  -1   56.89   16.50
  -8  -3   1   37.20   10.50
  -9   3   1   64.09   16.60
  -9  -3  -1   54.49   12.60
  -9  -3   1   36.80   11.50
  -9   3  -1  127.19   23.30
 -10   3   1   98.89   19.70
 -10  -3  -1  108.29   18.30
 -10  -3   1   95.29   15.90
 -10   3  -1  100.19   20.30
 -11   3   1  254.37   30.20
 -11  -3  -1  227.88   24.40
 -11  -3   1  277.87   24.60
 -11   3  -1  182.58   29.10
 -12   3   1  115.49   23.10
 -12  -3  -1  145.79   23.20
 -12  -3   1  109.59   18.50
 -12   3  -1  139.99   24.50
 -13  -3  -1  126.19   23.70
 -13   3   1   95.69   24.60
 -13   3  -1  123.99   26.10
 -14   3   1   46.40   22.40
 -14   3  -1   17.10   22.00
 -15   3   1 1382.66   89.19
 -15   3  -1 1482.95   92.09
 -16   3  -1   45.10   26.60
   0   4  -1 4127.09  208.98
   0   4   1 4230.08  209.18
   0  -4  -1 4114.69  209.18
  -1  -4  -1   29.50    6.70
   1   4  -1   22.30    5.80
  -1   4   1   23.60    8.70
   1   4   1   19.40    6.40
  -1   4  -1   33.50    9.50
  -2  -4  -1 1921.41  100.09
  -2   4   1 1947.71  103.09
   2   4  -1 2008.20   99.29
  -2   4  -1 2038.40  102.79
  -3   4   1    8.20   11.70
  -3  -4  -1    7.00    6.30
  -3   4  -1   29.80   12.40
  -4   4   1    1.00   12.40
  -4  -4  -1   13.60    6.80
  -4  -4   1   11.10    4.00
  -4   4  -1    9.60   12.10
  -5  -4  -1  100.79   12.00
  -5   4   1  120.39   21.50
  -5  -4   1   99.49    9.70
  -5   4  -1  112.89   19.30
  -6   4   1  285.87   27.20
  -6  -4  -1  258.17   19.80
  -6   4  -1  309.67   28.10
  -6  -4   1  300.67   18.60
  -7   4   1  981.90   59.59
  -7  -4  -1  994.60   53.99
  -7   4  -1 1006.80   59.99
  -7  -4   1  985.50   53.09
  -8   4   1  358.56   29.40
  -8  -4  -1  335.47   23.80
  -8   4  -1  311.67   29.20
  -8  -4   1  331.77   23.10
  -9  -4  -1  562.74   34.40
  -9   4   1  521.65   39.00
  -9   4  -1  534.35   41.40
  -9  -4   1  539.95   33.50
 -10  -4  -1   28.60   13.00
 -10   4   1   63.09   17.80
 -10  -4   1   64.59   12.70
 -10   4  -1   70.89   19.70
 -11  -4  -1  143.49   20.80
 -11   4   1  211.78   29.40
 -11   4  -1  150.38   28.10
 -11  -4   1  163.48   20.30
 -12   4   1   22.30   18.40
 -12  -4  -1   13.80   13.40
 -12  -4   1   -7.90   11.90
 -12   4  -1   19.10   19.20
 -13   4   1   12.60   20.40
 -13   4  -1   12.00   20.20
 -14   4   1  403.66   44.00
 -14   4  -1  519.85   46.90
 -15   4   1   95.49   27.90
 -15   4  -1  138.29   32.30
 -16   4   1   66.09   28.40
 -16   4  -1   29.40   26.60
   0   5   1   21.30    9.40
   0   5  -1    6.90    7.70
  -1   5   1  274.27   21.20
  -1  -5  -1  242.48   19.10
   1   5  -1  266.47   18.20
   1   5   1  273.47   19.00
  -1   5  -1  315.77   22.70
  -2  -5  -1  109.49   11.60
   2   5   1  108.79   12.00
  -3   5   1    3.90   12.50
  -3  -5  -1    5.20    6.40
   3   5  -1    8.20    3.90
  -3   5  -1   11.70   13.60
  -4  -5  -1 1060.59   54.99
  -4   5   1 1054.29   60.29
  -4   5  -1 1056.89   60.39
  -5  -5  -1 1319.37   65.59
  -5   5   1 1284.27   71.79
  -5  -5   1 1197.08   63.79
  -5   5  -1 1286.47   71.09
  -6   5   1  348.27   29.10
  -6  -5  -1  345.77   21.60
  -6  -5   1  326.57   19.80
  -6   5  -1  372.16   31.70
  -7   5   1 1321.57   77.09
  -7  -5  -1 1359.86   70.59
  -7  -5   1 1354.16   69.49
  -7   5  -1 1298.37   76.29
  -8  -5  -1  267.57   19.60
  -8   5   1  259.27   29.00
  -8   5  -1  243.88   26.90
  -8  -5   1  220.48   17.60
  -9  -5  -1    1.70    9.10
  -9   5   1   21.80   16.80
   9   5  -1   11.70   16.00
   9   5   1    2.80   15.30
  -9  -5   1   13.10    8.70
  -9   5  -1   22.20   17.50
 -10   5   1   52.09   19.70
  10   5  -1   18.60   14.80
 -10  -5  -1   -1.30   11.00
 -10   5  -1   51.79   18.10
 -10  -5   1    5.10    9.80
  10   5   1    2.20   14.50
  11   5  -1   29.40   15.70
 -11   5   1   43.60   20.30
 -11  -5  -1   -2.40   11.60
  11   5   1   12.20   15.30
 -11   5  -1   42.40   20.40
 -11  -5   1   -0.30   10.90
 -12  -5  -1  -19.90   12.10
 -12   5   1   19.10   20.60
 -12   5  -1   44.10   22.00
 -13   5   1  187.38   34.10
 -13   5  -1  194.08   31.20
 -14   5   1   21.10   23.60
 -14   5  -1   38.50   25.50
 -15   5   1  285.87   41.70
 -15   5  -1  341.07   43.50
 -16   5   1   36.10   28.20
 -16   5  -1  -12.70   26.20
 -17   5  -1   21.10   33.30
   0   6  -1 4757.62  242.28
   0   6   1 4845.12  242.58
  -1  -6  -1 1951.70  104.19
   1   6  -1 2035.10  103.99
  -1   6   1 2105.79  106.09
   1   6   1 1982.10  104.39
  -1   6  -1 2072.39  106.29
  -2   6   1 1218.68   66.59
   2   6  -1 1179.48   61.69
  -2  -6  -1 1217.28   62.29
  -2   6  -1 1201.28   65.79
   2   6   1 1138.19   62.09
  -3   6   1  621.44   39.10
   3   6  -1  619.94   32.10
  -3  -6  -1  600.94   33.10
  -3   6  -1  579.24   38.80
   3   6   1  582.34   33.10
  -4  -6  -1    9.20    6.40
  -4   6   1   27.10   14.30
  -4   6  -1   15.60   14.90
  -5  -6  -1  458.85   27.00
  -5   6   1  476.85   35.10
  -5   6  -1  536.95   35.70
  -6   6   1  217.58   27.30
  -6  -6  -1  222.18   15.90
  -6   6  -1  225.58   25.50
  -6  -6   1  219.28   12.60
   7   6  -1  170.48   22.90
  -7  -6  -1  162.08   14.70
  -7   6  -1  284.37   29.00
   7   6   1  158.58   21.90
  -7  -6   1  160.08   12.20
  -8  -6  -1  336.27   22.70
  -8   6   1  385.86   34.30
   8   6  -1  333.77   30.20
  -8   6  -1  283.67   33.40
  -8  -6   1  341.97   21.00
   8   6   1  346.77   30.30
  -9   6   1  194.38   28.50
   9   6  -1  115.79   20.10
  -9  -6  -1  157.28   15.50
  -9  -6   1  154.78   13.70
  -9   6  -1  111.59   22.10
   9   6   1  124.79   22.40
  10   6  -1  205.08   26.30
 -10  -6  -1  214.68   19.70
 -10   6   1  208.38   31.20
  10   6   1  215.58   26.90
 -10   6  -1  198.58   31.40
 -10  -6   1  217.18   17.90
 -11  -6  -1   37.40   11.80
  11   6  -1   53.99   17.60
 -11   6   1   38.10   20.40
 -11   6  -1   43.80   20.40
 -11  -6   1   31.90   10.50
  11   6   1   35.30   17.50
 -12   6   1   24.50   20.70
 -12   6  -1   54.59   21.80
 -13   6   1   55.99   24.70
 -13   6  -1   47.10   24.20
 -14   6   1   23.40   25.40
 -14   6  -1   27.40   24.20
 -15   6   1   12.50   25.90
 -15   6  -1   35.20   27.80
 -16   6   1   -2.90   27.90
 -16   6  -1   40.30   28.40
 -17   6   1   51.09   31.00
 -17   6  -1   20.60   30.40
   0   7  -1   29.40   12.60
   1   7  -1 5486.95  278.17
  -1   7   1 5471.85  279.87
  -1   7  -1 5470.85  279.67
   1   7   1 5676.73  278.67
   2   7  -1  250.27   18.00
  -2   7   1  221.68   23.20
  -2  -7  -1  234.78   18.40
  -2   7  -1  222.38   23.30
   2   7   1  218.08   18.20
  -3   7   1    9.50   13.40
   3   7  -1   12.10    6.60
  -3  -7  -1   15.70    7.40
  -3   7  -1   -6.20   12.60
   3   7   1   15.30    7.30
  -4  -7  -1  890.11   47.50
  -4   7   1  909.31   55.19
   4   7  -1  915.51   46.20
   4   7   1  886.91   47.50
  -4   7  -1  890.51   55.19
  -5   7   1  656.23   44.00
   5   7  -1  608.64   45.00
  -5  -7  -1  684.43   35.90
   5   7   1  652.03   44.80
  -5   7  -1  671.43   44.20
   6   7  -1   -4.30   12.90
  -6   7   1    1.80   14.70
  -6  -7  -1  -10.30    5.80
  -6   7  -1   10.10   15.30
   6   7   1    9.30   14.80
  -7  -7  -1 2058.59  101.99
   7   7  -1 2035.40  107.79
  -7   7   1 1953.90  109.49
  -7   7  -1 1913.41  109.39
   7   7   1 1970.60  107.49
  -8  -7  -1  354.66   22.50
  -8   7   1  373.56   35.70
   8   7  -1  350.96   31.00
  -8   7  -1  353.86   35.60
   8   7   1  317.77   30.60
  -8  -7   1  363.26   19.90
  -9   7   1   44.80   20.00
  -9  -7  -1   21.70    8.30
   9   7  -1   22.10   16.30
  -9   7  -1   24.80   17.80
   9   7   1   19.50   15.80
  -9  -7   1   20.90    6.40
 -10  -7  -1  165.68   16.30
  10   7  -1  147.99   24.60
 -10   7   1  209.88   32.10
 -10  -7   1  147.19   13.70
 -10   7  -1  162.08   28.60
  10   7   1  186.08   27.30
  11   7  -1  784.42   52.39
 -11   7   1  835.92   56.59
 -11   7  -1  742.43   58.09
  11   7   1  801.02   52.59
 -12   7   1   38.60   24.20
  12   7  -1   89.79   19.80
 -12   7  -1   27.80   20.70
  12   7   1   41.30   18.80
 -13   7   1   85.79   28.40
 -13   7  -1   90.39   27.30
 -14   7   1  -27.20   22.80
 -14   7  -1  -63.29   21.50
 -15   7   1   32.40   26.50
 -15   7  -1   39.80   28.60
 -16   7   1   10.90   28.30
 -16   7  -1   26.50   30.20
 -17   7   1   12.40   31.90
 -17   7  -1   20.40   31.60
   0   8   1    1.60   12.40
   0   8  -1    3.30   11.80
   1   8  -1  788.32   46.00
  -1   8   1  849.81   49.40
   1   8   1  806.22   46.60
  -1   8  -1  831.12   49.10
   2   8  -1   23.00    9.90
  -2   8   1   41.90   14.30
   2   8   1   39.00   10.30
  -2   8  -1   28.90   15.10
  -3  -8  -1  310.27   21.20
  -3   8   1  296.47   27.60
   3   8  -1  314.27   20.60
   3   8   1  314.17   21.20
  -3   8  -1  302.47   27.30
  -4   8   1   21.00   16.10
   4   8  -1   42.50   15.40
  -4  -8  -1   37.50    8.20
   4   8  -1   28.80    6.80
   4   8   1   37.30    7.90
  -4   8  -1   31.90   15.30
   4   8   1   46.90   15.30
  -5   8   1  459.05   36.40
   5   8  -1  409.66   34.30
  -5  -8  -1  433.56   24.50
   5   8   1  418.56   24.40
  -5   8  -1  385.36   33.90
   5   8   1  382.56   31.50
  -6  -8  -1   73.59   10.10
   6   8  -1  117.19   20.30
  -6   8   1  102.09   21.20
  -6   8  -1   95.89   20.10
   6   8   1   87.29   17.70
  -7   8   1  314.57   32.10
   7   8  -1  388.26   32.00
  -7  -8  -1  347.57   20.80
   7   8   1  328.57   31.10
  -7   8  -1  345.37   32.60
   8   8  -1 1014.00   60.99
  -8   8   1  997.80   63.29
  -8  -8  -1  991.20   52.59
   8   8   1 1041.40   61.19
  -8   8  -1  960.30   64.39
   9   8  -1   57.29   18.90
  -9  -8  -1   41.30    8.10
  -9   8   1   82.19   21.30
   9   8   1   45.90   18.10
  -9   8  -1   41.20   19.60
 -10   8   1  717.93   54.39
 -10  -8  -1  727.03   39.90
  10   8  -1  696.63   48.50
 -10   8  -1  765.92   53.09
  10   8   1  668.33   48.40
 -11   8   1  470.45   43.00
  11   8  -1  476.15   38.30
 -11   8  -1  447.26   45.50
  11   8   1  492.55   40.30
 -12   8   1  167.88   30.00
  12   8  -1  144.89   24.80
 -12   8  -1  126.49   29.30
  12   8   1  125.69   24.40
 -13   8   1  216.78   40.40
 -13   8  -1  188.28   35.20
 -14   8   1   -1.10   25.00
 -14   8  -1   -2.50   25.70
 -15   8   1    9.70   26.70
 -15   8  -1   -5.60   23.40
 -16   8   1   89.29   33.80
 -16   8  -1   58.59   32.90
 -17   8   1   68.49   34.30
 -17   8  -1   25.60   32.00
 -18   8  -1   29.30   34.60
   0   9  -1    9.10   11.60
   0   9   1    3.80   12.30
   1   9  -1   52.19   11.80
  -1   9   1   59.19   16.10
  -1   9  -1   51.39   15.20
   1   9   1   64.19   13.10
   2   9  -1  102.99   18.30
   2   9  -1   89.09   15.10
  -2   9   1   90.59   17.10
  -2   9  -1  109.99   18.60
   2   9   1  127.09   20.70
   2   9   1  114.59   16.60
   3   9  -1  155.38   15.70
   3   9  -1  139.59   22.50
  -3   9   1  169.98   23.40
   3   9   1  154.48   22.70
   3   9   1  177.18   16.80
  -3   9  -1  216.58   23.80
  -4  -9  -1  215.58   17.90
   4   9  -1  237.88   17.00
   4   9  -1  263.47   26.10
  -4   9   1  230.78   26.60
  -4   9  -1  213.48   26.00
   4   9   1  252.97   18.20
   4   9   1  296.77   28.30
  -5  -9  -1  232.18   16.40
   5   9  -1  210.88   27.90
   5   9  -1  228.28   14.40
  -5   9   1  195.08   29.30
   5   9   1  226.88   16.40
  -5   9  -1  216.88   27.20
   5   9   1  201.38   26.80
   6   9  -1  131.59   22.70
  -6   9   1  123.39   21.70
  -6  -9  -1  117.19   11.40
   6   9   1  120.29   11.50
   6   9   1  146.39   22.30
  -6   9  -1  140.59   23.80
   7   9  -1  459.65   34.20
  -7  -9  -1  393.56   23.60
  -7   9   1  378.46   35.90
   7   9   1  467.65   34.10
  -7   9  -1  418.26   36.00
  -8  -9  -1   22.70    6.30
   8   9  -1   52.29   19.00
  -8   9   1   42.00   21.00
  -8   9  -1   13.60   18.00
   8   9   1   34.70   18.30
  -9  -9  -1  542.15   30.90
  -9   9   1  577.94   45.40
   9   9  -1  605.94   43.30
  -9   9  -1  580.44   45.90
   9   9   1  579.74   43.40
 -10   9   1  100.69   24.50
  10   9  -1  202.58   28.60
  10   9   1  157.48   27.70
 -10   9  -1   96.89   25.00
  11   9  -1  709.53   48.40
 -11   9   1  677.93   55.39
  11   9   1  602.04   47.40
 -11   9  -1  639.04   54.99
  12   9  -1  153.88   27.00
 -12   9   1  171.78   31.20
  12   9   1  224.88   31.20
 -12   9  -1  218.98   35.80
 -13   9   1  155.38   34.60
 -13   9  -1  137.39   31.00
 -14   9   1   38.40   28.60
 -14   9  -1  -44.00   24.40
 -15   9   1   69.59   30.50
 -15   9  -1   17.90   28.80
 -16   9   1    3.50   30.30
 -16   9  -1   82.49   34.00
 -17   9   1  203.18   41.10
 -17   9  -1  206.98   42.80
 -18   9   1   54.89   36.10
 -18   9  -1  -29.20   32.80
   0  10  -1  329.17   27.10
   0  10  -1  304.97   26.20
   0  10   1  269.97   26.30
   0  10   1  296.67   25.10
   1  10  -1   10.90   14.30
  -1  10   1    0.70   12.90
   1  10  -1   17.90   11.40
  -1  10  -1   55.69   15.60
   1  10   1   14.50   11.40
   1  10   1   18.20   15.90
  -2  10   1  128.09   22.30
   2  10  -1  149.19   25.50
   2  10  -1  171.18   18.60
  -2  10  -1  166.88   25.30
   2  10   1  182.98   23.30
   2  10   1  166.78   19.30
   3  10  -1  152.98   23.10
   3  10  -1  149.69   16.00
  -3  10   1  158.58   23.50
   3  10   1  109.19   16.10
   3  10   1  151.68   22.70
  -3  10  -1  123.19   22.90
  -4  10   1  147.39   24.20
   4  10  -1  128.19   21.20
   4  10  -1  145.99   14.30
   4  10   1  124.29   15.30
  -4  10  -1  126.29   23.60
   4  10   1  147.79   25.50
  -5  10   1    5.30   15.50
   5  10  -1  -16.90   16.60
  -5 -10  -1   -5.30    7.50
   5  10  -1    5.20    6.20
   5  10   1    9.90    7.70
  -5  10  -1   -6.60   15.50
   5  10   1   -8.60   14.40
   6  10  -1  336.17   30.00
  -6  10   1  254.07   30.80
  -6 -10  -1  288.77   18.80
   6  10   1  263.87   28.60
  -6  10  -1  280.67   31.00
   6  10   1  280.37   18.90
  -7  10   1   11.60   18.50
   7  10  -1   53.89   19.20
  -7 -10  -1   50.89    9.00
   7  10   1   75.69    9.30
  -7  10  -1   68.99   20.90
   7  10   1   55.69   18.90
  -8 -10  -1 1284.97   65.39
   8  10  -1 1293.87   76.29
  -8  10   1 1297.77   78.19
  -8  10  -1 1228.08   77.69
   8  10   1 1249.77   76.09
   8  10   1 1281.47   65.49
   9  10  -1  144.29   25.40
  -9 -10  -1  196.48   12.90
  -9  10   1  222.18   31.80
   9  10   1  197.88   30.60
  -9  10  -1  202.48   35.40
  10  10  -1  255.27   33.50
 -10  10   1  267.97   38.80
 -10  10  -1  278.67   39.00
  10  10   1  307.17   33.80
  11  10  -1  362.76   37.70
 -11  10   1  381.86   41.30
  11  10   1  328.07   37.20
 -11  10  -1  458.25   42.70
  12  10  -1  124.29   25.60
 -12  10   1  111.19   30.60
  12  10   1   85.59   25.00
 -12  10  -1   80.89   27.50
 -13  10   1   81.59   29.00
  13  10  -1  134.79   27.00
 -13  10  -1   36.70   29.40
  13  10   1   51.69   24.30
 -14  10   1  322.97   48.40
 -14  10  -1  265.67   43.80
 -15  10   1   23.40   27.10
 -15  10  -1   27.80   28.30
 -16  10   1   35.10   34.00
 -16  10  -1   99.59   36.40
 -17  10   1   37.40   34.60
 -17  10  -1   33.30   34.80
 -18  10   1   39.80   37.40
 -18  10  -1   25.90   37.10
   0  11  -1   19.70   13.70
   0  11   1   11.80   13.90
   0  11   1   32.90   14.80
   0  11  -1   34.30   15.80
  -1  11   1  116.79   21.10
  -1  11   1  115.69   20.20
   1  11  -1  126.39   22.40
   1  11  -1  125.79   17.30
   1  11   1  103.99   19.20
  -1  11  -1  126.19   19.10
   1  11   1  122.99   19.40
  -1  11  -1  107.09   18.20
   2  11  -1   42.40   17.00
  -2  11   1   64.69   15.00
   2  11  -1   55.59   12.80
  -2  11   1   72.49   18.30
   2  11   1   65.59   17.40
   2  11   1   59.29   13.20
  -2  11  -1   87.99   19.10
  -2  11  -1   59.29   16.40
   3  11  -1   51.99   19.10
   3  11  -1   83.69   15.40
  -3  11   1   52.89   17.60
   3  11   1   63.99   12.90
  -3  11  -1   73.09   18.50
   3  11   1   67.59   18.00
   4  11  -1   50.29   17.80
   4  11  -1   72.19   13.30
  -4  11   1   21.70   18.10
   4  11   1   53.59   11.10
  -4  11  -1   66.69   18.60
   4  11   1   20.10   18.50
  -5  11   1    6.00   16.00
   5  11  -1   13.50    7.60
   5  11  -1   19.30   18.10
   5  11   1    0.40    8.20
  -5  11  -1   30.60   17.40
   5  11   1   -1.20   16.10
   6  11  -1  139.99   11.40
  -6  11   1  171.18   27.40
   6  11  -1  144.59   25.40
   6  11   1  142.29   14.20
   6  11   1  163.48   28.20
  -6  11  -1  142.39   26.60
   7  11  -1   23.70   19.10
  -7  11   1  -13.70   17.00
  -7  11  -1  -13.30   17.50
   7  11   1    6.40   18.20
   7  11   1    1.60    6.30
  -8  11   1   52.09   21.00
   8  11  -1   15.50   19.90
  -8  11  -1   17.90   19.50
   8  11   1   26.80    6.20
   8  11   1   37.10   18.40
  -9  11   1 1003.30   69.09
   9  11  -1 1046.90   65.79
  -9  11  -1  958.50   66.99
   9  11   1 1023.30   65.99
 -10  11   1   18.90   21.30
  10  11  -1   17.00   20.90
 -10  11  -1   25.90   22.30
  10  11   1   18.00   20.60
  11  11  -1  178.58   29.90
 -11  11   1  199.08   34.50
  11  11   1  146.89   29.30
 -11  11  -1  132.89   30.00
  12  11  -1  -20.10   21.70
 -12  11   1   25.50   26.00
  12  11   1  -16.40   22.20
 -12  11  -1   -7.30   26.70
  13  11  -1  154.68   30.20
 -13  11   1  173.48   37.80
  13  11   1  132.89   29.70
 -13  11  -1  207.18   38.60
 -14  11   1   22.10   28.10
 -14  11  -1   25.30   27.70
 -15  11   1  238.68   43.00
 -15  11  -1  223.48   41.50
 -16  11   1   29.70   29.90
 -16  11  -1   25.10   32.20
 -17  11   1  425.36   59.49
 -17  11  -1  468.85   56.59
 -18  11   1   17.10   37.00
 -18  11  -1  -66.09   33.00
 -19  11   1  -10.30   44.90
 -19  11  -1  -20.40   38.90
   0  12  -1 1772.62   97.69
   0  12   1 1856.21   97.69
   0  12   1 1703.43   97.89
   0  12  -1 1852.11   99.39
   1  12  -1  193.98   25.30
   1  12  -1  188.38   22.70
  -1  12   1  178.48   23.90
  -1  12   1  195.28   25.60
   1  12   1  174.98   22.60
  -1  12  -1  211.28   26.80
   1  12   1  191.88   24.80
  -1  12  -1  224.88   26.80
   2  12  -1  690.43   42.30
  -2  12   1  740.53   43.80
   2  12  -1  705.93   48.10
  -2  12   1  664.33   46.90
  -2  12  -1  672.73   45.80
   2  12   1  639.74   42.50
  -2  12  -1  635.34   44.60
   2  12   1  709.13   47.60
  -3  12   1  132.79   21.90
   3  12  -1  119.09   17.40
   3  12  -1   98.79   21.00
  -3  12   1  164.48   24.70
  -3  12  -1  118.59   22.60
   3  12   1  123.29   21.60
  -3  12  -1  148.29   20.10
   3  12   1  150.98   18.80
   4  12  -1  179.58   18.00
   4  12  -1  188.18   26.20
  -4  12   1  186.98   21.70
  -4  12   1  160.28   26.50
   4  12   1  204.68   26.30
  -4  12  -1  202.58   26.90
  -4  12  -1  162.58   20.80
   4  12   1  133.19   18.30
   5  12  -1   77.89   20.90
  -5  12   1   78.39   21.10
   5  12  -1   86.29   13.50
  -5  12  -1   63.39   20.00
   5  12   1   92.69   14.70
   5  12   1  101.29   21.60
   6  12  -1  550.34   39.90
   6  12  -1  473.35   26.60
  -6  12   1  440.76   41.90
  -6  12  -1  383.16   38.70
   6  12   1  440.86   28.20
   6  12   1  472.35   38.40
   7  12  -1   30.60   21.00
  -7  12   1   39.30   20.40
   7  12   1   23.60   18.30
  -7  12  -1   25.00   21.80
   7  12   1   45.80    8.50
   8  12  -1  523.85   43.10
  -8  12   1  400.86   41.40
  -8  12  -1  455.65   44.80
   8  12   1  436.26   39.00
   9  12  -1  163.38   28.30
  -9  12   1  113.49   28.20
   9  12   1  159.28   28.50
  -9  12  -1  149.19   30.60
 -10  12   1   49.90   24.50
  10  12  -1   -0.10   21.70
 -10  12  -1   21.80   25.50
  10  12   1   12.00   22.10
 -11  12   1   50.69   25.80
  11  12  -1   30.40   23.90
 -11  12  -1   19.40   23.90
  11  12   1  -11.20   22.50
  12  12  -1  101.39   28.70
 -12  12   1  149.69   34.90
  12  12   1  100.99   28.10
 -12  12  -1   59.79   27.50
  13  12  -1   17.40   25.00
 -13  12   1   15.10   27.40
 -13  12  -1   63.99   30.10
  13  12   1    5.00   25.00
 -14  12   1  209.08   41.80
 -14  12  -1  165.88   39.90
 -15  12   1   -2.60   30.20
 -15  12  -1   81.09   35.20
 -16  12   1   67.29   36.40
 -16  12  -1   28.00   34.90
 -17  12   1   17.30   36.40
 -17  12  -1   54.49   38.10
 -18  12   1  105.79   42.90
 -18  12  -1  139.79   47.20
 -19  12   1    7.10   40.80
 -19  12  -1   72.89   42.30
  -1  13   1  244.28   27.30
   1  13  -1  172.38   23.40
   1  13  -1  180.98   26.30
  -1  13   1  222.28   27.70
   1  13   1  154.08   25.00
  -1  13  -1  164.68   24.30
  -1  13  -1  238.48   25.70
   1  13   1  190.48   24.20
  -2  13   1  271.37   29.70
   2  13  -1  327.57   27.60
   2  13  -1  311.07   31.10
  -2  13   1  372.66   33.70
  -2  13  -1  317.17   30.70
  -2  13  -1  295.27   28.20
   2  13   1  309.57   32.60
   2  13   1  320.27   28.20
   3  13  -1  183.58   20.20
  -3  13   1  184.68   28.90
  -3  13   1  184.78   24.10
   3  13  -1  160.58   26.10
  -3  13  -1  140.79   21.20
   3  13   1  165.08   20.50
  -3  13  -1  158.68   25.80
   3  13   1  197.18   26.70
   4  13  -1   40.00   18.60
  -4  13   1   57.49   15.60
   4  13  -1   12.20   10.80
  -4  13   1   14.80   19.00
  -4  13  -1   46.70   15.70
   4  13   1   20.80   17.80
   4  13   1   16.40   11.20
  -4  13  -1   42.80   18.60
   5  13  -1  509.35   30.80
  -5  13   1  461.65   34.30
  -5  13   1  444.16   42.60
   5  13  -1  453.65   40.10
   5  13   1  513.45   31.70
  -5  13  -1  435.66   40.00
  -5  13  -1  526.45   35.60
   5  13   1  546.65   43.00
  -6  13   1   90.59   16.90
   6  13  -1  124.79   25.30
  -6  13   1   60.59   21.50
   6  13  -1  125.89   13.00
   6  13   1   68.09   21.50
   6  13   1  108.89   15.20
  -6  13  -1  140.29   20.70
  -6  13  -1   50.29   21.10
   7  13  -1   11.70   19.10
  -7  13   1    7.60   19.70
   7  13   1    4.40   20.20
  -7  13  -1   55.69   22.90
   7  13   1   15.20    8.20
   8  13  -1   63.99   24.10
  -8  13   1   -8.80   20.00
  -8  13  -1   -3.50   20.20
   8  13   1    4.10   21.80
  -9  13   1   43.70   25.10
   9  13  -1  -10.20   21.50
   9  13   1   39.70   23.50
  -9  13  -1   18.60   21.90
 -10  13   1    3.30   22.30
  10  13  -1    5.70   23.60
  10  13   1   49.99   22.50
 -10  13  -1   27.90   23.50
  11  13  -1  207.78   33.30
 -11  13   1  113.29   31.80
 -11  13  -1  213.58   37.90
  11  13   1  252.27   35.70
  12  13  -1   74.19   28.60
 -12  13   1  150.08   33.80
 -12  13  -1   83.09   33.80
  12  13   1   55.49   27.00
 -13  13   1  775.32   66.39
  13  13  -1  669.43   56.69
  13  13   1  632.54   58.59
 -13  13  -1  727.33   66.29
 -14  13   1   13.60   31.10
 -14  13  -1   78.49   33.60
 -15  13   1   85.49   37.70
 -15  13  -1  106.59   34.50
 -16  13   1  -72.59   30.60
 -16  13  -1  -21.00   32.60
 -17  13   1  290.37   54.49
 -17  13  -1  516.95   63.99
 -18  13   1   69.99   41.40
 -18  13  -1    4.40   34.30
 -19  13   1   34.10   44.00
 -19  13  -1   99.59   46.50
   0  14   1  686.53   43.90
   0  14  -1  651.13   44.90
   0  14   1  654.33   45.20
   0  14  -1  606.64   45.00
  -1  14   1  556.54   40.60
  -1  14   1  452.75   37.70
   1  14  -1  554.04   37.30
   1  14  -1  514.35   42.00
   1  14   1  506.65   37.40
   1  14   1  437.76   38.90
  -1  14  -1  521.55   40.30
  -1  14  -1  545.85   40.70
   2  14  -1  550.74   37.00
   2  14  -1  514.35   42.50
  -2  14   1  496.75   39.40
  -2  14   1  496.05   39.20
  -2  14  -1  462.55   38.90
   2  14   1  557.94   41.30
   2  14   1  538.55   37.30
  -2  14  -1  487.25   39.30
  -3  14   1   47.40   15.80
   3  14  -1   22.60   18.80
   3  14  -1   60.49   14.30
  -3  14   1   32.20   18.00
  -3  14  -1   71.99   18.00
  -3  14  -1   57.69   18.90
   3  14   1   64.79   20.70
   3  14   1   29.10   13.80
   4  14  -1    7.50   11.60
   4  14  -1   26.70   20.90
  -4  14   1   50.29   18.90
  -4  14   1   -5.70   14.30
  -4  14  -1   13.30   19.30
  -4  14  -1   -2.80   14.40
   4  14   1   18.60   12.10
   4  14   1   23.30   18.90
   5  14  -1  508.65   32.00
  -5  14   1  496.15   42.10
   5  14  -1  518.55   44.20
  -5  14   1  458.15   35.40
   5  14   1  490.05   32.70
  -5  14  -1  456.05   41.20
  -5  14  -1  501.25   35.70
   5  14   1  501.35   41.10
   6  14  -1  186.28   29.90
   6  14  -1  181.58   17.10
  -6  14   1  134.09   26.50
  -6  14   1  183.08   23.60
   6  14   1  188.38   18.80
   6  14   1  154.18   27.90
  -6  14  -1  182.78   30.60
  -6  14  -1  203.58   22.70
  -7  14   1   78.49   23.50
   7  14  -1   27.00   20.90
  -7  14   1   39.20   14.90
  -7  14  -1   54.29   25.40
   7  14   1   64.99   10.50
   7  14   1   41.40   21.70
  -7  14  -1   55.19   15.80
   8  14  -1    1.10   23.00
  -8  14   1    8.30   21.00
  -8  14  -1   -2.60   20.60
   8  14   1   15.60   21.50
  -9  14   1  322.07   44.40
   9  14  -1  346.37   41.20
   9  14   1  321.47   37.70
  -9  14  -1  304.47   40.00
  10  14  -1  107.99   29.50
 -10  14   1  107.19   31.00
  10  14   1   61.49   26.90
 -10  14  -1   65.79   27.70
 -11  14   1   23.10   27.50
  11  14  -1   34.90   27.60
  11  14   1  -35.40   24.90
 -11  14  -1    6.50   27.00
  12  14  -1  465.55   46.60
 -12  14   1  244.28   42.60
 -12  14  -1  346.07   47.10
  12  14   1  398.46   45.00
 -13  14   1   97.89   37.40
  13  14  -1   95.19   31.30
 -13  14  -1   -3.40   30.30
  13  14   1  106.99   31.70
 -14  14   1   33.20   34.50
  14  14  -1   31.60   29.60
 -14  14  -1  -34.70   30.60
  14  14   1  -14.30   27.00
 -15  14   1   42.10   33.60
 -15  14  -1   -4.00   34.70
 -16  14   1   11.70   38.50
 -16  14  -1   86.99   40.70
 -17  14   1   64.99   41.60
 -17  14  -1   -4.40   34.60
 -18  14   1  -20.50   39.90
 -18  14  -1   69.09   44.80
 -19  14   1   41.10   45.50
 -19  14  -1    3.30   46.70
   0  15  -1   17.40   16.30
   0  15  -1    7.40   18.30
   0  15   1   10.70   16.10
   0  15   1  -12.60   18.10
  -1  15   1  697.63   47.00
  -1  15   1  656.23   48.40
   1  15  -1  625.54   47.80
   1  15  -1  698.43   45.90
   1  15   1  645.54   45.40
  -1  15  -1  715.33   47.30
  -1  15  -1  730.93   48.80
   1  15   1  698.33   50.09
  -2  15   1   65.99   18.80
  -2  15   1   25.90   17.80
   2  15  -1   33.80   14.90
   2  15  -1    5.00   17.70
  -2  15  -1   33.50   17.20
   2  15   1   30.80   18.80
   2  15   1   52.19   16.00
  -2  15  -1   62.59   19.10
   3  15  -1   50.89   22.20
   3  15  -1   34.50   14.30
  -3  15   1    3.90   14.40
  -3  15   1   38.10   18.90
   3  15   1   35.20   19.60
  -3  15  -1   37.00   17.20
   3  15   1   33.80   14.00
  -3  15  -1   31.80   20.80
   4  15  -1   34.30   13.20
  -4  15   1   13.00   17.70
   4  15  -1    8.40   19.30
  -4  15   1   34.70   16.40
   4  15   1   -5.50   18.30
   4  15   1   31.30   12.80
  -4  15  -1   19.50   18.40
  -4  15  -1    5.00   14.30
  -5  15   1  818.42   61.79
   5  15  -1  910.21   60.79
   5  15  -1  941.11   51.29
  -5  15   1  890.31   55.09
  -5  15  -1  830.92   59.79
  -5  15  -1  916.01   55.29
   5  15   1  793.52   59.29
   5  15   1  928.61   52.19
  -6  15   1   -1.40   21.40
   6  15  -1    8.90   10.20
  -6  15   1   17.00   14.40
   6  15  -1   -6.50   19.80
   6  15   1   -6.20   21.20
  -6  15  -1  -19.50   19.20
  -6  15  -1    9.30   15.20
   6  15   1   24.90   11.20
  -7  15   1   27.80   15.00
  -7  15   1   18.80   24.30
   7  15  -1   28.00   24.10
  -7  15  -1   50.09   15.50
  -7  15  -1   19.20   23.10
   7  15   1   30.90   21.90
   8  15  -1   87.79   26.40
  -8  15   1   58.39   27.90
  -8  15   1  119.39   21.50
  -8  15  -1   54.79   24.40
   8  15   1  131.99   29.50
  -8  15  -1  112.39   20.80
   9  15  -1  -29.70   23.30
  -9  15   1    1.60   25.40
  -9  15  -1   48.10   26.00
   9  15   1   22.00   25.90
 -10  15   1   45.10   26.00
  10  15  -1   22.30   26.30
  10  15   1   37.60   27.60
 -10  15  -1  -11.20   25.30
 -11  15   1  124.99   34.00
  11  15  -1  139.69   34.40
 -11  15  -1  133.69   35.00
  11  15   1  184.38   35.60
 -12  15   1   57.69   31.60
  12  15  -1   90.19   29.50
  12  15   1   76.69   30.20
 -12  15  -1   37.60   30.30
  13  15  -1  148.69   35.00
 -13  15   1  120.79   36.40
  13  15   1  191.58   37.70
 -13  15  -1  111.59   37.10
  14  15  -1   20.80   31.90
 -14  15   1   51.29   37.90
  14  15   1    1.80   30.40
 -14  15  -1   -7.20   30.70
 -15  15   1   63.59   39.70
 -15  15  -1   34.50   33.20
 -16  15   1   14.90   36.00
 -16  15  -1  -35.90   36.20
 -17  15   1   -0.20   40.70
 -17  15  -1  116.59   45.00
 -18  15   1   30.80   46.20
 -18  15  -1  -10.60   44.50
   0  16  -1  272.97   31.10
   0  16  -1  248.18   30.50
   0  16   1  316.67   34.10
   0  16   1  258.77   31.10
  -1  16   1   69.99   19.30
   1  16  -1   57.49   20.10
   1  16  -1   53.29   17.50
  -1  16   1   44.80   18.90
   1  16   1   17.10   16.80
   1  16   1   79.79   22.90
  -1  16  -1   35.10   18.40
  -1  16  -1   52.19   18.20
   2  16  -1   36.40   16.60
  -2  16   1   68.59   18.50
   2  16  -1   67.69   21.10
  -2  16   1   36.00   18.40
  -2  16  -1   14.40   16.40
  -2  16  -1   72.19   19.90
   2  16   1   41.20   16.60
   2  16   1   46.50   20.40
   3  16  -1  115.89   22.30
  -3  16   1  146.49   24.10
   3  16  -1  140.49   25.80
  -3  16   1  133.59   24.80
  -3  16  -1  163.68   27.00
   3  16   1  164.08   23.50
  -3  16  -1  165.38   27.70
   3  16   1   94.49   23.60
  -4  16   1    4.60   15.70
   4  16  -1    1.40   12.90
  -4  16   1    5.30   21.00
   4  16  -1    9.90   19.80
   4  16   1   -9.10   19.10
  -4  16  -1    1.40   18.50
   4  16   1    2.70   12.80
  -4  16  -1   -5.20   15.60
   5  16  -1  184.48   31.40
  -5  16   1  144.69   27.50
  -5  16   1  197.98   27.50
   5  16  -1  146.69   20.30
   5  16   1  157.58   21.20
  -5  16  -1  149.09   26.50
  -5  16  -1  157.18   28.00
   5  16   1  125.79   26.90
  -6  16   1    8.70   15.90
   6  16  -1   29.60   11.50
   6  16  -1   31.30   24.30
  -6  16   1   18.40   21.80
  -6  16  -1   20.70   21.10
  -6  16  -1   -7.90   15.20
   6  16   1    8.30   11.80
   6  16   1   -1.60   20.20
   7  16  -1   68.99   26.00
  -7  16   1   68.39   25.70
  -7  16   1  154.78   24.40
  -7  16  -1  103.59   27.60
   7  16   1  110.49   30.50
  -7  16  -1  162.08   24.10
   8  16  -1   25.40   23.80
  -8  16   1   -4.10   22.90
  -8  16  -1  -22.00   24.20
   8  16   1   22.40   23.70
   9  16  -1  100.39   28.90
  -9  16   1  157.78   32.50
   9  16   1  103.79   29.30
  -9  16  -1  102.79   30.30
 -10  16   1  181.18   36.30
  10  16  -1  259.87   39.80
 -10  16  -1  225.98   39.70
  10  16   1  290.37   43.70
 -11  16   1   21.30   28.70
  11  16  -1  -38.90   27.70
 -11  16  -1   -5.90   27.40
  11  16   1  -15.10   24.60
  12  16  -1   21.80   30.40
 -12  16   1    0.00   29.40
  12  16   1   10.70   29.40
 -12  16  -1   37.60   31.30
  13  16  -1   75.39   33.90
 -13  16   1  155.28   39.20
  13  16   1  123.69   36.70
 -13  16  -1  129.69   38.20
 -14  16   1   -4.50   37.90
  14  16  -1  187.38   39.30
  14  16   1  220.38   40.40
 -14  16  -1  195.98   43.30
 -15  16   1  -36.30   36.10
 -15  16  -1  -25.00   32.40
 -16  16   1   21.10   36.00
 -16  16  -1   26.70   37.50
 -17  16   1   71.19   38.90
 -17  16  -1   56.49   42.50
 -18  16   1   45.20   46.20
 -18  16  -1  -34.30   43.20
   0  17   1   -9.40   17.10
   0  17  -1   -9.70   17.70
   0  17   1    8.80   17.40
   0  17  -1   14.60   18.10
   1  17  -1  283.87   36.90
   1  17  -1  296.57   31.50
  -1  17   1  264.47   31.50
  -1  17   1  314.37   32.80
  -1  17  -1  300.37   35.20
  -1  17  -1  321.87   34.80
   1  17   1  305.17   31.80
   1  17   1  331.07   37.10
   2  17  -1  122.09   28.20
  -2  17   1  108.49   22.70
   2  17  -1  144.09   26.80
  -2  17   1  157.78   28.00
   2  17   1  173.78   29.40
  -2  17  -1  165.28   31.10
   2  17   1  146.99   25.00
  -2  17  -1  157.38   29.10
   3  17  -1   10.00   14.20
   3  17  -1  -11.90   19.60
  -3  17   1   29.00   17.20
  -3  17   1   25.20   21.70
  -3  17  -1   15.80   16.20
   3  17   1   27.60   15.50
  -3  17  -1    3.80   20.60
   3  17   1    0.30   19.90
   4  17  -1   22.60   14.90
  -4  17   1   25.10   18.00
   4  17  -1    3.90   21.00
  -4  17   1   21.70   20.80
  -4  17  -1   27.00   20.50
   4  17   1   -3.40   13.80
  -4  17  -1   16.00   16.70
   4  17   1   16.00   20.90
  -5  17   1   58.69   19.10
   5  17  -1    3.80   13.10
  -5  17   1   11.00   20.80
   5  17  -1   37.40   23.00
  -5  17  -1   59.09   22.90
   5  17   1   41.00   15.30
  -5  17  -1    6.70   16.70
   5  17   1   10.60   22.30
  -6  17   1   31.90   24.70
   6  17  -1   36.40   24.10
  -6  17   1   34.50   18.00
   6  17  -1   18.80   17.30
  -6  17  -1  -18.40   14.60
   6  17   1   18.40   22.70
   6  17   1   23.00   13.30
  -6  17  -1  -34.80   22.70
  -7  17   1   29.40   23.50
  -7  17   1   41.20   17.90
   7  17  -1  -11.60   22.20
   7  17   1  -11.70   23.10
  -7  17  -1   18.50   23.30
  -7  17  -1    6.10   16.60
  -8  17   1   43.20   26.40
   8  17  -1   67.89   30.20
   8  17   1   82.79   30.30
  -8  17  -1   28.30   27.70
  -9  17   1  158.58   33.20
   9  17  -1  264.87   38.80
   9  17   1  175.38   36.00
  -9  17  -1  138.69   33.50
 -10  17   1  -22.70   26.30
  10  17  -1   30.30   26.70
  10  17   1    4.50   25.80
 -10  17  -1   30.50   28.80
 -11  17   1  -12.10   29.10
  11  17  -1   -2.20   29.70
 -11  17  -1   -3.60   27.90
  11  17   1    2.10   28.90
 -12  17   1   -9.60   31.10
  12  17  -1  -13.20   28.80
  12  17   1   33.30   31.90
 -12  17  -1  -25.90   28.70
 -13  17   1   75.29   35.60
  13  17  -1   85.99   35.50
 -13  17  -1   61.19   38.70
  13  17   1  141.29   37.60
 -14  17   1   64.79   37.50
  14  17  -1   29.60   34.70
 -14  17  -1   -6.30   37.10
  14  17   1   42.20   34.30
 -15  17   1  -82.09   35.90
 -15  17  -1    4.20   39.40
 -16  17   1  137.99   47.30
 -16  17  -1    7.80   41.90
 -17  17   1   19.00   37.40
 -17  17  -1   47.80   41.10
 -18  17   1   19.50   43.90
 -18  17  -1    9.10   40.80
   0  18  -1  197.88   33.80
   0  18   1  206.48   31.00
   0  18   1  189.58   28.00
   0  18  -1  229.48   28.30
   1  18  -1  267.97   34.40
  -1  18   1  347.57   34.40
   1  18  -1  269.57   32.20
  -1  18   1  319.97   33.40
  -1  18  -1  264.37   34.60
   1  18   1  287.17   32.80
  -1  18  -1  273.17   32.70
   1  18   1  302.67   38.40
  -2  18   1  203.48   29.20
  -2  18   1  168.48   30.00
   2  18  -1  202.98   29.80
   2  18  -1  236.38   33.30
   2  18   1  160.28   27.20
   2  18   1  180.88   30.10
  -2  18  -1  214.48   30.20
  -2  18  -1  171.58   28.30
   3  18  -1   68.79   18.40
   3  18  -1   21.40   25.20
  -3  18   1   63.39   21.70
  -3  18   1   94.99   25.10
   3  18   1   44.00   18.00
   3  18   1   37.60   23.60
  -3  18  -1   33.80   21.40
  -3  18  -1   65.89   22.60
   4  18  -1  144.79   29.60
  -4  18   1  118.39   27.30
  -4  18   1  163.68   29.10
   4  18  -1  210.38   24.60
  -4  18  -1  165.88   29.00
  -4  18  -1  170.68   31.80
   4  18   1  148.59   29.50
   4  18   1  131.49   24.40
   5  18  -1   37.70   15.60
   5  18  -1   48.00   28.20
  -5  18   1   64.19   27.10
  -5  18   1   98.69   20.60
   5  18   1   75.89   29.60
   5  18   1   44.80   16.10
  -5  18  -1   79.39   20.20
  -5  18  -1   66.09   27.00
  -6  18   1   -3.60   21.90
   6  18  -1   33.60   28.10
  -6  18   1   30.50   18.50
  -6  18  -1    5.00   16.90
   6  18   1   -9.00   26.70
  -6  18  -1   -3.00   22.10
  -7  18   1   77.29   21.00
   7  18  -1   93.79   31.90
  -7  18   1   47.70   26.70
  -7  18  -1   44.80   25.50
  -7  18  -1   81.79   20.70
   7  18   1   95.29   30.10
   8  18  -1  137.29   32.20
  -8  18   1  128.09   33.80
   8  18   1   68.09   29.20
  -8  18  -1  113.79   30.00
  -9  18   1  281.77   42.50
   9  18  -1  224.28   40.80
   9  18   1  229.58   41.00
  -9  18  -1  265.87   47.30
 -10  18   1   74.69   30.90
  10  18  -1  -11.30   27.20
  10  18   1   43.60   32.80
 -10  18  -1   31.60   28.90
 -11  18   1   41.40   31.30
  11  18  -1  -17.70   28.30
  11  18   1  -50.09   30.80
 -11  18  -1   -3.50   29.80
 -12  18   1   62.79   34.40
  12  18  -1   31.80   29.50
  12  18   1   13.60   33.60
 -12  18  -1  -18.80   30.10
  13  18  -1  -67.19   28.90
 -13  18   1  -40.40   32.20
  13  18   1   49.70   35.60
 -13  18  -1    1.20   37.40
 -14  18   1  -26.80   33.10
  14  18  -1   46.00   36.30
 -14  18  -1   10.20   38.30
  14  18   1   40.60   36.70
  15  18  -1  -21.60   34.70
 -15  18   1    7.20   41.50
  15  18   1  -13.90   48.80
 -15  18  -1 -104.19   37.40
 -16  18   1  -27.20   41.20
 -16  18  -1  -21.20   40.80
 -17  18   1  133.99   51.19
 -17  18  -1  109.29   50.19
   0  19  -1   19.00   20.10
   0  19   1  -17.20   19.60
   0  19  -1    2.70   18.80
   0  19   1   31.30   21.70
  -1  19   1   -3.60   18.50
  -1  19   1   55.09   21.60
   1  19  -1   18.00   21.60
   1  19  -1   76.49   21.70
  -1  19  -1   59.79   21.60
   1  19   1   24.00   24.60
  -1  19  -1  100.89   24.60
   1  19   1   62.89   21.50
   2  19  -1   72.99   25.50
   2  19  -1  109.69   22.50
  -2  19   1   74.19   22.50
  -2  19   1  117.69   25.90
  -2  19  -1  124.59   24.70
  -2  19  -1   52.59   22.00
   2  19   1  140.29   28.00
   2  19   1  129.89   22.80
  -3  19   1   -2.40   19.70
  -3  19   1  -25.60   21.60
   3  19  -1   43.40   24.00
   3  19  -1   13.70   17.30
   3  19   1    5.30   22.40
  -3  19  -1    0.40   19.70
   3  19   1    7.40   16.50
  -3  19  -1   20.40   20.80
  -4  19   1  -36.20   17.80
   4  19  -1   11.90   25.60
   4  19  -1   -2.30   15.80
  -4  19   1   10.90   21.70
   4  19   1   15.90   16.60
  -4  19  -1    9.60   17.60
   4  19   1   33.50   24.80
  -4  19  -1   34.70   23.50
  -5  19   1   61.69   25.50
   5  19  -1   62.09   17.80
   5  19  -1  112.09   29.60
  -5  19   1  125.39   23.80
   5  19   1   48.50   29.60
  -5  19  -1   66.09   21.60
   5  19   1   67.89   18.90
  -5  19  -1   70.19   25.80
  -6  19   1   46.90   26.30
   6  19  -1   48.50   27.30
  -6  19   1   31.90   19.90
  -6  19  -1   40.10   20.50
   6  19   1   38.50   29.90
  -6  19  -1   28.90   25.00
  -7  19   1   85.49   21.90
   7  19  -1   29.10   27.30
  -7  19   1   59.39   27.80
  -7  19  -1   76.79   21.90
   7  19   1   53.99   31.60
  -7  19  -1   90.19   28.30
   8  19  -1   -0.10   30.60
  -8  19   1   14.40   26.40
   8  19   1   51.09   29.50
  -8  19  -1   42.40   27.30
   9  19  -1   21.70   28.90
  -9  19   1   29.60   27.30
   9  19   1   74.29   34.30
  -9  19  -1   92.79   31.30
  10  19  -1  157.68   39.90
 -10  19   1  144.49   38.70
  10  19   1  101.49   34.30
 -10  19  -1   97.59   35.40
 -11  19   1   64.29   36.60
  11  19  -1   17.40   31.30
  11  19   1   26.30   30.90
 -11  19  -1  -58.79   26.80
  12  19  -1   19.00   31.80
 -12  19   1    4.30   32.00
  12  19   1  -10.80   30.20
 -12  19  -1    6.00   30.70
  13  19  -1  405.66   55.19
 -13  19   1  296.87   51.09
  13  19   1  305.07   53.69
 -13  19  -1  313.17   59.09
 -14  19   1  101.49   45.10
  14  19  -1   19.30   37.60
 -14  19  -1   59.49   43.60
  14  19   1   81.59   39.70
  15  19  -1   -6.40   36.70
 -15  19   1  -58.69   40.30
 -15  19  -1  -39.30   41.10
  15  19   1   23.60   43.40
 -16  19   1   16.60   47.60
 -16  19  -1   23.40   44.80
 -17  19   1  107.49   54.29
 -17  19  -1   27.40   48.60
   0  20   1  156.58   28.70
   0  20   1  126.79   28.30
   0  20  -1  119.19   26.00
   0  20  -1  130.49   28.10
  -1  20   1  117.19   27.40
   1  20  -1   72.49   22.40
   1  20  -1  107.69   26.50
  -1  20   1   87.59   26.80
  -1  20  -1  110.49   28.30
  -1  20  -1   80.39   24.70
   1  20   1   48.80   21.30
   1  20   1   95.19   26.50
  -2  20   1  196.08   35.80
   2  20  -1  151.78   30.40
   2  20  -1  115.19   24.10
  -2  20   1  126.89   26.50
   2  20   1   99.59   22.60
  -2  20  -1  105.49   27.30
   2  20   1  106.59   28.80
  -2  20  -1  129.29   28.20
   3  20  -1  113.89   29.00
  -3  20   1  127.19   27.20
  -3  20   1  152.28   31.20
   3  20  -1  107.79   22.50
  -3  20  -1   71.49   23.10
   3  20   1   67.89   22.80
  -3  20  -1   97.69   29.10
   3  20   1   92.09   28.40
   4  20  -1   59.09   19.40
   4  20  -1   72.99   26.80
  -4  20   1   29.80   26.40
  -4  20   1  111.09   24.30
   4  20   1   21.70   18.60
   4  20   1   30.40   28.50
  -4  20  -1    0.40   20.90
  -4  20  -1  -20.90   25.20
  -5  20   1  178.28   33.50
   5  20  -1  205.38   38.50
   5  20  -1  244.38   42.50
  -5  20   1  237.28   33.60
  -5  20  -1  248.48   37.70
  -5  20  -1  234.88   33.80
   5  20   1  280.57   40.50
   5  20   1  181.68   29.40
  -6  20   1   20.20   25.50
  -6  20   1   54.49   23.00
   6  20  -1   44.30   29.10
  -6  20  -1   64.49   22.60
  -6  20  -1   46.20   26.70
   6  20   1   18.70   28.60
  -7  20   1  132.59   33.60
  -7  20   1  250.07   33.60
   7  20  -1  103.99   32.60
  -7  20  -1  124.99   32.30
   7  20   1  190.78   37.10
  -7  20  -1  133.59   26.10
  -8  20   1   69.89   33.30
   8  20  -1   29.80   30.00
   8  20   1   72.99   34.80
  -8  20  -1   62.29   33.30
   9  20  -1   66.69   33.50
  -9  20   1   51.39   30.90
  -9  20  -1   65.39   32.40
   9  20   1   72.09   33.90
  10  20  -1  230.08   43.30
 -10  20   1  218.48   42.30
  10  20   1  233.28   44.70
 -10  20  -1  125.79   41.30
  11  20  -1   56.39   37.00
 -11  20   1   -3.00   32.20
 -11  20  -1   -3.40   32.10
  11  20   1   18.00   35.90
 -12  20   1  -67.49   33.50
  12  20  -1  -46.50   33.70
  12  20   1  -62.19   34.00
 -12  20  -1   -1.00   33.40
 -13  20   1  159.68   48.10
  13  20  -1  184.98   45.00
 -13  20  -1  141.69   43.60
  13  20   1  181.18   45.50
  14  20  -1   12.00   38.10
 -14  20   1   12.80   43.90
  14  20   1   48.50   39.00
 -14  20  -1  -32.70   40.30
 -15  20   1    7.50   44.50
  15  20  -1   36.00   39.90
  15  20   1   12.40   40.50
 -15  20  -1 -135.49   39.40
 -16  20   1   14.50   48.50
 -16  20  -1   76.09   48.70
 -17  20   1   13.10   49.60
 -17  20  -1  -29.80   46.50
   0  21   1   -2.20   21.60
   0  21  -1   12.30   22.50
   0  21  -1    6.70   21.70
   0  21   1  -16.90   21.00
  -1  21   1   24.40   25.80
   1  21  -1   32.60   21.50
  -1  21   1   44.90   26.10
   1  21  -1  -10.70   25.10
  -1  21  -1  -42.70   22.50
  -1  21  -1   -0.20   20.20
   1  21   1    7.30   24.30
   1  21   1  -10.60   21.40
   2  21  -1  -21.80   25.70
  -2  21   1    9.50   21.80
  -2  21   1   30.60   25.90
   2  21  -1   -6.90   19.40
   2  21   1    8.70   24.30
  -2  21  -1  -14.10   22.90
  -2  21  -1  -19.50   22.60
   2  21   1  -27.00   19.50
   3  21  -1   22.70   20.60
   3  21  -1   18.00   27.90
  -3  21   1   59.19   24.80
  -3  21   1    0.70   23.10
  -3  21  -1   -2.20   23.00
  -3  21  -1   66.29   27.90
   3  21   1   13.20   20.30
   3  21   1   74.29   28.80
   4  21  -1  133.39   32.70
  -4  21   1   97.49   32.60
   4  21  -1  148.79   25.30
  -4  21   1  140.59   29.10
  -4  21  -1  165.48   31.70
   4  21   1  126.09   35.20
   4  21   1  168.38   30.60
  -4  21  -1  172.08   29.70
   5  21  -1  -18.40   30.30
  -5  21   1   31.40   22.30
  -5  21   1   23.70   28.10
  -5  21  -1   22.80   26.20
   5  21   1   28.30   29.60
  -5  21  -1   87.19   24.90
  -6  21   1   50.59   21.70
  -6  21   1   -6.40   25.80
   6  21  -1   44.50   29.20
   6  21   1   34.90   30.20
  -6  21  -1   32.60   21.60
  -6  21  -1   41.90   27.50
   7  21  -1   55.89   31.80
  -7  21   1   33.00   22.40
  -7  21   1  102.19   34.50
   7  21   1  -21.20   28.20
  -7  21  -1    3.50   22.10
  -7  21  -1   61.99   32.20
   8  21  -1   39.40   35.80
  -8  21   1   31.80   29.40
  -8  21  -1   23.60   28.60
   8  21   1    5.00   30.10
   9  21  -1  340.07   53.69
  -9  21   1  292.87   51.39
   9  21   1  307.97   50.19
  -9  21  -1  296.07   47.10
  10  21  -1   69.49   35.20
 -10  21   1   42.60   32.60
 -10  21  -1   47.30   33.30
  10  21   1   55.69   34.90
 -11  21   1  318.47   50.69
  11  21  -1  222.18   47.00
  11  21   1  189.68   42.50
 -11  21  -1  215.48   47.30
  12  21  -1  130.19   42.20
 -12  21   1  117.69   41.30
  12  21   1   25.30   39.00
 -12  21  -1   80.89   39.80
  13  21  -1  120.39   43.90
 -13  21   1  101.59   45.70
 -13  21  -1   46.70   39.10
  13  21   1  161.98   45.40
 -14  21   1   67.19   45.00
  14  21  -1   -1.10   39.40
 -14  21  -1    6.10   45.00
  14  21   1   79.29   42.80
 -15  21   1   29.90   47.40
  15  21  -1   36.70   43.30
  15  21   1    1.50   43.40
 -15  21  -1   51.79   47.10
 -16  21   1  -94.19   44.20
 -16  21  -1   38.70   49.10
   0  22   1    5.40   24.40
   0  22   1   29.10   22.90
   0  22  -1   56.99   28.90
   0  22  -1   22.80   24.20
   1  22  -1   30.00   26.60
   1  22  -1    6.40   22.30
  -1  22   1   -5.60   24.50
  -1  22   1  -24.30   25.10
   1  22   1   13.90   22.70
  -1  22  -1  -46.90   23.60
  -1  22  -1   51.99   24.20
   1  22   1  -23.00   23.50
  -2  22   1    5.50   25.60
   2  22  -1   23.20   27.20
   2  22  -1   38.00   22.20
  -2  22   1  -23.80   21.30
  -2  22  -1    4.70   22.70
   2  22   1   15.40   27.00
  -2  22  -1   22.40   26.50
   2  22   1   17.60   23.20
   3  22  -1    6.70   21.30
  -3  22   1   10.50   24.40
  -3  22   1    3.10   23.60
   3  22  -1   -7.60   25.50
   3  22   1  -35.40   21.20
  -3  22  -1  -17.60   23.80
  -3  22  -1   43.80   25.50
   3  22   1  -55.79   25.50
  -4  22   1   36.20   25.70
   4  22  -1   -7.20   19.40
   4  22  -1   43.40   29.80
  -4  22   1   -7.80   24.10
   4  22   1   34.60   22.10
   4  22   1  -19.20   27.20
  -4  22  -1   18.50   25.00
  -4  22  -1   -0.40   21.30
  -5  22   1   45.80   25.80
   5  22  -1   76.49   31.60
  -5  22   1   24.50   30.40
  -5  22  -1   98.49   30.00
   5  22   1  110.29   34.40
  -5  22  -1   36.20   24.20
   6  22  -1   52.89   33.50
  -6  22   1  171.98   30.90
  -6  22   1  148.69   34.80
   6  22   1   93.19   35.10
  -6  22  -1  175.48   30.70
  -6  22  -1  257.97   41.00
   7  22  -1   21.60   32.30
  -7  22   1   90.89   32.40
  -7  22   1   46.50   24.20
  -7  22  -1   56.89   25.10
   7  22   1   73.49   34.20
  -7  22  -1   -7.00   27.90
   8  22  -1   70.89   35.50
  -8  22   1  117.29   38.20
  -8  22  -1  110.49   37.30
   8  22   1   79.29   35.00
   9  22  -1  -45.60   31.40
  -9  22   1  -22.30   29.70
  -9  22  -1   58.19   34.00
   9  22   1  -22.30   32.30
  10  22  -1  257.57   49.80
 -10  22   1  209.58   43.00
  10  22   1  274.07   46.90
 -10  22  -1  221.98   44.10
 -11  22   1   69.79   39.80
  11  22  -1   28.10   34.60
  11  22   1   -2.20   38.40
 -11  22  -1  -21.10   31.70
  12  22  -1   16.80   35.80
 -12  22   1  100.99   41.10
 -12  22  -1   95.39   43.50
  12  22   1   12.00   42.00
 -13  22   1  198.38   48.50
  13  22  -1  211.58   49.80
  13  22   1  101.09   40.70
 -13  22  -1  167.38   46.60
  14  22  -1    3.80   41.50
 -14  22   1   -4.10   39.30
  14  22   1  -50.39   39.50
 -14  22  -1  -50.19   36.00
 -15  22   1    2.40   41.60
  15  22  -1   63.89   46.00
 -15  22  -1  -40.40   45.80
  15  22   1    6.20   44.90
 -16  22   1   -2.00   50.89
 -16  22  -1  -28.90   45.00
   0  23  -1   54.29   29.50
   0  23  -1  -11.20   23.70
   0  23   1  -19.80   24.70
   0  23   1    3.20   24.70
  -1  23   1  299.77   44.50
  -1  23   1  293.07   42.00
   1  23  -1  239.98   38.30
   1  23  -1  228.78   38.80
  -1  23  -1  210.78   38.20
   1  23   1  245.98   40.90
   1  23   1  243.28   38.10
  -1  23  -1  198.58   36.10
   2  23  -1   67.79   25.90
  -2  23   1   80.09   31.30
   2  23  -1   89.79   31.70
  -2  23   1   56.19   26.90
  -2  23  -1   41.20   29.60
   2  23   1  131.09   33.40
  -2  23  -1   99.09   28.30
   2  23   1  118.89   27.10
   3  23  -1  -12.30   27.60
  -3  23   1  -19.40   23.10
   3  23  -1   -2.40   22.30
  -3  23   1    9.20   25.60
   3  23   1   54.69   23.10
   3  23   1  -26.10   26.70
  -3  23  -1    9.20   25.50
  -3  23  -1  -25.20   21.60
  -4  23   1  135.59   32.50
   4  23  -1   86.69   35.80
  -4  23   1   95.29   30.10
   4  23   1  101.69   26.30
   4  23   1  217.88   38.90
  -4  23  -1  128.49   31.20
  -4  23  -1   66.09   32.80
   5  23  -1  442.46   50.99
  -5  23   1  340.97   47.70
  -5  23   1  401.56   44.70
  -5  23  -1  407.26   52.09
   5  23   1  303.27   48.60
  -5  23  -1  385.06   44.40
  -6  23   1    8.80   24.30
  -6  23   1   12.90   31.60
   6  23  -1    4.70   35.00
  -6  23  -1   10.30   31.90
  -6  23  -1   -4.50   23.30
   6  23   1   26.30   35.40
  -7  23   1  142.59   36.70
   7  23  -1   91.29   40.40
  -7  23   1  123.69   30.20
  -7  23  -1  153.38   38.80
   7  23   1   63.59   38.10
  -7  23  -1  114.99   28.50
  -8  23   1  -32.70   28.80
   8  23  -1   21.90   37.50
   8  23   1   81.39   39.30
  -8  23  -1  -55.69   27.80
  -9  23   1  259.17   47.60
   9  23  -1  282.47   47.10
   9  23   1  316.07   50.99
  -9  23  -1  236.18   44.40
  10  23  -1   18.10   35.70
 -10  23   1   -1.70   32.00
 -10  23  -1  -12.60   35.80
  10  23   1  -21.80   37.50
 -11  23   1   54.49   37.40
  11  23  -1  136.29   46.20
 -11  23  -1   79.59   38.40
  11  23   1  104.19   40.60
 -12  23   1  103.69   45.80
  12  23  -1  128.99   44.90
 -12  23  -1  117.79   47.10
  12  23   1  111.79   45.80
 -13  23   1   52.79   40.80
  13  23  -1  106.39   42.20
  13  23   1   70.69   44.40
 -13  23  -1  -22.20   43.20
  14  23  -1  -31.60   36.70
 -14  23   1  -58.69   37.30
 -14  23  -1  -73.59   38.30
  14  23   1  -19.90   41.70
 -15  23   1  -19.20   42.20
  15  23  -1   44.20   49.80
 -15  23  -1   12.50   42.70
  15  23   1   23.10   47.70
   0  24  -1  609.34   54.69
   0  24   1  556.44   54.69
   0  24  -1  621.34   59.49
   0  24   1  611.24   55.79
  -1  24   1   65.59   31.30
   1  24  -1   60.99   30.90
   1  24  -1   37.40   27.80
  -1  24   1  114.89   28.90
   1  24   1   77.89   28.80
  -1  24  -1   54.69   28.80
  -1  24  -1  128.49   31.20
   1  24   1   63.39   30.90
   2  24  -1  -33.60   27.00
  -2  24   1  -43.00   26.80
   2  24  -1    3.40   23.60
  -2  24   1  107.99   31.50
   2  24   1   33.10   24.70
  -2  24  -1   10.80   25.00
  -2  24  -1   19.20   25.70
   2  24   1   -0.60   29.20
  -3  24   1  226.98   39.20
   3  24  -1  256.27   44.40
   3  24  -1  228.98   36.40
  -3  24   1  273.17   42.20
  -3  24  -1  256.17   42.10
   3  24   1  309.07   45.50
   3  24   1  265.27   40.20
  -3  24  -1  266.67   39.30
  -4  24   1  108.29   31.80
  -4  24   1  102.79   31.90
   4  24  -1  140.69   36.90
  -4  24  -1  119.09   31.90
  -4  24  -1   36.30   31.10
   4  24   1   42.40   32.60
  -5  24   1   13.60   29.30
   5  24  -1   60.19   34.40
  -5  24   1   41.10   28.10
  -5  24  -1   -8.70   24.50
  -5  24  -1   29.40   28.40
   5  24   1   35.60   33.00
   6  24  -1  270.87   45.80
  -6  24   1  253.17   41.40
  -6  24   1  265.17   44.50
  -6  24  -1  330.17   42.10
  -6  24  -1  239.68   45.90
   6  24   1  348.67   55.99
   7  24  -1  133.69   39.40
  -7  24   1  130.39   39.10
  -7  24   1  138.39   32.20
   7  24   1  205.78   45.60
  -7  24  -1  102.89   34.80
  -7  24  -1  100.19   30.90
   8  24  -1  137.49   40.30
  -8  24   1  174.58   39.90
  -8  24  -1  111.29   42.10
   8  24   1  114.29   44.30
  -9  24   1   29.40   34.10
   9  24  -1    1.30   34.10
   9  24   1   99.29   42.70
  -9  24  -1    2.20   32.70
 -10  24   1   73.19   37.40
  10  24  -1   80.69   43.90
 -10  24  -1   76.09   38.90
  10  24   1   78.59   39.30
 -11  24   1  -21.80   33.00
  11  24  -1   -8.30   35.10
 -11  24  -1  -27.80   38.50
  11  24   1  -19.50   40.00
  12  24  -1  -74.39   39.00
 -12  24   1   12.20   38.50
  12  24   1   44.60   45.50
 -12  24  -1  -37.00   37.00
  13  24  -1    1.20   46.70
 -13  24   1  -36.60   44.00
  13  24   1   25.90   40.70
 -13  24  -1  133.79   52.89
  14  24  -1    6.30   44.80
 -14  24   1   78.79   49.80
  14  24   1   48.40   40.80
 -14  24  -1   15.10   43.70
  15  24  -1  -23.30   47.00
 -15  24   1   47.00   49.20
 -15  24  -1  -26.90   43.40
  15  24   1   88.19   45.80
   0  25   1   11.00   28.10
   0  25  -1   40.50   28.70
   0  25  -1   22.30   28.70
   0  25   1   47.80   27.80
  -1  25   1  597.34   59.99
  -1  25   1  669.53   55.29
   1  25  -1  603.54   54.49
   1  25  -1  632.54   58.69
  -1  25  -1  606.74   57.39
   1  25   1  577.84   54.49
   1  25   1  549.25   57.09
  -1  25  -1  634.54   56.69
   2  25  -1   13.00   30.00
  -2  25   1   37.00   31.10
   2  25  -1    4.10   24.70
  -2  25   1   24.70   29.60
  -2  25  -1   71.79   32.10
  -2  25  -1   18.50   26.50
   2  25   1   68.89   27.80
   2  25   1  -12.30   32.20
   3  25  -1   51.29   32.90
   3  25  -1  101.49   38.10
  -3  25   1  107.29   32.60
  -3  25   1  101.99   33.80
  -3  25  -1   67.29   33.00
  -3  25  -1   22.20   30.10
   3  25   1   64.49   26.80
   3  25   1   80.79   33.90
   4  25  -1   29.70   33.20
  -4  25   1    9.20   28.70
  -4  25   1  -11.70   29.30
  -4  25  -1   51.69   29.60
  -4  25  -1  -13.40   27.00
   4  25   1   15.10   31.70
   5  25  -1  249.38   48.60
  -5  25   1  231.98   38.60
  -5  25   1  197.28   39.90
  -5  25  -1  231.68   42.10
  -5  25  -1  192.18   36.60
   5  25   1  231.38   43.80
   6  25  -1   20.50   34.70
  -6  25   1   42.90   28.60
  -6  25   1   86.19   36.20
  -6  25  -1   48.20   33.40
  -6  25  -1   28.30   29.20
   6  25   1  109.29   37.80
  -7  25   1   53.49   33.80
  -7  25   1   67.99   28.80
   7  25  -1   -2.30   36.40
  -7  25  -1  105.59   29.90
   7  25   1   36.10   38.20
  -7  25  -1   64.99   34.80
  -8  25   1   10.80   37.00
   8  25  -1   67.49   39.00
  -8  25  -1   22.10   34.60
   8  25   1   -7.60   37.00
  -9  25   1  108.69   39.40
   9  25  -1   10.10   37.20
   9  25   1   50.99   43.80
  -9  25  -1   49.60   37.30
 -10  25   1  -36.00   32.70
  10  25  -1  -76.29   33.30
  10  25   1  -33.30   40.60
 -10  25  -1  -29.50   38.30
  11  25  -1   24.50   44.50
 -11  25   1   11.10   38.10
  11  25   1  -59.19   35.80
 -11  25  -1   10.30   37.90
 -12  25   1  -85.99   39.10
  12  25  -1   44.40   40.60
 -12  25  -1   13.60   43.50
  12  25   1  -21.00   43.70
  13  25  -1   60.09   47.50
 -13  25   1  -48.80   38.70
  13  25   1  -64.09   42.20
 -13  25  -1   10.00   42.90
 -14  25   1   83.69   47.60
  14  25  -1   35.40   48.60
 -14  25  -1  -21.60   48.10
  14  25   1   20.90   48.30
   0  26   1  428.46   52.39
   0  26  -1  426.86   50.79
   0  26   1  511.95   49.50
   0  26  -1  481.15   53.19
   1  26  -1  -17.30   26.30
  -1  26   1  -58.59   28.80
  -1  26   1   37.30   31.50
   1  26  -1    3.10   33.70
   1  26   1   29.80   29.00
   1  26   1   12.60   31.40
  -1  26  -1  -10.70   28.40
  -1  26  -1   15.60   32.50
   2  26  -1  101.39   40.50
  -2  26   1  204.28   40.40
   2  26  -1   92.69   32.20
  -2  26   1   98.79   37.30
   2  26   1  101.29   30.90
  -2  26  -1  180.88   39.60
  -2  26  -1  157.28   34.70
   2  26   1  125.79   42.40
   3  26  -1  197.58   45.30
  -3  26   1  163.48   37.40
  -3  26   1  187.28   39.60
  -3  26  -1  137.69   38.70
  -3  26  -1  215.78   40.70
   3  26   1  218.58   42.50
  -4  26   1   12.60   30.00
   4  26  -1   17.90   33.90
  -4  26   1   61.49   31.70
  -4  26  -1   50.59   27.60
  -4  26  -1    9.60   30.00
   4  26   1   29.80   34.20
  -5  26   1   15.60   30.30
  -5  26   1  -22.90   29.90
   5  26  -1   57.89   36.30
  -5  26  -1   43.50   35.40
   5  26   1   94.39   42.60
  -5  26  -1   96.09   33.40
  -6  26   1  148.69   38.40
   6  26  -1   99.19   42.20
  -6  26   1  191.08   35.20
  -6  26  -1  150.78   35.50
  -6  26  -1  108.49   40.80
   6  26   1  124.79   41.80
  -7  26   1  -34.30   30.30
   7  26  -1  -14.00   39.70
  -7  26   1   14.50   31.70
   7  26   1  -29.60   34.80
  -7  26  -1   48.00   32.20
  -7  26  -1  -41.90   34.30
  -8  26   1   52.49   37.50
   8  26  -1   57.19   44.50
   8  26   1  -18.60   36.50
  -8  26  -1   55.89   40.60
  -9  26   1   16.70   40.10
   9  26  -1   66.59   44.60
   9  26   1   45.60   38.40
  -9  26  -1   35.90   37.60
 -10  26   1   25.70   38.00
  10  26  -1  -48.60   41.80
 -10  26  -1   24.00   39.80
  10  26   1   24.40   45.50
  11  26  -1   35.40   39.60
 -11  26   1   -3.00   45.30
 -11  26  -1   17.40   46.20
  11  26   1  -12.60   37.20
  12  26  -1  -55.49   45.00
 -12  26   1   65.19   44.10
  12  26   1   39.30   49.50
 -12  26  -1  -26.30   40.30
 -13  26   1  -45.30   48.40
  13  26  -1   40.10   52.49
 -13  26  -1  -35.30   53.89
  13  26   1  -55.29   38.20
   0  27  -1   47.60   33.70
   0  27  -1   36.90   30.10
   0  27   1    0.80   30.00
   0  27   1   45.60   33.30
   1  27  -1   45.90   30.50
  -1  27   1   23.60   31.80
  -1  27   1   63.79   35.40
   1  27  -1   73.89   38.80
  -1  27  -1    0.80   33.40
   1  27   1   39.00   33.40
  -1  27  -1   16.10   31.60
   1  27   1   35.10   31.80
  -2  27   1   61.29   35.90
  -2  27   1  -27.60   31.40
   2  27  -1  -11.30   28.50
   2  27  -1  -13.60   36.70
  -2  27  -1  -22.50   31.00
   2  27   1   25.00   29.40
  -2  27  -1  -38.30   25.50
   2  27   1    2.40   37.00
  -3  27   1  -14.20   32.70
  -3  27   1   48.40   33.10
   3  27  -1  -29.30   36.80
  -3  27  -1    2.10   31.80
   3  27   1  -57.09   31.30
  -3  27  -1    9.00   33.00
  -4  27   1  -10.50   30.50
  -4  27   1   18.00   32.10
   4  27  -1   33.80   39.20
  -4  27  -1   19.10   32.80
  -4  27  -1  -15.60   29.40
   4  27   1   17.30   35.10
  -5  27   1   29.20   35.00
  -5  27   1   -0.20   29.70
   5  27  -1  -14.30   34.90
   5  27   1   -6.80   39.00
  -5  27  -1   17.10   35.90
  -5  27  -1   32.90   30.90
  -6  27   1   65.29   33.80
  -6  27   1   -8.60   33.80
   6  27  -1   43.90   43.60
  -6  27  -1   -4.00   31.80
   6  27   1  -45.80   35.10
  -6  27  -1   67.29   31.80
  -7  27   1   -2.80   34.70
   7  27  -1   56.19   40.90
  -7  27  -1    8.80   34.40
   7  27   1   21.50   39.30
   8  27  -1   -7.90   38.20
  -8  27   1   48.70   37.70
  -8  27  -1   41.50   37.00
   8  27   1  -23.30   37.90
  -9  27   1   47.30   36.80
   9  27  -1   30.80   41.50
  -9  27  -1   45.70   45.10
   9  27   1   46.70   42.20
 -10  27   1  -58.99   39.70
  10  27  -1   30.10   46.30
  10  27   1  -76.49   37.10
 -10  27  -1  -52.49   41.10
 -11  27   1   29.70   42.70
  11  27  -1   84.39   49.20
 -11  27  -1   99.59   45.00
  11  27   1   47.80   48.60
  12  27  -1   -6.90   42.70
 -12  27   1  -31.00   44.80
 -12  27  -1  -29.00   38.70
  12  27   1 -118.49   36.30
  13  27  -1  103.39   54.49
 -13  27   1   62.19   45.30
 -13  27  -1   -7.70   43.50
  13  27   1  223.98   58.59
   0  28  -1  170.28   38.10
   0  28   1  155.38   40.80
   0  28  -1  205.38   42.30
   0  28   1  196.48   41.80
  -1  28   1  -45.00   33.00
  -1  28   1   25.90   34.50
   1  28  -1  -11.10   29.80
   1  28  -1    1.90   37.80
   1  28   1  -55.69   30.80
   1  28   1    4.30   30.70
  -1  28  -1   -1.70   35.20
  -1  28  -1   36.20   33.10
  -2  28   1   48.70   36.20
  -2  28   1   30.10   34.40
   2  28  -1   62.09   37.30
   2  28   1    2.70   38.30
  -2  28  -1   45.70   33.00
  -2  28  -1   19.90   30.70
  -3  28   1   31.20   35.90
   3  28  -1    9.00   35.70
  -3  28   1   -9.50   32.20
  -3  28  -1   -0.80   34.00
   3  28   1   30.70   36.50
  -3  28  -1   27.40   33.00
   4  28  -1   58.49   43.00
  -4  28   1    2.80   30.70
  -4  28   1   11.90   34.10
  -4  28  -1   13.30   33.40
   4  28   1  -41.20   34.50
  -4  28  -1   17.50   36.40
  -5  28   1   10.60   37.10
   5  28  -1    7.20   37.40
  -5  28   1   -2.40   31.90
  -5  28  -1   39.40   38.80
   5  28   1    7.70   42.00
  -5  28  -1   -0.30   32.40
  -6  28   1   25.80   34.40
   6  28  -1    9.20   38.80
  -6  28   1    0.70   38.60
  -6  28  -1   26.90   35.70
   6  28   1  -17.50   37.80
  -6  28  -1   41.70   31.80
   7  28  -1  -28.80   38.20
  -7  28   1  -25.30   39.00
  -7  28  -1  -23.80   34.80
   7  28   1  -59.99   35.30
   8  28  -1 -122.19   32.60
  -8  28   1  -12.20   39.20
  -8  28  -1   47.50   38.70
   8  28   1   60.29   47.00
   9  28  -1  -65.39   37.90
  -9  28   1   17.30   38.20
   9  28   1  -64.09   44.60
  -9  28  -1   32.80   41.00
  10  28  -1    8.60   41.40
 -10  28   1    1.60   38.00
  10  28   1   90.59   46.90
 -10  28  -1   27.00   40.50
  11  28  -1  -24.80   41.20
 -11  28   1    3.00   48.30
  11  28   1    4.60   41.90
 -11  28  -1  -78.69   43.80
 -12  28   1   27.70   43.60
  12  28  -1   53.99   51.29
 -12  28  -1   47.30   45.70
  12  28   1   20.30   49.99
   0  29   1   -6.00   32.80
   0  29  -1   41.40   39.20
   0  29  -1  -54.29   29.80
   0  29   1  -71.19   30.40
   1  29  -1   -0.50   31.30
   1  29  -1   81.49   41.70
  -1  29   1   64.99   35.60
  -1  29   1   10.10   38.30
  -1  29  -1  -74.69   29.60
  -1  29  -1   53.69   38.50
   1  29   1   69.39   38.50
   1  29   1    0.70   30.70
   2  29  -1  -45.20   35.30
  -2  29   1  -47.70   34.10
  -2  29   1   -6.00   30.70
  -2  29  -1   38.30   33.70
  -2  29  -1    5.80   31.60
   2  29   1   21.00   41.80
  -3  29   1   24.90   37.30
  -3  29   1  -13.30   36.50
   3  29  -1   16.20   37.70
   3  29   1  -29.80   39.10
  -3  29  -1  -69.29   28.80
  -3  29  -1  -47.20   32.70
   4  29  -1   18.70   38.30
  -4  29   1  -40.00   29.90
  -4  29   1    9.90   36.00
  -4  29  -1   31.60   35.50
  -4  29  -1   32.30   38.80
   4  29   1  -20.60   37.30
  -5  29   1  187.38   42.60
  -5  29   1  145.39   44.70
   5  29  -1   25.40   45.30
  -5  29  -1  154.68   41.10
   5  29   1  103.59   44.20
  -5  29  -1  122.89   38.50
  -6  29   1  -17.00   38.70
   6  29  -1   18.40   39.30
  -6  29   1   87.29   37.70
   6  29   1  -20.20   37.80
  -6  29  -1  -31.00   34.10
  -6  29  -1  -15.40   36.40
   7  29  -1  -35.80   37.30
  -7  29   1   35.30   42.60
  -7  29  -1  -48.50   40.30
   7  29   1  -11.70   44.00
   8  29  -1   18.30   46.70
  -8  29   1   98.29   46.50
   8  29   1  -69.19   45.30
  -8  29  -1  -36.00   42.30
   9  29  -1   30.20   49.00
  -9  29   1    4.50   45.80
  -9  29  -1  -49.10   42.30
   9  29   1   14.90   48.90
  10  29  -1   14.00   48.80
 -10  29   1   12.10   41.70
  10  29   1   58.69   51.89
 -10  29  -1   -6.60   40.50
  11  29  -1    9.70   44.00
 -11  29   1   18.40   43.20
 -11  29  -1   21.30   43.50
  11  29   1   35.30   44.30
   0  30  -1   53.59   35.40
   0  30  -1  124.49   42.20
   0  30   1   42.30   34.70
   0  30   1   -9.40   33.10
  -1  30   1   78.29   38.40
  -1  30   1   74.69   42.80
   1  30  -1   62.99   39.10
   1  30   1   61.79   37.80
  -1  30  -1   17.30   34.60
  -1  30  -1   33.00   33.20
  -2  30   1   77.29   34.80
  -2  30   1   59.49   39.90
   2  30  -1   48.50   39.10
  -2  30  -1    6.00   32.10
  -2  30  -1   58.39   35.50
   2  30   1   38.30   42.50
   3  30  -1   62.89   41.50
  -3  30   1    0.00   37.10
  -3  30   1   54.49   39.10
  -3  30  -1    3.90   36.30
   3  30   1    1.00   43.80
  -3  30  -1   12.80   31.40
  -4  30   1   27.90   37.10
   4  30  -1   71.49   41.40
  -4  30   1    5.60   33.80
  -4  30  -1   45.80   40.00
   4  30   1   27.90   39.30
  -4  30  -1    3.20   36.30
  -5  30   1   -6.90   39.70
  -5  30   1   38.10   38.40
   5  30  -1   10.20   44.80
   5  30   1  -67.09   36.50
  -5  30  -1    2.00   35.50
  -5  30  -1  -29.10   34.40
  -6  30   1   43.90   36.80
   6  30  -1  -32.00   38.60
  -6  30   1   77.69   46.10
  -6  30  -1  -39.40   40.40
   6  30   1   11.10   41.20
  -6  30  -1   20.90   34.20
  -7  30   1   26.30   37.30
   7  30  -1   33.40   47.20
   7  30   1   80.19   51.69
  -7  30  -1   -1.30   42.00
  -8  30   1   37.80   39.00
   8  30  -1  107.69   53.29
   8  30   1   56.49   44.60
  -8  30  -1   13.60   45.00
  -9  30   1   66.19   51.39
   9  30  -1   88.89   46.60
   9  30   1  108.69   49.00
  -9  30  -1   49.99   48.80
 -10  30   1   35.10   49.50
  10  30  -1  -63.39   39.40
 -10  30  -1   40.90   49.60
  10  30   1  -37.40   49.30
   0  31   1  -24.00   34.30
   0  31  -1   58.39   38.90
   0  31   1    3.80   37.00
   0  31  -1   37.20   42.10
  -1  31   1   45.10   38.40
   1  31  -1  -30.30   35.50
  -1  31   1    3.90   40.40
  -1  31  -1  -11.70   34.70
  -1  31  -1   20.60   38.30
   1  31   1   20.40   38.20
  -2  31   1   43.70   41.70
  -2  31   1   27.80   38.60
   2  31  -1   33.70   38.90
  -2  31  -1   66.69   35.80
  -2  31  -1   -5.90   33.70
   2  31   1   38.30   43.50
   3  31  -1   70.59   43.30
  -3  31   1  129.29   45.00
  -3  31   1   81.09   41.60
  -3  31  -1  134.79   46.60
  -3  31  -1  110.69   38.00
   3  31   1  135.49   52.19
  -4  31   1  149.69   44.30
  -4  31   1   74.29   38.70
   4  31  -1   -1.20   39.50
   4  31   1   28.10   42.00
  -4  31  -1  115.49   41.60
  -4  31  -1   53.79   43.80
  -5  31   1   61.69   39.50
   5  31  -1    8.30   40.90
  -5  31   1  -11.00   40.70
  -5  31  -1   31.40   37.00
   5  31   1  -16.20   40.20
  -5  31  -1   21.10   38.30
  -6  31   1  -39.50   36.10
   6  31  -1  -49.00   39.20
  -6  31   1   -3.00   43.30
  -6  31  -1  -21.60   35.60
   6  31   1   48.00   50.09
  -6  31  -1   54.89   45.30
  -7  31   1   14.20   39.90
   7  31  -1   46.60   52.09
   7  31   1   22.20   52.89
  -7  31  -1   -5.40   43.60
   8  31  -1  -15.40   41.90
  -8  31   1   69.79   43.60
  -8  31  -1  -28.40   40.40
   8  31   1   23.70   44.60
   9  31  -1   78.89   47.00
  -9  31   1  -18.60   41.00
   9  31   1   20.00   46.40
  -9  31  -1   25.30   41.70
   0  32   1   29.50   39.50
   0  32  -1  143.99   48.70
  -1  32   1  -12.20   43.40
  -1  32   1  -10.00   37.40
   1  32  -1  -35.40   37.40
   1  32   1   70.19   42.20
  -1  32  -1   38.20   40.80
  -1  32  -1    2.90   36.70
   2  32  -1  -39.90   35.20
  -2  32   1   48.90   43.10
  -2  32   1   90.59   43.90
  -2  32  -1    2.30   40.80
   2  32   1  -26.90   43.60
  -2  32  -1   63.59   36.90
  -3  32   1   20.30   41.30
   3  32  -1  -47.80   37.90
  -3  32   1   59.09   43.10
  -3  32  -1  -33.90   42.60
   3  32   1   86.49   50.49
  -3  32  -1   34.40   41.30
  -4  32   1   42.40   41.40
  -4  32   1   23.30   36.70
   4  32  -1   21.10   41.70
  -4  32  -1  103.89   47.00
  -4  32  -1   10.70   37.70
   4  32   1  -42.60   40.10
   5  32  -1  -14.10   42.50
  -5  32   1  -29.00   41.70
  -5  32   1   11.30   37.10
   5  32   1   18.40   45.20
  -5  32  -1   48.50   38.00
  -5  32  -1   -1.10   37.90
   6  32  -1  132.49   53.99
  -6  32   1   12.10   40.30
  -6  32   1  -95.59   35.00
  -6  32  -1    8.60   42.00
  -6  32  -1  -34.10   43.00
   6  32   1  146.09   55.29
  -7  32   1   55.89   43.70
   7  32  -1   24.20   44.10
   7  32   1   24.60   45.10
  -7  32  -1    3.10   41.00
   8  32  -1   33.50   45.60
  -8  32   1  101.99   45.20
   8  32   1   11.90   45.30
  -8  32  -1  -83.79   36.00
   0  33   1    1.40   40.20
   0  33  -1   19.90   45.10
   1  33  -1    5.30   39.80
  -1  33   1   51.99   44.80
  -1  33   1   43.60   42.40
  -1  33  -1   45.00   63.59
  -1  33  -1   52.49   38.40
   1  33   1   56.99   42.10
  -2  33   1   10.90   41.50
   2  33  -1  -72.89   46.30
  -2  33   1  -47.30   41.70
  -2  33  -1  -65.19   40.70
  -2  33  -1    6.10   43.60
   2  33   1    9.10   48.40
  -3  33   1   44.60   43.30
   3  33  -1   45.40   51.29
  -3  33   1  -11.70   40.60
  -3  33  -1   -9.40   42.20
   3  33   1    9.40   48.40
  -3  33  -1  -21.80   40.90
  -4  33   1   63.19   43.50
   4  33  -1  117.59   47.60
  -4  33   1   49.40   39.30
  -4  33  -1  100.49   40.00
  -4  33  -1   78.09   47.10
   4  33   1   87.99   47.30
   5  33  -1  144.89   49.60
  -5  33   1   67.69   50.79
  -5  33   1    4.60   43.20
  -5  33  -1   89.19   44.10
   5  33   1  112.19   48.90
  -5  33  -1  107.89   52.09
   6  33  -1   -6.70   50.99
  -6  33   1   -7.70   38.80
  -6  33  -1    2.60   45.90
   6  33   1   10.50   52.89
  -7  33   1  -45.80   38.90
   7  33  -1   43.30   47.90
  -7  33  -1  -71.69   39.10
   7  33   1   -4.90   45.50
   0  34  -1  -16.80   47.70
   0  34   1  -53.69   38.50
  -1  34   1   95.79   52.39
   1  34  -1  -27.20   38.20
   1  34   1  -12.90   40.80
  -1  34  -1  -46.40   38.20
  -2  34   1   10.80   45.90
  -2  34   1   -2.20   43.20
   2  34  -1   -0.90   47.70
   2  34   1   -7.80   48.80
  -2  34  -1   16.20   42.70
  -2  34  -1    8.00   45.80
   3  34  -1   26.20   49.99
  -3  34   1   49.90   47.20
  -3  34   1  -13.50   43.30
  -3  34  -1   72.79   47.10
  -3  34  -1  -29.60   43.30
   3  34   1   -4.40   49.30
   4  34  -1    4.50   49.10
  -4  34   1   21.90   45.30
  -4  34   1  -22.00   49.90
  -4  34  -1   76.19   49.60
  -4  34  -1   86.29   49.20
   4  34   1  -45.30   41.00
  -5  34   1   43.50   44.30
  -5  34   1   26.30   47.60
   5  34  -1   -9.60   42.40
   5  34   1   78.39   47.60
  -5  34  -1  -12.10   49.20
  -5  34  -1   83.29   44.20
   0  35   1  -43.20   46.60
   0  35  -1  -24.80   47.50
   1  35  -1  -65.69   37.80
  -1  35   1   50.39   51.79
  -1  35  -1   11.20   40.10
   1  35   1  -70.59   38.50
   0   0  -2    0.10    0.60
  -1   0  -2  281.27   16.20
   2   0  -2   31.30    5.90
  -2   0  -2   19.30    7.20
  -2   0   2   30.60    5.80
  -3   0  -2 5476.95  267.47
  -3   0   2 5166.08  266.77
  -4   0   2 1333.47   68.99
  -4   0  -2 1283.27   69.69
  -5   0  -2 1796.72   95.19
  -5   0   2 1831.82   94.39
  -6   0  -2  304.57   25.10
  -6   0   2  355.76   24.70
  -7   0   2  567.64   36.80
  -7   0  -2  641.04   38.50
  -8   0   2  226.98   21.60
  -8   0  -2  216.38   22.90
  -9   0  -2   64.19   16.00
  -9   0   2  120.19   19.70
 -10   0   2  146.79   21.60
 -10   0  -2  139.49   22.30
 -11   0   2   77.69   17.00
 -11   0  -2   70.59   18.10
 -12   0  -2   31.50   17.90
 -12   0   2   34.40   15.70
 -13   0   2  260.87   29.80
 -13   0  -2  157.38   30.70
 -14   0   2   61.49   22.30
 -14   0  -2   93.59   23.80
   0  -1  -2    0.40    2.20
   0   1  -2    2.00    1.60
   1   1  -2 8996.90  449.36
  -1  -1  -2 9064.29  449.95
  -1   1   2 9784.82  450.25
  -1   1  -2 8247.88  450.15
  -2   1   2  903.31   44.50
   2   1  -2  868.11   42.80
  -2  -1  -2  722.33   44.00
  -2   1  -2  722.83   44.30
   2  -1  -2  887.71   44.40
  -2  -1   2  880.01   42.90
  -3  -1  -2   62.29   10.10
  -3   1   2   64.39   11.00
  -3  -1   2   59.99    9.70
  -3   1  -2   67.69   11.60
  -4  -1  -2  301.37   23.20
  -4   1   2  348.37   23.70
  -4  -1   2  331.47   20.90
  -4   1  -2  333.47   24.90
  -5   1   2  100.79   15.80
  -5  -1  -2   54.39   11.90
  -5  -1   2   97.39   13.20
  -5   1  -2   65.39   13.30
  -6  -1  -2   39.00   11.70
  -6   1   2   30.90   11.40
  -6   1  -2   61.29   13.50
  -6  -1   2   33.60    9.70
  -7  -1  -2 1177.68   65.59
  -7   1   2 1142.99   65.99
  -7   1  -2 1227.38   67.09
  -7  -1   2 1205.48   64.89
  -8  -1  -2  296.37   25.80
  -8   1   2  289.27   25.60
  -8  -1   2  292.07   24.20
  -8   1  -2  285.57   26.90
  -9   1   2 1018.10   60.19
  -9  -1  -2 1034.50   59.19
  -9   1  -2  957.40   60.19
  -9  -1   2 1056.29   58.39
 -10  -1  -2   18.60   13.80
 -10   1   2   40.30   14.60
 -10  -1   2   25.70   12.50
 -10   1  -2    7.30   14.00
 -11  -1  -2  181.18   25.90
 -11   1   2  184.78   26.30
 -11  -1   2  202.68   23.40
 -11   1  -2  195.58   27.00
 -12   1   2  112.49   21.40
 -12  -1  -2  135.19   25.20
 -12   1  -2  144.19   26.50
 -12  -1   2  120.89   20.40
 -13  -1  -2   59.89   19.70
 -13   1   2   64.29   20.00
 -13  -1   2   71.69   19.60
 -13   1  -2   40.50   21.10
 -14  -1  -2   22.30   19.50
 -14   1   2   41.10   20.60
 -14   1  -2  -44.20   18.80
 -15   1  -2 2016.40  117.49
   0   2  -2   44.40    5.70
   0  -2  -2   71.09    7.60
  -1   2   2  115.59   10.10
   1  -2  -2  123.49   10.00
  -1   2  -2   88.99   10.00
   2   2  -2  251.47   14.00
  -2  -2  -2  238.08   16.70
  -2   2   2  285.37   18.30
  -2   2  -2  267.37   18.60
  -3   2   2 1944.31  102.79
  -3  -2  -2 1982.00  101.19
  -3  -2   2 2006.90   99.79
  -3   2  -2 1984.40  102.79
  -4   2   2   55.59   11.80
  -4  -2  -2   72.09   13.20
  -4   2  -2   72.99   13.10
  -4  -2   2   60.59    7.90
  -5   2   2   23.40   11.10
  -5  -2  -2    7.00    9.10
  -5   2  -2   15.20   11.70
  -5  -2   2   12.30    7.20
  -6   2   2   16.90   11.50
  -6  -2  -2   10.30    9.40
  -6  -2   2   -7.30    7.40
  -6   2  -2  -15.80   11.00
  -7   2   2  336.67   27.30
  -7  -2  -2  309.07   24.50
  -7   2  -2  309.67   28.00
  -7  -2   2  328.07   23.20
  -8   2   2  105.19   19.40
  -8  -2  -2   48.20   13.00
  -8   2  -2   40.40   15.30
  -8  -2   2   49.90   11.30
  -9  -2  -2   82.49   16.00
  -9   2   2  140.99   21.90
  -9  -2   2  128.09   17.10
  -9   2  -2  139.49   22.60
 -10  -2  -2   48.20   14.70
 -10   2   2   52.29   16.20
 -10  -2   2   76.99   14.30
 -10   2  -2   57.29   17.40
 -11   2   2   34.20   16.90
 -11  -2  -2   35.20   14.60
 -11  -2   2   42.00   13.60
 -11   2  -2   52.39   17.90
 -12  -2  -2    9.00   15.00
 -12   2   2   30.40   17.50
 -12  -2   2   44.50   15.00
 -12   2  -2   16.10   18.40
 -13   2   2    0.70   18.40
 -13  -2  -2   -6.90   16.90
 -13  -2   2   38.50   16.90
 -13   2  -2   11.00   20.70
 -14   2   2   47.20   22.30
 -14   2  -2   -8.70   20.60
 -15   2   2  205.48   37.70
 -15   2  -2  305.47   38.30
   0   3  -2   -4.20    5.30
   0   3   2    4.50    5.40
   0  -3  -2   -1.30    5.30
   1   3  -2 1428.06   75.59
  -1   3   2 1666.93   77.79
  -1  -3  -2 1359.56   76.29
  -1   3  -2 1478.25   77.29
   1  -3  -2 1575.04   77.39
  -2  -3  -2  180.88   14.80
  -2   3   2  270.17   18.60
  -2   3  -2  218.78   18.30
  -3   3   2   86.29   16.30
  -3  -3  -2   65.19   11.70
  -3   3  -2   87.89   13.80
  -4  -3  -2   37.00    8.90
  -4   3   2   29.50   13.00
  -4   3  -2   29.80   12.50
  -4  -3   2   29.30    5.30
  -5  -3  -2   55.39   10.40
  -5   3   2   58.49   14.20
  -5   3  -2   56.69   15.20
  -5  -3   2   53.09    7.60
  -6   3   2   24.10   12.90
  -6  -3  -2    5.80    9.00
  -6  -3   2   22.60    7.10
  -6   3  -2   33.50   13.10
  -7   3   2  611.14   41.50
  -7  -3  -2  687.03   38.20
  -7  -3   2  595.54   35.80
  -7   3  -2  617.74   42.40
  -8   3   2  165.38   23.50
  -8  -3  -2  116.29   17.50
  -8   3  -2  154.38   24.00
  -8  -3   2  161.48   16.30
  -9   3   2  353.66   31.10
  -9  -3  -2  358.16   27.90
  -9   3  -2  354.66   32.30
  -9  -3   2  347.47   25.70
 -10   3   2   37.80   16.30
 -10  -3  -2   -0.90   12.60
 -10   3  -2   -3.60   15.40
 -10  -3   2   46.10   11.80
 -11  -3  -2  990.80   60.29
 -11   3   2  991.50   64.09
 -11  -3   2 1082.99   59.49
 -11   3  -2 1041.90   65.39
 -12   3   2    4.00   17.30
 -12  -3  -2  -25.30   13.20
 -12  -3   2    0.90   13.30
 -12   3  -2   21.50   18.80
 -13   3   2    9.10   19.30
 -13  -3  -2    1.30   15.70
 -13   3  -2   14.50   20.30
 -14   3   2    5.60   21.00
 -14   3  -2   31.70   23.50
 -15   3   2  557.34   51.19
 -15   3  -2  487.85   48.50
 -16   3  -2  144.79   32.40
   0  -4  -2 2230.08  114.29
   0   4   2 2281.17  114.39
   0   4  -2 2211.98  113.89
  -1   4   2  103.49   14.70
  -1  -4  -2   72.49    9.80
   1   4  -2   71.49    9.70
   1  -4  -2   81.69   13.50
  -1   4  -2   78.99   12.90
  -2   4   2 1124.59   57.29
  -2  -4  -2  989.40   54.39
   2   4  -2 1003.50   52.79
  -2   4  -2 1085.69   57.19
  -3   4   2   25.60   13.80
  -3  -4  -2   17.60    7.70
  -3   4  -2   33.60   13.10
  -4  -4  -2   28.60    8.40
  -4   4   2   25.60   12.70
  -4   4  -2   38.60   13.40
  -5  -4  -2  399.36   25.50
  -5   4   2  413.56   30.20
  -5  -4   2  404.96   22.30
  -5   4  -2  424.06   32.30
  -6   4   2  250.87   26.50
  -6  -4  -2  231.18   19.40
  -6   4  -2  289.17   25.80
  -6  -4   2  282.87   17.10
  -7  -4  -2   16.80   10.00
  -7   4   2   56.99   16.40
  -7  -4   2   64.29   11.00
  -7   4  -2   29.90   15.20
  -8  -4  -2    7.40    9.90
  -8   4   2   25.20   15.10
  -8  -4   2   10.20    8.30
  -8   4  -2    1.70   13.50
  -9  -4  -2  743.23   47.50
  -9   4   2  875.81   53.69
  -9  -4   2  884.11   46.80
  -9   4  -2  798.32   52.39
 -10   4   2  376.36   34.60
 -10  -4  -2  366.76   28.20
 -10  -4   2  380.66   26.80
 -10   4  -2  331.37   32.50
 -11  -4  -2  126.19   20.50
 -11  -4   2  154.98   19.10
 -12  -4  -2   32.10   14.40
 -12   4   2   47.70   21.70
 -12   4  -2   66.59   22.80
 -12  -4   2   90.99   15.70
 -13   4   2  439.86   42.80
 -13   4  -2  414.76   42.80
 -14   4   2  118.99   27.60
 -14   4  -2  138.39   29.30
 -15   4   2   21.60   23.60
 -15   4  -2   25.90   25.30
 -16   4   2   -3.00   25.80
 -16   4  -2   22.30   26.50
   0   5   2   -7.70    8.40
   0  -5  -2    6.50    9.60
   0   5  -2   19.60    9.40
   1   5  -2  401.26   24.00
  -1  -5  -2  381.06   24.50
  -1   5   2  397.36   27.70
   1   5   2  364.06   24.40
  -1   5  -2  424.46   26.50
   2   5  -2  215.08   15.10
  -2  -5  -2  193.88   17.10
  -2   5   2  253.77   22.00
  -2   5  -2  279.27   22.30
  -3  -5  -2  330.77   21.30
  -3   5   2  334.47   26.90
  -3   5  -2  337.97   27.20
  -4  -5  -2  125.09   13.10
  -4   5   2  146.89   20.60
  -4   5  -2  146.99   20.90
  -5   5   2  928.61   54.19
  -5  -5  -2  855.81   47.70
  -5   5  -2  900.21   53.29
  -6  -5  -2   10.50    8.30
  -6   5   2   16.60   15.10
  -6   5  -2    9.80   14.10
  -6  -5   2    9.80    4.50
  -7   5   2   32.90   15.80
  -7  -5  -2   -1.30    8.70
  -7   5  -2   29.80   15.10
  -7  -5   2   13.50    6.00
  -8  -5  -2  302.57   22.60
  -8   5   2  310.17   30.90
  -8  -5   2  295.17   19.80
  -8   5  -2  316.87   29.80
   9   5  -2  170.48   22.80
  -9  -5  -2  173.48   18.60
  -9   5   2  174.08   24.90
  -9   5  -2  186.58   25.70
   9   5   2  193.08   23.50
  -9  -5   2  197.78   16.50
 -10  -5  -2  107.99   17.10
  10   5  -2   98.99   18.40
 -10   5   2  150.48   24.00
 -10   5  -2  132.59   24.70
 -10  -5   2  109.29   15.60
  10   5   2  161.58   20.70
  11   5  -2 2234.68  125.69
 -11  -5  -2 2366.26  124.99
 -11   5   2 2439.86  131.69
  11   5   2 2368.96  126.09
 -11   5  -2 2288.57  131.19
 -11  -5   2 2510.45  123.59
 -12  -5  -2   72.29   15.60
 -12   5   2   62.29   23.00
 -12   5  -2   36.90   22.00
 -13   5   2    1.20   21.30
 -13   5  -2   22.60   22.80
 -14   5   2   35.20   25.20
 -14   5  -2   17.50   23.90
 -15   5   2  -12.40   23.70
 -15   5  -2   -3.80   26.00
 -16   5   2   24.20   27.10
 -16   5  -2  -29.60   25.20
 -17   5  -2   92.79   33.60
   0   6  -2  642.44   38.30
  -1  -6  -2 2297.07  118.59
  -1   6   2 2316.37  120.09
   1   6  -2 2359.36  118.09
   1   6   2 2212.68  118.39
  -1   6  -2 2366.56  119.89
  -2   6   2  642.74   41.00
   2   6  -2  679.33   36.00
  -2  -6  -2  655.93   37.20
   2   6   2  654.63   37.30
  -2   6  -2  661.93   41.10
  -3   6   2 1207.28   66.49
  -3  -6  -2 1133.99   61.89
   3   6  -2 1167.98   60.19
  -3   6  -2 1251.77   66.49
  -4  -6  -2  108.69   11.90
  -4   6   2  110.89   17.70
  -4   6  -2   98.09   17.40
  -5  -6  -2  339.07   21.90
  -5   6  -2  374.26   32.00
  -6  -6  -2   59.09    9.80
  -6   6   2   69.19   16.90
  -6   6  -2   74.99   18.70
   7   6  -2  282.67   25.80
  -7  -6  -2  272.17   19.40
  -7   6   2  213.28   29.40
  -7   6  -2  218.78   27.20
   7   6   2  261.97   25.50
   8   6  -2  259.97   27.30
  -8  -6  -2  254.27   19.80
  -8   6   2  255.97   27.60
   8   6   2  231.58   26.60
  -8  -6   2  234.08   15.90
  -8   6  -2  291.57   31.60
  -9  -6  -2  405.96   28.20
   9   6  -2  411.06   34.10
  -9   6   2  470.85   36.80
  -9  -6   2  436.16   25.50
  -9   6  -2  468.55   39.60
   9   6   2  421.76   33.20
  10   6  -2   68.09   17.80
 -10  -6  -2   90.89   15.60
 -10   6   2   68.39   21.30
  10   6   2   67.09   17.60
 -10  -6   2   60.19   10.30
 -10   6  -2   89.19   22.30
 -11   6   2   81.79   22.20
 -11  -6  -2   61.29   13.30
  11   6  -2   22.90   16.50
  11   6   2   39.50   17.40
 -11   6  -2   63.69   21.20
 -12   6   2   46.20   22.30
 -12   6  -2   18.40   21.00
 -13   6   2   47.00   23.80
 -13   6  -2   49.50   22.10
 -14   6   2   45.00   24.20
 -14   6  -2   31.40   27.00
 -15   6   2    8.70   24.40
 -15   6  -2  -29.90   24.70
 -16   6   2  -22.20   26.00
 -16   6  -2   17.30   27.70
 -17   6   2   31.60   36.30
 -17   6  -2   49.10   32.60
  -1  -7  -2  228.88   20.10
   1   7  -2  166.68   18.00
  -1   7   2  209.08   21.60
  -1   7  -2  214.28   22.30
   1   7   2  204.48   20.00
  -2   7   2   18.40   13.60
   2   7  -2   18.90    8.50
  -2  -7  -2   25.90    9.50
   2   7   2   21.60    8.80
  -2   7  -2   16.60   14.70
   3   7  -2  286.27   16.80
  -3  -7  -2  230.08   18.70
  -3   7   2  256.27   27.40
  -3   7  -2  256.07   25.20
   3   7   2  235.18   18.80
  -4   7   2    6.50   15.50
  -4  -7  -2    6.40    7.70
  -4   7  -2   16.20   15.90
  -5  -7  -2  472.95   28.50
   5   7  -2  465.65   35.90
  -5   7  -2  519.45   36.70
   5   7   2  511.05   34.80
  -6  -7  -2    1.00    7.00
   6   7  -2    7.70   13.10
  -6   7   2  -15.90   13.40
   6   7   2   27.40   15.80
  -6   7  -2   -7.80   14.40
  -7  -7  -2   19.90    8.10
   7   7  -2   18.60   14.40
  -7   7   2    6.10   15.30
  -7   7  -2   20.30   16.30
   7   7   2   32.40   15.40
  -8   7   2  273.37   31.90
  -8  -7  -2  290.67   20.00
   8   7  -2  236.08   27.50
   8   7   2  215.78   28.30
  -8   7  -2  324.07   31.10
  -9  -7  -2   98.99   13.70
  -9   7   2  122.19   23.40
   9   7  -2  109.49   20.30
  -9  -7   2   81.19    7.90
  -9   7  -2  121.89   22.80
   9   7   2  144.39   20.80
 -10   7   2  464.25   40.90
  10   7  -2  418.46   35.60
 -10  -7  -2  399.36   27.50
  10   7   2  411.16   36.00
 -10  -7   2  406.06   23.80
 -10   7  -2  438.96   38.70
 -11  -7  -2  114.49   16.50
  11   7  -2   94.39   20.70
 -11   7   2  102.09   25.70
  11   7   2  103.69   21.50
 -11   7  -2   52.69   23.60
  12   7  -2   10.30   17.40
 -12   7   2    6.90   22.30
 -12   7  -2  -29.80   20.30
  12   7   2   35.80   18.90
 -13   7   2   18.90   24.30
 -13   7  -2    3.40   23.90
 -14   7   2    1.90   23.30
 -14   7  -2   -5.70   23.70
 -15   7   2   10.60   25.60
 -15   7  -2  110.39   32.40
 -16   7   2  -15.00   27.70
 -16   7  -2    0.90   28.80
 -17   7   2   62.09   32.80
 -17   7  -2   53.89   33.80
   0   8  -2 1087.99   59.59
   0   8   2 1043.80   60.19
  -1  -8  -2  327.57   25.20
  -1   8   2  340.37   27.00
   1   8  -2  345.77   24.80
  -1   8  -2  343.47   26.50
   1   8   2  325.67   25.30
  -2   8   2  296.47   28.70
   2   8  -2  290.17   21.20
  -2  -8  -2  319.07   22.20
  -2   8  -2  303.87   28.40
   2   8   2  305.17   22.10
   3   8  -2   55.29   17.30
   3   8  -2   73.59   11.10
  -3  -8  -2   49.10   10.00
  -3   8   2   55.39   15.70
   3   8   2   60.89   17.80
   3   8   2   48.00    9.90
  -3   8  -2   47.00   15.20
   4   8  -2  136.39   21.10
   4   8  -2  129.79   10.70
  -4   8   2  142.89   22.70
  -4  -8  -2  129.29   13.90
  -4   8  -2  134.49   25.20
   4   8   2  114.99   13.50
   4   8   2  119.99   18.90
  -5   8   2  980.40   59.49
  -5  -8  -2  939.21   50.79
   5   8  -2  907.81   57.39
  -5   8  -2  984.60   58.29
   5   8   2  940.81   56.29
   6   8  -2   58.29   16.50
  -6   8   2   61.99   17.60
  -6  -8  -2   51.69    8.90
   6   8   2   74.89   18.60
  -6   8  -2   13.10   16.50
  -7  -8  -2 1588.64   79.89
  -7   8   2 1452.45   87.79
   7   8  -2 1554.24   86.19
   7   8   2 1512.25   85.99
  -7   8  -2 1531.95   88.29
  -8   8   2   93.29   21.60
  -8  -8  -2  128.09   13.30
   8   8  -2  146.69   22.00
   8   8   2  163.38   24.90
  -8   8  -2  140.49   26.50
  -9  -8  -2  108.79   13.20
  -9   8   2   88.39   21.50
   9   8  -2  138.59   22.50
  -9   8  -2   74.49   21.60
   9   8   2   77.29   19.80
 -10   8   2   39.40   21.20
 -10  -8  -2   37.60    9.50
  10   8  -2    7.80   16.60
  10   8   2   19.70   17.40
 -10   8  -2   28.30   20.20
 -11   8   2   50.49   23.60
  11   8  -2   25.00   18.30
 -11   8  -2   26.30   20.90
  11   8   2   50.69   19.90
 -12   8   2  107.99   28.50
  12   8  -2  133.19   23.60
  12   8   2   77.39   22.40
 -12   8  -2   97.29   27.50
 -13   8   2  446.86   47.80
 -13   8  -2  387.76   47.40
 -14   8   2   88.49   27.50
 -14   8  -2   87.99   30.80
 -15   8   2  160.98   35.80
 -15   8  -2   86.69   30.70
 -16   8   2   38.30   31.00
 -16   8  -2   33.40   31.10
 -17   8   2   28.10   31.20
 -17   8  -2  -23.50   30.50
 -18   8  -2   20.30   33.40
   0   9  -2    1.60   11.60
   0   9   2    2.20   11.20
   1   9  -2  791.02   65.99
  -1   9   2 1047.50   57.39
   1   9  -2 1002.10   54.89
  -1   9  -2 1031.90   57.59
   1   9   2 1024.60   55.79
   1   9   2  888.31   59.79
   2   9  -2  276.37   21.60
  -2   9   2  329.17   27.10
   2   9  -2  264.17   28.70
  -2  -9  -2  262.67   22.10
   2   9   2  284.97   26.60
   2   9   2  281.77   22.90
  -2   9  -2  289.77   26.20
   3   9  -2  406.16   32.70
   3   9  -2  419.96   26.00
  -3   9   2  467.45   33.90
  -3  -9  -2  434.66   27.30
  -3   9  -2  388.16   32.60
   3   9   2  428.96   27.10
   3   9   2  370.26   31.90
  -4  -9  -2   77.59   13.30
   4   9  -2   86.89   18.70
  -4   9   2   99.09   20.00
   4   9  -2   76.99   10.60
  -4   9  -2  106.89   18.90
   4   9   2   67.79   10.80
   4   9   2   79.49   17.90
  -5   9   2  211.58   27.50
  -5  -9  -2  244.78   18.10
   5   9  -2  231.88   26.00
   5   9   2  269.17   18.20
   5   9   2  244.38   26.00
  -5   9  -2  204.28   26.80
   6   9  -2   11.80   17.10
  -6   9   2    0.00   15.50
  -6  -9  -2   21.10    7.60
  -6   9  -2   -2.40   15.40
   6   9   2   -9.40   15.80
  -7   9   2  435.56   38.70
   7   9  -2  443.66   35.90
  -7  -9  -2  479.65   28.00
   7   9   2  504.05   36.40
  -7   9  -2  499.95   39.40
   8   9  -2  -16.90   16.20
  -8   9   2   34.60   20.20
  -8  -9  -2   -2.60    6.90
   8   9   2    5.80   17.00
  -8   9  -2    7.00   17.30
  -9   9   2   28.00   21.30
  -9  -9  -2   25.90    8.00
   9   9  -2   34.90   19.00
  -9   9  -2  -23.20   17.50
   9   9   2   41.80   18.80
  10   9  -2   37.00   19.70
 -10   9   2   -2.50   19.70
 -10  -9  -2   44.60   14.30
 -10   9  -2   45.10   21.70
  10   9   2   37.50   19.80
 -11   9   2   90.09   25.00
  11   9  -2  171.08   28.20
 -11   9  -2   98.09   25.90
  11   9   2   89.49   23.60
 -12   9   2  214.28   39.80
  12   9  -2  206.58   32.40
 -12   9  -2  188.98   35.30
  12   9   2  211.68   33.10
 -13   9   2  131.39   32.60
 -13   9  -2  114.99   31.50
 -14   9   2   17.10   27.40
 -14   9  -2   33.00   28.50
 -15   9   2  115.89   33.20
 -15   9  -2   98.89   33.20
 -16   9   2   63.69   32.70
 -16   9  -2   91.39   34.70
 -17   9   2   48.40   33.90
 -17   9  -2   40.50   32.90
 -18   9   2   66.49   36.70
 -18   9  -2  123.29   47.10
   0  10  -2    3.60   12.40
   0  10  -2    3.70   13.80
   0  10   2   27.50   13.70
   0  10   2  -12.80   13.00
   1  10  -2   74.99   17.00
  -1  10   2   63.59   15.90
   1  10  -2   43.10   12.30
   1  10   2   62.79   16.80
   1  10   2   53.39   14.00
  -1  10  -2   32.30   13.80
   2  10  -2  996.00   56.39
  -2  10   2  885.51   55.69
   2  10  -2  908.51   51.59
   2  10   2  907.21   52.69
   2  10   2  926.01   56.79
  -2  10  -2  939.11   56.49
  -3 -10  -2  369.46   24.80
   3  10  -2  299.97   29.60
   3  10  -2  318.67   23.10
  -3  10   2  349.67   30.90
  -3  10  -2  348.77   30.40
   3  10   2  316.47   29.50
   3  10   2  350.26   24.70
  -4  10   2   10.70   16.10
  -4 -10  -2    7.10    9.10
   4  10  -2   14.10    8.10
   4  10  -2   26.00   17.70
   4  10   2    8.70    9.10
  -4  10  -2    9.80   15.50
   4  10   2   44.50   16.30
   5  10  -2   17.90   17.80
  -5 -10  -2   -4.20    7.80
  -5  10   2   16.10   16.20
   5  10  -2    9.30    5.60
   5  10   2    4.40    8.00
  -5  10  -2   20.30   16.30
   5  10   2    8.90   14.90
  -6  10   2   55.19   19.40
   6  10  -2   83.99   19.50
  -6 -10  -2   65.79   11.60
  -6  10  -2   75.69   21.60
   6  10   2   67.09   11.80
   6  10   2   89.99   19.20
  -7 -10  -2  141.69   13.40
  -7  10   2  108.59   23.60
   7  10  -2  128.79   23.00
   7  10   2  157.08   24.20
  -7  10  -2  148.49   24.50
  -8  10   2   67.29   23.10
   8  10  -2   64.29   20.80
  -8 -10  -2   60.49   10.70
   8  10   2   32.20   17.30
  -8  10  -2   35.90   19.70
   9  10  -2  647.44   48.00
  -9  10   2  625.64   49.60
  -9 -10  -2  655.33   35.80
   9  10   2  636.14   47.80
  -9  10  -2  621.44   49.70
  10  10  -2  158.58   30.00
 -10  10   2  234.38   33.40
 -10  10  -2  174.68   32.40
  10  10   2  210.18   31.60
  11  10  -2  146.09   26.60
 -11  10   2   91.59   28.70
 -11  10  -2  125.89   28.60
  11  10   2  159.48   27.20
  12  10  -2  176.48   31.20
 -12  10   2  160.88   31.80
  12  10   2  173.18   28.80
 -12  10  -2  175.98   34.40
 -13  10   2  232.28   42.30
  13  10  -2  146.39   28.30
  13  10   2  181.38   31.40
 -13  10  -2  151.48   35.50
 -14  10   2   29.60   30.00
 -14  10  -2  -17.90   28.20
 -15  10   2  275.67   47.50
 -15  10  -2  234.98   40.60
 -16  10   2  113.79   37.20
 -16  10  -2   51.29   32.80
 -17  10   2   -4.10   32.20
 -17  10  -2   82.39   38.40
 -18  10   2   38.50   35.20
 -18  10  -2    7.30   36.20
 -19  10  -2   20.90   53.09
   0  11   2   -9.60   13.40
   0  11  -2   -6.70   12.80
   0  11   2    6.60   14.40
   0  11  -2   28.60   15.20
  -1  11   2   78.19   18.30
  -1  11   2   90.59   16.90
   1  11  -2  105.99   18.90
   1  11  -2   80.59   14.60
  -1  11  -2   59.69   15.90
   1  11   2   88.19   17.90
  -1  11  -2   67.39   16.30
   1  11   2  105.99   19.60
   2  11  -2   46.00   16.90
  -2  11   2   43.70   15.20
  -2  11   2   22.10   15.40
   2  11  -2   16.50   11.00
   2  11   2   40.20   16.40
   2  11   2   30.80   12.20
  -2  11  -2   30.90   15.50
  -2  11  -2   39.80   15.40
   3  11  -2   96.89   19.60
   3  11  -2  103.19   16.10
  -3  11   2  168.88   24.30
   3  11   2  159.68   23.60
  -3  11  -2   94.59   20.90
   3  11   2  135.09   17.70
  -4 -11  -2  107.69   15.40
   4  11  -2  144.39   22.30
  -4  11   2  104.39   21.10
   4  11  -2  111.89   14.30
   4  11   2  124.09   16.50
  -4  11  -2  158.18   25.00
   4  11   2  133.79   23.50
   5  11  -2  -14.40   16.90
  -5  11   2   -4.90   17.90
  -5 -11  -2   -4.80    8.40
   5  11  -2   -0.60    6.70
   5  11   2   -2.00    8.30
  -5  11  -2    3.00   18.00
   5  11   2    9.20   16.20
   6  11  -2  289.37   32.60
  -6 -11  -2  248.18   19.50
  -6  11   2  256.17   31.30
   6  11   2  262.97   19.40
   6  11   2  284.57   29.30
  -6  11  -2  268.47   30.80
   7  11  -2 1563.64   85.19
  -7  11   2 1311.47   84.89
  -7 -11  -2 1419.26   74.79
   7  11   2 1458.05   74.89
   7  11   2 1425.36   83.49
  -7  11  -2 1433.36   85.49
  -8  11   2   73.39   24.80
  -8 -11  -2   84.49   11.30
   8  11  -2   77.09   20.70
  -8  11  -2   74.99   23.40
   8  11   2   94.79   22.90
   8  11   2   85.49   11.60
   9  11  -2  103.59   24.10
  -9  11   2  104.79   25.10
  -9  11  -2  202.68   35.70
   9  11   2   64.69   21.00
 -10  11   2   44.20   25.20
  10  11  -2   45.50   22.90
 -10  11  -2  101.89   28.10
  10  11   2   39.30   22.30
  11  11  -2   11.10   21.40
 -11  11   2   25.90   23.30
 -11  11  -2   42.30   27.00
  11  11   2   21.10   22.60
 -12  11   2   60.29   29.80
  12  11  -2   49.30   25.00
  12  11   2   43.50   25.20
 -12  11  -2   87.49   31.30
 -13  11   2   90.19   34.20
  13  11  -2  218.58   34.10
 -13  11  -2  103.69   33.30
  13  11   2  209.88   37.80
 -14  11   2   -5.00   26.10
 -14  11  -2   -0.50   26.10
 -15  11   2   14.40   32.50
 -15  11  -2   15.10   28.00
 -16  11   2  104.59   36.30
 -16  11  -2  152.78   40.30
 -17  11   2  -14.80   32.90
 -17  11  -2   -3.60   35.10
 -18  11   2   28.10   37.50
 -18  11  -2   21.60   33.70
 -19  11  -2   38.10   41.60
   0  12   2 1022.60   59.49
   0  12  -2 1009.70   59.69
   0  12   2 1015.50   59.49
   0  12  -2  908.41   58.19
  -1  12   2  285.37   27.30
   1  12  -2  290.97   26.20
  -1  12   2  334.37   28.70
   1  12  -2  276.47   31.30
   1  12   2  290.47   27.40
  -1  12  -2  300.67   27.50
  -1  12  -2  242.38   27.00
   1  12   2  304.17   28.90
   2  12  -2  551.24   35.80
   2  12  -2  572.64   42.70
  -2  12   2  602.04   39.70
  -2  12   2  605.54   42.60
  -2  12  -2  558.74   39.70
  -2  12  -2  535.35   39.80
   2  12   2  537.25   42.10
   2  12   2  519.85   37.40
   3  12  -2 1457.15   77.49
   3  12  -2 1408.76   82.79
  -3  12   2 1359.86   82.69
  -3  12   2 1429.76   80.39
   3  12   2 1543.35   79.09
  -3  12  -2 1427.26   80.39
  -3  12  -2 1452.15   82.99
   3  12   2 1478.55   84.09
  -4  12   2   32.00   13.50
   4  12  -2   16.20    9.40
  -4  12   2   15.70   18.40
   4  12  -2    1.30   18.30
  -4  12  -2   13.50   13.40
  -4  12  -2    0.40   16.40
   4  12   2   -2.70   16.10
   4  12   2   12.50   10.50
  -5  12   2   -2.40   16.70
   5  12  -2   37.20    9.00
   5  12  -2   54.09   21.10
   5  12   2   47.20   18.30
  -5  12  -2   45.40   18.80
   5  12   2   53.29   11.30
  -6  12   2    2.20   20.00
  -6 -12  -2   21.00    9.50
   6  12  -2   15.40   20.40
   6  12  -2   34.90    6.30
   6  12   2  -16.40   16.40
  -6  12  -2   25.40   18.70
   6  12   2   29.60    9.70
  -7 -12  -2   32.40    9.00
  -7  12   2   56.79   21.50
   7  12  -2   36.80   19.50
   7  12   2   31.70   18.90
  -7  12  -2   35.80   21.70
   7  12   2   32.60    9.00
  -8 -12  -2   48.40    8.60
  -8  12   2   63.49   24.50
   8  12  -2   13.50   20.50
   8  12   2   34.70   19.30
   8  12   2   30.30    8.20
  -8  12  -2   31.30   21.70
   9  12  -2   15.20   21.60
  -9  12   2    8.00   20.00
  -9  12  -2    9.40   21.50
   9  12   2   -8.50   20.00
  10  12  -2   14.60   22.40
 -10  12   2   48.60   26.60
 -10  12  -2    5.50   22.80
  10  12   2   -4.30   21.40
 -11  12   2  311.67   41.70
  11  12  -2  377.76   40.90
 -11  12  -2  390.66   43.80
  11  12   2  380.46   41.50
 -12  12   2    1.20   27.30
  12  12  -2   13.30   24.80
  12  12   2   55.29   25.80
 -12  12  -2   53.39   27.80
  13  12  -2   90.79   27.90
 -13  12   2   71.29   30.50
 -13  12  -2   31.40   29.30
  13  12   2   39.70   26.70
 -14  12   2    7.50   32.30
 -14  12  -2   82.29   31.70
 -15  12   2  121.59   36.20
 -15  12  -2  119.89   37.90
 -16  12   2   43.30   36.40
 -16  12  -2   82.99   37.60
 -17  12   2   46.20   35.80
 -17  12  -2   41.30   38.10
 -18  12   2   39.40   40.00
 -18  12  -2   96.29   42.30
 -19  12   2   22.20   42.10
 -19  12  -2   27.90   43.50
   0  13  -2    8.40   15.00
   0  13   2   29.80   15.90
   0  13   2    9.10   13.60
   0  13  -2   14.00   14.60
   1  13  -2 1359.26   73.09
  -1  13   2 1269.47   75.49
  -1  13   2 1215.28   74.59
   1  13  -2 1291.07   75.39
  -1  13  -2 1299.57   74.29
   1  13   2 1356.86   76.59
   1  13   2 1234.98   73.29
  -1  13  -2 1311.87   75.09
  -2  13   2  712.43   46.70
   2  13  -2  690.13   48.90
  -2  13   2  785.62   51.09
   2  13  -2  718.33   45.40
  -2  13  -2  803.12   49.30
   2  13   2  738.63   49.40
   2  13   2  733.33   45.90
  -2  13  -2  708.53   48.20
   3  13  -2  240.78   30.50
  -3  13   2  308.87   28.40
   3  13  -2  302.47   24.20
  -3  13   2  320.47   31.10
  -3  13  -2  311.57   33.50
   3  13   2  269.87   25.70
   3  13   2  294.27   30.80
  -3  13  -2  321.07   28.90
  -4  13   2  245.28   30.00
   4  13  -2  239.38   20.80
   4  13  -2  211.08   31.50
  -4  13   2  242.58   25.90
   4  13   2  260.47   22.30
   4  13   2  205.28   28.50
  -4  13  -2  269.17   29.90
  -4  13  -2  221.68   25.10
   5  13  -2  -30.30   18.70
   5  13  -2   16.20    9.20
  -5  13   2   20.20   13.60
  -5  13   2   29.10   20.70
  -5  13  -2   18.90   13.40
  -5  13  -2   40.00   18.80
   5  13   2   30.30   11.10
   5  13   2   17.50   17.90
  -6  13   2  147.89   26.10
   6  13  -2  137.19   12.80
  -6  13   2  153.18   21.30
   6  13  -2   91.99   24.60
   6  13   2  110.19   16.40
   6  13   2  150.58   25.30
  -6  13  -2  119.69   20.20
  -6  13  -2  165.88   28.30
   7  13  -2  364.16   37.00
  -7  13   2  400.86   39.20
   7  13   2  365.06   39.80
  -7  13  -2  336.37   37.80
   7  13   2  409.16   25.80
   8  13  -2  144.69   28.40
  -8  13   2  142.79   29.30
  -8  13  -2  112.99   27.00
   8  13   2  165.68   28.90
   9  13  -2  434.86   44.90
  -9  13   2  479.25   45.60
   9  13   2  502.35   45.40
  -9  13  -2  483.65   45.70
 -10  13   2   14.40   25.90
  10  13  -2   -3.50   23.30
  10  13   2   -4.10   22.40
 -10  13  -2  -24.80   24.70
  11  13  -2   83.59   27.90
 -11  13   2   46.00   27.30
 -11  13  -2   85.39   31.30
  11  13   2   66.09   26.70
  12  13  -2   43.20   26.50
 -12  13   2   34.10   27.50
  12  13   2    9.70   26.20
 -12  13  -2   -9.20   29.70
  13  13  -2   60.09   26.80
 -13  13   2   18.70   32.90
 -13  13  -2   -3.70   31.40
  13  13   2   27.50   26.70
 -14  13   2   22.10   30.60
 -14  13  -2  124.19   36.90
 -15  13   2  303.87   54.29
 -15  13  -2  283.87   53.99
 -16  13   2  -14.40   30.40
 -16  13  -2   -0.80   32.00
 -17  13   2  111.69   43.70
 -17  13  -2  109.39   43.10
 -18  13   2   26.90   38.30
 -18  13  -2    6.00   39.60
 -19  13   2   49.30   43.60
 -19  13  -2   93.99   47.10
   0  14  -2  693.13   47.60
   0  14   2  631.54   45.30
   0  14  -2  606.94   44.40
   0  14   2  720.83   46.50
  -1  14   2  232.68   26.50
   1  14  -2  256.67   26.80
  -1  14   2  265.27   30.00
   1  14  -2  216.08   28.10
  -1  14  -2  246.28   29.20
  -1  14  -2  181.08   27.80
   1  14   2  138.59   26.60
   1  14   2  251.37   26.60
   2  14  -2   32.10   18.40
  -2  14   2   31.90   17.20
   2  14  -2   21.30   13.80
  -2  14   2   24.80   16.90
  -2  14  -2   12.40   16.40
   2  14   2   48.30   15.20
  -2  14  -2   45.20   19.30
   2  14   2   29.90   18.10
  -3  14   2   86.49   20.60
   3  14  -2  112.79   19.30
   3  14  -2   88.19   21.60
  -3  14   2  100.49   19.10
   3  14   2   70.99   20.60
  -3  14  -2   98.09   22.70
   3  14   2  120.39   19.30
  -3  14  -2  110.89   20.30
  -4  14   2  264.77   32.80
   4  14  -2  307.87   33.30
  -4  14   2  370.46   30.10
   4  14  -2  326.37   25.40
  -4  14  -2  372.56   29.90
  -4  14  -2  349.47   33.90
   4  14   2  225.68   31.80
   4  14   2  310.17   26.40
  -5  14   2  -20.50   13.40
   5  14  -2    9.00    9.70
   5  14  -2   -9.00   17.40
  -5  14   2   15.40   19.00
   5  14   2   15.30   11.60
   5  14   2   19.80   18.50
  -5  14  -2  -16.00   17.00
  -5  14  -2   23.30   14.60
  -6  14   2   76.99   17.00
  -6  14   2   40.00   21.00
   6  14  -2   23.80   20.40
   6  14  -2   57.79    9.60
  -6  14  -2   57.19   24.10
   6  14   2   39.60   12.30
   6  14   2   47.60   22.80
  -6  14  -2   64.19   16.30
  -7  14   2  312.57   27.70
  -7  14   2  313.97   40.40
   7  14  -2  323.57   36.00
  -7  14  -2  213.48   35.10
  -7  14  -2  366.76   28.60
   7  14   2  273.27   38.00
   7  14   2  340.97   23.80
   8  14  -2   20.70   23.90
  -8  14   2   -4.40   20.90
   8  14   2  -22.20   19.40
  -8  14  -2   20.80   22.00
  -9  14   2   29.30   24.30
   9  14  -2  108.99   28.00
   9  14   2  111.39   27.30
  -9  14  -2   60.29   27.50
  10  14  -2  337.17   42.10
 -10  14   2  246.48   44.50
  10  14   2  320.57   42.00
 -10  14  -2  287.67   45.70
 -11  14   2   64.99   28.10
  11  14  -2   47.20   28.20
  11  14   2   95.59   28.40
 -11  14  -2   22.20   27.20
 -12  14   2   55.89   31.40
  12  14  -2  137.69   32.40
 -12  14  -2  160.58   35.00
  12  14   2  114.79   31.90
 -13  14   2  182.38   41.10
  13  14  -2  125.49   31.40
  13  14   2  127.69   32.70
 -13  14  -2   25.90   31.60
  14  14  -2    2.40   28.20
 -14  14   2   54.09   32.70
  14  14   2   -0.40   28.20
 -14  14  -2   28.70   31.10
 -15  14   2  -19.20   34.20
 -15  14  -2   51.79   36.80
 -16  14   2   38.10   39.00
 -16  14  -2   48.30   39.30
 -17  14   2   48.40   40.20
 -17  14  -2  135.99   47.80
 -18  14   2    5.60   41.50
 -18  14  -2   51.29   44.80
 -19  14   2   10.40   42.60
 -19  14  -2  -43.90   45.10
   0  15  -2    5.40   15.60
   0  15   2   13.20   17.00
   0  15   2    1.40   16.00
   0  15  -2  -28.10   15.10
   1  15  -2  357.46   37.00
  -1  15   2  451.85   36.20
   1  15  -2  409.56   32.80
  -1  15   2  407.26   34.30
   1  15   2  412.96   34.10
   1  15   2  316.77   33.90
  -1  15  -2  392.36   33.50
  -1  15  -2  358.46   33.40
  -2  15   2  136.79   24.90
   2  15  -2  129.49   25.10
  -2  15   2  118.19   20.60
   2  15  -2   66.79   17.30
   2  15   2  173.18   29.50
  -2  15  -2  100.79   20.60
   2  15   2  113.59   19.20
  -2  15  -2  121.89   21.20
   3  15  -2 1959.20  101.19
  -3  15   2 1802.52  103.39
  -3  15   2 1828.02  105.99
   3  15  -2 1836.62  106.09
  -3  15  -2 1880.21  103.89
   3  15   2 1946.81  106.49
  -3  15  -2 1779.82  105.49
   3  15   2 1956.20  102.19
   4  15  -2   55.59   21.20
  -4  15   2   54.59   20.10
  -4  15   2   50.09   17.10
   4  15  -2   56.79   14.00
  -4  15  -2   48.50   16.30
  -4  15  -2   62.89   21.40
   4  15   2   74.09   15.20
   4  15   2   38.60   20.40
  -5  15   2  -16.80   17.90
   5  15  -2    0.40   19.30
   5  15  -2  -14.70    9.90
  -5  15   2   21.20   16.30
   5  15   2    7.40   19.50
  -5  15  -2   23.80   15.60
  -5  15  -2   17.40   19.00
   5  15   2   -3.20   11.80
  -6  15   2  324.87   36.30
   6  15  -2  267.17   34.70
   6  15  -2  246.78   21.20
  -6  15   2  266.17   28.80
   6  15   2  317.67   38.50
  -6  15  -2  285.67   35.20
   6  15   2  302.97   24.10
  -6  15  -2  259.97   28.10
  -7  15   2  182.68   33.90
  -7  15   2  201.08   24.70
   7  15  -2  199.68   33.20
  -7  15  -2  225.88   34.10
   7  15   2  224.48   20.20
   7  15   2  171.68   32.40
  -7  15  -2  238.18   24.70
  -8  15   2   32.50   15.90
   8  15  -2   57.29   26.10
  -8  15   2    4.50   22.00
  -8  15  -2   -9.60   21.70
  -8  15  -2   43.80   18.40
   8  15   2   19.30   22.30
  -9  15   2  833.32   62.79
   9  15  -2  877.31   63.49
   9  15   2  748.83   59.59
  -9  15  -2  841.42   65.89
 -10  15   2   67.09   30.90
  10  15  -2   43.90   27.20
 -10  15  -2   43.30   28.10
  10  15   2  112.19   28.30
  11  15  -2   49.00   28.70
 -11  15   2   25.00   26.80
  11  15   2  -13.80   25.80
 -11  15  -2  -56.69   24.40
  12  15  -2   79.89   32.30
 -12  15   2   17.70   29.00
  12  15   2   33.50   29.80
 -12  15  -2   29.00   30.10
 -13  15   2  246.78   45.70
  13  15  -2  194.58   37.80
  13  15   2  169.28   37.50
 -13  15  -2  251.37   44.10
 -14  15   2    7.00   36.40
  14  15  -2   -5.20   29.10
 -14  15  -2   21.00   33.30
  14  15   2    4.90   29.70
 -15  15   2  194.58   43.60
 -15  15  -2  180.88   42.70
 -16  15   2  -52.09   37.20
 -16  15  -2   10.00   35.10
 -17  15   2  472.35   61.99
 -17  15  -2  541.65   65.89
 -18  15   2   13.20   42.40
 -18  15  -2   33.70   46.40
   0  16  -2   42.50   18.10
   0  16  -2   54.09   21.30
   0  16   2   41.70   20.50
   0  16   2   36.00   18.10
   1  16  -2  460.65   40.50
  -1  16   2  524.85   42.00
   1  16  -2  550.14   38.70
  -1  16   2  510.35   39.50
   1  16   2  511.95   42.90
   1  16   2  467.35   39.00
  -1  16  -2  483.05   39.60
  -1  16  -2  496.95   41.20
   2  16  -2  243.48   26.40
  -2  16   2  275.27   30.70
  -2  16   2  289.07   31.70
   2  16  -2  206.28   30.50
   2  16   2  224.08   27.20
  -2  16  -2  239.68   32.70
   2  16   2  292.37   31.50
  -2  16  -2  214.88   30.60
   3  16  -2   82.29   17.20
   3  16  -2   75.29   22.60
  -3  16   2  120.39   23.70
  -3  16   2   79.89   21.50
  -3  16  -2   49.30   18.00
   3  16   2  100.49   23.40
   3  16   2  107.39   18.70
  -3  16  -2   56.29   21.00
  -4  16   2  218.78   26.30
   4  16  -2  118.49   27.90
   4  16  -2  190.08   22.00
  -4  16   2  123.69   27.00
  -4  16  -2  101.69   21.10
   4  16   2  119.09   21.80
   4  16   2  113.59   25.60
  -4  16  -2  151.18   27.20
   5  16  -2  171.58   21.10
  -5  16   2  207.38   35.70
  -5  16   2  187.68   26.60
   5  16  -2  194.78   30.80
   5  16   2  211.98   23.60
  -5  16  -2  189.68   26.10
  -5  16  -2  274.57   36.80
   5  16   2  172.98   30.00
   6  16  -2   -3.30   10.40
   6  16  -2   32.20   22.00
  -6  16   2   14.10   24.00
  -6  16   2    5.50   16.40
   6  16   2   43.90   24.60
  -6  16  -2   16.30   16.20
  -6  16  -2   33.80   21.90
   6  16   2   22.90   12.70
  -7  16   2  414.76   33.20
   7  16  -2  317.37   43.30
  -7  16   2  333.77   43.80
  -7  16  -2  316.77   40.10
  -7  16  -2  397.86   32.00
   7  16   2  291.17   39.20
  -8  16   2   79.19   22.00
  -8  16   2   59.79   27.90
   8  16  -2   11.80   23.70
  -8  16  -2   41.90   25.30
   8  16   2   49.20   27.80
   9  16  -2    0.10   26.70
  -9  16   2  -11.00   26.40
  -9  16  -2   15.80   28.30
   9  16   2   30.90   28.40
 -10  16   2   52.59   28.40
  10  16  -2   61.59   27.20
  10  16   2   61.89   30.10
 -10  16  -2   30.20   27.60
 -11  16   2   13.40   27.90
  11  16  -2  -61.49   22.70
 -11  16  -2   57.89   29.70
  11  16   2  -47.20   27.80
  12  16  -2   38.40   30.30
 -12  16   2   87.29   33.60
 -12  16  -2   73.09   32.40
  12  16   2   21.60   29.80
 -13  16   2  290.67   49.80
  13  16  -2  323.27   48.10
  13  16   2  269.07   44.50
 -13  16  -2  320.17   51.69
 -14  16   2   -6.40   37.20
  14  16  -2   54.39   32.30
 -14  16  -2   66.09   39.70
  14  16   2   53.29   33.00
 -15  16   2   11.50   35.60
 -15  16  -2   48.10   40.70
 -16  16   2  -18.40   36.90
 -16  16  -2  -38.50   37.20
 -17  16   2  172.58   51.59
 -17  16  -2  129.99   50.49
 -18  16   2  -25.80   35.70
 -18  16  -2  -45.50   37.40
   0  17   2   68.99   20.20
   0  17  -2  -24.90   15.90
   0  17  -2   -4.90   17.40
   0  17   2  -11.80   17.20
  -1  17   2  498.95   44.10
   1  17  -2  696.83   49.80
   1  17  -2  563.24   43.20
  -1  17   2  653.93   47.80
   1  17   2  653.43   49.40
   1  17   2  670.63   45.30
  -1  17  -2  611.44   46.60
  -1  17  -2  521.75   46.30
  -2  17   2  -21.60   17.80
   2  17  -2   12.10   16.00
   2  17  -2   11.40   21.80
  -2  17   2   -2.40   18.00
  -2  17  -2    9.20   17.50
   2  17   2   25.20   21.00
  -2  17  -2  -28.20   15.10
   2  17   2    5.30   15.60
  -3  17   2  600.54   44.70
   3  17  -2  556.54   49.00
   3  17  -2  592.24   40.60
  -3  17   2  550.44   45.50
   3  17   2  596.84   41.00
  -3  17  -2  584.64   48.40
   3  17   2  552.04   47.20
  -3  17  -2  522.75   43.80
  -4  17   2   33.30   18.80
   4  17  -2  -13.50   20.30
   4  17  -2    9.50   14.10
  -4  17   2    9.00   22.00
  -4  17  -2  -16.40   21.20
   4  17   2   24.10   21.90
   4  17   2   15.30   14.70
  -4  17  -2   30.70   18.20
  -5  17   2  178.48   26.80
  -5  17   2  127.39   27.20
   5  17  -2  148.39   28.60
   5  17  -2  113.99   20.00
   5  17   2  191.08   32.80
   5  17   2   92.79   18.50
  -5  17  -2  145.39   27.40
  -5  17  -2  119.69   22.50
  -6  17   2  437.46   44.00
   6  17  -2  415.26   46.80
  -6  17   2  459.55   37.90
   6  17   2  414.66   43.10
   6  17   2  427.66   32.90
  -6  17  -2  501.75   38.20
  -6  17  -2  369.16   42.40
  -7  17   2  247.98   29.40
   7  17  -2  206.58   34.20
  -7  17   2  198.68   33.70
  -7  17  -2  289.27   38.50
  -7  17  -2  190.48   28.10
   7  17   2  274.97   41.70
  -8  17   2  293.07   40.30
   8  17  -2  216.48   38.20
   8  17   2  236.08   38.70
  -8  17  -2  278.87   40.00
   9  17  -2  430.56   49.40
  -9  17   2  437.36   47.20
   9  17   2  334.97   43.80
  -9  17  -2  302.37   49.10
  10  17  -2   54.19   30.50
 -10  17   2   32.20   29.50
 -10  17  -2   66.39   31.00
  10  17   2   10.80   26.60
 -11  17   2   20.40   30.40
  11  17  -2   97.49   30.80
  11  17   2    4.80   27.60
 -11  17  -2   30.30   29.40
 -12  17   2  135.19   39.20
  12  17  -2  246.48   40.60
  12  17   2  157.88   37.30
 -12  17  -2  140.79   41.10
 -13  17   2   98.49   40.00
  13  17  -2   48.90   34.00
 -13  17  -2   89.19   40.00
  13  17   2   99.69   36.70
  14  17  -2   97.89   37.00
 -14  17   2  119.79   42.50
 -14  17  -2   97.49   42.30
  14  17   2   86.99   36.90
 -15  17   2  -20.70   35.20
 -15  17  -2  -12.80   38.00
 -16  17   2    4.30   36.00
 -16  17  -2    9.80   41.90
 -17  17   2  366.26   68.59
 -17  17  -2  324.47   61.99
 -18  17   2  -28.90   44.40
 -18  17  -2  103.09   50.19
   0  18   2  261.37   31.90
   0  18   2  160.28   30.70
   0  18  -2  177.18   30.30
   0  18  -2  200.08   31.10
   1  18  -2  975.80   62.09
  -1  18   2  858.31   62.59
  -1  18   2  928.51   63.29
   1  18  -2 1010.70   65.29
  -1  18  -2 1030.80   64.69
  -1  18  -2 1023.60   63.99
   1  18   2 1042.60   65.59
   1  18   2  974.30   62.59
  -2  18   2  120.09   24.00
  -2  18   2  208.98   33.30
   2  18  -2   81.79   25.40
   2  18  -2  136.29   23.50
   2  18   2  122.09   22.60
   2  18   2  107.99   26.90
  -2  18  -2  169.38   30.80
  -2  18  -2  147.59   27.80
   3  18  -2   -1.20   21.60
   3  18  -2   20.20   16.70
  -3  18   2    2.10   19.20
  -3  18   2  -11.20   16.50
  -3  18  -2  -11.40   18.20
  -3  18  -2    1.20   19.40
   3  18   2   -5.70   23.90
   3  18   2   22.20   16.20
  -4  18   2   15.10   19.80
  -4  18   2   -7.80   20.00
   4  18  -2   20.30   25.10
   4  18  -2   11.90   14.80
  -4  18  -2   21.30   21.80
   4  18   2  -16.00   20.70
   4  18   2   18.50   15.90
  -4  18  -2   31.80   19.50
   5  18  -2  383.26   32.10
  -5  18   2  449.26   37.90
  -5  18   2  482.45   44.00
   5  18  -2  386.26   42.80
   5  18   2  361.06   42.30
  -5  18  -2  376.56   41.50
   5  18   2  422.06   33.90
  -5  18  -2  392.46   36.60
  -6  18   2  128.79   29.40
  -6  18   2  111.99   23.20
   6  18  -2   92.39   28.40
  -6  18  -2  110.19   22.80
   6  18   2  135.99   30.20
  -6  18  -2  115.29   28.50
   6  18   2  113.89   21.70
  -7  18   2   65.09   20.50
   7  18  -2   78.99   28.40
  -7  18   2   72.69   30.10
  -7  18  -2   53.59   28.50
  -7  18  -2   83.79   20.70
   7  18   2   41.60   29.50
   8  18  -2   36.20   26.20
  -8  18   2   40.90   29.40
   8  18   2    0.60   26.10
  -8  18  -2   23.40   26.70
  -9  18   2   15.80   26.30
   9  18  -2   11.40   27.80
  -9  18  -2  -12.40   28.20
   9  18   2   56.39   32.60
  10  18  -2  169.38   37.80
 -10  18   2   91.19   33.30
  10  18   2  122.39   35.70
 -10  18  -2  164.98   36.30
  11  18  -2  -12.40   29.90
 -11  18   2   38.30   30.30
 -11  18  -2   39.60   32.20
  11  18   2   11.30   33.40
 -12  18   2   15.40   34.60
  12  18  -2   20.20   28.90
 -12  18  -2    6.80   34.70
  12  18   2   12.10   32.90
 -13  18   2   41.20   40.20
  13  18  -2   19.10   34.80
  13  18   2   37.80   35.20
 -13  18  -2   63.99   41.10
 -14  18   2    4.30   39.10
  14  18  -2   60.09   36.30
  14  18   2   -2.00   35.30
 -14  18  -2    3.80   35.50
  15  18  -2  -25.60   34.30
 -15  18   2  -30.30   34.60
 -15  18  -2  -34.80   34.60
  15  18   2   28.70   49.00
 -16  18   2    4.00   37.80
 -16  18  -2   40.50   40.30
 -17  18   2  -15.00   43.90
 -17  18  -2   56.49   42.20
   0  19  -2    4.40   20.20
   0  19  -2   30.80   21.40
   0  19   2    8.00   20.30
   0  19   2   25.20   19.90
   1  19  -2  409.56   42.50
  -1  19   2  469.55   44.80
  -1  19   2  510.05   44.60
   1  19  -2  408.06   40.10
  -1  19  -2  446.96   41.60
  -1  19  -2  519.95   44.50
   1  19   2  496.05   42.10
   1  19   2  575.54   45.30
  -2  19   2  154.68   28.90
   2  19  -2  104.69   23.10
   2  19  -2  132.09   30.30
  -2  19   2  119.89   25.00
  -2  19  -2  113.79   24.50
   2  19   2   95.99   22.50
  -2  19  -2  127.29   25.90
   2  19   2  115.89   27.80
  -3  19   2   93.79   25.50
  -3  19   2   64.89   23.80
   3  19  -2   44.30   24.60
   3  19  -2   86.09   20.80
   3  19   2  103.79   29.30
  -3  19  -2   78.59   26.80
   3  19   2  117.09   21.60
  -3  19  -2  121.09   25.40
   4  19  -2  -28.40   21.30
   4  19  -2   -2.40   15.50
  -4  19   2  -10.50   19.60
  -4  19   2   -2.50   21.40
   4  19   2   -3.90   22.90
  -4  19  -2   37.80   20.70
  -4  19  -2   10.20   24.60
   4  19   2    8.90   16.50
  -5  19   2  352.86   40.70
   5  19  -2  299.07   40.30
  -5  19   2  323.37   35.60
   5  19  -2  276.87   29.40
   5  19   2  302.57   30.50
  -5  19  -2  362.66   43.80
  -5  19  -2  281.87   34.60
   5  19   2  370.26   42.00
   6  19  -2   26.40   28.70
  -6  19   2   -1.40   25.90
  -6  19   2  -21.90   17.70
  -6  19  -2    7.90   19.40
  -6  19  -2    4.30   25.70
   6  19   2   40.70   27.00
  -7  19   2  812.72   65.19
  -7  19   2  886.81   58.59
   7  19  -2  846.02   68.49
   7  19   2 1032.70   67.89
  -7  19  -2  844.32   65.39
  -7  19  -2  784.92   55.99
   8  19  -2  -23.40   29.10
  -8  19   2   20.20   26.40
   8  19   2  -22.50   26.40
  -8  19  -2  -20.10   24.40
   9  19  -2   84.59   32.10
  -9  19   2   91.79   32.90
  -9  19  -2  158.58   35.30
   9  19   2   82.79   33.00
  10  19  -2   57.89   34.60
 -10  19   2   33.60   29.20
 -10  19  -2   22.70   30.30
  10  19   2    6.80   29.00
 -11  19   2   63.29   35.30
  11  19  -2   48.30   34.50
 -11  19  -2   23.30   31.60
  11  19   2  -55.99   26.40
 -12  19   2   27.40   36.50
  12  19  -2   57.89   35.80
 -12  19  -2   49.90   36.80
  12  19   2    1.20   31.10
  13  19  -2   19.90   35.30
 -13  19   2  -23.20   37.70
  13  19   2   59.49   37.60
 -13  19  -2    1.80   38.10
  14  19  -2   51.69   38.80
 -14  19   2   53.69   41.70
 -14  19  -2   10.60   36.80
  14  19   2   36.80   38.70
 -15  19   2  -75.59   33.30
  15  19  -2   53.59   39.60
 -15  19  -2  -65.39   33.40
  15  19   2    4.50   37.00
 -16  19   2  -38.50   38.60
 -16  19  -2   10.60   40.90
 -17  19   2   41.80   50.19
 -17  19  -2  138.69   48.30
   0  20   2  263.57   36.20
   0  20  -2  233.68   35.70
   0  20   2  336.17   37.50
   0  20  -2  269.37   32.80
   1  20  -2   12.30   20.80
  -1  20   2   40.30   23.40
   1  20  -2   26.40   22.60
  -1  20   2   12.20   24.00
   1  20   2    0.40   21.60
  -1  20  -2   -0.40   22.90
  -1  20  -2   10.90   21.90
   1  20   2    5.60   19.80
  -2  20   2   -9.50   22.60
  -2  20   2   24.80   23.90
   2  20  -2   22.10   24.00
   2  20  -2   50.09   21.00
  -2  20  -2   31.00   23.70
  -2  20  -2   36.60   24.10
   2  20   2  -39.30   21.10
   2  20   2  -10.80   18.40
   3  20  -2  133.49   30.30
   3  20  -2  148.49   25.00
  -3  20   2  184.08   30.70
  -3  20   2  122.49   28.40
  -3  20  -2  146.79   28.30
   3  20   2   94.89   24.20
  -3  20  -2  136.39   28.80
   3  20   2  151.28   31.10
   4  20  -2   40.70   26.20
  -4  20   2    7.20   20.80
   4  20  -2   32.70   17.60
  -4  20   2    1.40   23.10
   4  20   2  -12.20   17.00
   4  20   2   48.70   26.60
  -4  20  -2   23.50   22.10
  -4  20  -2  -37.10   20.50
   5  20  -2  153.08   33.70
  -5  20   2  228.98   33.50
  -5  20   2  237.28   42.50
   5  20   2  150.78   33.90
  -5  20  -2  175.98   32.30
   5  20   2  236.28   28.80
  -5  20  -2  196.68   32.60
  -6  20   2   45.30   27.10
   6  20  -2  -34.70   25.10
  -6  20   2   53.99   22.20
  -6  20  -2   47.50   21.20
   6  20   2   47.50   29.40
  -6  20  -2  -31.00   23.10
  -7  20   2   86.99   23.70
   7  20  -2  130.59   33.30
  -7  20   2   95.99   30.50
  -7  20  -2   89.69   22.70
  -7  20  -2   97.39   30.40
   7  20   2   51.09   30.40
   8  20  -2   29.70   31.00
  -8  20   2   47.00   33.20
  -8  20  -2   79.99   33.60
   8  20   2   61.19   35.40
   9  20  -2  -20.80   32.90
  -9  20   2  -35.20   27.20
   9  20   2   -9.00   29.00
  -9  20  -2   27.30   29.70
  10  20  -2  -30.70   27.20
 -10  20   2   47.90   32.30
 -10  20  -2   29.40   35.20
  10  20   2   75.39   35.70
  11  20  -2  329.27   52.39
 -11  20   2  185.48   42.50
 -11  20  -2  138.19   40.00
  11  20   2  219.18   45.90
  12  20  -2   18.30   37.20
 -12  20   2   73.49   37.00
 -12  20  -2   82.89   40.90
  12  20   2    9.70   37.70
 -13  20   2   29.50   36.80
  13  20  -2  -10.70   36.30
 -13  20  -2   41.80   40.70
  13  20   2   19.70   39.50
  14  20  -2   78.89   39.90
 -14  20   2  -22.00   37.30
  14  20   2   35.70   39.30
 -14  20  -2  -33.90   34.90
 -15  20   2   24.90   40.00
  15  20  -2  -29.30   37.90
 -15  20  -2   -0.90   39.30
  15  20   2  -23.20   38.20
 -16  20   2  -15.60   40.30
 -16  20  -2   16.80   40.30
 -17  20   2  -80.19   43.50
 -17  20  -2   -8.80   40.90
   0  21  -2    3.20   21.50
   0  21   2  -36.30   22.70
   0  21  -2    0.60   24.00
   0  21   2  -20.50   19.20
  -1  21   2  115.79   28.30
   1  21  -2   79.79   27.60
  -1  21   2   64.29   25.80
   1  21  -2  127.89   25.60
  -1  21  -2  125.09   26.70
   1  21   2   91.09   28.90
   1  21   2  110.79   26.20
  -1  21  -2   56.29   24.90
  -2  21   2   47.60   25.80
   2  21  -2   19.10   25.90
   2  21  -2  -14.60   19.30
  -2  21   2   49.70   26.70
   2  21   2   17.10   21.60
  -2  21  -2  -28.60   22.60
   2  21   2   25.70   27.60
  -2  21  -2   35.90   22.00
  -3  21   2   32.70   24.20
   3  21  -2   39.80   21.00
  -3  21   2   33.30   24.80
   3  21  -2   65.59   28.10
   3  21   2   84.79   29.00
  -3  21  -2   70.49   25.60
  -3  21  -2   60.19   26.10
   3  21   2   36.00   21.70
   4  21  -2   17.90   26.50
  -4  21   2    8.00   20.20
  -4  21   2  -26.90   23.70
   4  21  -2   42.10   19.30
   4  21   2   21.40   19.30
  -4  21  -2   58.39   28.70
   4  21   2   21.20   26.80
  -4  21  -2    9.50   19.90
   5  21  -2   69.09   31.90
  -5  21   2  205.88   30.70
  -5  21   2  164.78   35.00
  -5  21  -2  131.99   26.80
   5  21   2  134.49   34.50
  -5  21  -2  133.29   33.30
   5  21   2  135.69   29.30
  -6  21   2  132.79   33.90
  -6  21   2  198.18   35.00
   6  21  -2  137.09   38.40
  -6  21  -2  211.88   39.60
   6  21   2  159.08   37.40
  -6  21  -2  221.08   33.30
  -7  21   2  855.31   56.49
   7  21  -2  785.22   68.49
  -7  21   2  698.53   65.79
  -7  21  -2  733.73   66.49
  -7  21  -2  760.82   55.99
   7  21   2  678.13   63.89
   8  21  -2   41.50   35.90
  -8  21   2    8.80   29.00
  -8  21  -2   49.70   29.80
   8  21   2    5.00   31.00
  -9  21   2  143.79   36.90
   9  21  -2  107.49   35.80
  -9  21  -2  130.39   36.30
   9  21   2  167.78   42.00
 -10  21   2    2.50   34.20
  10  21  -2   62.59   35.00
 -10  21  -2    5.10   31.10
  10  21   2  -18.60   31.00
  11  21  -2   35.00   36.60
 -11  21   2  -34.60   31.50
  11  21   2   14.40   33.00
 -11  21  -2   31.50   33.90
  12  21  -2   80.79   41.10
 -12  21   2   43.00   37.10
 -12  21  -2  -29.50   33.10
  12  21   2   55.99   36.00
  13  21  -2   34.70   39.80
 -13  21   2   47.10   40.50
  13  21   2   61.89   37.20
 -13  21  -2   54.69   43.10
  14  21  -2  126.89   44.30
 -14  21   2   23.80   38.60
  14  21   2   47.20   41.90
 -14  21  -2   -6.30   39.00
 -15  21   2   89.29   45.00
  15  21  -2   25.40   41.50
 -15  21  -2    2.00   39.60
  15  21   2   46.00   42.50
 -16  21   2  -40.40   40.80
 -16  21  -2  -52.49   36.90
   0  22  -2   57.09   26.30
   0  22   2   -0.70   24.40
   0  22  -2   27.30   25.50
   0  22   2   84.89   30.90
   1  22  -2   74.19   29.00
   1  22  -2  113.19   27.20
  -1  22   2  113.29   30.00
  -1  22   2   97.99   27.20
   1  22   2  129.59   34.20
  -1  22  -2  140.19   30.10
   1  22   2  135.29   28.30
  -1  22  -2  100.19   28.00
   2  22  -2   33.40   30.30
  -2  22   2   -1.10   23.10
   2  22  -2  -14.10   20.40
  -2  22   2  -15.00   25.80
   2  22   2    5.20   21.30
   2  22   2   12.30   30.20
  -2  22  -2   -9.60   25.00
  -2  22  -2   -7.90   21.40
   3  22  -2   26.50   30.20
   3  22  -2    6.10   21.10
  -3  22   2   48.10   26.20
  -3  22   2   32.40   25.90
   3  22   2   29.50   28.80
   3  22   2   30.10   21.90
  -3  22  -2   86.99   25.80
  -3  22  -2   51.19   28.70
   4  22  -2   92.19   24.80
  -4  22   2   78.79   29.90
   4  22  -2  114.49   33.90
  -4  22   2  125.09   28.00
  -4  22  -2  113.99   30.40
  -4  22  -2  126.59   30.80
   4  22   2  130.99   25.90
   4  22   2   89.99   32.80
   5  22  -2   67.29   35.20
  -5  22   2  148.49   33.10
  -5  22   2  118.29   28.50
  -5  22  -2   73.99   29.70
   5  22   2  134.99   35.60
  -5  22  -2  126.19   29.20
  -6  22   2  -19.50   22.20
   6  22  -2   19.40   31.10
  -6  22   2  -15.10   26.40
   6  22   2  -42.80   28.80
  -6  22  -2   19.00   28.00
  -6  22  -2   44.70   24.80
  -7  22   2  104.59   27.00
  -7  22   2   35.30   30.40
   7  22  -2   97.79   34.60
  -7  22  -2   10.30   29.00
   7  22   2  100.69   35.60
  -7  22  -2   95.99   26.80
  -8  22   2  -26.90   28.40
   8  22  -2    5.90   32.80
   8  22   2   30.10   33.80
  -8  22  -2    6.90   29.40
  -9  22   2  292.37   48.30
   9  22  -2  162.78   40.70
  -9  22  -2  297.17   53.59
   9  22   2  246.38   49.10
 -10  22   2  -22.70   30.80
  10  22  -2   55.29   39.00
  10  22   2   19.00   34.70
 -10  22  -2   16.60   32.70
 -11  22   2  123.39   40.40
  11  22  -2  157.08   41.20
  11  22   2  137.69   45.10
 -11  22  -2  168.78   46.40
 -12  22   2    2.80   40.90
  12  22  -2  -35.40   37.70
  12  22   2   22.40   41.60
 -12  22  -2   54.19   37.60
  13  22  -2   -1.70   40.30
 -13  22   2  -44.00   40.70
  13  22   2   76.69   43.90
 -13  22  -2   -9.80   42.60
 -14  22   2  -31.50   44.40
  14  22  -2  -26.40   40.60
 -14  22  -2  -74.39   41.40
  14  22   2    3.20   42.30
 -15  22   2  -48.20   45.80
  15  22  -2  -28.20   41.10
  15  22   2  -38.40   41.00
 -15  22  -2  -75.49   37.10
 -16  22   2   23.40   52.29
 -16  22  -2   34.40   44.40
   0  23   2  -22.90   24.40
   0  23   2   23.20   25.80
   0  23  -2   18.40   25.70
   0  23  -2  -28.10   23.00
  -1  23   2   17.80   25.00
  -1  23   2    4.90   26.50
   1  23  -2  -10.50   23.00
   1  23  -2   20.10   29.90
  -1  23  -2   11.80   27.30
   1  23   2   -5.30   23.70
   1  23   2  -16.80   29.10
  -1  23  -2   36.60   26.90
   2  23  -2   20.70   23.70
   2  23  -2   63.29   29.90
  -2  23   2   27.50   25.40
  -2  23   2   41.60   26.70
  -2  23  -2   61.59   30.00
  -2  23  -2   62.79   29.40
   2  23   2   31.10   31.70
   2  23   2   37.80   24.40
  -3  23   2  108.99   28.30
   3  23  -2   36.80   24.70
  -3  23   2  169.88   33.30
   3  23  -2   99.49   32.90
   3  23   2  121.89   35.10
   3  23   2   82.89   25.70
  -3  23  -2  160.98   32.00
  -3  23  -2  121.99   31.80
  -4  23   2   -0.90   24.70
  -4  23   2   11.50   26.30
   4  23  -2   86.99   34.90
   4  23   2   59.29   30.80
  -4  23  -2   -1.00   26.50
  -4  23  -2   47.80   25.90
   4  23   2   -9.20   21.90
  -5  23   2   54.59   26.50
  -5  23   2   14.40   27.10
   5  23  -2   -1.10   30.10
  -5  23  -2   32.00   24.70
  -5  23  -2   34.80   32.40
   5  23   2   10.00   31.40
  -6  23   2    5.00   25.00
   6  23  -2   68.59   37.20
  -6  23   2   72.09   33.90
  -6  23  -2   -2.40   32.10
   6  23   2   12.60   31.10
  -6  23  -2   34.20   26.20
  -7  23   2  212.88   36.40
   7  23  -2   87.69   40.80
  -7  23   2  110.59   36.00
  -7  23  -2  194.28   41.20
  -7  23  -2  195.88   35.10
   7  23   2  209.18   42.90
   8  23  -2   94.29   41.50
  -8  23   2   42.00   37.20
   8  23   2   95.69   37.70
  -8  23  -2   76.69   34.60
  -9  23   2  147.29   39.90
   9  23  -2  218.08   45.90
  -9  23  -2  150.48   40.80
   9  23   2  205.88   42.80
  10  23  -2  -27.80   32.90
 -10  23   2   43.40   39.10
 -10  23  -2   50.99   38.30
  10  23   2   89.29   42.50
 -11  23   2    4.40   36.90
  11  23  -2   73.59   43.90
  11  23   2   28.90   37.60
 -11  23  -2   21.30   35.70
  12  23  -2  153.78   43.00
 -12  23   2   88.39   41.90
  12  23   2  102.29   40.20
 -12  23  -2   85.39   41.40
 -13  23   2   26.40   39.40
  13  23  -2   73.39   44.70
 -13  23  -2   15.70   40.30
  13  23   2   72.99   46.30
 -14  23   2   51.79   48.80
  14  23  -2   10.80   43.80
  14  23   2   13.20   45.30
 -14  23  -2  -59.69   42.50
  15  23  -2   51.79   47.90
 -15  23   2   24.00   50.79
  15  23   2   15.20   48.40
 -15  23  -2   -4.40   42.10
   0  24   2   31.80   25.20
   0  24   2   30.30   28.80
   0  24  -2  118.79   35.00
   0  24  -2   79.39   29.00
  -1  24   2   50.49   30.20
   1  24  -2   10.50   24.90
  -1  24   2   27.60   30.10
   1  24  -2  -18.60   25.70
  -1  24  -2   10.80   26.70
   1  24   2   96.79   29.00
   1  24   2   11.70   32.00
  -1  24  -2   -5.50   26.40
  -2  24   2    2.50   24.80
   2  24  -2  -23.80   28.40
  -2  24   2   34.60   26.20
   2  24  -2  -12.20   23.50
   2  24   2  -18.40   23.70
  -2  24  -2  -25.40   23.20
   2  24   2  -41.70   30.90
  -2  24  -2  -17.30   27.40
   3  24  -2   95.29   33.30
  -3  24   2   70.29   31.30
   3  24  -2   36.40   25.50
  -3  24   2   36.80   26.90
   3  24   2   42.70   31.10
   3  24   2   76.89   27.80
  -3  24  -2  102.19   31.30
  -3  24  -2   83.29   30.80
  -4  24   2  -45.30   24.70
  -4  24   2   42.50   29.50
   4  24  -2   27.80   32.30
   4  24   2   57.99   33.30
  -4  24  -2   13.70   29.90
  -4  24  -2   23.00   26.70
  -5  24   2   70.09   31.80
   5  24  -2   32.80   32.80
  -5  24   2   78.59   29.70
  -5  24  -2   64.39   31.20
  -5  24  -2  129.59   31.80
   5  24   2   91.19   36.10
   6  24  -2   46.00   33.70
  -6  24   2   52.79   26.80
  -6  24   2   20.00   30.40
  -6  24  -2   39.80   28.00
  -6  24  -2    0.10   29.20
   6  24   2   70.59   38.60
  -7  24   2   39.90   35.20
  -7  24   2   33.50   26.80
   7  24  -2    4.20   34.30
  -7  24  -2   84.39   33.20
   7  24   2   86.49   40.30
  -7  24  -2   36.20   25.70
  -8  24   2  -21.80   30.70
   8  24  -2  -29.20   33.30
   8  24   2   20.80   38.70
  -8  24  -2   27.20   33.40
   9  24  -2   78.79   38.40
  -9  24   2   99.09   41.40
   9  24   2  177.48   43.30
  -9  24  -2  107.19   42.30
 -10  24   2   11.90   34.40
  10  24  -2  -41.30   37.80
  10  24   2   20.80   36.80
 -10  24  -2  -25.30   32.60
  11  24  -2   40.50   38.00
 -11  24   2   38.40   37.20
  11  24   2 -108.19   30.30
 -11  24  -2   -0.80   36.20
 -12  24   2   -1.60   42.60
  12  24  -2  -41.60   41.30
  12  24   2  -27.30   42.00
 -12  24  -2    2.00   42.60
  13  24  -2   15.40   39.10
 -13  24   2  -39.10   37.70
 -13  24  -2  -26.90   39.00
  13  24   2  -33.00   43.40
  14  24  -2    3.30   38.90
 -14  24   2    9.90   42.00
  14  24   2   74.09   49.20
 -14  24  -2  -86.89   37.70
 -15  24   2  -74.79   41.80
  15  24  -2  -16.70   47.70
 -15  24  -2  -83.69   48.00
  15  24   2   33.10   49.50
   0  25  -2  -32.40   26.40
   0  25  -2    7.10   31.30
   0  25   2  -14.90   27.10
   0  25   2  -16.90   28.80
   1  25  -2    8.80   26.50
  -1  25   2    9.10   28.00
   1  25  -2    8.10   29.60
  -1  25   2   90.49   34.50
   1  25   2   27.90   26.50
  -1  25  -2   16.00   27.70
   1  25   2   86.89   33.20
  -1  25  -2   11.80   28.90
  -2  25   2   82.29   29.50
  -2  25   2   27.80   32.10
   2  25  -2   86.39   28.90
   2  25  -2   40.90   31.20
  -2  25  -2   27.70   31.60
   2  25   2   33.60   26.40
  -2  25  -2   97.39   30.00
   2  25   2   48.90   32.50
   3  25  -2  245.58   43.30
  -3  25   2  226.78   42.40
  -3  25   2  185.58   36.40
   3  25   2  235.88   35.70
  -3  25  -2  261.17   40.60
   3  25   2  291.57   47.10
  -3  25  -2  210.28   40.70
   4  25  -2  160.08   38.90
  -4  25   2  132.49   34.90
  -4  25   2  197.68   38.50
  -4  25  -2  165.48   35.90
   4  25   2  259.87   46.60
  -4  25  -2  167.68   39.00
  -5  25   2   13.40   27.50
  -5  25   2  -27.90   28.70
   5  25  -2   92.49   40.90
  -5  25  -2   71.99   31.00
   5  25   2   14.60   33.40
  -5  25  -2   32.90   31.70
  -6  25   2   12.90   31.70
   6  25  -2   89.99   39.30
  -6  25   2    1.20   26.70
  -6  25  -2   29.40   28.40
   6  25   2   43.60   38.10
  -6  25  -2   -2.50   30.70
   7  25  -2   70.79   39.20
  -7  25   2   60.19   28.30
  -7  25   2   84.49   39.80
  -7  25  -2   25.40   26.80
  -7  25  -2   27.80   32.50
   7  25   2  -50.09   38.60
  -8  25   2  -40.60   30.00
   8  25  -2  -31.20   37.80
   8  25   2  -33.10   39.10
  -8  25  -2   10.10   33.30
  -9  25   2   -0.80   32.40
   9  25  -2   32.60   42.20
  -9  25  -2   10.00   35.30
   9  25   2   44.60   43.80
 -10  25   2   14.50   36.30
  10  25  -2   -9.70   36.30
 -10  25  -2  -15.80   34.10
  10  25   2  -79.69   34.20
 -11  25   2   -9.80   36.30
  11  25  -2  -41.40   41.90
 -11  25  -2    9.40   40.90
  11  25   2   12.50   43.50
  12  25  -2  -30.60   42.60
 -12  25   2    7.10   40.40
  12  25   2  -63.29   36.70
 -12  25  -2  -27.70   36.80
 -13  25   2   88.49   51.39
  13  25  -2   27.70   46.20
 -13  25  -2  -19.50   45.90
  13  25   2    6.20   39.60
  14  25  -2   61.59   50.79
 -14  25   2   46.50   53.59
 -14  25  -2   -7.50   41.40
  14  25   2  -65.39   43.20
   0  26   2   72.59   32.00
   0  26   2   51.79   32.70
   0  26  -2   11.60   29.70
   0  26  -2   85.39   34.00
  -1  26   2   53.39   34.70
  -1  26   2   37.80   28.80
   1  26  -2  -36.50   25.50
   1  26  -2  115.09   38.30
   1  26   2  -12.10   26.90
  -1  26  -2  -30.40   28.60
   1  26   2   28.30   32.20
  -1  26  -2   25.70   32.30
  -2  26   2    8.00   27.90
   2  26  -2    6.90   36.00
  -2  26   2   49.70   33.40
   2  26  -2   25.10   27.30
  -2  26  -2   38.30   32.10
   2  26   2   22.50   26.40
  -2  26  -2   48.90   33.30
   2  26   2  -48.80   29.00
   3  26  -2   93.69   39.60
  -3  26   2   -6.40   27.50
  -3  26   2  -18.60   29.30
   3  26   2    1.30   32.00
  -3  26  -2   64.99   33.00
  -3  26  -2   15.00   31.60
  -4  26   2  117.19   35.20
   4  26  -2  146.19   40.70
  -4  26   2  132.79   35.70
  -4  26  -2  128.89   35.90
   4  26   2  125.89   39.70
  -4  26  -2  115.69   32.80
  -5  26   2   57.09   28.30
  -5  26   2   41.00   33.60
   5  26  -2   62.59   37.50
  -5  26  -2   43.80   30.00
  -5  26  -2   32.90   35.50
   5  26   2  -25.50   32.40
  -6  26   2   44.20   29.70
   6  26  -2   -6.90   39.20
  -6  26   2   32.60   32.70
   6  26   2   -0.20   38.70
  -6  26  -2   17.30   37.40
  -6  26  -2   12.00   26.60
  -7  26   2   92.89   37.40
  -7  26   2   14.80   33.30
   7  26  -2   48.90   37.40
  -7  26  -2   29.60   39.10
  -7  26  -2   11.20   30.90
   7  26   2    7.50   35.50
   8  26  -2   63.99   39.80
  -8  26   2  -67.89   35.50
  -8  26  -2  -16.20   36.50
   8  26   2  -32.90   35.40
  -9  26   2   35.20   37.00
   9  26  -2   32.70   38.40
   9  26   2   93.39   46.00
  -9  26  -2   33.10   41.10
  10  26  -2    9.00   43.30
 -10  26   2  -61.49   31.70
  10  26   2   -6.30   43.50
 -10  26  -2  -69.69   37.70
  11  26  -2   42.50   44.90
 -11  26   2   -9.30   38.60
  11  26   2   97.79   42.60
 -11  26  -2   18.80   40.40
 -12  26   2   51.29   49.90
  12  26  -2   -8.30   40.90
 -12  26  -2  -66.29   43.60
  12  26   2   15.60   48.70
 -13  26   2  -15.10   42.00
  13  26  -2   23.10   49.80
  13  26   2  -58.89   45.80
 -13  26  -2   50.09   45.80
   0  27   2   -8.00   30.40
   0  27   2   -3.90   28.00
   0  27  -2    9.00   31.30
   0  27  -2   41.20   30.50
  -1  27   2  112.39   37.10
  -1  27   2  -37.50   27.70
   1  27  -2   68.29   38.40
   1  27  -2  -10.50   27.70
   1  27   2   -8.20   27.90
   1  27   2    2.50   31.90
  -1  27  -2   24.10   33.60
  -1  27  -2   42.30   32.50
  -2  27   2  120.39   37.20
   2  27  -2  115.49   38.80
  -2  27   2  125.09   38.90
   2  27   2   95.49   33.40
  -2  27  -2   75.19   35.30
  -2  27  -2  192.08   39.30
   2  27   2   91.89   37.90
  -3  27   2    1.10   33.10
  -3  27   2   -0.80   30.80
   3  27  -2    5.90   35.50
   3  27   2  -20.80   33.30
  -3  27  -2  -16.00   30.30
  -3  27  -2    1.90   34.10
  -4  27   2   44.40   35.40
   4  27  -2  178.28   45.10
  -4  27   2   86.59   36.80
   4  27   2   64.49   36.50
  -4  27  -2   79.59   31.60
  -4  27  -2   97.39   35.80
   5  27  -2   64.79   38.70
  -5  27   2   -8.30   31.50
  -5  27   2   70.59   30.80
  -5  27  -2   44.80   38.40
   5  27   2   56.29   39.10
  -5  27  -2  139.79   36.80
  -6  27   2  -20.10   32.40
  -6  27   2    0.20   29.10
   6  27  -2   -4.30   36.70
   6  27   2  -42.80   39.20
  -6  27  -2  -30.50   30.40
  -6  27  -2   16.00   29.10
  -7  27   2  -38.60   32.70
   7  27  -2  -76.39   32.60
   7  27   2   76.99   41.50
  -7  27  -2   30.30   36.90
  -8  27   2  -39.70   31.70
   8  27  -2  -21.50   37.50
   8  27   2  -38.10   38.10
  -8  27  -2    4.00   35.20
   9  27  -2    1.10   38.40
  -9  27   2  148.49   48.00
  -9  27  -2   80.99   41.30
   9  27   2   43.50   42.40
 -10  27   2   11.70   39.90
  10  27  -2  -74.29   35.90
  10  27   2  -26.60   45.20
 -10  27  -2  -29.30   37.90
 -11  27   2   57.09   48.50
  11  27  -2   -2.70   40.60
  11  27   2  -25.50   39.50
 -11  27  -2   44.50   47.50
  12  27  -2   20.00   48.70
 -12  27   2   60.69   44.60
  12  27   2  -94.19   44.30
 -12  27  -2   -8.40   41.60
  13  27  -2   40.80   54.99
 -13  27   2   46.30   51.99
 -13  27  -2  -15.00   42.40
  13  27   2   57.49   45.90
   0  28  -2  -13.40   34.90
   0  28  -2   82.49   34.30
   0  28   2   76.39   34.00
   0  28   2   45.00   34.10
   1  28  -2   -0.90   32.60
   1  28  -2   16.30   31.80
  -1  28   2  -58.59   31.50
  -1  28   2    6.50   33.10
   1  28   2   18.30   34.80
   1  28   2    9.30   32.00
  -1  28  -2   24.10   32.50
  -1  28  -2  -17.10   34.20
  -2  28   2   24.00   34.30
   2  28  -2   38.50   36.30
  -2  28   2    0.60   34.00
   2  28   2  -31.20   41.30
  -2  28  -2   12.30   30.70
   2  28   2   16.10   35.50
  -2  28  -2  -34.90   27.60
  -3  28   2  107.39   40.20
   3  28  -2  -47.90   33.80
  -3  28   2   51.59   35.70
  -3  28  -2    2.40   34.50
  -3  28  -2  103.99   37.20
   3  28   2   48.30   38.70
  -4  28   2    5.50   31.90
   4  28  -2   12.70   37.10
  -4  28   2   53.99   35.20
  -4  28  -2   10.60   36.60
  -4  28  -2   14.90   32.20
   4  28   2  -26.70   34.50
  -5  28   2   18.40   34.50
  -5  28   2   15.10   33.80
   5  28  -2   33.50   43.00
  -5  28  -2   67.09   35.60
  -5  28  -2   59.49   35.20
   5  28   2  -22.10   36.30
  -6  28   2   29.00   37.10
   6  28  -2   -5.60   37.60
  -6  28   2   37.60   32.60
   6  28   2    3.70   37.90
  -6  28  -2   57.79   33.20
  -6  28  -2  -34.00   32.10
   7  28  -2  -23.00   42.70
  -7  28   2   27.90   35.60
   7  28   2   34.60   41.30
  -7  28  -2   -6.50   39.80
   8  28  -2  -43.50   43.10
  -8  28   2  -39.90   33.40
   8  28   2   60.09   43.30
  -8  28  -2  -33.30   41.40
  -9  28   2   32.50   44.80
   9  28  -2  -31.20   44.40
   9  28   2  -37.80   40.50
  -9  28  -2   25.60   43.20
 -10  28   2   72.09   47.30
  10  28  -2  -15.10   46.40
 -10  28  -2   19.70   42.90
  10  28   2   34.40   43.90
  11  28  -2  -60.49   47.10
 -11  28   2  -19.80   39.70
 -11  28  -2  -98.49   35.20
  11  28   2   -3.80   50.69
 -12  28   2   11.60   49.80
  12  28  -2    4.90   42.40
 -12  28  -2   97.79   47.10
  12  28   2   23.10   43.60
   0  29  -2   11.10   39.00
   0  29   2  -25.60   37.40
   0  29  -2  -26.00   31.70
   0  29   2  -21.70   32.10
  -1  29   2   83.09   39.10
   1  29  -2  200.88   44.20
  -1  29   2  170.08   41.40
   1  29  -2  164.48   59.99
  -1  29  -2   99.39   38.10
   1  29   2  107.09   38.60
  -1  29  -2  197.38   41.90
   1  29   2  120.59   41.50
   2  29  -2   25.30   37.90
  -2  29   2    9.60   31.50
  -2  29   2   20.70   38.10
  -2  29  -2   60.59   35.00
  -2  29  -2   63.79   34.70
   2  29   2  -17.20   36.10
  -3  29   2    6.60   37.60
   3  29  -2   -8.80   36.30
  -3  29   2   48.40   39.70
  -3  29  -2    7.40   32.20
   3  29   2   42.90   39.60
  -3  29  -2   58.79   34.00
  -4  29   2   35.10   34.90
  -4  29   2    5.00   35.30
   4  29  -2   36.30   40.50
   4  29   2   -1.30   38.60
  -4  29  -2   18.70   39.30
  -4  29  -2   32.10   36.50
   5  29  -2   53.49   41.30
  -5  29   2  129.39   40.70
  -5  29   2  130.19   40.10
  -5  29  -2   85.19   38.70
  -5  29  -2   52.69   34.80
   5  29   2   48.00   44.90
  -6  29   2  -20.90   34.50
  -6  29   2   35.90   34.90
   6  29  -2    7.20   38.80
   6  29   2    2.40   39.00
  -6  29  -2   33.90   36.40
  -6  29  -2   21.00   40.70
   7  29  -2   26.10   45.50
  -7  29   2   54.79   39.60
   7  29   2  125.09   46.70
  -7  29  -2  -58.59   39.80
   8  29  -2   46.10   44.30
  -8  29   2   61.59   40.30
  -8  29  -2  -35.00   36.00
   8  29   2  -36.00   39.60
  -9  29   2   -4.90   38.00
   9  29  -2  -48.80   38.80
  -9  29  -2  -14.30   38.00
   9  29   2    8.10   43.40
  10  29  -2  -45.20   39.70
 -10  29   2   -6.70   47.50
  10  29   2   71.49   47.10
 -10  29  -2  -26.40   39.10
 -11  29   2    8.20   43.50
  11  29  -2  -28.50   48.00
  11  29   2   21.10   49.70
 -11  29  -2   19.20   50.09
   0  30  -2  120.89   42.40
   0  30   2   -7.30   38.70
   0  30  -2   43.00   35.90
   0  30   2   57.09   36.30
   1  30  -2   76.49   40.60
  -1  30   2  124.79   40.40
  -1  30   2  104.49   39.90
  -1  30  -2  139.99   39.80
   1  30   2  292.17   52.29
  -1  30  -2  131.49   41.00
  -2  30   2   39.60   38.50
   2  30  -2    5.70   40.70
  -2  30   2   45.20   40.20
   2  30   2   42.50   39.90
  -2  30  -2  -22.20   31.40
  -2  30  -2  -45.30   30.20
  -3  30   2   35.40   39.60
   3  30  -2  120.59   48.30
  -3  30   2   24.80   37.00
  -3  30  -2    4.20   34.20
   3  30   2   54.69   41.70
  -3  30  -2   -6.10   32.10
   4  30  -2   24.30   38.70
  -4  30   2   47.70   38.80
  -4  30   2  -20.40   31.80
   4  30   2   24.00   39.70
  -4  30  -2   40.60   40.40
  -4  30  -2  -34.50   32.20
  -5  30   2  141.59   42.20
   5  30  -2   83.69   44.10
  -5  30   2  106.99   41.30
   5  30   2  212.48   56.49
  -5  30  -2  159.08   46.30
  -5  30  -2  121.89   41.60
  -6  30   2  -32.60   38.80
   6  30  -2   14.50   45.20
  -6  30   2  -15.20   34.70
   6  30   2  -32.50   40.40
  -6  30  -2  -46.30   31.70
  -6  30  -2   53.49   44.80
   7  30  -2   14.10   40.90
  -7  30   2   -3.00   41.60
   7  30   2   29.30   42.70
  -7  30  -2   47.00   40.80
   8  30  -2  -41.70   38.10
  -8  30   2   85.79   46.10
  -8  30  -2   30.30   40.10
   8  30   2   37.80   43.50
   9  30  -2  -13.90   42.50
  -9  30   2   -8.00   39.50
   9  30   2  108.09   50.09
  -9  30  -2    6.50   40.80
  10  30  -2    6.60   43.40
 -10  30   2   -8.90   40.90
  10  30   2  -28.70   43.60
 -10  30  -2  -19.90   41.20
   0  31  -2    7.20   35.60
   0  31   2   56.99   38.70
   0  31  -2   42.30   57.49
   0  31   2   -3.80   40.60
  -1  31   2  199.68   48.60
   1  31  -2  194.38   47.10
  -1  31   2  242.78   49.10
   1  31   2  279.77   52.19
  -1  31  -2  219.78   49.00
  -1  31  -2  268.17   48.80
   2  31  -2   88.19   46.30
  -2  31   2   82.29   41.80
  -2  31   2   65.09   43.50
  -2  31  -2   95.69   38.00
   2  31   2   92.59   43.10
  -2  31  -2   62.79   41.90
  -3  31   2    0.10   38.10
   3  31  -2  -29.60   41.60
  -3  31   2   25.90   40.70
  -3  31  -2   11.50   34.00
  -3  31  -2   66.69   41.40
   3  31   2    0.30   39.30
   4  31  -2   84.29   49.70
  -4  31   2  218.78   49.70
  -4  31   2  254.07   51.99
   4  31   2  170.78   49.60
  -4  31  -2  192.48   43.00
  -4  31  -2  172.58   49.40
  -5  31   2   11.40   36.10
  -5  31   2   27.80   39.00
   5  31  -2   16.90   41.70
   5  31   2   38.90   48.80
  -5  31  -2   42.20   37.60
  -5  31  -2   -1.00   41.40
   6  31  -2  -18.50   40.00
  -6  31   2   -2.80   38.40
  -6  31   2  -15.70   41.40
  -6  31  -2   50.79   38.20
   6  31   2  109.79   48.50
  -6  31  -2    1.30   37.30
  -7  31   2  -56.19   41.50
   7  31  -2  -14.40   40.10
  -7  31  -2   24.10   39.70
   7  31   2   34.80   43.60
  -8  31   2    4.10   46.10
   8  31  -2  -18.40   47.10
  -8  31  -2  -74.99   42.40
   8  31   2  -48.90   49.80
   9  31  -2   87.09   56.69
  -9  31   2   13.90   50.19
   9  31   2   63.89   55.49
  -9  31  -2    9.10   45.60
   0  32  -2   98.99   41.60
   0  32   2   97.69   47.00
  -1  32   2  -48.40   35.80
   1  32  -2   16.10   43.50
  -1  32   2   53.59   41.20
  -1  32  -2   22.50   42.00
  -1  32  -2   19.80   40.20
   1  32   2   67.39   43.80
   2  32  -2  151.48   50.19
  -2  32   2   60.89   45.00
  -2  32   2   41.70   40.50
  -2  32  -2  -15.50   34.00
  -2  32  -2   13.80   40.90
   2  32   2   22.20   41.80
  -3  32   2   61.99   46.30
  -3  32   2  209.28   50.09
   3  32  -2  122.29   52.29
  -3  32  -2  232.48   49.00
   3  32   2  137.29   48.80
  -3  32  -2  199.28   46.10
  -4  32   2   34.40   42.00
   4  32  -2  127.69   51.99
  -4  32   2   51.79   44.10
  -4  32  -2   30.10   41.10
  -4  32  -2  100.99   49.00
   4  32   2  -15.80   41.70
  -5  32   2  117.49   45.90
   5  32  -2  221.98   58.79
  -5  32   2  139.89   45.40
  -5  32  -2  229.38   54.09
   5  32   2  150.28   57.99
  -5  32  -2  205.88   46.50
  -6  32   2   51.49   45.60
  -6  32   2  -57.99   44.80
   6  32  -2   73.09   45.00
   6  32   2   -1.80   42.10
  -6  32  -2    1.60   38.50
  -6  32  -2   27.20   43.20
   7  32  -2   26.30   49.90
  -7  32   2  111.59   51.69
   7  32   2   26.20   45.20
  -7  32  -2   43.70   48.40
  -8  32   2  -79.79   45.40
   8  32  -2   18.80   55.59
  -8  32  -2  -38.50   46.30
   8  32   2   -0.20   51.69
   0  33  -2   43.10   39.20
   0  33   2   43.60   48.20
   1  33  -2   73.29   47.50
  -1  33   2   86.69   44.30
  -1  33   2  120.79   43.60
  -1  33  -2   35.20   44.00
   1  33   2   77.79   50.09
  -2  33   2  -10.50   38.70
   2  33  -2  -70.49   36.30
  -2  33   2   16.70   38.30
   2  33   2    7.00   41.50
  -2  33  -2   -2.40   35.10
  -2  33  -2    2.20   41.40
  -3  33   2   14.50   38.00
  -3  33   2   -2.80   42.00
   3  33  -2   50.79   44.20
  -3  33  -2  -13.80   39.60
  -3  33  -2  -22.80   35.80
   3  33   2   92.89   48.50
  -4  33   2  141.09   52.29
  -4  33   2   15.20   44.50
   4  33  -2  139.99   48.30
  -4  33  -2   44.30   44.20
   4  33   2    9.40   49.10
  -4  33  -2  142.59   45.70
   5  33  -2  143.69   56.29
  -5  33   2   34.20   41.10
  -5  33   2   17.00   40.40
  -5  33  -2   23.00   44.50
  -5  33  -2  109.99   44.10
   5  33   2   88.59   55.29
  -6  33   2   13.40   45.10
   6  33  -2    2.00   44.80
  -6  33  -2   10.50   40.80
   6  33   2   -0.40   46.10
  -7  33   2   -5.70   49.10
   7  33  -2  -24.10   52.19
  -7  33  -2  -43.30   47.70
   7  33   2   17.40   56.69
   0  34  -2  -19.00   39.50
   0  34   2    4.20   48.90
   1  34  -2  -22.40   46.00
  -1  34   2   45.80   48.60
  -1  34  -2   31.80   46.60
   1  34   2   31.20   49.90
   2  34  -2   26.10   43.20
  -2  34   2  -45.90   35.00
  -2  34   2   -6.20   39.10
  -2  34  -2  -18.50   43.30
   2  34   2   38.70   45.60
  -2  34  -2   -8.50   44.70
  -3  34   2   15.80   47.50
   3  34  -2    3.40   43.60
  -3  34   2   94.89   53.09
  -3  34  -2   89.19   43.00
   3  34   2   78.29   48.90
  -3  34  -2  144.49   48.90
  -4  34   2  -21.90   42.80
   4  34  -2   27.90   44.50
  -4  34   2  -10.30   36.40
  -4  34  -2   -1.30   38.40
   4  34   2   51.49   57.49
  -4  34  -2   74.09   44.10
  -5  34   2   68.79   47.90
   5  34  -2   87.09   57.09
  -5  34   2  131.39   46.20
  -5  34  -2   10.40   50.29
  -5  34  -2  102.09   48.40
   5  34   2   78.69   61.79
   0  35  -2   80.89   51.79
   0  35   2   12.20   48.40
  -1  35   2  -24.40   47.30
   1  35  -2   41.90   50.59
   1  35   2  -32.00   48.50
  -1  35  -2   -6.80   45.90
   0   0  -3   -2.20    3.30
   1   0  -3   -5.00    4.30
  -1   0  -3  -10.20    5.00
   2   0  -3    7.30    5.60
  -2   0   3    0.90    6.20
  -2   0  -3    4.10    7.10
  -3   0   3   16.80    8.20
  -3   0  -3   12.70   10.40
   3   0  -3   18.10    7.80
  -4   0   3   12.70    9.00
  -4   0  -3    4.70   10.60
  -5   0  -3    0.20   10.40
  -5   0   3    6.50    9.00
  -6   0  -3   -1.30   10.50
  -6   0   3   -4.20    8.80
  -7   0  -3   -4.20   11.60
  -7   0   3   15.20   10.70
  -8   0   3   -5.00   10.70
  -8   0  -3    9.10   13.10
  -9   0   3   20.40   11.90
  -9   0  -3    4.30   13.90
 -10   0  -3   13.20   15.00
 -10   0   3   20.70   12.60
 -11   0   3    2.50   13.30
 -11   0  -3   -0.60   14.70
 -12   0  -3    8.80   16.90
 -12   0   3   41.20   16.40
 -13   0  -3   33.00   19.30
 -13   0   3   20.80   16.70
 -14   0  -3   25.00   19.90
 -14   0   3   -0.10   17.60
 -15   0  -3    4.40   25.10
   0   1  -3    0.20    4.20
   0  -1  -3   -2.40    4.20
   1   1  -3  200.28   13.50
  -1  -1  -3  215.78   15.30
   1  -1  -3  266.47   15.20
  -1   1  -3  223.18   15.60
   2   1  -3 1615.14   84.59
  -2   1   3 1829.02   86.09
  -2  -1  -3 1573.94   85.89
  -2   1  -3 1551.24   86.09
   2  -1  -3 1789.92   85.99
  -3  -1  -3 1712.13   84.49
  -3   1   3 1547.55   84.39
   3   1  -3 1615.34   83.09
  -3   1  -3 1664.13   85.49
  -3  -1   3 1592.34   83.09
  -4  -1  -3   23.70   10.50
  -4   1   3   14.40   10.20
  -4  -1   3    5.80    7.80
  -4   1  -3   24.40   11.10
  -5  -1  -3  411.06   26.80
  -5   1   3  388.56   26.80
  -5  -1   3  363.56   24.50
  -5   1  -3  383.76   28.30
  -6  -1  -3  -17.40   10.20
  -6   1   3   -1.20   10.00
  -6   1  -3   25.10   12.90
  -6  -1   3   -5.00    8.20
  -7   1   3   20.30   11.60
  -7  -1  -3   24.80   12.10
  -7   1  -3   37.10   13.40
  -7  -1   3   24.00   10.40
  -8   1   3  627.64   40.10
  -8  -1  -3  605.84   40.50
  -8  -1   3  645.94   38.70
  -8   1  -3  603.74   41.30
  -9   1   3 1712.03   93.49
  -9  -1  -3 1737.43   93.69
  -9  -1   3 1719.63   92.19
  -9   1  -3 1702.73   95.19
 -10   1   3   78.89   16.90
 -10  -1  -3   77.89   17.10
 -10   1  -3   84.09   18.60
 -10  -1   3   85.09   15.50
 -11   1   3    3.40   14.10
 -11  -1  -3   -3.30   13.70
 -11   1  -3    2.00   16.50
 -11  -1   3   16.00   12.80
 -12   1   3  256.47   30.40
 -12  -1  -3  252.87   30.10
 -12  -1   3  297.17   28.10
 -12   1  -3  278.67   31.70
 -13   1   3   35.60   18.30
 -13  -1  -3   28.80   18.30
 -13   1  -3  -13.30   18.10
 -13  -1   3   34.70   17.30
 -14  -1  -3   16.50   19.70
 -14   1   3   30.10   19.90
 -14   1  -3   26.70   21.50
 -15   1  -3  179.48   33.40
   0  -2  -3 3033.50  155.08
   0   2  -3 3116.69  154.88
   1   2  -3  139.39   11.30
  -1  -2  -3  164.38   13.20
  -1   2   3  197.38   13.50
   1  -2  -3  180.38   12.90
  -1   2  -3  149.59   13.30
  -2  -2  -3  193.48   16.40
   2   2  -3  217.28   13.80
  -2   2  -3  253.27   18.10
  -3  -2  -3 2591.24  130.69
   3   2  -3 2534.45  128.89
  -3  -2   3 2571.24  128.89
  -3   2  -3 2556.44  132.19
  -4  -2  -3  145.09   15.60
  -4   2   3  157.48   17.30
  -4   2  -3  154.88   18.60
  -4  -2   3  132.89   12.70
  -5  -2  -3   80.59   12.60
  -5   2   3  154.18   17.90
  -5  -2   3   62.19    9.60
  -5   2  -3   92.19   15.10
  -6   2   3   39.20   12.90
  -6  -2  -3   37.40   11.80
  -6  -2   3   47.90    9.30
  -6   2  -3   53.79   14.80
  -7   2   3   21.30   12.30
  -7  -2  -3    0.40   10.90
  -7   2  -3    3.10   13.20
  -7  -2   3   -2.80    8.70
  -8  -2  -3  803.52   48.30
  -8   2   3  813.62   49.60
  -8   2  -3  840.22   51.19
  -8  -2   3  783.02   46.10
  -9  -2  -3  342.77   28.90
  -9   2   3  347.27   30.20
  -9   2  -3  331.47   31.70
  -9  -2   3  396.76   26.80
 -10   2   3  542.55   38.30
 -10  -2  -3  502.65   36.70
 -10   2  -3  480.75   39.40
 -10  -2   3  511.25   34.30
 -11  -2  -3   -5.80   14.00
 -11   2   3   18.70   16.40
 -11   2  -3   -6.20   15.40
 -11  -2   3   20.40   12.10
 -12   2   3   41.20   18.40
 -12  -2  -3   17.70   15.80
 -12  -2   3   48.20   15.30
 -12   2  -3   51.59   20.20
 -13   2   3  281.47   36.90
 -13  -2  -3  376.26   36.50
 -13   2  -3  481.15   40.90
 -13  -2   3  403.06   34.00
 -14   2   3  348.87   36.70
 -14  -2  -3  297.47   37.70
 -14   2  -3  328.27   38.60
 -15   2   3  197.68   35.10
 -15   2  -3  211.08   39.10
 -16   2  -3  349.87   63.39
   0   3  -3   12.30    6.90
   0  -3  -3    2.10    6.80
   1   3  -3  297.47   18.70
  -1  -3  -3  275.57   19.50
  -1   3   3  340.67   21.00
   1  -3  -3  335.97   21.20
  -1   3  -3  372.96   22.20
  -2   3   3 3978.30  193.98
   2   3  -3 3815.82  191.18
  -2  -3  -3 3635.04  192.68
   2  -3  -3 4004.60  193.98
  -2   3  -3 3701.13  193.78
  -3  -3  -3 1584.24   84.39
   3   3  -3 1669.23   81.99
  -3   3   3 1605.04   86.19
  -3   3  -3 1607.44   86.39
  -3  -3   3 1654.53   81.99
  -4  -3  -3   74.69   11.30
  -4   3   3   74.49   15.00
  -4   3  -3   96.69   16.40
  -4  -3   3   42.60    8.00
  -5  -3  -3 1211.68   67.79
  -5   3   3 1254.17   70.79
  -5   3  -3 1316.37   70.79
  -5  -3   3 1314.47   65.69
  -6  -3  -3    1.30    9.60
  -6   3   3   23.70   12.90
  -6   3  -3  -13.30   11.20
  -6  -3   3   13.10    7.00
  -7   3   3   28.80   14.30
  -7  -3  -3   31.10   11.20
  -7   3  -3   14.10   13.40
  -7  -3   3   23.40    8.40
  -8  -3  -3  642.14   40.40
  -8   3   3  646.74   43.40
  -8  -3   3  654.33   38.20
  -8   3  -3  695.33   45.10
  -9   3   3 1402.46   81.39
  -9  -3  -3 1478.55   79.19
  -9  -3   3 1415.16   76.89
  -9   3  -3 1458.65   82.79
 -10   3   3  195.18   25.60
 -10  -3  -3  128.39   20.70
 -10  -3   3  143.49   18.20
 -10   3  -3  140.79   26.50
 -11   3   3   26.30   17.40
 -11  -3  -3  -13.80   12.30
 -11   3  -3   -6.90   17.10
 -11  -3   3   36.30   12.40
 -12  -3  -3  192.38   26.10
 -12   3   3  288.17   32.30
 -12   3  -3  228.58   32.60
 -12  -3   3  268.07   25.00
 -13   3   3   26.20   20.60
 -13  -3  -3   10.10   15.70
 -13   3  -3   41.60   21.80
 -14   3   3   94.49   24.30
 -14   3  -3  101.89   27.40
 -15   3   3   89.49   27.20
 -15   3  -3  129.19   29.90
 -16   3  -3   20.20   26.30
   0   4   3  869.31   47.30
   0  -4  -3  853.11   47.20
   0   4  -3  893.01   46.80
  -1   4   3   65.99   11.70
  -1  -4  -3   48.40    9.90
   1   4  -3   32.90    7.80
   1  -4  -3   40.80   10.50
  -1   4  -3   30.20   10.20
   2   4  -3 1045.80   55.09
  -2  -4  -3 1017.70   56.79
  -2   4   3 1161.18   59.19
   2  -4  -3 1123.39   58.99
  -2   4  -3 1055.89   58.99
  -3  -4  -3   75.09   11.00
  -3   4   3   76.29   15.30
  -3   4  -3  105.89   18.90
  -4  -4  -3   10.90    9.00
  -4   4   3   -1.50   12.00
  -4   4  -3   15.80   12.90
  -5  -4  -3  869.51   47.90
  -5   4   3  898.41   52.49
  -5  -4   3  839.92   44.50
  -5   4  -3  899.01   51.99
  -6   4   3  121.59   18.20
  -6  -4  -3  116.49   15.20
  -6   4  -3  115.89   20.50
  -6  -4   3  117.49   10.90
  -7  -4  -3    5.30    9.50
  -7   4   3   -4.10   13.80
  -7   4  -3   -0.10   13.60
  -7  -4   3   15.90    6.90
  -8   4   3 1200.58   70.29
  -8  -4  -3 1175.58   65.99
  -8  -4   3 1221.48   63.79
  -8   4  -3 1208.58   70.99
  -9   4   3  325.77   31.10
  -9  -4  -3  281.97   25.00
  -9   4  -3  268.17   31.10
  -9  -4   3  307.07   21.70
 -10  -4  -3  196.98   23.90
 -10   4   3  250.07   29.50
 -10  -4   3  263.37   21.00
 -10   4  -3  254.27   30.80
 -11  -4  -3  108.59   18.20
  11   4  -3   97.99   18.80
 -11   4   3  138.29   24.20
 -11  -4   3  144.89   18.70
  11   4   3  103.09   28.10
 -11   4  -3  137.09   25.90
 -12  -4  -3   41.80   15.60
 -12   4   3   29.90   20.00
 -12  -4   3   51.19   18.00
 -12   4  -3  -19.00   17.40
 -13  -4  -3   20.90   19.10
 -13   4   3   54.99   22.50
 -13   4  -3   48.60   23.00
 -14   4   3  775.62   58.89
 -14   4  -3  831.72   61.39
 -15   4   3   55.39   23.80
 -15   4  -3  -15.70   24.50
 -16   4   3   49.10   27.60
 -16   4  -3   78.69   30.30
   0   5   3   15.70   10.40
   0  -5  -3   16.00    9.50
   0   5  -3   13.40   10.40
  -1  -5  -3 1364.36   72.39
   1   5  -3 1405.26   71.49
  -1   5   3 1328.17   73.29
   1  -5  -3 1445.96   73.69
  -1   5  -3 1326.87   73.09
  -2   5   3  772.52   44.50
  -2  -5  -3  764.42   42.00
   2   5  -3  712.83   39.80
  -2   5  -3  786.62   46.00
  -3  -5  -3 1810.22   93.49
   3   5  -3 1681.43   90.89
  -3   5   3 1921.11   96.79
  -3   5  -3 1904.71   96.69
  -4  -5  -3  912.91   50.49
  -4   5   3  952.40   55.79
  -4   5  -3  945.81   54.79
  -5   5   3  400.46   32.20
  -5  -5  -3  352.16   24.50
  -5   5  -3  425.16   31.10
  -6  -5  -3   53.19   10.60
  -6   5   3   37.60   15.50
  -6  -5   3   48.70    6.10
  -6   5  -3   58.99   17.60
  -7  -5  -3   41.40   10.50
  -7   5   3   15.50   14.50
  -7  -5   3   33.80    6.30
  -7   5  -3   15.10   15.10
  -8  -5  -3   56.89   11.70
  -8   5   3   55.29   16.00
  -8   5  -3   34.20   17.40
  -8  -5   3   36.20    7.60
  -9  -5  -3    9.60   10.30
  -9   5   3   28.60   16.90
   9   5  -3  -11.80   13.40
  -9   5  -3   22.80   17.10
   9   5   3  -25.20   12.70
  -9  -5   3    1.50    7.20
 -10  -5  -3   18.70   11.80
 -10   5   3   15.10   16.10
  10   5  -3    2.30   13.90
 -10  -5   3   20.30    9.30
 -10   5  -3   29.20   16.50
  10   5   3   22.90   14.20
 -11  -5  -3  208.88   23.40
  11   5  -3  218.88   25.80
 -11   5   3  296.57   33.40
  11   5   3  187.68   26.20
 -11   5  -3  213.28   29.70
 -11  -5   3  239.28   20.60
 -12   5   3  166.48   27.90
 -12  -5  -3   75.69   16.90
 -12   5  -3  104.29   24.40
 -13   5   3   59.49   23.50
 -13   5  -3   42.70   22.90
 -14   5   3  140.19   28.90
 -14   5  -3  186.28   33.30
 -15   5   3   11.00   23.00
 -15   5  -3   36.90   27.70
 -16   5   3  -25.20   24.10
 -16   5  -3   43.40   28.70
 -17   5  -3  136.99   37.90
   0   6   3 4002.40  202.68
   0  -6  -3 3926.81  202.38
   0   6  -3 4030.00  202.18
  -1  -6  -3   14.20   10.50
   1   6  -3    8.00    8.90
  -1   6   3   32.60   12.30
  -1   6  -3    9.10   12.10
   1   6   3    5.80   10.30
   1  -6  -3   16.40   12.10
   2   6  -3  817.12   45.10
  -2   6   3  871.31   50.89
  -2  -6  -3  819.62   47.00
  -2   6  -3  904.51   50.09
   3   6  -3  240.78   15.70
  -3  -6  -3  264.07   19.30
  -3   6   3  249.68   24.80
  -3   6  -3  283.47   25.10
  -4   6   3  244.88   24.10
  -4  -6  -3  169.88   15.80
  -4   6  -3  207.38   23.80
  -5   6   3  663.13   47.20
  -5  -6  -3  753.82   40.90
  -5   6  -3  738.53   46.70
  -6   6   3  386.16   31.80
  -6  -6  -3  350.76   24.50
  -6   6  -3  430.06   34.60
   7   6  -3   94.59   17.70
  -7   6   3  111.99   21.10
  -7  -6  -3   99.69   14.30
   7   6   3  122.79   20.80
  -7   6  -3   92.99   19.70
  -8   6   3 1354.86   78.49
  -8  -6  -3 1287.67   71.39
   8   6  -3 1308.37   74.69
   8   6   3 1308.97   75.29
  -8   6  -3 1371.06   78.09
  -8  -6   3 1351.26   67.79
  -9  -6  -3   83.29   13.10
  -9   6   3  153.18   23.90
   9   6  -3  105.89   18.20
  -9   6  -3   93.19   22.00
   9   6   3   68.39   17.90
  -9  -6   3   75.99   10.20
 -10  -6  -3    7.00   10.90
  10   6  -3   17.30   15.60
 -10   6   3   18.50   18.20
  10   6   3  -17.60   14.70
 -10  -6   3   -7.60    7.30
 -10   6  -3   -2.90   18.50
  11   6  -3   45.60   17.10
 -11   6   3   88.29   22.80
 -11  -6  -3   34.00   13.30
  11   6   3   34.90   17.90
 -11   6  -3   86.39   24.10
 -12   6   3  135.79   27.40
 -12   6  -3   93.99   26.40
 -13   6   3    7.30   23.00
 -13   6  -3   29.30   25.70
 -14   6   3  221.68   38.10
 -14   6  -3  186.88   34.60
 -15   6   3   22.60   26.00
 -15   6  -3   72.59   29.90
 -16   6   3   -3.10   26.70
 -16   6  -3  -51.59   24.50
 -17   6  -3   19.10   32.10
   0   7  -3  -28.20   11.60
   0   7   3   20.50   11.60
   0  -7  -3   12.10   11.80
   1   7  -3  136.99   17.40
  -1   7   3  122.69   19.10
  -1  -7  -3  149.59   16.20
   1   7   3  142.39   18.30
   1  -7  -3  137.39   19.20
  -1   7  -3  125.29   22.40
   2   7  -3  715.43   39.40
  -2   7   3  665.13   44.80
  -2  -7  -3  713.53   40.80
   2   7   3  693.63   40.40
  -2   7  -3  747.83   43.90
   3   7  -3  698.03   36.50
  -3   7   3  675.23   43.30
  -3  -7  -3  637.04   38.60
  -3   7  -3  695.63   43.30
  -4  -7  -3  682.53   37.70
  -4   7   3  634.54   43.60
  -4   7  -3  666.23   43.60
  -5   7   3  140.89   23.30
  -5  -7  -3  141.79   15.00
   5   7  -3  169.28   23.60
   5   7   3  131.89   22.50
  -5   7  -3  133.59   21.90
  -6   7   3  277.17   28.10
   6   7  -3  228.58   24.20
  -6  -7  -3  245.28   18.80
  -6   7  -3  257.57   27.80
   6   7   3  231.28   26.30
  -7  -7  -3   37.10    9.30
   7   7  -3   12.40   15.80
  -7   7   3   29.20   18.00
   7   7   3   16.10   15.00
  -7   7  -3   53.49   19.80
  -8  -7  -3  165.98   16.60
  -8   7   3  183.78   26.30
   8   7  -3  157.38   24.10
  -8   7  -3  157.38   26.20
   8   7   3  147.59   23.80
   9   7  -3   31.10   17.00
  -9  -7  -3   60.59   11.70
  -9   7   3   77.29   21.00
   9   7   3   31.40   17.10
  -9   7  -3   49.30   19.00
  10   7  -3   85.09   19.60
 -10   7   3  164.38   30.30
 -10  -7  -3   84.39   16.10
  10   7   3   96.59   20.50
 -10   7  -3   66.29   21.50
  11   7  -3  189.48   28.20
 -11  -7  -3  217.88   21.00
 -11   7   3  258.37   35.10
  11   7   3  165.18   28.90
 -11   7  -3  251.37   32.50
  12   7  -3  101.29   21.60
 -12   7   3  132.29   28.30
 -12   7  -3   52.39   23.60
  12   7   3  100.99   22.30
 -13   7   3   17.20   25.00
 -13   7  -3   30.10   23.40
 -14   7   3  208.18   35.90
 -14   7  -3  135.09   32.00
 -15   7   3   81.69   30.40
 -15   7  -3   77.89   31.60
 -16   7   3   27.50   28.40
 -16   7  -3  -33.00   28.50
 -17   7   3  173.28   38.10
 -17   7  -3  145.29   37.40
 -18   7  -3   76.39   42.10
   0   8   3   24.10   12.90
   0  -8  -3   47.00   13.90
   0   8  -3   35.30   12.60
  -1  -8  -3   78.59   13.90
  -1   8   3   85.99   16.80
   1   8  -3   91.49   15.50
   1   8   3  106.19   17.20
  -1   8  -3  100.69   15.90
   2   8  -3   81.19   11.60
  -2  -8  -3   81.89   14.70
  -2   8   3   85.89   16.80
  -2   8  -3   82.99   16.30
   2   8   3   94.39   15.80
  -3   8   3  140.29   24.50
  -3  -8  -3  133.09   15.70
   3   8  -3  128.59   13.70
   3   8  -3  124.59   23.00
   3   8   3  148.89   20.90
   3   8   3  148.19   16.10
  -3   8  -3  161.28   22.50
   4   8  -3   14.40   14.00
  -4  -8  -3   10.20    8.60
  -4   8   3  -12.10   13.50
   4   8  -3   -5.50    4.90
  -4   8  -3   -3.70   14.20
   4   8   3    4.50   14.10
   5   8  -3   12.50   14.80
  -5  -8  -3   31.80    9.10
  -5   8   3   25.70   15.70
   5   8   3   27.40   16.70
  -5   8  -3   34.70   16.10
   6   8  -3   33.80   16.90
  -6  -8  -3   19.60    8.70
  -6   8   3    5.00   15.80
   6   8   3   14.30   14.60
  -6   8  -3   45.30   17.10
   7   8  -3   77.19   18.90
  -7  -8  -3   84.49   13.10
  -7   8   3   85.89   21.50
   7   8   3   98.99   18.30
  -7   8  -3   85.99   20.60
  -8   8   3 1096.39   71.29
  -8  -8  -3 1144.49   61.69
   8   8  -3 1151.28   67.99
   8   8   3 1262.67   68.59
  -8   8  -3 1075.19   70.19
  -9   8   3   67.39   20.50
   9   8  -3   88.49   20.60
  -9  -8  -3   86.89   13.90
   9   8   3  111.59   21.10
  -9   8  -3   66.09   21.20
  10   8  -3  404.26   36.00
 -10  -8  -3  396.76   26.60
 -10   8   3  399.06   38.10
  10   8   3  360.96   35.40
 -10   8  -3  322.87   40.20
 -11   8   3   34.10   20.70
  11   8  -3   22.60   18.50
  11   8   3  -10.00   16.60
 -11   8  -3   35.80   23.60
  12   8  -3  289.57   34.50
 -12   8   3  341.97   38.80
  12   8   3  335.57   35.40
 -12   8  -3  326.17   42.90
 -13   8   3   51.19   25.00
 -13   8  -3   57.79   27.10
 -14   8   3   22.70   26.60
 -14   8  -3   13.40   26.60
 -15   8   3   16.60   29.60
 -15   8  -3   47.50   28.00
 -16   8   3  255.17   42.60
 -16   8  -3  312.27   49.70
 -17   8   3   18.00   31.20
 -17   8  -3   36.60   33.20
 -18   8  -3  190.28   43.10
   0   9   3   33.50   13.80
   0  -9  -3   54.19   14.70
   0   9  -3   55.49   13.50
  -1  -9  -3  262.37   23.80
   1   9  -3  273.17   22.50
   1   9  -3  272.57   25.90
  -1   9   3  264.77   25.30
   1   9   3  297.87   26.30
   1   9   3  276.67   24.10
  -1   9  -3  268.97   26.40
  -2  -9  -3  756.92   43.30
   2   9  -3  687.43   47.50
  -2   9   3  713.03   46.50
   2   9  -3  789.52   42.40
   2   9   3  745.63   46.50
  -2   9  -3  763.62   46.30
   2   9   3  695.83   42.90
  -3   9   3   86.39   17.90
   3   9  -3   80.49   17.40
  -3  -9  -3   74.59   12.20
   3   9  -3   89.99   12.70
  -3   9  -3   88.69   17.40
   3   9   3   60.29   12.10
   3   9   3   54.59   16.60
  -4  -9  -3    9.10    9.10
   4   9  -3    7.30    6.70
  -4   9   3   20.80   17.40
   4   9  -3    0.90   14.20
  -4   9  -3   -5.70   14.70
   4   9   3   22.40   16.60
   4   9   3   20.90    9.10
   5   9  -3   20.90   15.80
  -5   9   3   47.30   17.80
  -5  -9  -3   60.09   10.60
  -5   9  -3   63.89   18.30
   5   9   3   30.10   16.40
  -6  -9  -3  269.37   20.40
  -6   9   3  299.27   30.70
   6   9  -3  286.17   30.30
  -6   9  -3  279.77   30.30
   6   9   3  258.07   29.80
   7   9  -3  954.10   61.19
  -7  -9  -3 1009.70   53.79
  -7   9   3 1004.90   64.39
   7   9   3  968.90   60.19
  -7   9  -3 1002.80   62.79
  -8   9   3   55.69   21.90
  -8  -9  -3   54.39   10.40
   8   9  -3   97.59   20.10
   8   9   3   62.09   19.10
  -8   9  -3   33.00   19.50
  -9   9   3  697.03   52.89
   9   9  -3  681.03   48.50
  -9  -9  -3  693.63   39.60
   9   9   3  697.53   48.90
  -9   9  -3  685.53   51.29
  10   9  -3  188.38   29.50
 -10  -9  -3  202.68   18.40
 -10   9   3  266.77   37.20
  10   9   3  181.68   31.00
 -10   9  -3  294.47   37.80
 -11   9   3   67.69   26.50
  11   9  -3   53.59   20.40
  11   9   3   66.39   21.40
 -11   9  -3   85.09   27.00
 -12   9   3  433.56   45.30
  12   9  -3  285.27   36.40
  12   9   3  309.57   37.40
 -12   9  -3  307.67   43.60
 -13   9   3  316.07   44.90
 -13   9  -3  292.37   45.20
 -14   9   3  210.78   36.40
 -14   9  -3  160.18   37.70
 -15   9   3  296.37   42.20
 -15   9  -3  163.48   38.50
 -16   9   3   24.60   29.90
 -16   9  -3    1.00   26.80
 -17   9   3   74.99   34.50
 -17   9  -3   64.29   36.70
 -18   9   3   20.80   34.50
 -18   9  -3  114.89   39.70
   0  10   3  -22.30   13.00
   0  10  -3   20.70   14.60
   0  10   3    2.10   12.40
   0  10  -3  -26.50   11.90
  -1  10   3  303.87   25.20
  -1 -10  -3  291.07   24.60
   1  10  -3  260.57   23.00
  -1  10   3  208.68   25.10
   1  10  -3  269.27   26.40
  -1  10  -3  261.67   26.70
   1  10   3  277.97   23.00
  -1  10  -3  253.47   24.90
   1  10   3  270.67   26.40
   2  10  -3   11.20   10.80
  -2 -10  -3   11.50   11.70
  -2  10   3   25.00   16.40
   2  10  -3   49.00   16.50
   2  10   3   23.70   11.50
  -2  10  -3   42.10   14.80
   2  10   3   22.90   15.30
   3  10  -3   42.00   16.90
   3  10  -3   65.29   11.00
  -3 -10  -3   52.29   12.00
  -3  10   3   58.99   17.10
   3  10   3   68.99   19.10
   3  10   3   66.59   12.00
  -3  10  -3   59.19   16.90
   4  10  -3   87.39   12.30
  -4 -10  -3   83.89   14.80
  -4  10   3   93.99   19.60
   4  10  -3   95.39   19.00
   4  10   3   74.19   12.30
  -4  10  -3   88.19   19.30
   4  10   3   58.19   17.80
   5  10  -3   31.40    5.90
   5  10  -3   61.19   19.00
  -5  10   3   51.59   19.30
  -5 -10  -3   38.80    9.90
   5  10   3   29.60    9.70
   5  10   3    8.10   15.40
  -5  10  -3   13.80   18.10
  -6  10   3   -4.00   18.30
   6  10  -3   -2.80   15.30
  -6 -10  -3   10.50    8.50
  -6  10  -3  -11.40   16.10
   6  10   3  -23.40   16.00
  -7 -10  -3   82.59   13.00
  -7  10   3   74.49   22.90
   7  10  -3   85.99   20.90
  -7  10  -3   79.39   22.60
   7  10   3   46.20   17.90
  -8  10   3  223.98   35.20
  -8 -10  -3  289.37   20.30
   8  10  -3  202.68   31.00
  -8  10  -3  297.77   33.50
   8  10   3  332.27   32.70
  -9  10   3  163.28   28.20
   9  10  -3   70.89   22.30
  -9 -10  -3  111.09   14.10
  -9  10  -3  185.98   30.70
   9  10   3   87.89   23.20
 -10  10   3  525.25   48.30
  10  10  -3  487.55   42.20
 -10  10  -3  495.45   45.20
  10  10   3  494.85   42.30
  11  10  -3  160.48   26.50
 -11  10   3  107.39   26.90
 -11  10  -3  128.99   29.80
  11  10   3   84.49   24.80
  12  10  -3   99.79   24.80
 -12  10   3  130.39   29.70
  12  10   3   96.89   25.00
 -12  10  -3  182.98   34.20
  13  10  -3  -35.60   19.80
 -13  10   3   -7.70   26.30
 -13  10  -3   -3.10   27.50
  13  10   3   -7.10   23.00
 -14  10   3   97.19   33.40
 -14  10  -3   79.09   32.90
 -15  10   3   27.90   30.50
 -15  10  -3   66.59   33.50
 -16  10   3  378.26   50.19
 -16  10  -3  466.45   52.79
 -17  10   3   36.50   33.50
 -17  10  -3   -4.10   34.10
 -18  10   3  124.09   41.00
 -18  10  -3  105.59   42.80
 -19  10  -3    5.00   40.70
   0  11  -3    4.80   16.00
   0  11   3   37.50   17.30
   0  11  -3   16.70   14.10
   0  11   3   16.10   14.50
   1  11  -3 2475.55  132.19
  -1  11   3 2589.44  134.29
  -1  11   3 2548.45  134.59
   1  11  -3 2539.65  134.79
   1  11   3 2681.63  135.09
  -1  11  -3 2470.75  133.79
   1  11   3 2465.15  132.79
  -1  11  -3 2552.64  134.39
   2  11  -3  167.48   24.40
  -2 -11  -3  150.18   19.50
  -2  11   3  160.78   22.50
   2  11  -3  152.68   19.10
  -2  11   3  134.29   23.70
   2  11   3  151.78   23.90
  -2  11  -3  189.78   23.70
  -2  11  -3  151.98   23.20
   2  11   3  166.78   20.20
   3  11  -3   97.89   15.60
  -3 -11  -3   97.99   17.70
  -3  11   3  140.79   24.00
   3  11  -3   91.59   19.60
  -3  11   3   88.99   17.10
  -3  11  -3  112.19   20.00
  -3  11  -3  105.99   21.10
   3  11   3   68.99   19.20
   3  11   3  100.09   17.10
  -4  11   3   63.59   19.10
  -4 -11  -3   58.89   11.80
   4  11  -3   58.59   18.40
   4  11  -3   50.59   10.00
  -4  11  -3   51.19   18.50
   4  11   3   58.29   12.10
   4  11   3   66.09   18.80
   5  11  -3  134.09   23.90
  -5  11   3   53.29   20.30
  -5 -11  -3  105.89   15.60
   5  11  -3  113.09   11.60
   5  11   3  105.29   15.10
   5  11   3  129.09   23.30
  -5  11  -3  152.28   25.30
  -6  11   3   14.00   18.50
  -6 -11  -3   13.60    8.90
   6  11  -3    2.40   18.40
  -6  11  -3  -18.60   15.60
   6  11   3   18.30    9.30
   6  11   3   25.30   19.60
  -7  11   3 1747.23   99.99
  -7 -11  -3 1703.73   89.89
  -7  11  -3 1706.13   99.69
   7  11   3 1758.52   90.19
   7  11   3 1703.73   98.19
  -8 -11  -3  -14.60    7.70
  -8  11   3    7.20   21.90
   8  11  -3   16.90   19.90
   8  11   3   15.00   17.00
  -8  11  -3   14.10   21.50
  -9 -11  -3  347.07   23.40
   9  11  -3  401.06   38.40
  -9  11   3  355.26   41.40
  -9  11  -3  319.47   38.20
   9  11   3  374.36   38.10
 -10  11   3   55.79   23.90
  10  11  -3   78.69   23.80
  10  11   3   84.29   24.30
 -10  11  -3   77.39   25.40
  11  11  -3  111.99   26.30
 -11  11   3   94.19   28.10
  11  11   3  165.78   29.70
 -11  11  -3  132.79   29.70
  12  11  -3   66.89   25.20
 -12  11   3   84.19   31.20
  12  11   3   51.09   25.70
 -12  11  -3   96.59   28.30
 -13  11   3   80.39   32.30
  13  11  -3   32.30   24.60
 -13  11  -3   67.89   28.30
  13  11   3   42.90   26.10
 -14  11   3   34.80   29.30
 -14  11  -3   35.00   27.70
 -15  11   3  112.29   37.40
 -15  11  -3  109.39   34.50
 -16  11   3  116.79   38.10
 -16  11  -3   69.99   33.50
 -17  11   3  -12.90   31.40
 -17  11  -3    3.70   36.00
 -18  11   3   59.09   40.40
 -18  11  -3   88.79   43.30
 -19  11  -3  -35.40   38.40
   0  12  -3   40.00   15.30
   0  12   3   23.10   15.90
   0  12  -3   26.30   16.40
   0  12   3   50.89   18.60
   1  12  -3  470.95   38.00
  -1  12   3  553.94   39.90
   1  12  -3  523.65   35.60
  -1  12   3  504.55   38.60
  -1  12  -3  492.35   36.80
   1  12   3  499.55   37.00
  -1  12  -3  547.05   39.10
   1  12   3  554.24   38.70
   2  12  -3  949.80   54.49
   2  12  -3  979.30   60.49
  -2  12   3  959.80   60.59
  -2  12   3  955.80   56.79
  -2  12  -3  979.20   59.89
  -2  12  -3  973.50   58.09
   2  12   3  949.21   55.99
   2  12   3  932.61   58.89
  -3  12   3   75.89   16.90
  -3 -12  -3  127.59   19.20
  -3  12   3  125.39   21.40
   3  12  -3  162.18   25.00
   3  12  -3   84.89   16.20
   3  12   3  128.79   19.10
   3  12   3   97.69   20.80
  -3  12  -3  132.09   21.90
  -3  12  -3  112.19   20.60
   4  12  -3  -15.70   15.90
   4  12  -3    1.10    8.80
  -4 -12  -3   17.80   11.00
  -4  12   3  -26.80   15.40
  -4  12   3   16.90   13.00
  -4  12  -3    1.40   16.40
  -4  12  -3   29.90   13.70
   4  12   3   17.60   11.10
   4  12   3   -6.60   16.40
   5  12  -3   -4.80    7.30
  -5 -12  -3    4.30    9.80
   5  12  -3   -0.10   16.90
  -5  12   3   25.50   14.80
  -5  12   3  -20.50   16.10
   5  12   3    0.20   16.90
   5  12   3    9.30    9.90
  -5  12  -3    2.90   18.60
  -6  12   3  156.18   27.60
   6  12  -3  166.98   26.90
  -6 -12  -3  148.59   16.70
   6  12   3  150.18   17.20
  -6  12  -3  179.68   28.30
   6  12   3  166.78   27.10
  -7  12   3  431.26   40.50
   7  12  -3  443.06   41.20
  -7 -12  -3  469.45   28.50
   7  12   3  465.95   40.90
  -7  12  -3  469.45   43.50
   7  12   3  408.96   28.10
   8  12  -3   -4.60   17.90
  -8 -12  -3   -2.00    8.30
  -8  12   3    6.10   19.70
  -8  12  -3    2.70   20.30
   8  12   3   20.50    8.70
   8  12   3   27.70   19.20
   9  12  -3  202.88   33.60
  -9  12   3  207.38   37.80
  -9  12  -3  220.68   34.40
   9  12   3  308.87   35.80
 -10  12   3   64.99   26.10
  10  12  -3    3.90   21.40
 -10  12  -3   23.90   25.20
  10  12   3  -10.50   19.30
 -11  12   3   14.80   24.00
  11  12  -3   -8.20   21.20
 -11  12  -3   15.10   24.10
  11  12   3   -3.60   23.00
 -12  12   3  246.98   44.50
  12  12  -3  318.77   39.10
  12  12   3  282.57   39.30
 -12  12  -3  224.48   40.70
  13  12  -3   -1.80   24.60
 -13  12   3  -27.10   24.50
  13  12   3   -9.90   24.50
 -13  12  -3   -1.30   26.40
 -14  12   3  273.17   48.80
 -14  12  -3  117.09   35.00
 -15  12   3   36.30   35.00
 -15  12  -3   83.39   34.60
 -16  12   3  271.77   49.70
 -16  12  -3  365.36   56.99
 -17  12   3   67.89   40.20
 -17  12  -3   69.19   39.70
 -18  12   3  126.79   44.20
 -18  12  -3  210.28   51.09
 -19  12   3   56.39   41.40
 -19  12  -3  -14.30   38.00
   0  13   3   16.50   15.70
   0  13  -3    5.90   14.90
   0  13   3    9.50   16.90
   0  13  -3   13.20   15.50
   1  13  -3 1912.31  102.49
   1  13  -3 1780.62   99.49
  -1  13   3 1877.71  101.89
  -1  13   3 1825.12  102.49
  -1  13  -3 1811.82  100.99
   1  13   3 1811.22  101.99
  -1  13  -3 1873.61  101.99
   1  13   3 1876.41  100.79
   2  13  -3  668.93   46.60
  -2  13   3  650.53   42.00
  -2  13   3  577.14   43.90
   2  13  -3  629.54   40.20
  -2  13  -3  611.14   42.00
   2  13   3  607.04   41.20
   2  13   3  633.44   44.10
  -2  13  -3  606.54   45.20
  -3  13   3  162.68   29.40
   3  13  -3  162.88   29.50
  -3  13   3  167.88   21.70
   3  13  -3  195.18   20.00
  -3  13  -3  179.78   22.40
   3  13   3  210.28   26.90
   3  13   3  197.28   22.60
  -3  13  -3  170.38   26.30
  -4 -13  -3    5.60   11.60
  -4  13   3    1.50   14.10
  -4  13   3  -16.90   16.00
   4  13  -3    3.40    9.90
   4  13  -3   -4.50   17.20
  -4  13  -3   -4.50   13.20
   4  13   3   -3.00   10.70
  -4  13  -3   20.50   17.50
   4  13   3   12.40   19.00
  -5  13   3   41.00   21.30
  -5 -13  -3   14.10   11.10
  -5  13   3   15.40   13.60
   5  13  -3   15.80    9.20
   5  13  -3    7.30   17.50
   5  13   3  -14.30   16.90
  -5  13  -3   35.00   14.20
   5  13   3   17.50   11.30
  -5  13  -3   29.80   18.40
  -6  13   3   49.80   20.40
  -6  13   3   23.50   13.40
   6  13  -3  -27.30   16.70
  -6 -13  -3   35.50   10.90
  -6  13  -3   36.60   13.80
   6  13   3   44.40   19.30
  -6  13  -3    3.00   18.10
   6  13   3   27.40   10.80
  -7 -13  -3  259.07   21.20
  -7  13   3  285.87   38.40
   7  13  -3  244.58   32.20
   7  13   3  261.77   21.10
   7  13   3  264.57   35.20
  -7  13  -3  226.68   33.40
   8  13  -3  202.38   36.00
  -8 -13  -3  282.77   20.50
  -8  13   3  256.67   35.70
   8  13   3  246.58   36.40
   8  13   3  262.77   21.10
  -8  13  -3  263.97   39.40
   9  13  -3  323.07   38.40
  -9  13   3  249.08   40.50
  -9  13  -3  283.17   37.20
   9  13   3  212.68   33.00
  10  13  -3  120.49   28.00
 -10  13   3   84.29   28.30
  10  13   3   85.39   27.50
 -10  13  -3   70.19   27.30
  11  13  -3   16.00   24.70
 -11  13   3   29.20   28.00
  11  13   3   16.20   21.80
 -11  13  -3    1.70   25.30
 -12  13   3   -3.10   25.90
  12  13  -3   36.00   25.20
 -12  13  -3   -3.50   29.70
  12  13   3   33.10   26.70
 -13  13   3  -28.70   29.60
  13  13  -3   23.40   25.80
  13  13   3  -28.80   24.10
 -13  13  -3   -8.50   30.90
 -14  13   3  128.49   38.00
 -14  13  -3   55.19   34.90
 -15  13   3   30.50   32.50
 -15  13  -3   52.09   35.10
 -16  13   3  106.09   40.30
 -16  13  -3   -9.40   37.00
 -17  13   3  -21.90   31.80
 -17  13  -3  -50.99   37.00
 -18  13   3  -19.40   38.10
 -18  13  -3  -36.90   33.50
 -19  13   3   57.79   45.20
 -19  13  -3   40.70   41.90
   0  14  -3  279.07   29.30
   0  14   3  306.77   30.80
   0  14   3  240.28   28.70
   0  14  -3  277.67   29.30
  -1  14   3  578.04   42.60
  -1  14   3  621.64   42.20
   1  14  -3  611.74   40.80
   1  14  -3  604.24   43.60
  -1  14  -3  591.94   41.90
   1  14   3  621.34   42.30
   1  14   3  553.64   42.70
  -1  14  -3  568.14   41.80
   2  14  -3  687.63   46.30
  -2  14   3  705.13   50.09
  -2  14   3  768.52   49.50
   2  14  -3  734.53   52.39
  -2  14  -3  741.53   51.49
   2  14   3  788.92   51.19
   2  14   3  750.82   47.60
  -2  14  -3  787.02   49.99
  -3  14   3  168.98   24.30
   3  14  -3  102.99   22.50
   3  14  -3  139.79   19.40
  -3  14   3  139.59   24.60
   3  14   3  136.99   20.60
  -3  14  -3  114.79   22.50
  -3  14  -3  145.79   24.30
   3  14   3   88.89   22.00
   4  14  -3   38.90   19.70
   4  14  -3   24.30   11.40
  -4  14   3   -0.60   14.50
  -4  14   3   18.60   18.10
  -4  14  -3   15.70   15.60
   4  14   3    2.80   12.70
   4  14   3    5.80   18.20
  -4  14  -3   27.00   18.50
   5  14  -3    7.10   18.60
   5  14  -3   -1.60    9.80
  -5  14   3   -0.20   13.10
  -5  14   3   13.80   18.70
   5  14   3   26.50   12.10
   5  14   3   12.00   18.80
  -5  14  -3   19.10   14.30
  -5  14  -3   -4.70   17.80
  -6  14   3  453.95   35.80
   6  14  -3  477.85   28.80
  -6  14   3  461.75   42.70
   6  14  -3  546.95   42.80
  -6  14  -3  487.65   35.70
   6  14   3  533.45   32.70
  -6  14  -3  458.95   45.10
   6  14   3  480.15   41.60
   7  14  -3   92.89   24.50
  -7  14   3  137.39   19.20
  -7  14   3   82.29   25.00
  -7  14  -3   91.09   24.90
  -7  14  -3  105.99   17.80
   7  14   3   97.09   16.70
   7  14   3   92.49   26.70
   8  14  -3   86.19   27.20
  -8  14   3   60.69   17.90
  -8  14   3   73.19   27.80
  -8  14  -3   43.10   23.50
   8  14   3   50.19   25.80
  -9  14   3   43.40   24.10
   9  14  -3   53.79   23.40
  -9  14  -3   16.00   23.30
   9  14   3   -7.10   22.40
  10  14  -3   -3.10   21.50
 -10  14   3   17.80   25.20
  10  14   3   48.60   23.80
 -10  14  -3   42.10   28.80
 -11  14   3  250.47   41.00
  11  14  -3  268.37   37.00
  11  14   3  221.88   41.00
 -11  14  -3  259.57   46.90
 -12  14   3  702.33   61.09
  12  14  -3  707.43   58.39
  12  14   3  757.12   56.69
 -12  14  -3  628.44   60.49
 -13  14   3    2.50   32.80
  13  14  -3   33.70   27.80
 -13  14  -3   21.50   29.60
  13  14   3   11.50   27.70
 -14  14   3   34.20   32.60
  14  14  -3   15.70   28.10
  14  14   3  -31.30   26.60
 -14  14  -3   -1.70   30.10
 -15  14   3   25.20   37.20
 -15  14  -3  -25.70   31.40
 -16  14   3  185.18   42.50
 -16  14  -3   94.89   39.80
 -17  14   3  159.38   47.30
 -17  14  -3   77.19   43.90
 -18  14   3   -7.60   39.40
 -18  14  -3  125.59   48.80
 -19  14   3   63.09   49.00
 -19  14  -3   89.29   49.60
   0  15  -3    1.10   14.00
   0  15   3    4.90   16.80
   0  15   3   -1.10   16.70
   0  15  -3  -39.40   16.90
   1  15  -3   49.90   19.30
   1  15  -3   59.69   17.00
  -1  15   3   50.09   20.20
  -1  15   3   53.69   18.10
   1  15   3   61.79   20.10
   1  15   3   80.99   19.20
  -1  15  -3   38.30   19.10
  -1  15  -3   83.39   19.20
   2  15  -3   16.10   13.80
   2  15  -3   20.30   18.40
  -2  15   3    0.50   17.80
  -2  15   3   26.00   18.20
  -2  15  -3   14.90   16.90
   2  15   3   15.10   14.70
  -2  15  -3   24.60   18.60
   2  15   3    2.90   17.40
   3  15  -3   35.60   14.10
   3  15  -3   31.30   19.40
  -3  15   3   15.30   17.80
  -3  15   3   82.19   19.40
   3  15   3   41.50   20.20
  -3  15  -3   35.50   18.70
   3  15   3   44.00   15.40
  -3  15  -3   54.29   18.70
  -4  15   3  168.48   24.20
  -4  15   3  116.79   24.10
   4  15  -3  158.18   20.50
   4  15  -3   88.99   23.70
  -4  15  -3  109.69   23.40
  -4  15  -3  133.39   23.40
   4  15   3  146.59   21.60
   4  15   3  127.39   25.40
   5  15  -3  667.43   39.30
  -5  15   3  642.14   49.99
  -5  15   3  683.03   45.00
   5  15  -3  627.24   49.40
  -5  15  -3  623.94   49.10
   5  15   3  601.74   48.60
  -5  15  -3  658.33   45.00
   5  15   3  665.43   42.20
   6  15  -3   38.20   22.00
  -6  15   3   84.89   24.10
   6  15  -3   60.39   10.80
  -6  15   3   47.80   16.20
  -6  15  -3   70.79   22.80
  -6  15  -3   35.80   16.50
   6  15   3   80.19   23.70
   6  15   3   77.49   14.90
  -7  15   3    8.00   14.30
  -7  15   3   28.20   24.30
   7  15  -3  -23.00   20.70
   7  15   3   41.60   25.50
  -7  15  -3  -11.70   13.10
  -7  15  -3    5.40   21.20
   7  15   3   13.30   11.60
   8  15  -3  -26.60   22.70
  -8  15   3    9.40   22.60
  -8  15   3   35.60   15.00
  -8  15  -3   50.49   17.90
   8  15   3   32.20   23.00
  -8  15  -3  -15.90   21.60
  -9  15   3   17.80   23.70
   9  15  -3   33.70   23.30
  -9  15  -3   51.99   26.00
   9  15   3   51.39   26.00
 -10  15   3   67.39   31.30
  10  15  -3  127.29   30.00
  10  15   3   86.19   29.90
 -10  15  -3   78.89   31.20
 -11  15   3  257.47   43.40
  11  15  -3  241.98   43.30
  11  15   3  294.37   44.60
 -11  15  -3  343.07   45.60
  12  15  -3   27.20   28.70
 -12  15   3   87.29   31.60
 -12  15  -3    7.60   28.90
  12  15   3   19.00   29.60
 -13  15   3   25.70   34.80
  13  15  -3  -17.40   26.50
  13  15   3   30.90   29.90
 -13  15  -3  -53.49   31.30
 -14  15   3   51.39   35.60
  14  15  -3  137.09   36.60
  14  15   3  144.59   36.20
 -14  15  -3   75.79   39.80
 -15  15   3   84.59   40.10
 -15  15  -3   10.30   37.00
 -16  15   3   89.99   39.40
 -16  15  -3   73.79   43.20
 -17  15   3  104.39   43.80
 -17  15  -3  -23.50   41.30
 -18  15   3   22.80   37.10
 -18  15  -3   -9.60   42.50
   0  16  -3   12.10   18.00
   0  16   3   36.80   18.30
   0  16   3   20.80   18.20
   0  16  -3   19.60   17.60
   1  16  -3  262.47   31.60
  -1  16   3  275.87   30.60
   1  16  -3  258.77   28.90
  -1  16   3  294.27   33.30
  -1  16  -3  319.97   33.20
  -1  16  -3  239.08   32.10
   1  16   3  240.78   31.00
   1  16   3  278.57   30.20
   2  16  -3   70.39   22.00
   2  16  -3   70.69   17.10
  -2  16   3   86.69   20.00
  -2  16   3   96.89   21.70
  -2  16  -3   87.19   22.40
   2  16   3   80.59   18.20
   2  16   3   77.69   22.20
  -2  16  -3   76.19   19.60
   3  16  -3   -1.90   18.90
  -3  16   3   16.40   19.00
   3  16  -3   14.40   14.40
  -3  16   3    5.80   15.00
  -3  16  -3  -16.20   16.70
   3  16   3   10.10   14.60
  -3  16  -3   24.60   21.00
   3  16   3   26.60   21.50
  -4  16   3   71.79   18.90
  -4  16   3   63.09   21.40
   4  16  -3   45.30   24.00
   4  16  -3   40.00   14.10
  -4  16  -3   46.40   17.50
   4  16   3   16.60   20.50
   4  16   3   19.60   14.40
  -4  16  -3   22.90   19.90
   5  16  -3   30.10   12.60
   5  16  -3   73.79   23.90
  -5  16   3   62.29   19.00
  -5  16   3  110.99   25.10
   5  16   3   39.90   14.50
   5  16   3   55.29   25.00
  -5  16  -3   73.99   23.10
  -5  16  -3   88.89   19.50
  -6  16   3  213.18   35.90
  -6  16   3  311.17   31.10
   6  16  -3  217.38   35.40
   6  16  -3  310.07   25.20
   6  16   3  300.77   26.10
  -6  16  -3  285.37   29.80
   6  16   3  302.27   36.90
  -6  16  -3  256.17   39.50
  -7  16   3   31.60   23.40
  -7  16   3   34.20   16.80
   7  16  -3   12.40   23.40
   7  16   3   43.50   20.10
  -7  16  -3   29.00   15.70
   7  16   3  -39.10   23.70
  -7  16  -3   10.70   22.40
   8  16  -3  150.38   32.10
  -8  16   3   87.19   20.90
  -8  16   3  113.59   28.40
  -8  16  -3  102.89   28.30
  -8  16  -3   35.50   25.40
   8  16   3   48.40   25.40
  -9  16   3  262.97   44.80
   9  16  -3  284.37   39.00
   9  16   3  230.28   37.90
  -9  16  -3  238.98   44.50
  10  16  -3  370.16   47.50
 -10  16   3  342.27   46.00
  10  16   3  498.85   46.30
 -10  16  -3  341.57   46.80
 -11  16   3   32.50   29.30
  11  16  -3   55.59   31.20
  11  16   3   52.89   30.90
 -11  16  -3   53.59   29.70
  12  16  -3  118.79   34.90
 -12  16   3  154.98   35.80
  12  16   3  153.68   36.80
 -12  16  -3  144.79   40.40
  13  16  -3  -10.40   28.70
 -13  16   3   25.00   36.10
  13  16   3   36.70   31.40
 -13  16  -3  -28.70   33.10
  14  16  -3  105.39   33.60
 -14  16   3    8.00   33.80
  14  16   3   56.09   33.20
 -14  16  -3   20.80   36.20
 -15  16   3  281.77   50.89
 -15  16  -3  188.78   44.60
 -16  16   3   69.59   41.70
 -16  16  -3   22.50   36.30
 -17  16   3   15.90   38.30
 -17  16  -3   62.89   47.70
 -18  16   3  -31.80   43.30
 -18  16  -3    3.90   45.50
   0  17  -3   18.80   18.50
   0  17   3    4.70   17.80
   0  17  -3    8.70   18.30
   0  17   3   11.00   15.80
  -1  17   3  256.07   32.00
  -1  17   3  151.98   26.90
   1  17  -3  147.39   28.10
   1  17  -3  177.58   32.70
  -1  17  -3  175.68   27.60
  -1  17  -3  207.28   31.00
   1  17   3  154.58   28.10
   1  17   3  156.88   28.60
   2  17  -3  202.08   27.90
  -2  17   3  194.38   29.70
   2  17  -3  211.48   31.10
  -2  17   3  182.08   30.10
  -2  17  -3  167.28   27.60
   2  17   3  220.78   28.20
  -2  17  -3  233.38   30.10
   2  17   3  270.27   32.20
   3  17  -3    9.10   14.40
   3  17  -3   -6.70   21.80
  -3  17   3    8.00   18.80
  -3  17   3  -17.40   17.50
   3  17   3   19.20   20.10
  -3  17  -3  -28.00   18.60
  -3  17  -3    4.40   18.00
   3  17   3    9.40   16.10
   4  17  -3   32.30   14.20
  -4  17   3   38.10   21.70
  -4  17   3   -1.10   16.70
   4  17  -3   16.90   20.90
   4  17   3   38.80   15.60
  -4  17  -3   21.10   17.20
   4  17   3   -0.70   22.90
  -4  17  -3   25.60   22.70
  -5  17   3  194.28   27.50
   5  17  -3  172.88   31.80
  -5  17   3  145.59   28.90
   5  17  -3  140.69   21.60
  -5  17  -3  191.08   32.00
   5  17   3  169.38   23.20
  -5  17  -3  165.38   25.30
   5  17   3  181.88   33.00
  -6  17   3   56.39   24.30
   6  17  -3  128.59   28.80
  -6  17   3  117.19   21.90
  -6  17  -3   84.39   28.30
   6  17   3   81.19   17.00
  -6  17  -3  105.79   20.60
   6  17   3   40.10   24.90
  -7  17   3   43.00   18.20
  -7  17   3   28.20   23.70
   7  17  -3   32.50   24.60
   7  17   3   51.29   25.30
  -7  17  -3    5.40   16.20
  -7  17  -3    5.00   23.00
  -8  17   3    5.30   27.40
   8  17  -3   34.10   29.10
  -8  17   3   25.20   25.00
   8  17   3   55.29   26.60
  -8  17  -3   61.39   27.00
  -9  17   3  126.69   30.80
   9  17  -3   68.79   27.90
  -9  17  -3   69.29   31.60
   9  17   3   54.79   30.10
 -10  17   3   35.50   29.40
  10  17  -3  100.19   33.10
  10  17   3   62.99   32.30
 -10  17  -3   32.60   28.50
  11  17  -3   78.69   33.50
 -11  17   3   36.70   29.80
  11  17   3    6.10   31.70
 -11  17  -3   18.30   29.60
 -12  17   3   47.10   36.80
  12  17  -3   85.49   34.30
 -12  17  -3  141.79   39.90
  12  17   3   88.19   31.70
 -13  17   3   34.60   38.40
  13  17  -3   49.99   34.30
  13  17   3   77.19   36.10
 -13  17  -3   61.39   35.30
 -14  17   3   67.19   36.70
  14  17  -3   73.69   35.50
  14  17   3    3.50   33.10
 -14  17  -3   35.10   35.20
 -15  17   3  -47.40   34.70
 -15  17  -3   60.29   38.00
 -16  17   3   33.60   43.10
 -16  17  -3  -23.80   35.30
 -17  17   3  -37.80   37.00
 -17  17  -3   12.30   40.60
 -18  17   3   26.50   46.10
 -18  17  -3  -14.50   39.10
   0  18   3  477.85   41.50
   0  18   3  485.35   42.40
   0  18  -3  459.85   40.70
   0  18  -3  508.75   44.60
  -1  18   3  401.86   37.00
  -1  18   3  371.46   38.70
   1  18  -3  364.06   38.00
   1  18  -3  374.56   35.40
   1  18   3  414.16   37.20
  -1  18  -3  357.56   35.30
  -1  18  -3  299.27   35.00
   1  18   3  389.86   38.00
  -2  18   3  720.03   52.99
  -2  18   3  655.73   48.40
   2  18  -3  705.93   46.80
   2  18  -3  602.94   50.79
  -2  18  -3  646.04   50.39
  -2  18  -3  644.64   51.69
   2  18   3  661.13   48.00
   2  18   3  677.73   53.79
  -3  18   3   65.89   20.70
   3  18  -3   64.49   24.90
   3  18  -3   50.79   17.00
  -3  18   3   37.50   22.20
   3  18   3   24.00   22.70
  -3  18  -3   37.80   19.40
  -3  18  -3   57.89   21.90
   3  18   3   49.80   18.10
  -4  18   3  194.18   33.10
  -4  18   3  188.58   28.10
   4  18  -3  236.38   26.50
   4  18  -3  173.08   31.10
   4  18   3  236.78   28.00
  -4  18  -3  168.08   32.20
   4  18   3  164.68   31.30
  -4  18  -3  184.38   26.80
  -5  18   3   63.39   26.50
   5  18  -3   36.80   25.00
   5  18  -3   34.40   14.80
  -5  18   3   41.40   20.00
   5  18   3   66.49   26.00
  -5  18  -3   48.10   24.10
   5  18   3   45.50   16.60
  -5  18  -3   26.10   18.60
   6  18  -3   14.60   27.30
  -6  18   3    3.70   25.50
  -6  18   3   -6.80   17.50
  -6  18  -3   -8.70   16.50
   6  18   3   30.70   25.50
  -6  18  -3  -30.20   20.60
   6  18   3   16.70   15.50
   7  18  -3    1.20   28.30
  -7  18   3  -11.90   23.30
  -7  18   3    6.70   17.00
   7  18   3   -2.10   25.00
  -7  18  -3  -13.10   16.20
  -7  18  -3  -21.60   22.20
   8  18  -3  236.88   39.80
  -8  18   3  220.38   39.60
   8  18   3  259.87   44.60
  -8  18  -3  214.88   37.10
   9  18  -3   10.30   27.50
  -9  18   3   47.20   27.80
  -9  18  -3   25.00   27.10
   9  18   3   23.30   30.60
  10  18  -3   17.30   31.50
 -10  18   3   47.90   33.80
  10  18   3   64.99   33.30
 -10  18  -3   13.50   29.70
 -11  18   3  190.78   41.90
  11  18  -3  140.89   40.00
 -11  18  -3  131.39   37.30
  11  18   3  142.09   39.00
 -12  18   3  165.58   42.50
  12  18  -3   69.19   35.30
  12  18   3   39.70   35.10
 -12  18  -3   75.39   38.70
 -13  18   3   -8.90   32.20
  13  18  -3   -2.10   33.20
 -13  18  -3   -1.50   33.30
  13  18   3   27.50   35.40
  14  18  -3   83.49   38.00
 -14  18   3  135.29   40.40
 -14  18  -3   77.19   38.90
  14  18   3   99.79   39.20
  15  18  -3  121.29   42.30
 -15  18   3  125.39   46.90
 -15  18  -3  172.38   49.50
 -16  18   3  -19.10   41.80
 -16  18  -3   62.59   47.40
 -17  18   3   -6.80   39.90
 -17  18  -3   31.50   48.90
   0  19   3   21.70   23.60
   0  19  -3    8.20   19.70
   0  19  -3  -25.60   18.40
   0  19   3   19.70   18.40
   1  19  -3  217.48   33.30
  -1  19   3  151.28   28.00
  -1  19   3  196.08   33.70
   1  19  -3  178.08   29.20
  -1  19  -3  175.58   29.30
   1  19   3  185.08   30.70
  -1  19  -3  174.68   30.00
   1  19   3  197.88   32.90
   2  19  -3  109.99   22.90
  -2  19   3  105.09   26.80
   2  19  -3  144.49   29.00
  -2  19   3  119.59   28.60
  -2  19  -3  158.38   27.20
   2  19   3  202.28   29.20
  -2  19  -3  142.29   25.70
   2  19   3  188.18   33.30
   3  19  -3   -1.00   22.00
   3  19  -3   35.10   17.50
  -3  19   3   33.90   22.70
  -3  19   3   -0.70   21.30
   3  19   3   13.40   23.50
  -3  19  -3   16.10   21.10
   3  19   3   38.60   18.40
  -3  19  -3   59.39   25.20
  -4  19   3   40.30   21.80
   4  19  -3   41.10   27.30
   4  19  -3   10.50   16.20
  -4  19   3   27.00   23.30
  -4  19  -3   64.89   21.60
   4  19   3   44.40   25.10
   4  19   3   36.90   18.50
  -4  19  -3   29.90   23.70
   5  19  -3   43.00   26.20
  -5  19   3   47.60   22.40
  -5  19   3  103.09   29.20
   5  19  -3   56.09   18.20
  -5  19  -3   99.69   23.20
  -5  19  -3   62.19   25.30
   5  19   3   39.80   26.30
   5  19   3   64.29   19.10
  -6  19   3  382.16   37.30
   6  19  -3  368.26   44.00
  -6  19   3  331.87   43.30
  -6  19  -3  330.97   42.80
  -6  19  -3  356.66   35.50
   6  19   3  406.06   44.70
  -7  19   3   68.69   27.90
   7  19  -3  -14.20   25.70
  -7  19   3   67.59   21.10
   7  19   3   39.70   28.60
  -7  19  -3   67.49   21.20
  -7  19  -3   45.30   26.20
   8  19  -3   32.80   28.80
  -8  19   3   -8.10   24.30
  -8  19  -3   17.70   29.90
   8  19   3   42.40   32.00
   9  19  -3    4.60   28.00
  -9  19   3    0.10   27.70
  -9  19  -3  -32.80   24.90
   9  19   3   48.30   30.60
  10  19  -3  163.98   39.10
 -10  19   3  100.89   35.20
 -10  19  -3  100.39   34.40
  10  19   3  138.59   35.90
 -11  19   3  131.79   37.50
  11  19  -3  110.99   38.30
 -11  19  -3   93.49   35.50
  11  19   3  161.98   38.00
  12  19  -3  -19.00   33.30
 -12  19   3   16.70   32.90
 -12  19  -3   17.60   36.10
  12  19   3  -51.19   28.90
  13  19  -3   58.89   36.10
 -13  19   3   -8.10   34.80
 -13  19  -3  -63.39   31.60
  13  19   3   17.00   36.00
  14  19  -3   87.29   40.30
 -14  19   3   56.59   39.10
 -14  19  -3   29.70   37.90
  14  19   3   95.79   41.70
 -15  19   3   28.20   43.20
  15  19  -3    9.40   37.60
 -15  19  -3   -3.60   42.30
  15  19   3  -29.30   36.60
 -16  19   3   59.79   48.70
 -16  19  -3   76.09   48.20
 -17  19   3   23.90   44.10
 -17  19  -3   16.00   48.70
   0  20  -3   -2.00   20.30
   0  20   3   -3.20   21.40
   0  20   3   56.39   22.90
   0  20  -3  -11.10   23.40
  -1  20   3  237.18   37.10
   1  20  -3  233.08   32.90
  -1  20   3  255.57   35.10
   1  20  -3  159.08   31.00
   1  20   3  318.07   37.30
   1  20   3  285.17   34.60
  -1  20  -3  253.87   34.50
  -1  20  -3  194.58   35.20
   2  20  -3  158.38   29.00
  -2  20   3  217.78   33.50
  -2  20   3  197.88   31.80
   2  20  -3  203.08   35.00
  -2  20  -3  194.58   36.10
   2  20   3  185.68   28.40
  -2  20  -3  120.89   26.90
   2  20   3  242.88   36.60
  -3  20   3  226.98   32.20
   3  20  -3  131.69   24.30
  -3  20   3  176.38   33.20
   3  20  -3  173.28   32.80
   3  20   3  168.28   28.60
  -3  20  -3  108.29   27.40
   3  20   3  207.48   33.90
  -3  20  -3  188.58   31.20
  -4  20   3   52.09   21.60
   4  20  -3   33.90   18.70
  -4  20   3   74.19   27.20
   4  20  -3   50.19   26.60
   4  20   3   99.29   29.00
   4  20   3   60.49   20.20
  -4  20  -3   48.90   27.20
  -4  20  -3   87.79   24.60
  -5  20   3  313.77   45.50
  -5  20   3  290.87   36.20
   5  20  -3  352.46   46.80
  -5  20  -3  276.97   35.20
   5  20   3  285.57   41.40
   5  20   3  245.48   31.10
  -5  20  -3  279.57   43.40
  -6  20   3   34.80   27.50
  -6  20   3   46.00   21.40
   6  20  -3  135.29   32.50
  -6  20  -3   71.19   29.00
   6  20   3   41.00   28.60
  -6  20  -3   70.59   22.20
  -7  20   3   40.70   27.50
  -7  20   3    6.20   18.90
   7  20  -3   48.40   29.10
  -7  20  -3  -23.10   27.50
  -7  20  -3   13.20   20.10
   7  20   3   -5.20   27.90
   8  20  -3   59.89   31.00
  -8  20   3   83.99   34.40
   8  20   3  153.58   38.80
  -8  20  -3  123.99   35.70
   9  20  -3   23.40   34.40
  -9  20   3   25.90   33.80
  -9  20  -3   29.60   31.20
   9  20   3   81.79   33.80
  10  20  -3  274.27   45.80
 -10  20   3  253.37   45.10
 -10  20  -3  326.67   48.80
  10  20   3  376.76   53.79
  11  20  -3   19.80   35.20
 -11  20   3   -1.00   30.60
  11  20   3  -64.39   32.90
 -11  20  -3  -26.10   29.40
 -12  20   3  -25.70   32.50
  12  20  -3   97.39   40.30
  12  20   3   -7.80   36.70
 -12  20  -3   26.20   38.80
 -13  20   3   55.09   39.40
  13  20  -3   31.00   37.70
  13  20   3  -25.10   37.40
 -13  20  -3   70.99   39.10
  14  20  -3   14.80   37.60
 -14  20   3   63.29   46.10
 -14  20  -3   10.90   37.80
  14  20   3   67.09   40.70
  15  20  -3   34.50   41.90
 -15  20   3  -49.30   43.70
 -15  20  -3   59.69   46.40
  15  20   3   -4.40   40.70
 -16  20   3  112.49   52.59
 -16  20  -3  128.59   52.19
 -17  20   3   -5.50   42.60
 -17  20  -3   90.39   54.49
   0  21  -3  -15.70   18.20
   0  21   3  -25.50   21.30
   0  21  -3   34.30   23.50
   0  21   3   -3.70   21.60
  -1  21   3   28.90   22.20
  -1  21   3   88.89   28.50
   1  21  -3   43.20   23.00
   1  21  -3   64.29   29.30
  -1  21  -3   45.10   24.00
   1  21   3   61.19   27.10
  -1  21  -3   33.00   26.20
   1  21   3   87.39   25.30
  -2  21   3   27.30   23.00
   2  21  -3   -7.20   23.60
   2  21  -3   26.80   21.00
  -2  21   3   51.19   24.00
   2  21   3   22.20   21.40
  -2  21  -3   38.00   24.80
   2  21   3   23.80   25.70
  -2  21  -3   28.70   22.90
  -3  21   3   86.59   30.10
   3  21  -3  115.19   30.10
   3  21  -3   82.89   23.40
  -3  21   3   85.19   25.80
  -3  21  -3  106.39   30.50
   3  21   3   97.49   23.70
   3  21   3   83.79   31.60
  -3  21  -3   87.19   25.20
  -4  21   3   32.70   23.70
   4  21  -3   38.00   30.50
   4  21  -3    2.70   17.80
  -4  21   3   -9.10   24.70
   4  21   3   40.70   27.30
  -4  21  -3   -9.60   21.30
   4  21   3   29.80   19.80
  -4  21  -3   -1.50   23.50
   5  21  -3   14.70   27.90
  -5  21   3   40.40   25.90
  -5  21   3    4.00   21.30
   5  21   3   -1.00   27.20
  -5  21  -3   36.00   21.90
  -5  21  -3    1.10   24.30
   5  21   3   38.40   19.90
  -6  21   3  212.58   35.70
  -6  21   3  122.29   33.20
   6  21  -3  144.99   35.70
  -6  21  -3  179.78   32.10
  -6  21  -3  218.58   39.70
   6  21   3  181.48   38.20
  -7  21   3   87.39   33.00
   7  21  -3   -5.90   32.10
  -7  21   3   15.70   21.70
  -7  21  -3   -0.20   21.30
   7  21   3   57.09   31.90
  -7  21  -3   22.90   28.70
   8  21  -3  116.29   39.50
  -8  21   3  232.48   42.60
  -8  21  -3  100.39   33.00
   8  21   3  131.59   36.70
  -9  21   3   52.19   32.70
   9  21  -3  -11.30   29.10
  -9  21  -3   78.59   32.50
   9  21   3   87.39   38.80
  10  21  -3  -14.60   30.70
 -10  21   3   22.40   31.90
 -10  21  -3  -15.00   34.50
  10  21   3   33.50   37.00
  11  21  -3  131.79   40.80
 -11  21   3   20.20   37.90
  11  21   3   49.80   36.00
 -11  21  -3   61.39   36.60
  12  21  -3   47.10   40.10
 -12  21   3   19.80   39.80
 -12  21  -3  152.58   46.30
  12  21   3   22.60   35.90
  13  21  -3   76.29   41.40
 -13  21   3  114.09   46.80
  13  21   3   92.69   39.20
 -13  21  -3   69.29   40.10
  14  21  -3  169.48   47.10
 -14  21   3  269.57   57.19
  14  21   3  148.29   47.30
 -14  21  -3  123.29   46.30
  15  21  -3   14.00   40.70
 -15  21   3   22.70   46.20
  15  21   3  -64.09   37.40
 -15  21  -3  -86.79   41.30
 -16  21   3   49.10   44.00
 -16  21  -3  -41.50   45.50
   0  22  -3   92.89   28.10
   0  22   3   74.69   28.30
   0  22  -3   98.49   31.50
   0  22   3  132.19   30.50
  -1  22   3   10.60   25.60
   1  22  -3   13.50   22.70
   1  22  -3   -4.30   25.20
  -1  22   3   21.70   28.00
  -1  22  -3   41.10   26.10
   1  22   3   15.40   26.20
   1  22   3   37.60   23.70
  -1  22  -3   36.50   25.20
  -2  22   3  -40.50   24.20
  -2  22   3   11.90   26.70
   2  22  -3   18.50   22.60
   2  22  -3  -29.20   24.60
  -2  22  -3   28.90   26.70
  -2  22  -3   -6.20   24.90
   2  22   3  -44.90   19.90
   2  22   3  -15.80   25.40
  -3  22   3  266.27   40.20
   3  22  -3  213.08   31.90
   3  22  -3  198.08   37.90
  -3  22   3  211.58   38.40
  -3  22  -3  253.07   39.50
   3  22   3  244.68   34.10
  -3  22  -3  215.68   35.40
   3  22   3  254.97   46.30
  -4  22   3  -21.90   25.00
   4  22  -3   -1.90   28.10
  -4  22   3  -13.60   25.30
  -4  22  -3  -54.69   21.10
  -4  22  -3   -8.30   27.90
   4  22   3   17.40   20.20
   4  22   3   -5.20   28.10
   5  22  -3   23.10   31.80
  -5  22   3   28.80   24.00
  -5  22   3  -21.90   25.60
  -5  22  -3   -7.00   23.50
  -5  22  -3    1.80   25.50
   5  22   3    2.80   29.60
  -6  22   3   95.09   27.00
  -6  22   3   42.00   30.30
   6  22  -3   41.60   31.80
  -6  22  -3  109.99   26.40
  -6  22  -3   74.19   30.30
   6  22   3   95.59   34.40
  -7  22   3    9.70   22.90
  -7  22   3   -4.60   28.70
   7  22  -3   94.29   34.80
  -7  22  -3   18.70   28.50
  -7  22  -3   13.90   22.80
   7  22   3   33.30   33.00
   8  22  -3   34.30   34.00
  -8  22   3   16.80   31.20
  -8  22  -3   40.40   32.00
   8  22   3  144.39   39.30
  -9  22   3  102.89   39.40
   9  22  -3   68.49   36.60
   9  22   3  140.89   42.20
  -9  22  -3   84.49   38.80
  10  22  -3  419.06   58.59
 -10  22   3  375.16   53.99
 -10  22  -3  314.17   52.09
  10  22   3  415.26   53.89
 -11  22   3  193.58   43.30
  11  22  -3   90.49   38.80
 -11  22  -3  132.29   41.30
  11  22   3  169.58   46.40
 -12  22   3   -4.80   36.60
  12  22  -3   21.90   41.00
 -12  22  -3  -30.40   33.80
  12  22   3  -24.90   40.00
  13  22  -3   26.50   41.00
 -13  22   3   94.49   42.00
  13  22   3   44.90   41.30
 -13  22  -3   30.10   40.60
 -14  22   3  -58.59   39.20
  14  22  -3   -3.60   41.40
  14  22   3   40.40   43.40
 -14  22  -3  -30.00   39.60
 -15  22   3  -50.19   40.20
  15  22  -3  -95.39   39.60
 -15  22  -3   25.40   50.19
  15  22   3  -19.00   46.30
 -16  22   3   16.90   44.60
 -16  22  -3  126.59   56.39
   0  23   3   34.80   24.30
   0  23  -3   -7.40   24.90
   0  23   3  -28.50   27.90
   0  23  -3  -29.40   23.80
  -1  23   3   54.09   27.60
   1  23  -3    4.50   24.80
  -1  23   3   61.39   27.80
   1  23  -3  -31.70   23.90
   1  23   3   14.80   24.40
   1  23   3   44.90   31.90
  -1  23  -3    3.30   26.00
  -1  23  -3   -4.70   24.00
  -2  23   3   -2.50   27.40
   2  23  -3   -0.40   23.30
   2  23  -3   -1.80   29.70
  -2  23   3  -14.40   26.30
  -2  23  -3    2.30   27.10
   2  23   3    8.70   30.30
  -2  23  -3   65.99   26.20
   2  23   3   -2.90   21.80
  -3  23   3   -6.60   28.00
   3  23  -3   17.60   23.30
  -3  23   3   44.30   28.60
   3  23  -3   10.10   31.50
   3  23   3    7.40   28.10
   3  23   3  -19.90   22.60
  -3  23  -3    4.90   23.50
  -3  23  -3   42.50   29.00
   4  23  -3   78.09   31.40
  -4  23   3   40.00   28.10
  -4  23   3  -14.00   25.20
  -4  23  -3   36.60   28.60
   4  23   3   56.19   23.10
   4  23   3  117.29   33.60
  -4  23  -3    5.40   25.30
   5  23  -3  -12.90   29.90
  -5  23   3   30.90   29.10
  -5  23   3   19.50   25.80
   5  23   3  -63.59   27.20
  -5  23  -3   11.90   24.40
  -5  23  -3   20.00   28.60
  -6  23   3   55.29   26.90
   6  23  -3   54.19   34.30
  -6  23   3   92.89   35.80
  -6  23  -3   18.00   33.30
  -6  23  -3   30.10   24.00
   6  23   3   17.90   33.00
   7  23  -3  -20.10   36.10
  -7  23   3   97.09   27.80
  -7  23   3   14.70   30.30
  -7  23  -3   11.60   24.10
   7  23   3   25.80   33.40
  -7  23  -3  -15.20   33.70
   8  23  -3  -30.70   35.90
  -8  23   3   54.79   36.50
   8  23   3   32.50   34.80
  -8  23  -3   75.29   37.80
   9  23  -3  115.19   42.00
  -9  23   3  102.09   38.20
   9  23   3   96.49   37.30
  -9  23  -3  117.39   39.40
  10  23  -3   56.09   35.80
 -10  23   3   59.99   36.20
  10  23   3   36.60   35.80
 -10  23  -3  -17.70   31.80
 -11  23   3  -32.50   37.70
  11  23  -3   -4.30   39.60
  11  23   3   59.79   43.20
 -11  23  -3   -6.10   40.00
 -12  23   3  124.29   49.00
  12  23  -3  122.99   42.00
  12  23   3  245.78   47.10
 -12  23  -3  157.48   45.60
  13  23  -3    0.80   40.60
 -13  23   3  -31.40   36.00
 -13  23  -3   29.00   45.90
  13  23   3  -16.40   37.40
 -14  23   3   77.19   45.10
  14  23  -3  101.39   46.70
  14  23   3   71.79   48.90
 -14  23  -3  -15.70   39.40
  15  23  -3   11.20   45.70
 -15  23   3   78.39   45.30
  15  23   3  105.89   49.99
 -15  23  -3   38.40   52.29
   0  24  -3  737.33   57.09
   0  24  -3  534.35   55.39
   0  24   3  584.64   56.89
   0  24   3  696.13   58.29
  -1  24   3   -1.50   24.00
   1  24  -3   46.20   29.30
  -1  24   3   44.80   28.60
   1  24  -3   15.70   24.60
   1  24   3   38.50   32.40
  -1  24  -3    5.30   23.80
  -1  24  -3   11.40   29.10
   1  24   3   -9.20   23.90
  -2  24   3   24.20   29.00
   2  24  -3  -13.70   28.20
   2  24  -3   45.20   25.80
  -2  24   3   20.60   26.60
   2  24   3   43.30   25.80
  -2  24  -3   81.59   31.10
   2  24   3   85.49   36.00
  -2  24  -3   60.59   27.60
   3  24  -3  100.89   28.50
  -3  24   3   98.09   32.60
   3  24  -3  100.89   35.40
  -3  24   3  120.09   33.40
   3  24   3   45.50   32.60
  -3  24  -3  130.39   32.30
   3  24   3  125.49   30.40
  -3  24  -3  162.98   36.60
  -4  24   3  124.39   34.80
  -4  24   3  181.38   32.90
   4  24  -3  112.59   36.30
  -4  24  -3  153.98   33.20
  -4  24  -3  136.59   33.80
   4  24   3  144.89   37.80
   5  24  -3   49.90   33.00
  -5  24   3   56.59   28.60
  -5  24   3   -5.80   28.80
   5  24   3    5.10   32.80
  -5  24  -3   25.10   32.80
  -5  24  -3   74.39   28.10
  -6  24   3  253.37   41.30
  -6  24   3  276.67   46.90
   6  24  -3  269.67   48.10
  -6  24  -3  313.17   41.50
  -6  24  -3  276.57   44.00
   6  24   3  239.68   45.30
  -7  24   3   67.49   33.90
   7  24  -3   73.69   37.40
  -7  24   3   35.60   27.00
   7  24   3   29.00   34.60
  -7  24  -3   72.49   35.20
  -7  24  -3   53.79   26.10
  -8  24   3   68.59   33.50
   8  24  -3   14.40   35.50
  -8  24  -3   73.19   36.30
   8  24   3   21.70   35.60
   9  24  -3   62.09   36.70
  -9  24   3   42.00   35.50
   9  24   3  -17.60   34.20
  -9  24  -3   41.80   34.00
  10  24  -3   30.90   37.20
 -10  24   3   70.19   41.90
  10  24   3   20.80   41.90
 -10  24  -3   26.20   40.10
  11  24  -3   18.60   42.40
 -11  24   3  -46.90   32.70
 -11  24  -3   -5.40   36.60
  11  24   3   14.20   36.20
 -12  24   3    8.80   38.50
  12  24  -3   25.60   38.30
 -12  24  -3  -27.50   37.50
  12  24   3  -15.50   37.60
  13  24  -3  -20.20   43.20
 -13  24   3   -3.50   39.00
  13  24   3   -5.50   47.10
 -13  24  -3   35.60   47.10
 -14  24   3  -20.90   46.50
  14  24  -3   20.10   44.70
 -14  24  -3  -26.30   39.90
  14  24   3    1.50   46.20
 -15  24   3 -110.29   45.80
  15  24  -3  -58.69   42.80
 -15  24  -3  -18.30   43.20
  15  24   3   21.50   47.50
   0  25  -3   51.19   32.00
   0  25   3  -41.40   25.80
   0  25  -3   27.20   27.20
   0  25   3   26.00   30.30
  -1  25   3   52.09   33.30
   1  25  -3   31.40   27.30
   1  25  -3   73.79   33.50
  -1  25   3   48.50   33.30
  -1  25  -3   28.70   29.20
   1  25   3   23.80   28.70
   1  25   3   66.19   33.60
  -1  25  -3   23.70   30.40
  -2  25   3   58.99   28.70
  -2  25   3   13.30   28.30
   2  25  -3   64.69   27.90
   2  25  -3   27.90   31.10
  -2  25  -3   -9.70   30.10
   2  25   3   17.80   27.60
   2  25   3   78.89   34.10
  -2  25  -3   37.40   28.10
  -3  25   3    3.80   26.60
  -3  25   3   -5.00   27.20
   3  25  -3   61.49   33.10
   3  25   3    6.60   31.60
  -3  25  -3   -4.70   27.20
  -3  25  -3   29.10   29.00
   3  25   3  -13.70   25.80
  -4  25   3  120.19   31.50
   4  25  -3  114.39   36.60
  -4  25   3   77.39   33.00
  -4  25  -3  127.59   33.60
   4  25   3  129.39   41.70
  -4  25  -3  123.49   36.70
   5  25  -3   77.79   36.30
  -5  25   3   91.99   34.10
  -5  25   3  110.69   32.90
  -5  25  -3  120.79   32.70
   5  25   3   73.29   36.70
  -5  25  -3   26.70   31.40
   6  25  -3   93.09   37.90
  -6  25   3   79.59   31.70
  -6  25   3   77.79   36.80
  -6  25  -3   62.89   34.20
   6  25   3  170.88   41.60
  -6  25  -3   82.79   28.90
   7  25  -3   79.79   43.00
  -7  25   3  -50.69   33.10
  -7  25   3   48.60   29.30
   7  25   3    1.60   41.00
  -7  25  -3   92.09   39.10
  -7  25  -3   98.59   29.60
   8  25  -3  -35.60   38.30
  -8  25   3  -28.50   31.80
   8  25   3   24.60   37.50
  -8  25  -3   78.89   40.50
   9  25  -3   50.59   42.90
  -9  25   3  163.08   46.00
   9  25   3  144.09   44.10
  -9  25  -3  133.39   45.80
  10  25  -3  -14.40   41.10
 -10  25   3   38.90   36.50
  10  25   3   -0.10   43.50
 -10  25  -3   35.80   37.90
  11  25  -3   75.19   42.70
 -11  25   3  -58.49   35.30
  11  25   3    2.20   37.70
 -11  25  -3  -68.89   32.90
  12  25  -3   -0.70   44.10
 -12  25   3   32.90   46.40
 -12  25  -3   40.90   44.90
  12  25   3   19.10   46.40
 -13  25   3  115.99   48.40
  13  25  -3   39.20   41.10
 -13  25  -3   52.69   43.40
  13  25   3   74.09   50.89
  14  25  -3   69.79   51.59
 -14  25   3  -22.20   41.60
  14  25   3  -33.70   45.30
 -14  25  -3  -15.00   47.70
   0  26  -3  486.45   52.69
   0  26  -3  466.45   52.99
   0  26   3  460.55   54.29
   0  26   3  519.85   55.09
  -1  26   3   38.00   31.50
  -1  26   3   44.90   33.80
   1  26  -3   33.90   29.00
   1  26  -3   17.90   34.90
  -1  26  -3    6.50   30.20
  -1  26  -3  -42.30   26.70
   1  26   3  -40.00   27.90
   1  26   3   51.29   34.50
   2  26  -3  164.98   34.60
   2  26  -3  260.37   47.30
  -2  26   3  233.98   43.10
  -2  26   3  214.08   41.80
   2  26   3  190.28   43.00
   2  26   3  164.88   36.80
  -2  26  -3  250.07   47.00
  -2  26  -3  240.58   41.50
  -3  26   3   27.10   30.20
   3  26  -3    9.40   35.70
  -3  26   3   72.49   30.90
   3  26   3   20.00   30.90
   3  26   3  -17.90   31.90
  -3  26  -3   39.00   28.40
  -3  26  -3    9.60   30.90
   4  26  -3  113.39   41.10
  -4  26   3   38.50   31.40
  -4  26   3  -27.40   28.10
   4  26   3    5.30   37.30
  -4  26  -3  -29.90   27.90
  -4  26  -3  -52.49   26.50
  -5  26   3   88.99   33.80
   5  26  -3  120.79   39.70
  -5  26   3   21.30   32.50
  -5  26  -3   98.79   32.40
   5  26   3   45.90   36.60
  -5  26  -3   57.29   36.70
  -6  26   3  107.39   38.90
  -6  26   3  205.58   38.10
   6  26  -3   98.49   44.20
   6  26   3  189.98   45.00
  -6  26  -3  216.98   37.00
  -6  26  -3  150.38   42.90
  -7  26   3   96.19   36.90
  -7  26   3  -15.40   37.20
   7  26  -3   16.00   36.10
   7  26   3   63.79   42.80
  -7  26  -3   29.30   46.70
  -7  26  -3   -2.70   32.60
  -8  26   3    1.10   35.60
   8  26  -3  -34.90   35.50
  -8  26  -3   28.30   35.90
   8  26   3  -52.79   39.80
  -9  26   3  -19.40   33.10
   9  26  -3   -4.20   36.50
   9  26   3   67.49   40.00
  -9  26  -3  -25.70   33.90
  10  26  -3   62.29   42.50
 -10  26   3  -22.40   36.90
  10  26   3  -22.50   38.60
 -10  26  -3   -2.70   36.50
  11  26  -3   69.49   46.40
 -11  26   3  124.29   50.69
 -11  26  -3   23.10   45.50
  11  26   3  136.59   49.50
 -12  26   3   71.79   44.10
  12  26  -3   -7.10   39.60
 -12  26  -3   17.40   43.00
  12  26   3   14.50   42.00
  13  26  -3   33.80   49.10
 -13  26   3  -96.19   42.90
 -13  26  -3  -22.60   41.30
  13  26   3  -79.99   39.10
   0  27  -3   14.10   29.50
   0  27  -3   38.30   32.00
   0  27   3   14.80   30.80
   0  27   3  -13.50   29.30
   1  27  -3  395.66   58.49
  -1  27   3  399.46   49.60
   1  27  -3  438.16   51.19
  -1  27   3  551.54   59.99
   1  27   3  400.86   52.39
  -1  27  -3  459.95   57.09
   1  27   3  477.45   55.99
  -1  27  -3  488.75   55.59
  -2  27   3   41.60   33.60
   2  27  -3   68.99   36.00
  -2  27   3  112.49   37.70
   2  27   3   24.50   28.90
  -2  27  -3   26.30   34.20
  -2  27  -3   37.30   33.50
   2  27   3  -13.10   32.50
  -3  27   3   56.69   34.80
  -3  27   3   81.99   35.00
   3  27  -3  -11.10   33.60
  -3  27  -3   39.30   32.80
   3  27   3   -1.90   35.30
  -3  27  -3   -4.00   34.40
   4  27  -3   73.89   36.60
  -4  27   3   30.10   34.80
  -4  27   3   82.49   35.90
  -4  27  -3   24.80   29.40
   4  27   3  151.18   45.40
  -4  27  -3   43.40   34.30
  -5  27   3   61.89   35.20
  -5  27   3   77.29   34.30
   5  27  -3   55.49   41.50
   5  27   3   71.79   39.20
  -5  27  -3  135.99   41.70
  -5  27  -3   37.70   30.80
   6  27  -3  -30.40   35.00
  -6  27   3   57.89   33.50
  -6  27   3  -10.80   33.40
  -6  27  -3   61.99   30.20
   6  27   3   42.50   38.70
  -6  27  -3   21.40   33.50
  -7  27   3   -8.40   40.60
   7  27  -3  -14.10   36.40
  -7  27  -3   27.20   36.60
   7  27   3   49.10   43.70
   8  27  -3   -1.10   41.70
  -8  27   3  -32.40   37.00
   8  27   3  -76.79   40.80
  -8  27  -3   49.70   41.70
  -9  27   3   33.00   38.10
   9  27  -3   56.19   47.10
   9  27   3   35.50   47.30
  -9  27  -3   50.79   42.80
 -10  27   3   -3.80   44.20
  10  27  -3   10.40   47.10
 -10  27  -3  -22.20   37.80
  10  27   3   19.70   41.70
 -11  27   3  -81.39   35.20
  11  27  -3   18.60   41.10
  11  27   3  -21.90   47.30
 -11  27  -3  -26.70   39.00
 -12  27   3  -14.30   46.30
  12  27  -3   -8.30   50.19
  12  27   3   10.90   44.20
 -12  27  -3   35.60   43.30
  13  27  -3   29.40   48.90
 -13  27   3   44.00   45.60
  13  27   3  -46.80   48.20
 -13  27  -3   46.40   49.60
   0  28  -3  207.98   46.50
   0  28   3  116.59   33.60
   0  28   3  215.18   45.80
   0  28  -3  183.38   39.50
   1  28  -3   39.90   31.50
   1  28  -3   45.10   35.80
  -1  28   3  -22.60   30.30
  -1  28   3   66.49   35.80
  -1  28  -3  -18.20   31.80
   1  28   3   28.60   35.50
  -1  28  -3   46.60   35.70
   1  28   3   37.00   30.20
  -2  28   3   -2.40   32.60
   2  28  -3   -3.50   33.80
  -2  28   3   10.20   35.90
   2  28   3   48.50   33.30
   2  28   3   24.70   36.30
  -2  28  -3   46.60   31.30
  -2  28  -3  -24.60   32.30
  -3  28   3  -33.60   32.00
   3  28  -3  -21.00   33.40
  -3  28   3   -0.50   33.90
   3  28   3   28.80   35.70
  -3  28  -3  -14.70   31.80
  -3  28  -3  -18.20   34.30
   4  28  -3    8.40   36.60
  -4  28   3    2.20   30.70
  -4  28   3   67.89   35.60
  -4  28  -3   -3.70   32.70
  -4  28  -3  -37.00   34.80
   4  28   3    2.40   40.50
   5  28  -3  -32.80   35.30
  -5  28   3  -21.60   32.10
  -5  28   3   23.30   34.40
  -5  28  -3   44.40   34.20
  -5  28  -3   39.20   34.80
   5  28   3  -19.80   36.50
  -6  28   3   56.79   39.20
  -6  28   3   72.49   35.50
   6  28  -3   42.60   38.80
  -6  28  -3   90.59   42.80
   6  28   3   77.49   42.20
  -6  28  -3   84.89   33.90
   7  28  -3  145.29   51.29
  -7  28   3  222.38   45.20
  -7  28  -3  168.58   48.50
   7  28   3   95.09   49.90
  -8  28   3   22.80   41.40
   8  28  -3  -59.99   37.10
   8  28   3    7.20   46.10
  -8  28  -3  -32.50   35.30
   9  28  -3   34.50   42.70
  -9  28   3   48.00   40.90
  -9  28  -3   28.40   38.40
   9  28   3  -28.80   47.10
  10  28  -3   -6.10   40.30
 -10  28   3   68.09   42.10
  10  28   3   41.70   50.59
 -10  28  -3    5.50   38.10
  11  28  -3 -113.39   41.60
 -11  28   3   35.60   48.70
 -11  28  -3  -56.19   45.80
  11  28   3  -15.10   41.40
  12  28  -3   12.50   51.09
 -12  28   3   -8.10   40.50
  12  28   3  101.19   58.39
 -12  28  -3   -5.90   49.20
   0  29  -3   34.10   34.90
   0  29   3  -17.00   31.60
   0  29  -3   -0.50   37.10
   0  29   3   24.10   40.00
  -1  29   3  188.98   42.60
   1  29  -3  201.28   45.70
  -1  29   3  206.38   44.20
   1  29   3  208.08   46.30
  -1  29  -3  210.78   44.00
  -1  29  -3  222.88   43.50
   1  29   3  221.28   43.10
  -2  29   3   11.40   36.70
  -2  29   3  -42.60   29.10
   2  29  -3    4.00   39.50
   2  29   3  -20.20   35.40
  -2  29  -3   41.30   33.60
  -2  29  -3   18.90   31.70
  -3  29   3  -30.40   35.60
   3  29  -3   10.20   41.00
  -3  29   3    9.80   36.60
  -3  29  -3  -25.40   30.10
   3  29   3    3.80   41.50
  -3  29  -3   14.70   31.70
  -4  29   3  -13.00   37.80
  -4  29   3   24.50   36.50
   4  29  -3   46.00   39.30
  -4  29  -3   53.99   41.30
  -4  29  -3   86.79   37.40
   4  29   3   25.30   44.80
  -5  29   3   98.79   40.10
   5  29  -3  -23.40   37.40
  -5  29   3   -7.10   33.60
  -5  29  -3    2.20   31.30
   5  29   3   39.50   41.20
  -5  29  -3   -4.70   33.40
  -6  29   3   27.00   34.50
   6  29  -3   -2.40   41.90
  -6  29   3  -23.90   33.90
  -6  29  -3  -15.40   29.70
  -6  29  -3   14.30   39.80
   6  29   3  -10.50   37.80
   7  29  -3   99.49   44.20
  -7  29   3   40.10   38.50
   7  29   3   67.99   47.40
  -7  29  -3    1.00   37.30
   8  29  -3   -7.30   40.20
  -8  29   3  -17.10   39.70
  -8  29  -3    7.10   39.40
   8  29   3   72.59   51.59
  -9  29   3    9.90   43.40
   9  29  -3  -37.10   45.70
  -9  29  -3    5.50   39.90
   9  29   3   38.30   50.19
 -10  29   3   14.10   41.40
  10  29  -3   21.30   49.50
 -10  29  -3  -10.80   42.20
  10  29   3   63.59   52.79
 -11  29   3   11.70   49.80
  11  29  -3   54.59   45.30
  11  29   3   10.10   43.60
 -11  29  -3   13.70   43.60
   0  30   3   43.40   35.40
   0  30  -3   13.80   34.60
   0  30   3   11.50   39.40
   0  30  -3   -5.30   32.50
  -1  30   3  -18.20   33.30
  -1  30   3   21.20   35.80
   1  30  -3   60.19   41.20
  -1  30  -3   13.30   34.70
   1  30   3   63.49   36.40
   1  30   3  106.99   45.30
  -1  30  -3   31.70   33.70
  -2  30   3   25.00   39.50
  -2  30   3   50.89   35.50
   2  30  -3   68.59   42.80
  -2  30  -3   76.09   36.60
   2  30   3  134.19   47.60
  -2  30  -3   53.29   39.20
  -3  30   3   70.19   41.20
   3  30  -3   16.10   42.00
  -3  30   3   94.29   41.60
  -3  30  -3   -2.00   35.60
   3  30   3  104.29   47.30
  -3  30  -3   40.30   34.40
   4  30  -3   40.00   43.60
  -4  30   3   44.50   39.20
  -4  30   3   -4.70   39.30
  -4  30  -3   46.40   39.70
  -4  30  -3  -12.00   31.80
   4  30   3    0.00   38.70
  -5  30   3   81.99   38.60
  -5  30   3    5.30   37.30
   5  30  -3   66.09   41.50
   5  30   3   50.49   42.90
  -5  30  -3   34.00   36.80
  -5  30  -3  147.29   45.80
   6  30  -3   13.80   40.10
  -6  30   3   41.90   39.30
  -6  30   3  -10.00   41.00
  -6  30  -3  114.89   39.60
  -6  30  -3   23.30   37.40
   6  30   3  -23.50   44.90
   7  30  -3  -43.70   43.30
  -7  30   3    0.10   35.70
   7  30   3  -26.20   46.60
  -7  30  -3   44.30   44.90
   8  30  -3  130.99   52.59
  -8  30   3   41.10   41.10
  -8  30  -3   -4.10   42.90
   8  30   3   91.09   45.60
   9  30  -3  -19.60   41.90
  -9  30   3   32.90   48.80
  -9  30  -3  -34.00   46.60
   9  30   3  -85.09   39.10
  10  30  -3  -10.10   52.79
 -10  30   3   -9.90   40.20
 -10  30  -3  -15.50   47.00
  10  30   3  -67.39   48.80
   0  31  -3   50.99   37.90
   0  31   3    2.50   36.90
   0  31   3  -36.90   35.40
  -1  31   3   56.19   44.40
   1  31  -3   87.59   44.30
  -1  31   3   84.59   41.30
  -1  31  -3   52.69   39.50
  -1  31  -3  -12.40   38.90
   1  31   3   59.09   44.30
   2  31  -3   18.30   38.30
  -2  31   3  -58.09   35.80
  -2  31   3   61.69   38.10
   2  31   3   61.49   45.80
  -2  31  -3   38.50   39.90
  -2  31  -3    3.40   38.60
   3  31  -3    1.10   38.50
  -3  31   3   36.10   37.00
  -3  31   3   25.20   36.30
  -3  31  -3   32.70   38.90
   3  31   3  -45.20   43.30
  -3  31  -3  -18.70   32.60
   4  31  -3   31.60   41.00
  -4  31   3  118.99   47.50
  -4  31   3  110.99   38.80
  -4  31  -3  135.69   42.30
  -4  31  -3   34.30   38.10
   4  31   3    8.60   41.30
   5  31  -3   48.50   47.10
  -5  31   3   74.79   40.80
  -5  31   3   50.19   44.20
  -5  31  -3   15.70   42.90
  -5  31  -3   24.40   36.80
   5  31   3   21.50   43.40
  -6  31   3    1.20   37.60
   6  31  -3  -43.10   39.90
  -6  31   3    3.80   37.20
  -6  31  -3  -49.20   34.50
   6  31   3  -56.69   46.20
  -6  31  -3  -54.69   35.30
  -7  31   3  -31.10   37.00
   7  31  -3   14.30   47.70
  -7  31  -3  -13.70   44.50
   7  31   3   28.90   49.70
  -8  31   3   34.50   40.60
   8  31  -3  -41.70   40.20
  -8  31  -3  -44.10   39.30
   8  31   3  -49.70   41.90
   9  31  -3   29.70   44.30
  -9  31   3   34.70   53.39
  -9  31  -3   65.39   44.50
   9  31   3   48.80   47.20
   0  32  -3   91.89   46.20
   0  32   3   13.20   39.00
   0  32   3    0.20   40.30
  -1  32   3   11.70   43.80
   1  32  -3  -18.00   41.50
  -1  32   3   44.10   40.30
  -1  32  -3   18.80   40.80
  -1  32  -3   -0.30   37.90
   1  32   3  118.19   50.69
  -2  32   3   32.60   41.20
  -2  32   3   47.10   38.60
   2  32  -3  102.09   44.10
  -2  32  -3   11.70   40.10
   2  32   3  -21.00   44.40
  -2  32  -3    8.70   41.90
   3  32  -3   19.30   43.20
  -3  32   3   15.20   43.20
  -3  32   3   37.00   37.70
  -3  32  -3   26.20   40.80
   3  32   3   33.00   48.40
  -3  32  -3  128.19   43.30
  -4  32   3   94.69   43.70
   4  32  -3  145.19   48.50
  -4  32   3  159.88   49.00
  -4  32  -3   89.19   42.30
   4  32   3   36.30   44.10
  -4  32  -3  129.29   44.10
  -5  32   3   79.79   46.40
   5  32  -3    7.80   42.70
  -5  32   3   13.40   39.50
  -5  32  -3   83.39   40.20
   5  32   3   86.79   48.00
  -5  32  -3   -1.80   44.50
  -6  32   3  107.09   44.80
   6  32  -3  101.99   52.59
  -6  32   3    0.20   43.40
  -6  32  -3   16.40   46.00
   6  32   3  -37.00   49.40
  -6  32  -3   37.30   42.60
  -7  32   3   43.20   41.30
   7  32  -3   31.30   43.10
   7  32   3   60.59   52.09
  -7  32  -3   34.80   49.00
  -8  32   3   29.90   43.30
   8  32  -3    8.00   43.50
   8  32   3   14.10   45.80
  -8  32  -3   46.10   45.10
   0  33   3   65.29   42.30
   0  33  -3   -0.30   43.60
   1  33  -3  -46.60   36.40
  -1  33   3   -9.00   41.80
  -1  33   3   58.99   42.20
   1  33   3  -14.40   40.60
  -1  33  -3   51.99   43.90
   2  33  -3  -15.60   40.60
  -2  33   3  -38.40   42.50
  -2  33   3   -8.80   32.90
  -2  33  -3   44.80   39.10
   2  33   3   19.30   49.99
  -2  33  -3  -44.20   37.50
   3  33  -3  -19.10   40.30
  -3  33   3   -1.10   41.60
  -3  33   3   27.40   45.30
  -3  33  -3  -10.20   41.80
  -3  33  -3  -15.10   39.30
   3  33   3   10.10   53.29
  -4  33   3   20.10   46.00
  -4  33   3   26.20   44.40
   4  33  -3   98.99   45.10
   4  33   3   65.09   46.60
  -4  33  -3  -12.00   45.30
  -4  33  -3   16.80   41.00
  -5  33   3  -32.50   43.60
  -5  33   3   75.19   46.20
   5  33  -3  123.09   49.60
  -5  33  -3   -3.80   33.70
  -5  33  -3  -10.80   38.90
   5  33   3   16.30   45.60
  -6  33   3   36.70   42.30
   6  33  -3    6.00   50.69
  -6  33  -3  -14.50   46.80
   6  33   3  -54.59   54.09
   7  33  -3   36.20   45.40
   0  34  -3   10.70   46.30
   0  34   3  -23.70   40.40
  -1  34   3   10.70   48.10
   1  34  -3    9.70   40.80
   1  34   3  -14.80   42.80
  -1  34  -3  -39.10   37.90
  -2  34   3  -35.40   42.20
  -2  34   3   -6.00   45.80
   2  34  -3  -15.80   47.10
   2  34   3  -36.10   49.60
  -2  34  -3  -22.60   42.90
  -2  34  -3  -58.49   34.90
   3  34  -3   47.80   50.99
  -3  34   3  106.19   50.29
  -3  34   3  148.89   52.59
   3  34   3   61.59   47.80
  -3  34  -3   16.80   37.20
  -3  34  -3   56.09   46.40
   4  34  -3  106.09   53.59
  -4  34   3   21.90   45.50
  -4  34   3   35.10   41.40
   4  34   3  -67.19   40.60
  -4  34  -3   95.19   44.80
  -4  34  -3   -7.50   45.70
  -5  34   3   78.69   49.99
   5  34  -3   28.70   43.90
  -5  34   3   80.19   47.50
   5  34   3    7.10   43.90
  -5  34  -3   75.59   47.70
  -5  34  -3  -11.40   42.20
   0  35  -3   86.19   53.19
   0  35   3   63.09   54.49
   1  35  -3   57.99   45.30
  -1  35   3   79.29   45.70
   1  35   3  114.29   49.70
  -1  35  -3  -21.90   38.60
   0   0  -4 7096.49  355.16
   1   0  -4  336.07   19.80
  -1   0  -4  291.27   20.10
  -2   0  -4 2049.59  111.49
   2   0  -4 2294.47  110.79
  -3   0  -4  140.79   18.10
   3   0  -4  146.99   14.50
  -3   0   4  135.39   14.30
  -4   0  -4 2210.58  115.59
  -4   0   4 2231.38  114.29
  -5   0   4 2181.08  113.59
  -5   0  -4 2213.68  114.99
  -6   0  -4   25.60   12.20
  -6   0   4   16.00   10.20
  -7   0   4   17.00   10.80
  -7   0  -4   16.80   12.80
  -8   0  -4  352.86   28.40
  -8   0   4  300.67   25.10
  -9   0   4  283.17   24.40
  -9   0  -4  282.67   27.50
 -10   0  -4  825.22   52.69
 -10   0   4  829.32   50.99
 -11   0   4   61.09   16.60
 -11   0  -4   52.79   18.40
 -12   0   4  123.09   20.90
 -12   0  -4  160.78   24.60
 -13   0  -4   23.70   19.40
 -13   0   4   -3.20   15.80
 -14   0  -4  862.11   58.99
 -14   0   4  732.03   54.19
 -15   0  -4   26.20   22.90
   0   1  -4   -1.60    5.70
   0  -1  -4    8.30    6.30
   1   1  -4 1233.58   61.89
  -1  -1  -4 1175.98   62.49
   1  -1  -4 1125.69   62.09
  -1   1  -4 1240.68   62.69
   2   1  -4  405.56   23.00
  -2   1   4  434.76   24.50
  -2  -1  -4  364.06   24.70
  -2   1  -4  349.87   25.30
   2  -1  -4  414.96   24.20
   3   1  -4  147.39   13.60
  -3  -1  -4  147.19   17.70
  -3   1   4  144.89   16.40
   3  -1  -4  146.79   16.60
  -3   1  -4  150.48   19.70
  -3  -1   4  157.78   13.90
  -4  -1  -4  287.57   23.90
  -4   1   4  351.36   24.10
  -4   1  -4  303.17   26.20
  -4  -1   4  340.87   21.80
  -5  -1  -4  274.97   24.70
  -5   1   4  360.56   25.20
  -5  -1   4  351.16   22.80
  -5   1  -4  348.47   27.40
  -6   1   4  275.87   23.10
  -6  -1  -4  256.17   23.20
  -6   1  -4  294.37   25.60
  -6  -1   4  280.77   21.10
  -7   1   4  214.08   22.50
  -7  -1  -4  173.38   21.20
  -7  -1   4  221.28   19.50
  -7   1  -4  206.58   23.80
  -8   1   4  516.85   34.30
  -8  -1  -4  483.45   35.30
  -8  -1   4  502.35   32.60
  -8   1  -4  475.35   36.30
  -9   1   4  458.15   34.10
  -9  -1  -4  496.35   35.10
  -9   1  -4  443.96   35.80
  -9  -1   4  439.66   31.90
 -10   1   4  132.09   19.50
 -10  -1  -4  113.59   21.70
 -10   1  -4  145.39   24.70
 -10  -1   4  132.99   19.90
 -11  -1  -4   27.30   15.90
 -11   1   4   28.90   15.90
 -11   1  -4   35.70   18.20
 -11  -1   4   31.50   14.00
 -12  -1  -4   33.30   16.60
 -12   1   4   23.30   16.70
 -12   1  -4   28.90   18.80
 -12  -1   4   30.10   15.30
 -13   1   4  -10.70   17.00
 -13  -1  -4   -4.90   18.40
 -13  -1   4   21.80   16.00
 -13   1  -4   33.60   21.60
 -14  -1  -4   94.59   23.30
 -14   1   4   41.50   20.30
 -14   1  -4   86.29   24.50
 -15   1  -4   91.19   28.40
   0  -2  -4 6258.27  307.77
   0   2  -4 6013.30  307.37
  -1  -2  -4   26.80    8.60
   1   2  -4   51.29    7.60
   1  -2  -4   53.19    9.10
  -1   2  -4   36.40    9.20
   2   2  -4  445.56   24.80
  -2   2   4  441.26   27.10
  -2  -2  -4  373.26   26.20
  -2   2  -4  468.65   29.30
   2  -2  -4  456.05   27.10
  -3   2   4  717.73   40.80
  -3  -2  -4  685.03   40.50
   3   2  -4  739.93   38.00
   3  -2  -4  665.83   40.60
  -3   2  -4  714.43   43.00
   4   2  -4  242.18   16.90
  -4   2   4  274.17   22.30
  -4  -2  -4  222.48   20.70
  -4   2  -4  220.08   23.70
  -4  -2   4  217.58   16.70
  -5  -2  -4 1581.04   84.09
  -5   2   4 1552.64   85.19
  -5   2  -4 1613.84   86.29
  -5  -2   4 1600.64   82.19
  -6   2   4  773.82   48.50
  -6  -2  -4  867.41   47.70
  -6   2  -4  835.12   50.19
  -6  -2   4  808.82   45.10
  -7  -2  -4    7.50   11.40
  -7   2   4   24.90   13.00
  -7   2  -4  -10.80   13.60
  -7  -2   4   -9.90    8.40
  -8   2   4  277.47   25.90
  -8  -2  -4  249.48   24.50
  -8  -2   4  267.17   21.20
  -8   2  -4  244.58   27.70
  -9   2   4   23.40   13.80
  -9  -2  -4    6.50   12.50
  -9   2  -4   34.60   16.80
  -9  -2   4   52.39   11.60
 -10  -2  -4 1426.26   78.99
 -10   2   4 1372.76   79.89
 -10   2  -4 1427.36   81.89
 -10  -2   4 1395.56   77.09
 -11   2   4   91.89   19.80
 -11  -2  -4   98.09   19.50
 -11   2  -4  115.99   22.40
 -11  -2   4  101.19   19.00
 -12   2   4   -4.20   16.40
 -12  -2  -4    3.80   15.80
 -12  -2   4   16.70   13.30
 -12   2  -4   29.50   20.00
 -13  -2  -4   24.90   18.90
 -13   2   4   59.39   21.10
 -13   2  -4   33.20   21.50
 -13  -2   4   27.10   19.30
 -14  -2  -4  375.26   37.00
 -14   2   4  318.27   38.00
 -14   2  -4  385.86   42.90
 -15   2   4  106.59   26.60
 -15   2  -4   63.99   27.30
 -16   2  -4  829.22   66.39
   0  -3  -4    9.30    8.10
   0   3  -4    3.20    8.00
   1   3  -4  385.96   23.40
  -1   3   4  450.65   25.50
  -1  -3  -4  345.17   24.00
  -1   3  -4  419.86   25.30
   1  -3  -4  354.56   24.70
   2   3  -4  625.54   34.80
  -2   3   4  653.23   37.80
  -2  -3  -4  663.93   37.10
   2  -3  -4  678.53   38.00
  -2   3  -4  614.44   38.50
  -3   3   4   82.19   14.70
   3   3  -4   59.39    9.20
  -3  -3  -4   64.49   11.80
   3  -3  -4   51.99   14.00
  -3   3  -4   84.99   14.60
   4   3  -4  350.26   19.60
  -4   3   4  353.26   27.20
  -4  -3  -4  273.87   22.60
  -4   3  -4  297.17   26.20
  -4  -3   4  327.87   19.40
  -5  -3  -4  396.56   26.70
  -5   3   4  406.16   30.40
  -5  -3   4  387.66   23.00
  -5   3  -4  332.07   30.80
  -6   3   4  570.54   38.40
  -6  -3  -4  605.14   35.50
  -6   3  -4  531.95   39.30
  -6  -3   4  551.54   32.00
  -7   3   4   26.40   13.90
  -7  -3  -4   12.40   11.20
  -7   3  -4    3.60   13.40
  -7  -3   4   15.70    8.10
  -8   3   4   62.79   16.40
  -8  -3  -4   34.50   12.60
  -8  -3   4   52.79   10.40
  -8   3  -4   49.70   15.20
  -9  -3  -4  176.28   20.90
  -9   3   4  148.19   24.70
  -9   3  -4  176.38   26.70
  -9  -3   4  165.38   17.80
 -10  -3  -4  522.95   37.40
 -10   3   4  560.24   40.60
 -10   3  -4  546.05   42.40
 -10  -3   4  536.95   34.50
 -11   3   4  110.39   21.20
 -11  -3  -4  108.39   18.90
 -11  -3   4  126.99   18.30
 -11   3  -4   98.09   22.80
 -12   3   4  152.18   29.10
 -12  -3  -4  164.18   25.40
 -12   3  -4  157.68   26.80
 -12  -3   4  178.48   22.40
 -13   3   4    4.90   19.50
 -13  -3  -4   -7.40   16.60
 -13   3  -4   50.69   22.80
 -14   3   4  256.17   36.90
 -14   3  -4  311.37   39.50
 -15   3   4   67.59   25.60
 -15   3  -4   91.29   28.80
 -16   3  -4   36.60   26.20
   0   4  -4   -8.90    8.90
   0  -4  -4   -0.70    9.40
   1   4  -4  404.86   26.10
  -1  -4  -4  439.46   27.40
  -1   4   4  480.05   28.90
   1  -4  -4  451.55   28.80
  -1   4  -4  468.45   28.70
  -2  -4  -4  292.07   22.10
   2   4  -4  287.47   19.40
  -2   4   4  318.17   24.30
   2  -4  -4  342.27   24.40
  -2   4  -4  339.17   25.20
  -3   4   4    6.10   12.10
  -3  -4  -4    6.50    9.00
   3   4  -4   14.80    5.60
  -3   4  -4   40.10   13.50
   3  -4  -4   12.10   11.70
   4   4  -4  745.83   38.00
  -4  -4  -4  696.33   41.30
  -4   4   4  733.23   44.60
  -4  -4   4  732.53   38.00
  -4   4  -4  757.02   45.20
  -5   4   4   28.90   14.00
  -5  -4  -4   37.70   10.70
  -5   4  -4   30.80   14.10
  -5  -4   4   30.40    5.60
  -6  -4  -4  369.06   24.90
  -6   4   4  327.37   29.50
  -6   4  -4  281.37   30.00
  -6  -4   4  318.77   19.60
  -7   4   4   92.69   18.30
  -7  -4  -4   85.19   15.70
  -7  -4   4   90.19   11.60
  -7   4  -4   88.69   19.00
  -8   4   4  139.59   23.60
  -8  -4  -4  114.19   17.30
  -8  -4   4  112.09   13.50
  -8   4  -4  149.88   22.90
  -9   4   4  161.58   24.50
  -9  -4  -4  130.39   18.80
  -9   4  -4  187.48   27.70
  -9  -4   4  120.49   15.10
 -10   4   4 2564.44  146.09
  10   4  -4 2899.21  146.29
 -10  -4  -4 2725.33  143.19
 -10   4  -4 2812.92  147.99
 -10  -4   4 2658.03  140.29
  11   4  -4  122.79   19.80
 -11   4   4  190.98   28.40
 -11  -4  -4  148.09   21.80
 -11  -4   4  119.19   18.00
 -11   4  -4  174.28   30.00
  11   4   4  120.29   21.20
 -12  -4  -4   97.69   18.50
 -12   4   4   39.80   21.10
 -12   4  -4   82.09   24.70
 -13   4   4   26.80   21.70
 -13  -4  -4   -0.40   15.90
 -13   4  -4   27.60   23.30
 -14   4   4  161.28   30.00
 -14   4  -4  219.58   38.10
 -15   4   4   75.79   26.10
 -15   4  -4  118.99   30.70
 -16   4   4   85.89   37.10
 -16   4  -4  100.49   32.20
   0  -5  -4    0.30   10.50
   0   5   4   10.00   11.60
   0   5  -4  -18.00   10.40
  -1   5   4  253.67   20.90
   1   5  -4  222.18   18.40
  -1  -5  -4  208.38   18.70
   1  -5  -4  236.78   21.00
  -1   5  -4  195.08   22.90
   2   5  -4   12.80    7.50
  -2  -5  -4   17.80   10.40
  -2   5   4   26.30   12.50
   2  -5  -4   35.90   13.00
  -2   5  -4    0.60   12.40
  -3   5   4  570.14   34.90
   3   5  -4  466.85   27.60
  -3  -5  -4  542.15   31.50
  -3   5  -4  523.25   35.00
  -4  -5  -4  948.51   51.29
  -4   5   4  921.51   54.69
  -4   5  -4  912.01   54.69
  -5   5   4  271.77   28.10
  -5  -5  -4  260.97   20.80
  -5   5  -4  264.97   26.20
  -6  -5  -4  301.27   21.60
  -6   5   4  256.57   29.00
  -6  -5   4  266.97   15.60
  -6   5  -4  315.37   28.00
  -7  -5  -4  202.88   19.20
  -7   5   4  185.88   24.20
  -7   5  -4  194.58   25.00
  -7  -5   4  181.58   13.00
   8   5  -4  -10.10   12.80
  -8  -5  -4   -8.10   10.20
  -8   5   4   11.50   15.00
   8   5   4   -2.70   16.20
  -8   5  -4    3.10   14.70
  -8  -5   4    1.90    6.10
   9   5  -4  148.29   21.70
  -9  -5  -4  173.68   19.60
  -9   5   4  190.58   27.30
   9   5   4  135.59   23.40
  -9  -5   4  216.18   15.90
  -9   5  -4  199.88   29.10
 -10  -5  -4  208.58   22.70
 -10   5  -4  220.08   28.80
  11   5  -4  177.98   26.20
 -11  -5  -4  228.48   24.70
 -11   5   4  325.37   34.10
 -11   5  -4  261.97   34.10
 -11  -5   4  261.27   20.80
  11   5   4  210.78   27.30
 -12  -5  -4   14.90   13.80
 -12   5   4   16.00   19.20
 -12   5  -4   48.40   22.40
 -13   5   4   17.80   22.30
 -13   5  -4   19.10   24.00
 -14   5   4  230.18   38.00
 -14   5  -4  235.88   40.30
 -15   5   4   -4.90   23.10
 -15   5  -4   16.00   27.60
 -16   5   4    1.60   24.30
 -16   5  -4  -10.60   25.60
 -17   5  -4   38.10   31.90
   0   6  -4  191.58   20.40
   0  -6  -4  166.88   19.00
   0   6   4  196.68   19.20
  -1  -6  -4  973.50   53.39
   1   6  -4  947.11   51.89
  -1   6   4  952.50   54.19
  -1   6  -4  945.71   54.99
   1   6   4  943.01   53.69
   1  -6  -4  964.00   54.19
   2   6  -4 2672.23  133.49
  -2  -6  -4 2618.94  135.09
  -2   6   4 2600.64  136.89
  -2   6  -4 2655.73  136.99
   2  -6  -4 2606.34  136.89
  -3  -6  -4   90.29   14.20
   3   6  -4  104.69   11.20
  -3   6   4  147.69   20.60
  -3   6  -4  188.58   21.60
  -4  -6  -4 1260.27   68.19
  -4   6   4 1298.67   72.19
  -4   6  -4 1278.77   72.19
  -5   6   4  343.47   29.70
  -5  -6  -4  328.57   23.20
  -5   6  -4  349.07   30.00
   6   6  -4   80.99   16.90
  -6   6   4   96.89   19.80
  -6  -6  -4   85.99   14.40
   6   6   4   91.69   20.20
  -6   6  -4   77.59   18.10
   7   6  -4   -4.10   14.00
  -7  -6  -4   10.30    9.70
  -7   6   4   -2.70   14.60
  -7   6  -4   -1.70   15.00
   7   6   4   -3.40   13.70
   8   6  -4  185.88   23.80
  -8  -6  -4  145.89   18.40
  -8   6   4  173.68   25.40
   8   6   4  154.68   24.80
  -8  -6   4  189.88   11.50
  -8   6  -4  218.08   26.80
   9   6  -4  741.33   49.10
  -9  -6  -4  808.62   46.40
  -9   6   4  715.43   53.19
  -9   6  -4  787.02   54.59
   9   6   4  815.52   49.70
  -9  -6   4  792.02   41.50
  10   6  -4 1119.99   68.09
 -10  -6  -4 1217.38   65.69
 -10   6   4 1125.09   72.09
 -10  -6   4 1177.18   61.39
  10   6   4 1128.29   67.79
 -10   6  -4 1212.08   73.99
 -11   6   4   32.40   20.80
  11   6  -4    8.30   16.10
 -11  -6  -4   32.20   13.60
 -11   6  -4    9.10   18.80
  11   6   4  -12.60   15.40
  12   6  -4  212.98   38.60
 -12   6   4  230.98   31.90
 -12  -6  -4  195.78   24.50
 -12   6  -4  235.18   33.80
 -13   6   4   -3.70   22.20
 -13   6  -4    2.50   23.20
 -14   6   4  129.89   30.90
 -14   6  -4  113.99   31.00
 -15   6   4   -6.30   25.60
 -15   6  -4   13.20   26.50
 -16   6   4   -9.20   25.80
 -16   6  -4    7.00   29.30
 -17   6  -4   10.60   31.00
   0   7   4    6.30   12.20
   0   7  -4  -13.40   12.40
   0  -7  -4   -8.40   10.80
  -1  -7  -4  503.15   32.60
  -1   7   4  503.65   33.70
   1   7  -4  510.75   31.60
  -1   7  -4  529.35   35.20
   1  -7  -4  513.15   34.90
   1   7   4  432.66   32.30
  -2  -7  -4  520.35   32.90
   2   7  -4  487.25   31.10
  -2   7   4  542.55   35.90
   2  -7  -4  532.05   35.80
  -2   7  -4  595.54   36.30
  -3   7   4   50.69   16.90
   3   7  -4   55.19   10.40
  -3  -7  -4   44.80   11.30
  -3   7  -4   57.49   15.20
   4   7  -4  520.05   38.00
   4   7  -4  491.05   26.20
  -4   7   4  453.55   35.90
  -4  -7  -4  500.85   30.60
  -4   7  -4  518.95   36.50
   4   7   4  498.95   37.80
  -5   7   4  133.59   24.10
  -5  -7  -4  195.78   17.40
   5   7  -4  145.09   23.80
   5   7   4  204.68   22.50
  -5   7  -4  182.38   24.90
  -6  -7  -4   47.80   10.60
   6   7  -4   37.10   16.10
  -6   7   4   11.60   15.70
   6   7   4   42.70   16.00
  -6   7  -4   50.19   17.70
  -7   7   4   -3.40   14.90
   7   7  -4  -31.00   13.60
  -7  -7  -4   -6.20    8.80
   7   7   4  -14.40   14.80
  -7   7  -4    3.10   16.00
  -8   7   4  233.68   31.50
  -8  -7  -4  254.77   20.80
   8   7  -4  218.38   26.50
   8   7   4  235.48   26.80
  -8   7  -4  265.77   32.30
  -9   7   4   29.30   16.80
   9   7  -4   40.10   16.70
  -9  -7  -4   48.10   11.60
  -9   7  -4   45.30   18.20
   9   7   4   23.40   16.60
  10   7  -4  163.78   25.30
 -10   7   4  203.48   31.20
 -10  -7  -4  147.09   19.30
  10   7   4  192.88   27.60
 -10   7  -4  157.88   26.40
 -11   7   4   -0.70   18.20
 -11  -7  -4   15.80   12.00
  11   7  -4   -4.60   16.40
 -11   7  -4   26.80   22.20
  11   7   4    4.80   16.90
  12   7  -4  119.09   22.30
 -12   7   4   77.99   25.20
  12   7   4   91.59   22.60
 -12   7  -4  101.79   28.90
 -13   7   4   34.30   25.30
 -13   7  -4  -11.00   24.90
 -14   7   4   37.60   27.20
 -14   7  -4    2.20   25.90
 -15   7   4   75.59   31.20
 -15   7  -4  110.19   33.40
 -16   7   4  127.89   34.40
 -16   7  -4  202.78   39.10
 -17   7   4   29.90   28.80
 -17   7  -4   18.20   31.40
 -18   7  -4   97.19   39.80
   0   8   4 1627.34   88.09
   0   8  -4 1709.83   87.59
   0  -8  -4 1569.44   87.39
  -1   8   4   30.00   13.30
  -1  -8  -4   13.40   11.90
   1   8  -4   12.20   11.00
   1   8   4   -1.20   11.50
  -1   8  -4    7.30   12.20
   1  -8  -4   20.60   14.10
  -2   8   4    6.80   13.40
  -2  -8  -4   24.20   10.70
   2   8  -4    7.70    9.20
  -2   8  -4    6.60   13.00
   2   8   4   12.00   10.30
   3   8  -4  380.36   28.80
   3   8  -4  337.77   21.70
  -3  -8  -4  301.97   24.30
  -3   8   4  336.27   29.20
  -3   8  -4  323.87   29.10
   3   8   4  322.27   28.00
   4   8  -4  227.28   14.40
   4   8  -4  209.68   24.00
  -4  -8  -4  214.18   18.90
  -4   8   4  247.98   26.70
  -4   8  -4  200.38   28.00
   4   8   4  201.58   24.00
  -5  -8  -4  316.47   22.80
  -5   8   4  315.07   32.60
   5   8  -4  306.37   27.70
   5   8   4  294.67   27.80
  -5   8  -4  322.17   30.50
   6   8  -4   25.80   14.60
  -6   8   4   30.50   17.30
  -6  -8  -4   22.70    9.40
   6   8   4    9.10   15.80
  -6   8  -4   24.10   18.70
  -7   8   4  232.98   28.60
  -7  -8  -4  203.58   18.50
   7   8  -4  235.48   27.60
  -7   8  -4  228.38   28.80
   7   8   4  248.28   28.10
  -8   8   4   47.30   20.50
  -8  -8  -4   50.29   10.90
   8   8  -4   28.40   16.80
  -8   8  -4   26.10   18.60
   8   8   4   30.30   17.10
   9   8  -4  872.71   55.89
  -9  -8  -4  897.71   50.09
  -9   8   4  887.91   59.09
  -9   8  -4  812.52   58.59
   9   8   4  923.31   56.59
 -10   8   4  420.96   38.70
  10   8  -4  396.46   35.80
 -10  -8  -4  393.76   28.50
 -10   8  -4  443.16   42.90
  10   8   4  403.76   37.20
  11   8  -4  159.28   25.00
 -11   8   4  183.08   31.00
 -11  -8  -4  133.09   23.10
 -11   8  -4  128.49   27.50
  11   8   4  166.38   29.10
  12   8  -4  105.89   23.50
 -12   8   4  160.58   31.00
 -12   8  -4  115.29   27.50
  12   8   4   94.19   23.50
 -13   8   4   61.39   29.00
 -13   8  -4  132.49   30.20
 -14   8   4  434.16   48.50
 -14   8  -4  332.77   44.50
 -15   8   4   34.10   30.00
 -15   8  -4   66.69   29.40
 -16   8   4   63.29   30.70
 -16   8  -4   47.20   30.90
 -17   8   4   56.19   32.90
 -17   8  -4   71.89   35.60
 -18   8  -4  -14.40   33.10
  -1  -9  -4  108.09   19.00
   1   9  -4  130.99   17.60
  -1   9   4  113.89   20.10
   1   9  -4  180.98   21.60
  -1   9  -4  131.19   22.40
   1   9   4  106.89   16.70
   1  -9  -4  116.69   20.00
   1   9   4  102.99   18.30
  -2  -9  -4 1433.16   76.79
  -2   9   4 1391.06   79.49
   2   9  -4 1417.66   75.39
   2   9  -4 1513.25   79.79
   2   9   4 1353.96   76.49
   2   9   4 1450.15   79.89
  -2   9  -4 1409.86   78.99
   3   9  -4    8.30    8.60
  -3   9   4   11.00   16.00
  -3  -9  -4   32.90   10.40
   3   9  -4   -1.90   15.90
  -3   9  -4   22.50   16.30
   3   9   4   12.20   14.80
   3   9   4   16.00   10.00
  -4  -9  -4  364.46   25.90
   4   9  -4  369.56   22.40
   4   9  -4  365.66   31.10
  -4   9   4  353.06   34.70
  -4   9  -4  408.56   32.80
   4   9   4  413.96   33.50
   5   9  -4   44.10   17.80
  -5  -9  -4   15.90   10.10
  -5   9   4   40.20   17.60
   5   9   4   20.30   15.80
  -5   9  -4   40.30   17.20
  -6  -9  -4   -5.10    8.40
   6   9  -4  -11.50   15.90
  -6   9   4  -15.60   15.20
   6   9   4  -16.30   16.60
  -6   9  -4   16.40   16.60
  -7   9   4  347.07   35.40
   7   9  -4  406.56   34.90
  -7  -9  -4  422.16   26.50
   7   9   4  430.26   33.70
  -7   9  -4  315.97   37.30
   8   9  -4  193.78   27.30
  -8  -9  -4  148.59   16.70
  -8   9   4  154.28   27.40
   8   9   4  129.99   23.60
  -8   9  -4  159.38   28.20
  -9   9   4   62.89   21.10
  -9  -9  -4   44.20   11.20
   9   9  -4   64.79   19.80
  -9   9  -4   60.99   23.20
   9   9   4   57.19   19.30
 -10   9   4  141.09   27.40
 -10  -9  -4  193.78   19.40
  10   9  -4  202.58   31.00
 -10   9  -4  209.38   32.20
  10   9   4  246.08   30.40
  11   9  -4   20.40   19.20
 -11   9   4   11.50   21.10
 -11   9  -4   16.60   21.70
  11   9   4   17.10   19.60
  12   9  -4   -2.30   20.00
 -12   9   4   27.30   22.90
 -12   9  -4    0.50   22.10
  12   9   4   -4.70   19.50
 -13   9   4   78.19   27.70
 -13   9  -4   93.89   30.90
 -14   9   4   52.59   27.30
 -14   9  -4    4.00   28.50
 -15   9   4   44.60   27.90
 -15   9  -4   -4.30   29.10
 -16   9   4   93.29   33.90
 -16   9  -4   67.79   32.50
 -17   9   4   71.69   34.10
 -17   9  -4   39.20   34.20
 -18   9   4   -7.10   37.50
 -18   9  -4   28.60   35.10
   0  10  -4  886.81   51.89
   0  10   4  810.32   52.29
   0 -10  -4  929.61   53.79
   0  10   4  910.31   53.39
   0  10  -4  921.01   53.79
  -1  10   4   83.29   16.10
  -1  10   4   54.49   16.80
   1  10  -4   43.00   16.40
  -1 -10  -4   69.29   13.80
   1  10  -4   63.99   13.70
   1  10   4   53.29   14.70
   1  10   4   79.89   17.70
  -1  10  -4   53.49   15.30
  -1  10  -4   87.89   16.10
  -2 -10  -4   30.90   12.20
  -2  10   4   35.20   15.50
   2  10  -4   21.80   15.50
   2  10  -4   35.80   11.10
   2  10   4   58.79   13.40
   2  10   4   39.20   16.40
  -2  10  -4   39.10   15.10
   3  10  -4    0.70   16.70
  -3  10   4   20.20   15.70
  -3 -10  -4   -1.40   10.20
   3  10  -4   19.80    9.40
   3  10   4   -6.10   10.30
   3  10   4   -0.20   16.50
  -3  10  -4   -0.90   16.30
   4  10  -4   82.49   19.00
   4  10  -4   98.19   12.60
  -4 -10  -4   86.39   15.30
  -4  10   4   87.19   19.10
   4  10   4   71.79   13.10
   4  10   4  101.29   19.50
  -4  10  -4  116.79   20.40
   5  10  -4   -0.50    4.80
  -5 -10  -4   -3.80    9.10
   5  10  -4   22.80   15.80
  -5  10   4  -19.20   15.40
   5  10   4   -0.20   16.90
  -5  10  -4  -20.80   15.10
   6  10  -4  108.99   20.30
  -6 -10  -4  119.19   15.50
  -6  10   4  137.19   25.80
  -6  10  -4  131.89   22.80
   6  10   4  124.09   22.60
   7  10  -4  233.28   27.30
  -7 -10  -4  218.68   19.10
  -7  10   4  207.88   33.30
   7  10   4  281.77   30.90
  -7  10  -4  175.18   29.30
  -8  10   4  211.08   30.50
  -8 -10  -4  205.48   18.10
   8  10  -4  164.48   29.20
  -8  10  -4  214.18   31.00
   8  10   4  176.38   26.70
   9  10  -4   35.10   21.00
  -9 -10  -4   56.29   11.40
  -9  10   4   91.49   23.60
  -9  10  -4   58.39   22.90
   9  10   4   60.59   20.80
 -10  10   4  425.86   44.50
  10  10  -4  554.64   43.70
 -10 -10  -4  559.64   39.90
 -10  10  -4  551.94   49.50
  10  10   4  531.15   43.60
  11  10  -4   99.09   25.00
 -11  10   4  137.29   30.40
  11  10   4  114.19   25.00
 -11  10  -4  138.99   29.10
 -12  10   4   69.59   27.60
  12  10  -4   48.40   22.50
 -12  10  -4   14.10   24.10
  12  10   4   18.60   22.00
 -13  10   4   18.10   28.20
  13  10  -4   38.80   22.50
 -13  10  -4   49.30   29.40
  13  10   4   -9.70   23.60
 -14  10   4  588.44   59.89
 -14  10  -4  660.73   61.99
 -15  10   4   65.49   33.30
 -15  10  -4   -6.30   29.90
 -16  10   4   50.29   34.00
 -16  10  -4   73.29   35.70
 -17  10   4   57.89   34.20
 -17  10  -4   24.80   33.00
 -18  10   4  -27.60   31.20
 -18  10  -4   13.50   36.60
 -19  10  -4   81.79   44.90
   0  11  -4   23.90   14.00
   0  11  -4   19.30   15.30
   0 -11  -4   26.20   13.70
   0  11   4   41.40   16.00
   0  11   4   19.60   13.50
  -1 -11  -4   -4.70   13.60
   1  11  -4   34.20   16.30
  -1  11   4   48.90   17.70
  -1  11   4   44.20   15.50
   1  11  -4    8.10   12.90
  -1  11  -4   22.90   16.00
   1  11   4   16.80   16.10
   1  11   4   40.30   14.30
  -1  11  -4   29.80   16.30
  -2  11   4 1791.02   99.79
  -2  11   4 1763.22   97.49
   2  11  -4 1707.43   95.29
  -2 -11  -4 1828.42   96.99
   2  11  -4 1758.72   99.49
   2  11   4 1839.12   97.09
  -2  11  -4 1926.61   98.59
  -2  11  -4 1871.21   99.99
   2  11   4 1825.92   99.59
   3  11  -4  423.36   27.50
   3  11  -4  416.66   34.10
  -3  11   4  385.46   36.40
  -3 -11  -4  393.26   28.50
  -3  11   4  373.66   30.80
  -3  11  -4  379.86   33.50
   3  11   4  418.86   36.00
   3  11   4  394.06   29.30
  -3  11  -4  410.96   31.30
   4  11  -4  672.53   45.80
  -4  11   4  656.13   46.60
  -4 -11  -4  633.64   40.10
   4  11  -4  709.73   38.00
   4  11   4  650.73   45.60
   4  11   4  653.13   40.20
  -4  11  -4  643.54   48.00
  -5  11   4   91.09   20.90
   5  11  -4   54.49    9.90
  -5 -11  -4   98.29   13.40
   5  11  -4   82.29   20.10
   5  11   4   72.79   12.70
   5  11   4   46.40   18.70
  -5  11  -4   74.29   21.30
   6  11  -4   70.29   20.10
  -6 -11  -4   59.49   11.50
  -6  11   4   67.89   21.10
   6  11   4  100.79   15.50
  -6  11  -4   62.09   20.20
   6  11   4   61.29   19.30
  -7  11   4  466.95   40.90
   7  11  -4  459.15   40.20
  -7 -11  -4  434.86   29.70
   7  11   4  513.55   41.00
  -7  11  -4  483.75   41.00
  -8 -11  -4   30.50   10.50
   8  11  -4   65.29   19.90
  -8  11   4    0.60   20.40
  -8  11  -4   36.00   20.50
   8  11   4   28.60   18.20
  -9  11   4   59.39   23.20
   9  11  -4   42.70   21.80
  -9 -11  -4   29.60   10.40
  -9  11  -4    4.50   20.60
   9  11   4   12.10   20.70
 -10  11   4   11.10   21.00
  10  11  -4   24.30   21.70
  10  11   4    2.40   21.50
 -10  11  -4   16.40   24.40
 -11  11   4   28.00   26.80
  11  11  -4   10.80   20.80
 -11  11  -4   26.00   22.90
  11  11   4  -22.00   21.10
 -12  11   4   10.70   27.60
  12  11  -4   33.20   23.80
 -12  11  -4   30.20   26.00
  12  11   4   10.30   23.20
  13  11  -4  103.59   28.30
 -13  11   4  133.09   33.80
 -13  11  -4   80.49   30.50
  13  11   4   95.69   28.90
 -14  11   4   14.50   27.10
 -14  11  -4   26.50   29.00
 -15  11   4   21.40   31.70
 -15  11  -4   20.50   29.90
 -16  11   4   85.39   37.80
 -16  11  -4   65.29   34.40
 -17  11   4  -72.19   31.90
 -17  11  -4   52.19   33.90
 -18  11   4   18.90   37.00
 -18  11  -4   -8.60   37.20
 -19  11  -4   29.00   41.10
   0  12   4 1502.35   80.89
   0  12  -4 1326.87   80.39
   0  12   4 1510.35   80.39
   0  12  -4 1298.57   77.49
   1  12  -4  327.97   28.80
  -1  12   4  383.96   32.90
  -1  12   4  399.06   34.20
   1  12  -4  321.57   32.00
  -1 -12  -4  389.26   31.00
  -1  12  -4  373.36   32.60
   1  12   4  388.06   30.90
   1  12   4  399.36   32.50
  -1  12  -4  348.07   30.80
  -2  12   4  156.38   23.50
  -2  12   4   86.59   19.50
   2  12  -4  113.89   22.30
   2  12  -4  103.99   19.00
  -2 -12  -4  120.69   21.40
  -2  12  -4  100.49   19.70
   2  12   4  138.69   21.90
  -2  12  -4  130.69   19.60
   2  12   4  125.29   20.20
   3  12  -4 1139.19   66.29
   3  12  -4 1098.19   59.09
  -3  12   4  978.70   64.59
  -3 -12  -4 1048.80   60.29
  -3  12   4 1018.60   61.79
   3  12   4 1097.49   60.59
  -3  12  -4 1123.59   62.59
  -3  12  -4 1047.40   64.39
   3  12   4  982.20   63.99
   4  12  -4  137.79   26.10
   4  12  -4  191.68   17.30
  -4  12   4  150.28   26.80
  -4 -12  -4  172.08   19.70
  -4  12   4  219.88   22.30
   4  12   4  168.38   19.80
   4  12   4  141.89   25.80
  -4  12  -4  160.18   26.50
  -4  12  -4  191.18   22.10
   5  12  -4    1.30   18.40
  -5 -12  -4   -3.80   10.20
  -5  12   4  -33.50   10.90
  -5  12   4    0.00   17.30
   5  12  -4   -0.60    7.30
   5  12   4  -15.40    9.40
  -5  12  -4   -4.60   16.60
   5  12   4   16.50   19.80
  -5  12  -4  -12.90   11.80
  -6 -12  -4  670.73   40.20
  -6  12   4  686.03   51.69
   6  12  -4  675.63   49.99
  -6  12  -4  665.93   49.30
   6  12   4  677.13   50.09
   6  12   4  670.83   40.50
  -7 -12  -4  386.46   26.00
   7  12  -4  368.46   37.80
  -7  12   4  368.36   40.60
   7  12   4  328.27   38.10
  -7  12  -4  391.36   37.70
   7  12   4  369.96   26.50
   8  12  -4  423.56   38.10
  -8  12   4  432.96   41.60
  -8 -12  -4  436.46   28.30
  -8  12  -4  451.95   41.90
   8  12   4  423.56   28.40
   8  12   4  394.36   37.70
  -9  12   4  -14.00   20.10
   9  12  -4  -38.60   17.10
  -9 -12  -4   14.80   10.60
   9  12   4  -18.80   19.90
  -9  12  -4   16.10   21.50
 -10  12   4  -23.50   21.20
  10  12  -4  -23.30   20.40
 -10  12  -4   -2.50   21.90
  10  12   4    5.20   19.50
 -11  12   4   87.19   31.20
  11  12  -4   38.30   23.40
  11  12   4   35.00   23.90
 -11  12  -4   30.70   27.80
 -12  12   4   15.70   25.50
  12  12  -4   22.90   25.00
  12  12   4   20.80   25.70
 -12  12  -4   88.99   31.10
  13  12  -4  202.08   32.90
 -13  12   4  193.48   36.80
 -13  12  -4  173.98   35.90
  13  12   4   94.59   31.00
 -14  12   4   85.49   37.40
 -14  12  -4  114.69   34.30
 -15  12   4  217.68   44.00
 -15  12  -4   61.79   34.60
 -16  12   4   42.20   34.80
 -16  12  -4   35.20   34.00
 -17  12   4   49.80   39.80
 -17  12  -4   24.40   37.90
 -18  12   4   26.70   39.00
 -18  12  -4   68.49   41.90
 -19  12   4  -13.30   41.80
 -19  12  -4   20.20   43.70
   0  13  -4   21.30   16.00
   0  13   4  -11.30   14.80
   0  13  -4  -13.90   14.50
   0  13   4   12.60   15.50
   1  13  -4   41.60   19.70
  -1  13   4   79.09   19.30
  -1  13   4   71.19   19.70
   1  13  -4   47.20   15.90
  -1  13  -4   43.10   18.00
   1  13   4   38.90   16.50
  -1  13  -4   54.89   18.80
   1  13   4   42.40   18.70
  -2 -13  -4  170.78   22.40
  -2  13   4  201.58   28.90
   2  13  -4  140.29   25.10
  -2  13   4  153.58   22.30
   2  13  -4  159.68   21.20
   2  13   4  140.69   23.40
  -2  13  -4  128.29   20.80
  -2  13  -4  161.58   24.50
   2  13   4  117.89   22.90
  -3 -13  -4   60.59   14.50
  -3  13   4   61.89   19.00
  -3  13   4   41.20   16.00
   3  13  -4   48.40   18.80
   3  13  -4   66.29   13.60
  -3  13  -4   71.39   17.50
   3  13   4   56.89   15.20
   3  13   4   38.00   18.50
  -3  13  -4   62.49   18.60
  -4  13   4   23.60   18.70
  -4 -13  -4    7.90   11.80
  -4  13   4    2.10   13.90
   4  13  -4   30.80   20.00
   4  13  -4   13.20   10.20
   4  13   4    7.40   17.00
  -4  13  -4   14.00   19.20
  -4  13  -4  -15.30   13.30
   4  13   4   -4.60   11.30
  -5  13   4  291.77   28.40
  -5 -13  -4  335.27   25.70
   5  13  -4  338.17   22.80
   5  13  -4  404.96   34.80
  -5  13   4  345.77   37.20
  -5  13  -4  257.37   35.90
   5  13   4  332.17   33.90
   5  13   4  306.07   26.00
  -5  13  -4  356.86   28.30
  -6 -13  -4   21.20   11.20
   6  13  -4   27.50    6.20
   6  13  -4    6.10   18.60
  -6  13   4   26.20   20.10
  -6  13   4   34.60   14.00
  -6  13  -4   35.50   22.50
  -6  13  -4   23.20   13.80
   6  13   4    6.90   20.20
   6  13   4   36.80   11.30
  -7 -13  -4   -3.80    9.60
  -7  13   4    3.00   20.30
  -7  13   4   12.00   13.30
   7  13  -4   -2.90   20.30
   7  13   4   -2.40   21.20
  -7  13  -4  -21.00   18.20
   7  13   4    0.80   10.20
  -8 -13  -4  352.26   24.20
  -8  13   4  288.77   40.80
   8  13  -4  306.47   38.40
   8  13   4  336.07   35.50
  -8  13  -4  270.47   37.00
   8  13   4  297.27   23.70
  -9  13   4  105.79   27.70
   9  13  -4  122.49   27.70
   9  13   4  104.09   25.30
  -9  13  -4  103.19   27.90
  10  13  -4   48.10   25.10
 -10  13   4   50.69   26.00
  10  13   4   77.79   27.20
 -10  13  -4   63.19   26.60
  11  13  -4  285.97   39.00
 -11  13   4  260.57   45.20
  11  13   4  251.47   39.60
 -11  13  -4  213.18   40.30
 -12  13   4  423.36   48.60
  12  13  -4  372.36   44.90
  12  13   4  486.35   47.60
 -12  13  -4  452.45   49.50
 -13  13   4  -12.00   27.00
  13  13  -4   40.60   26.10
  13  13   4   14.50   25.80
 -13  13  -4   -7.20   30.90
 -14  13   4   29.00   33.40
  14  13  -4   22.70   42.20
 -14  13  -4   23.90   33.10
 -15  13   4    8.70   31.40
 -15  13  -4   53.49   36.70
 -16  13   4   89.29   39.40
 -16  13  -4   64.69   40.20
 -17  13   4  -24.40   36.60
 -17  13  -4  -18.10   40.20
 -18  13   4   61.39   42.00
 -18  13  -4    1.90   40.10
 -19  13   4   62.49   47.90
 -19  13  -4   69.29   47.30
   0  14   4  345.67   32.70
   0  14  -4  380.26   33.50
   0  14   4  385.56   32.30
   0  14  -4  354.06   32.60
   1  14  -4  103.59   21.30
  -1  14   4   78.39   21.10
  -1  14   4  114.79   22.00
   1  14  -4   76.39   17.70
   1  14   4  128.19   23.80
   1  14   4   99.09   21.70
  -1  14  -4  115.39   20.60
  -1  14  -4   97.49   19.40
   2  14  -4  269.57   26.70
   2  14  -4  226.58   30.30
  -2  14   4  333.77   28.80
  -2  14   4  296.17   31.10
  -2  14  -4  293.77   30.10
   2  14   4  277.27   30.90
  -2  14  -4  298.87   30.70
   2  14   4  291.27   29.50
  -3  14   4  205.38   26.40
   3  14  -4  196.08   28.90
   3  14  -4  185.38   22.70
  -3  14   4  294.87   33.30
   3  14   4  229.18   23.90
   3  14   4  228.18   29.10
  -3  14  -4  210.88   31.50
  -3  14  -4  230.88   27.00
   4  14  -4   -1.80   10.90
  -4  14   4    2.00   17.70
  -4 -14  -4   20.30   12.80
  -4  14   4   19.90   14.30
   4  14  -4    7.70   17.70
   4  14   4    1.80   18.20
  -4  14  -4   -1.40   16.90
   4  14   4   14.20   12.80
  -4  14  -4    7.10   15.20
  -5  14   4   64.19   16.60
   5  14  -4   43.40   20.60
   5  14  -4   46.80   11.10
  -5  14   4   39.70   22.00
  -5 -14  -4   26.80   13.30
   5  14   4   77.09   14.80
   5  14   4   67.89   21.20
  -5  14  -4   69.39   16.70
  -5  14  -4   85.69   22.00
  -6  14   4  709.43   52.99
  -6  14   4  623.44   44.10
  -6 -14  -4  725.33   43.00
   6  14  -4  693.03   51.59
   6  14  -4  682.93   38.40
   6  14   4  790.62   52.79
  -6  14  -4  651.03   51.89
  -6  14  -4  720.93   45.80
   6  14   4  737.83   43.10
  -7  14   4   72.19   26.10
  -7 -14  -4   39.80   12.10
   7  14  -4   -6.90   20.00
  -7  14   4   20.60   14.30
  -7  14  -4   41.60   24.40
   7  14   4    5.70   20.30
  -7  14  -4   54.59   15.40
   7  14   4   35.10   11.70
  -8 -14  -4  416.16   28.60
  -8  14   4  463.55   32.60
  -8  14   4  355.86   42.50
   8  14  -4  436.76   43.70
  -8  14  -4  355.26   41.70
   8  14   4  413.46   43.50
  -8  14  -4  436.16   35.20
   9  14  -4    6.60   21.30
  -9  14   4   11.00   25.30
   9  14   4   23.80   22.40
  -9  14  -4    2.30   22.20
 -10  14   4   62.69   27.10
  10  14  -4  -13.00   23.90
  10  14   4  -11.10   23.50
 -10  14  -4  -35.10   23.60
  11  14  -4   54.59   28.10
 -11  14   4   86.09   31.80
  11  14   4   13.70   26.50
 -11  14  -4   39.00   31.20
  12  14  -4   80.49   29.00
 -12  14   4   46.70   30.40
 -12  14  -4   70.49   31.50
  12  14   4   71.29   30.40
  13  14  -4  352.36   44.30
 -13  14   4  301.17   52.19
 -13  14  -4  309.37   48.30
  13  14   4  347.47   45.80
  14  14  -4  111.29   34.00
 -14  14   4  140.29   41.20
  14  14   4   95.29   33.40
 -14  14  -4  117.49   36.50
 -15  14   4   93.89   37.00
 -15  14  -4  158.98   41.20
 -16  14   4  316.77   53.69
 -16  14  -4  300.97   54.59
 -17  14   4   29.10   37.70
 -17  14  -4  121.39   47.90
 -18  14   4  132.09   48.40
 -18  14  -4  120.19   44.40
   0  15  -4  -18.80   15.10
   0  15  -4  -12.80   15.70
   0  15   4    5.40   15.00
   0  15   4  -14.80   18.10
  -1  15   4   49.10   20.30
   1  15  -4   42.30   19.10
  -1  15   4   48.60   18.50
   1  15  -4   56.79   17.20
   1  15   4   98.79   21.70
  -1  15  -4   53.89   18.40
   1  15   4   43.40   18.10
  -1  15  -4   22.00   16.30
  -2  15   4   43.00   20.70
  -2  15   4   44.90   17.50
   2  15  -4   46.80   15.00
   2  15  -4   43.20   19.80
  -2  15  -4   30.00   17.50
  -2  15  -4   51.49   19.20
   2  15   4   61.99   20.30
   2  15   4   52.39   16.80
   3  15  -4  575.84   37.40
   3  15  -4  508.25   42.90
  -3  15   4  507.35   42.80
  -3  15   4  469.35   39.90
   3  15   4  538.25   38.80
  -3  15  -4  609.24   45.60
  -3  15  -4  562.44   41.20
   3  15   4  591.54   44.00
  -4  15   4  113.89   23.60
   4  15  -4  110.29   24.60
   4  15  -4   86.59   15.50
  -4  15   4  123.39   20.50
   4  15   4   74.29   23.00
  -4  15  -4   83.19   21.90
   4  15   4  122.79   21.50
  -4  15  -4  115.19   20.20
  -5  15   4  363.96   40.60
   5  15  -4  340.67   25.80
  -5  15   4  333.57   32.30
   5  15  -4  352.96   37.40
  -5  15  -4  316.37   36.60
  -5  15  -4  379.26   31.50
   5  15   4  354.76   40.30
   5  15   4  402.16   30.00
   6  15  -4   21.30    9.00
  -6  15   4    2.50   20.20
  -6  15   4   41.50   15.20
   6  15  -4   -8.80   19.30
  -6 -15  -4    3.60   12.20
  -6  15  -4   33.40   21.40
  -6  15  -4   29.40   15.50
   6  15   4   -6.10   11.80
   6  15   4   -9.30   19.40
  -7  15   4  183.88   33.80
  -7  15   4  162.68   24.00
  -7 -15  -4  148.49   20.10
   7  15  -4  175.48   29.90
  -7  15  -4  157.98   29.60
  -7  15  -4  140.39   23.60
   7  15   4  189.68   20.90
   7  15   4  199.38   32.50
  -8  15   4  101.69   18.60
  -8  15   4   55.29   28.00
   8  15  -4   53.79   24.30
  -8  15  -4   87.79   18.60
   8  15   4   79.19   27.30
  -8  15  -4   75.69   26.60
  -9  15   4   40.50   25.10
   9  15  -4   13.60   25.00
  -9  15  -4   -0.70   23.90
   9  15   4   18.50   25.40
 -10  15   4  -16.40   27.40
  10  15  -4   24.40   26.80
 -10  15  -4    3.10   28.00
  10  15   4    8.00   23.10
 -11  15   4  160.88   35.00
  11  15  -4  118.59   32.10
 -11  15  -4   44.40   30.20
  11  15   4  106.79   32.30
 -12  15   4  282.57   45.10
  12  15  -4  242.48   42.80
  12  15   4  319.57   45.10
 -12  15  -4  245.98   42.60
  13  15  -4   45.90   31.00
 -13  15   4   61.59   32.70
 -13  15  -4   -7.90   32.30
  13  15   4   28.60   30.40
  14  15  -4  170.48   38.40
 -14  15   4   73.59   36.40
 -14  15  -4   63.59   39.10
  14  15   4  158.88   38.40
 -15  15   4   29.30   37.70
 -15  15  -4   54.39   40.00
 -16  15   4   57.59   40.60
 -16  15  -4   51.79   42.40
 -17  15   4   83.89   45.90
 -17  15  -4   78.29   45.30
 -18  15   4  -14.10   41.30
 -18  15  -4   61.09   45.90
   0  16  -4  208.88   28.70
   0  16   4  215.18   28.80
   0  16   4  220.98   27.50
   0  16  -4  213.68   29.00
   1  16  -4    0.70   16.20
  -1  16   4   21.20   16.60
   1  16  -4   -2.00   19.80
  -1  16   4   17.40   18.60
  -1  16  -4   17.30   16.90
  -1  16  -4   38.60   18.80
   1  16   4   -3.10   19.70
   1  16   4   32.20   16.00
   2  16  -4  645.74   42.80
   2  16  -4  663.73   47.90
  -2  16   4  547.85   45.40
  -2  16   4  646.94   47.30
   2  16   4  648.34   44.50
  -2  16  -4  618.84   46.00
  -2  16  -4  598.34   46.20
   2  16   4  641.04   47.60
  -3  16   4   12.50   17.90
   3  16  -4  -28.90   17.40
   3  16  -4    1.50   13.40
  -3  16   4   27.20   19.50
   3  16   4   21.50   15.50
  -3  16  -4   -2.70   19.80
   3  16   4   23.90   20.10
  -3  16  -4  -42.00   14.60
  -4  16   4   35.10   20.40
   4  16  -4   47.30   14.40
  -4  16   4   62.39   18.60
   4  16  -4   85.59   26.20
   4  16   4   43.00   16.50
  -4  16  -4   99.79   20.30
  -4  16  -4   53.19   21.80
   4  16   4   70.09   23.80
  -5  16   4   -2.30   15.50
  -5  16   4   22.30   21.20
   5  16  -4    6.90   11.90
   5  16  -4   21.10   21.30
  -5  16  -4   44.80   22.00
  -5  16  -4   25.40   16.10
   5  16   4  -20.80   19.80
   5  16   4   37.70   14.80
   6  16  -4  305.27   36.70
  -6  16   4  296.27   30.60
  -6  16   4  259.77   40.30
  -6  16  -4  238.78   35.90
   6  16   4  272.77   26.50
  -6  16  -4  258.07   29.70
   6  16   4  309.97   36.80
  -7  16   4  484.35   39.50
   7  16  -4  582.04   48.60
  -7  16   4  526.55   48.60
   7  16   4  504.15   36.20
  -7  16  -4  566.04   39.90
   7  16   4  590.34   48.40
  -7  16  -4  532.55   48.30
  -8  16   4  482.55   36.00
  -8  16   4  411.76   46.20
   8  16  -4  438.46   44.60
  -8  16  -4  446.96   49.80
  -8  16  -4  419.76   43.00
   8  16   4  445.76   48.40
   9  16  -4   43.70   28.40
  -9  16   4   48.80   29.80
  -9  16  -4   98.79   29.80
   9  16   4   77.99   30.70
 -10  16   4  425.66   47.00
  10  16  -4  386.16   43.70
 -10  16  -4  324.17   46.10
  10  16   4  375.06   47.40
 -11  16   4   35.90   29.80
  11  16  -4   22.30   25.90
 -11  16  -4  -14.50   27.20
  11  16   4  -15.20   24.40
  12  16  -4   61.49   31.50
 -12  16   4  110.49   37.40
 -12  16  -4  125.49   38.40
  12  16   4   67.39   33.90
  13  16  -4  375.86   45.50
 -13  16   4  433.96   53.39
  13  16   4  361.56   50.69
 -13  16  -4  392.46   52.69
  14  16  -4  275.87   47.20
 -14  16   4  267.67   50.79
 -14  16  -4  242.88   46.70
  14  16   4  411.66   50.39
 -15  16   4   49.00   39.90
 -15  16  -4    0.80   34.40
 -16  16   4  382.46   58.19
 -16  16  -4  446.26   60.99
 -17  16   4  131.79   50.59
 -17  16  -4  217.48   58.49
 -18  16   4  322.67   60.19
 -18  16  -4  345.07   60.89
   0  17   4   -7.50   18.20
   0  17  -4   -2.00   17.60
   0  17   4   36.50   19.20
   0  17  -4    9.60   18.40
   1  17  -4   74.29   23.30
   1  17  -4   25.00   17.60
  -1  17   4   90.19   21.50
  -1  17   4   63.79   21.60
   1  17   4   31.60   16.50
  -1  17  -4   27.60   18.30
  -1  17  -4   79.09   22.00
   1  17   4   81.09   22.50
   2  17  -4  781.42   56.59
  -2  17   4  824.22   56.39
  -2  17   4  801.02   58.19
   2  17  -4  817.92   52.39
   2  17   4  804.12   53.99
  -2  17  -4  818.62   57.49
   2  17   4  836.92   57.79
  -2  17  -4  848.02   56.49
  -3  17   4  322.07   36.20
  -3  17   4  349.17   35.60
   3  17  -4  332.97   30.40
   3  17  -4  315.47   36.70
  -3  17  -4  340.47   32.40
   3  17   4  321.47   37.30
   3  17   4  348.77   33.90
  -3  17  -4  382.66   39.60
   4  17  -4   18.50   23.90
  -4  17   4   13.50   18.10
  -4  17   4  -21.50   18.90
   4  17  -4  -16.30   13.10
  -4  17  -4  -19.70   16.40
   4  17   4   -9.70   20.90
  -4  17  -4   -5.50   19.20
   4  17   4   14.30   15.60
   5  17  -4  193.68   34.00
  -5  17   4  217.68   28.10
   5  17  -4  209.08   22.70
  -5  17   4  163.38   30.30
   5  17   4  176.78   25.40
  -5  17  -4  212.18   27.80
  -5  17  -4  139.09   29.10
   5  17   4  253.47   35.20
  -6  17   4   21.50   17.80
   6  17  -4   -4.10   22.60
  -6  17   4   20.80   22.10
   6  17   4   10.40   14.30
  -6  17  -4  -15.30   21.00
  -6  17  -4   -1.10   15.60
   6  17   4   51.39   26.20
  -7  17   4  223.88   41.40
   7  17  -4  202.28   36.10
  -7  17   4  213.58   27.40
   7  17   4  227.78   36.80
  -7  17  -4  160.68   27.50
  -7  17  -4  210.48   36.60
   8  17  -4   26.30   25.90
  -8  17   4   34.10   21.80
  -8  17   4   59.69   27.90
  -8  17  -4   37.80   27.70
   8  17   4   11.40   27.90
  -9  17   4  160.28   33.90
   9  17  -4  202.08   37.10
   9  17   4  208.68   37.30
  -9  17  -4  156.38   34.70
  10  17  -4  143.69   33.50
 -10  17   4  285.87   43.30
  10  17   4  169.98   37.40
 -10  17  -4  169.48   36.60
  11  17  -4   31.50   31.30
 -11  17   4   -9.80   31.70
  11  17   4   -5.00   30.60
 -11  17  -4   -1.10   28.40
 -12  17   4   82.19   38.90
  12  17  -4   31.90   32.40
  12  17   4   60.99   33.40
 -12  17  -4   69.69   37.30
  13  17  -4   39.80   33.30
 -13  17   4   30.70   34.10
 -13  17  -4   82.69   35.00
  13  17   4  116.29   38.20
  14  17  -4   63.39   34.90
 -14  17   4   20.50   40.00
  14  17   4   64.69   39.80
 -14  17  -4   84.89   39.00
 -15  17   4   22.20   42.70
 -15  17  -4   62.39   42.80
 -16  17   4   13.60   38.30
 -16  17  -4   96.99   47.80
 -17  17   4  -76.89   40.60
 -17  17  -4   77.99   48.70
 -18  17   4   19.60   39.70
 -18  17  -4   -5.40   47.20
   0  18   4   27.20   20.60
   0  18  -4   54.69   20.90
   0  18  -4   20.60   21.90
   0  18   4   10.30   22.30
   1  18  -4   62.19   20.60
   1  18  -4   51.49   22.30
  -1  18   4   64.49   23.70
  -1  18   4   64.49   21.40
  -1  18  -4   43.10   23.00
   1  18   4   59.89   18.90
   1  18   4   74.69   25.50
  -1  18  -4   82.99   22.70
   2  18  -4  369.46   42.80
   2  18  -4  437.06   35.40
  -2  18   4  449.36   42.30
  -2  18   4  378.66   36.70
   2  18   4  352.66   36.30
  -2  18  -4  437.96   39.70
  -2  18  -4  321.67   40.20
   2  18   4  386.86   40.20
   3  18  -4   34.40   16.70
  -3  18   4   -3.20   22.20
  -3  18   4    5.20   17.40
   3  18  -4   10.60   24.50
  -3  18  -4   56.09   21.90
   3  18   4   13.30   17.10
   3  18   4   29.70   25.10
  -3  18  -4   27.50   19.90
  -4  18   4   37.40   22.80
   4  18  -4   21.70   23.20
   4  18  -4   -6.50   14.20
  -4  18   4   19.80   18.50
  -4  18  -4   13.20   18.30
  -4  18  -4   36.80   24.10
   4  18   4   11.00   16.60
   4  18   4   10.20   22.70
   5  18  -4    4.20   13.70
  -5  18   4   33.30   23.10
   5  18  -4   19.80   23.70
  -5  18   4   24.60   19.10
  -5  18  -4    0.30   16.90
   5  18   4    9.70   15.60
  -5  18  -4    6.20   21.70
   5  18   4   13.70   22.80
  -6  18   4  151.38   31.70
  -6  18   4  148.09   25.30
   6  18  -4  146.49   32.30
   6  18   4  166.28   25.30
  -6  18  -4  160.88   29.00
  -6  18  -4  174.38   31.80
   6  18   4  155.48   34.60
  -7  18   4   18.80   24.90
  -7  18   4   30.50   20.00
   7  18  -4   -5.40   24.70
  -7  18  -4   57.69   19.90
   7  18   4   64.69   28.00
  -7  18  -4    4.10   23.90
   8  18  -4  377.86   44.70
  -8  18   4  313.17   44.50
  -8  18  -4  381.76   49.90
   8  18   4  413.96   49.80
  -9  18   4  193.98   38.30
   9  18  -4  156.48   37.10
  -9  18  -4  184.48   35.60
   9  18   4  185.78   36.30
  10  18  -4  112.49   32.50
 -10  18   4  106.19   36.00
  10  18   4   72.29   30.40
 -10  18  -4  138.79   36.20
 -11  18   4   35.10   30.60
  11  18  -4   24.10   33.70
 -11  18  -4   46.20   36.00
  11  18   4   98.09   37.00
 -12  18   4   -1.50   31.50
  12  18  -4   -7.60   31.10
 -12  18  -4   -9.70   30.80
  12  18   4    3.10   33.20
  13  18  -4   62.59   36.10
 -13  18   4   86.79   38.90
 -13  18  -4   75.39   37.90
  13  18   4   52.19   37.30
 -14  18   4   97.99   43.20
  14  18  -4   99.59   38.20
 -14  18  -4   -0.70   38.10
  14  18   4   90.19   38.00
  15  18  -4   -0.70   36.00
 -15  18   4  103.79   47.10
 -15  18  -4   46.30   42.80
 -16  18   4  137.99   45.80
 -16  18  -4  125.09   45.40
 -17  18   4   40.40   46.50
 -17  18  -4   30.00   43.40
   0  19  -4   -4.60   19.50
   0  19   4  -32.90   18.20
   0  19   4    6.40   19.60
   0  19  -4   -8.70   18.40
  -1  19   4   37.00   22.50
   1  19  -4   45.50   22.70
   1  19  -4    7.60   18.20
  -1  19   4   55.59   21.80
  -1  19  -4    2.30   18.60
   1  19   4   48.10   20.80
   1  19   4   31.30   22.40
  -1  19  -4   24.70   22.60
   2  19  -4  508.45   49.70
   2  19  -4  580.34   46.80
  -2  19   4  561.44   49.10
  -2  19   4  704.23   51.19
  -2  19  -4  665.03   49.80
   2  19   4  663.13   48.10
   2  19   4  696.43   52.29
  -2  19  -4  706.23   51.29
  -3  19   4   68.49   23.70
  -3  19   4   25.70   21.80
   3  19  -4  -16.60   21.80
   3  19  -4  -20.80   16.60
  -3  19  -4    7.90   20.40
   3  19   4  -12.30   21.40
   3  19   4   37.40   18.90
  -3  19  -4   13.30   21.30
   4  19  -4  212.88   34.70
   4  19  -4  259.77   29.00
  -4  19   4  261.17   40.90
  -4  19   4  259.97   34.40
  -4  19  -4  193.88   34.80
  -4  19  -4  211.68   32.80
   4  19   4  225.88   40.60
   4  19   4  244.18   30.70
  -5  19   4  597.14   51.19
   5  19  -4  638.04   55.59
  -5  19   4  498.05   45.30
   5  19   4  581.74   42.70
  -5  19  -4  526.95   52.99
  -5  19  -4  538.15   44.70
   5  19   4  663.93   56.19
   6  19  -4   36.90   26.80
  -6  19   4   52.59   27.20
  -6  19   4    1.70   20.00
   6  19   4   42.60   29.90
  -6  19  -4   39.50   20.20
   6  19   4   35.60   18.90
  -6  19  -4   93.69   30.70
   7  19  -4   42.00   28.10
  -7  19   4   49.50   28.50
  -7  19   4   25.20   20.70
   7  19   4  -11.30   25.80
  -7  19  -4   11.60   19.60
  -7  19  -4   58.29   30.10
   8  19  -4   -8.80   26.30
  -8  19   4   19.10   26.60
  -8  19  -4  -37.80   27.50
   8  19   4  -48.10   27.10
  -9  19   4  204.28   38.60
   9  19  -4  246.88   42.50
  -9  19  -4  163.28   36.30
   9  19   4  161.38   36.90
  10  19  -4   74.19   33.60
 -10  19   4  110.59   35.70
  10  19   4  241.58   42.70
 -10  19  -4  127.59   35.30
 -11  19   4  136.69   37.60
  11  19  -4  105.59   38.60
 -11  19  -4   72.39   37.00
  11  19   4  118.49   36.50
  12  19  -4   87.99   38.90
 -12  19   4   84.39   37.10
 -12  19  -4   84.89   37.60
  12  19   4  110.29   36.40
 -13  19   4  -13.70   38.60
  13  19  -4   45.50   35.90
 -13  19  -4  -37.50   32.20
  13  19   4   -0.60   35.50
 -14  19   4   31.80   41.30
  14  19  -4  -17.30   35.60
  14  19   4  -16.10   36.50
 -14  19  -4  -15.50   40.60
 -15  19   4   65.29   41.40
  15  19  -4   16.40   37.90
 -15  19  -4  -42.50   35.40
  15  19   4   13.90   39.50
 -16  19   4   68.39   43.50
 -16  19  -4   56.19   42.70
 -17  19   4   55.79   52.29
 -17  19  -4   20.20   43.80
   0  20   4  367.76   40.30
   0  20   4  363.46   39.80
   0  20  -4  340.47   39.80
   0  20  -4  383.86   39.50
   1  20  -4  117.69   24.30
  -1  20   4  162.98   30.60
  -1  20   4  172.88   31.60
   1  20  -4  147.49   31.10
   1  20   4  160.38   27.40
  -1  20  -4   94.59   26.10
   1  20   4  194.88   33.10
  -1  20  -4  122.39   28.00
  -2  20   4  201.68   32.80
  -2  20   4  232.28   38.20
   2  20  -4  204.28   36.20
   2  20  -4  201.68   30.70
   2  20   4  245.88   32.80
  -2  20  -4  239.58   37.90
  -2  20  -4  248.48   33.20
   2  20   4  212.28   36.10
  -3  20   4   49.10   24.40
   3  20  -4   10.10   18.70
   3  20  -4   55.99   25.90
  -3  20   4   14.40   20.90
   3  20   4   11.80   20.00
  -3  20  -4  -10.30   21.10
   3  20   4   -2.80   23.80
  -3  20  -4  -11.80   23.80
  -4  20   4   -7.90   20.90
   4  20  -4   77.09   30.10
  -4  20   4   33.40   26.70
   4  20  -4  -14.40   16.80
   4  20   4   20.50   25.30
  -4  20  -4   -5.60   20.50
   4  20   4   54.99   20.60
  -4  20  -4  -12.80   22.00
   5  20  -4  -39.60   23.30
  -5  20   4    6.00   20.80
  -5  20   4   36.20   26.00
   5  20   4   32.00   30.10
  -5  20  -4    0.10   19.10
   5  20   4   25.00   18.60
  -5  20  -4   24.30   24.20
  -6  20   4   24.80   26.80
  -6  20   4   67.29   22.80
   6  20  -4    9.50   30.90
  -6  20  -4   27.90   29.80
  -6  20  -4   71.19   22.20
   6  20   4   58.99   29.50
  -7  20   4   15.60   20.30
   7  20  -4   62.99   33.10
  -7  20   4  -28.00   24.90
  -7  20  -4   17.00   29.00
   7  20   4   55.69   30.00
  -7  20  -4   42.80   22.00
   8  20  -4  603.74   60.39
  -8  20   4  658.03   61.79
  -8  20  -4  530.75   55.79
   8  20   4  589.84   60.79
  -9  20   4   19.40   32.40
   9  20  -4   65.09   35.20
  -9  20  -4   33.30   30.40
   9  20   4  111.19   34.10
  10  20  -4   72.49   34.20
 -10  20   4  -21.60   33.80
 -10  20  -4   87.89   34.50
  10  20   4  104.89   38.50
  11  20  -4  138.69   40.10
 -11  20   4   68.19   38.00
  11  20   4   16.80   37.20
 -11  20  -4   70.79   34.20
 -12  20   4  230.28   48.80
  12  20  -4  195.78   44.90
  12  20   4  241.78   48.80
 -12  20  -4  152.58   43.50
 -13  20   4   34.10   42.80
  13  20  -4   33.10   36.80
 -13  20  -4   -6.30   35.20
  13  20   4   68.79   41.40
 -14  20   4   -0.40   37.60
  14  20  -4   84.69   40.90
 -14  20  -4   10.90   42.50
  14  20   4   55.39   41.00
  15  20  -4   78.59   42.10
 -15  20   4  -14.20   39.70
 -15  20  -4   42.90   41.80
  15  20   4   -8.70   40.50
 -16  20   4   -8.80   46.80
 -16  20  -4    8.10   42.60
   0  21   4   -9.60   22.50
   0  21   4   32.80   23.60
   0  21  -4   19.50   25.30
   0  21  -4   10.20   21.20
  -1  21   4  -24.40   22.90
   1  21  -4   -5.10   20.70
   1  21  -4  -32.80   22.00
  -1  21   4    1.00   22.80
   1  21   4  -20.20   21.20
  -1  21  -4   -0.80   23.30
  -1  21  -4  -22.30   20.60
   1  21   4  -17.50   23.90
   2  21  -4   88.89   28.20
   2  21  -4   72.29   23.60
  -2  21   4  115.19   30.30
  -2  21   4   68.99   25.50
   2  21   4  117.19   31.00
  -2  21  -4  102.19   28.10
   2  21   4  116.29   25.80
  -2  21  -4   66.49   27.50
  -3  21   4   62.49   26.70
  -3  21   4   84.59   28.50
   3  21  -4   78.49   23.00
   3  21  -4   74.59   29.50
  -3  21  -4   87.79   26.20
   3  21   4   98.99   30.00
   3  21   4   88.59   23.20
  -3  21  -4   84.89   26.80
  -4  21   4  240.78   36.90
   4  21  -4  163.68   34.10
   4  21  -4  139.59   24.80
  -4  21   4  168.38   35.90
   4  21   4  145.09   33.80
  -4  21  -4  135.79   34.00
  -4  21  -4  157.88   30.70
   4  21   4  171.28   27.30
   5  21  -4  101.29   32.00
  -5  21   4   54.59   24.80
  -5  21   4  191.08   34.70
   5  21   4   67.59   21.90
  -5  21  -4   60.59   28.90
   5  21   4   87.49   32.30
  -5  21  -4   92.89   24.50
  -6  21   4   46.80   22.80
   6  21  -4   22.50   29.40
  -6  21   4   -2.40   26.30
  -6  21  -4   84.59   23.90
   6  21   4   10.20   28.00
  -6  21  -4  -35.60   24.80
   7  21  -4   82.39   33.40
  -7  21   4  136.59   27.30
  -7  21   4  165.98   38.00
   7  21   4  111.19   35.30
  -7  21  -4  103.29   26.50
  -7  21  -4  136.99   34.40
   8  21  -4   72.59   33.20
  -8  21   4   58.69   30.40
  -8  21  -4   45.80   30.90
   8  21   4   25.40   31.10
   9  21  -4   26.80   31.50
  -9  21   4   32.60   31.70
  -9  21  -4   45.50   31.70
   9  21   4   59.19   33.60
  10  21  -4   24.70   33.30
 -10  21   4   20.20   33.60
 -10  21  -4   46.20   37.20
  10  21   4   90.89   39.80
 -11  21   4   21.40   33.90
  11  21  -4   17.30   35.60
 -11  21  -4   10.60   33.80
  11  21   4   59.49   39.20
 -12  21   4   85.29   38.20
  12  21  -4   45.60   39.30
  12  21   4   51.39   36.70
 -12  21  -4  100.29   38.90
 -13  21   4    6.10   37.50
  13  21  -4  -45.80   36.10
  13  21   4  -16.00   38.80
 -13  21  -4  -10.50   36.20
 -14  21   4   -3.00   39.90
  14  21  -4    8.60   40.10
  14  21   4   61.69   42.80
 -14  21  -4  -65.99   40.30
  15  21  -4   27.60   40.30
 -15  21   4   31.50   42.50
  15  21   4  -43.50   40.40
 -15  21  -4   16.10   42.10
 -16  21   4   70.89   50.69
 -16  21  -4  -24.10   41.60
   0  22  -4  102.09   29.20
   0  22  -4  134.49   29.40
   0  22   4   95.39   29.70
   0  22   4  109.89   26.70
   1  22  -4  -31.50   25.90
   1  22  -4   14.50   22.90
  -1  22   4  -59.69   24.40
  -1  22   4   28.10   23.30
   1  22   4    1.20   25.70
   1  22   4   -5.10   21.50
  -1  22  -4   41.60   26.80
  -1  22  -4  -42.60   23.50
  -2  22   4   50.29   26.20
   2  22  -4  -26.20   24.20
  -2  22   4   13.80   23.80
   2  22  -4   53.99   22.30
   2  22   4   23.90   23.50
  -2  22  -4   76.59   26.00
   2  22   4    3.00   27.20
  -2  22  -4   68.79   28.40
  -3  22   4    8.30   24.60
   3  22  -4   38.40   22.20
   3  22  -4   -6.00   27.10
  -3  22   4   71.09   30.00
  -3  22  -4    1.00   22.00
   3  22   4   61.59   22.80
   3  22   4   16.80   31.40
  -3  22  -4  -35.50   25.30
  -4  22   4   39.20   28.00
   4  22  -4   63.99   30.70
  -4  22   4   32.60   24.70
  -4  22  -4   18.90   25.90
   4  22   4   49.90   22.80
  -4  22  -4  -20.20   23.10
   4  22   4   40.70   30.60
  -5  22   4  121.39   32.40
  -5  22   4   23.30   25.00
   5  22  -4   76.49   31.70
  -5  22  -4   34.50   22.40
  -5  22  -4    6.00   29.80
   5  22   4   43.30   30.50
  -6  22   4   39.00   24.40
   6  22  -4    1.30   29.40
  -6  22   4  -25.90   25.90
  -6  22  -4   -4.70   25.90
  -6  22  -4    9.70   22.70
   6  22   4   10.10   30.60
  -7  22   4   29.80   33.20
   7  22  -4   15.40   31.50
  -7  22   4   61.19   26.00
   7  22   4    4.50   31.20
  -7  22  -4   57.59   25.00
  -7  22  -4   25.50   28.70
  -8  22   4  487.55   54.49
   8  22  -4  413.26   52.99
  -8  22  -4  389.66   52.79
   8  22   4  511.35   55.79
   9  22  -4   45.50   34.80
  -9  22   4   93.09   35.40
   9  22   4  103.49   41.70
  -9  22  -4   82.09   38.30
  10  22  -4   38.00   38.70
 -10  22   4   43.20   37.50
 -10  22  -4   65.59   38.90
  10  22   4   -1.60   33.20
 -11  22   4   77.99   42.40
  11  22  -4   92.19   38.20
  11  22   4   75.89   37.20
 -11  22  -4   81.09   37.40
  12  22  -4  151.18   46.50
 -12  22   4   40.40   42.90
  12  22   4   60.69   44.00
 -12  22  -4   17.50   43.40
 -13  22   4  142.09   49.90
  13  22  -4  106.29   43.30
  13  22   4  121.39   45.20
 -13  22  -4   40.80   40.30
 -14  22   4  123.79   52.39
  14  22  -4  -25.80   34.50
 -14  22  -4   19.90   47.00
  14  22   4   46.50   39.00
 -15  22   4   -1.80   47.20
  15  22  -4   52.59   45.70
  15  22   4  -23.80   45.70
 -15  22  -4  -68.89   38.40
 -16  22   4  -47.50   48.00
 -16  22  -4   15.90   44.20
   0  23   4    3.80   26.00
   0  23  -4   32.90   26.60
   0  23  -4  -34.00   26.20
   0  23   4  -29.50   28.10
   1  23  -4   26.60   26.00
  -1  23   4   71.99   29.90
  -1  23   4   96.59   33.40
   1  23  -4   41.00   28.30
   1  23   4   88.19   28.50
  -1  23  -4   59.39   27.70
   1  23   4   30.00   28.80
  -1  23  -4   57.79   26.60
   2  23  -4    2.20   26.70
  -2  23   4   59.69   29.60
   2  23  -4   -9.60   23.50
  -2  23   4   55.59   30.10
   2  23   4   36.90   24.50
  -2  23  -4   68.29   28.10
   2  23   4   61.59   33.70
  -2  23  -4   32.10   26.00
   3  23  -4  -32.10   21.60
  -3  23   4   -3.20   23.30
   3  23  -4    6.50   28.00
  -3  23   4   46.80   31.00
   3  23   4   55.59   25.00
  -3  23  -4   16.50   24.90
  -3  23  -4   53.69   27.30
   3  23   4   45.50   30.20
  -4  23   4  106.59   31.50
  -4  23   4  132.89   33.20
   4  23  -4   91.89   32.30
  -4  23  -4  108.39   34.90
  -4  23  -4  105.59   29.40
   4  23   4  103.89   33.70
   4  23   4   95.59   27.00
  -5  23   4  178.38   36.40
  -5  23   4  144.19   32.20
   5  23  -4   91.19   34.40
  -5  23  -4  267.57   42.40
   5  23   4  166.98   38.40
  -5  23  -4  146.69   31.40
  -6  23   4   30.20   32.80
  -6  23   4    7.10   24.40
   6  23  -4  -34.10   28.60
   6  23   4   18.80   32.50
  -6  23  -4  -16.00   27.70
  -6  23  -4   23.00   24.20
  -7  23   4   13.30   25.10
   7  23  -4  -65.79   33.70
  -7  23   4  -59.79   26.50
   7  23   4  -23.70   31.90
  -7  23  -4  -28.90   33.00
  -7  23  -4  -19.70   22.30
  -8  23   4   58.19   32.70
   8  23  -4   60.39   39.70
  -8  23  -4   15.80   35.80
   8  23   4   19.50   34.30
   9  23  -4   42.30   38.30
  -9  23   4  121.59   40.40
  -9  23  -4    4.10   36.40
   9  23   4   74.59   41.00
  10  23  -4  147.39   44.10
 -10  23   4  116.39   39.00
  10  23   4   74.49   38.10
 -10  23  -4  118.29   41.20
 -11  23   4   31.80   37.50
  11  23  -4   20.10   36.30
  11  23   4   35.30   43.40
 -11  23  -4   45.40   38.10
 -12  23   4   35.20   38.80
  12  23  -4   -2.00   39.50
 -12  23  -4   73.99   43.20
  12  23   4  -12.30   39.60
  13  23  -4   51.39   43.20
 -13  23   4   11.30   39.30
  13  23   4   72.29   45.50
 -13  23  -4   -6.70   37.70
 -14  23   4   22.40   42.50
  14  23  -4   37.40   45.30
 -14  23  -4  105.29   49.99
  14  23   4   35.90   45.40
  15  23  -4  -67.59   41.80
 -15  23   4   11.50   42.90
  15  23   4    9.30   45.90
 -15  23  -4  -48.30   41.30
   0  24  -4   61.69   29.70
   0  24   4   61.29   33.50
   0  24   4   54.69   26.60
   0  24  -4   73.09   26.70
   1  24  -4    0.90   24.70
  -1  24   4   25.00   27.90
   1  24  -4    0.00   29.30
  -1  24   4  -10.60   26.70
  -1  24  -4    8.80   25.70
   1  24   4   -4.00   25.90
   1  24   4  -10.70   30.30
  -1  24  -4  -39.20   26.50
   2  24  -4   22.20   26.40
  -2  24   4   70.49   32.50
  -2  24   4  115.99   34.20
   2  24  -4   71.19   32.30
   2  24   4  128.39   29.40
  -2  24  -4  137.09   32.90
  -2  24  -4  111.69   33.20
   2  24   4   41.30   35.00
   3  24  -4  176.68   37.00
  -3  24   4  240.88   40.10
   3  24  -4  241.58   41.50
  -3  24   4  193.08   37.00
  -3  24  -4  153.88   32.60
   3  24   4  243.58   40.50
   3  24   4  243.48   42.10
  -3  24  -4  279.07   46.30
   4  24  -4  -30.40   28.10
  -4  24   4    9.20   28.60
  -4  24   4    9.20   29.60
  -4  24  -4  -20.70   27.10
   4  24   4   19.70   26.80
  -4  24  -4   -4.30   25.60
   4  24   4   52.49   35.50
  -5  24   4   28.70   27.10
   5  24  -4   14.50   31.30
  -5  24   4  -30.60   27.60
  -5  24  -4  -16.60   31.20
  -5  24  -4   17.10   25.40
   5  24   4   28.00   33.30
  -6  24   4   28.30   27.90
   6  24  -4   84.99   35.70
  -6  24   4   50.19   36.10
  -6  24  -4  107.29   29.40
   6  24   4   39.40   34.80
  -6  24  -4   40.10   33.40
   7  24  -4    0.50   32.50
  -7  24   4    3.70   31.20
  -7  24   4  -28.50   24.10
  -7  24  -4  -40.30   28.00
   7  24   4   17.70   34.90
  -7  24  -4    1.10   25.70
  -8  24   4   35.90   37.10
   8  24  -4    8.30   35.20
   8  24   4  -28.50   34.10
  -8  24  -4   32.10   34.20
  -9  24   4  -15.10   33.20
   9  24  -4   -7.20   35.10
  -9  24  -4   -6.00   31.90
   9  24   4   22.20   40.20
 -10  24   4   36.00   36.70
  10  24  -4   22.20   37.30
 -10  24  -4  -38.00   32.40
  10  24   4   -9.90   35.20
  11  24  -4   -1.20   40.50
 -11  24   4   26.00   41.10
  11  24   4   74.09   45.20
 -11  24  -4   25.40   42.30
 -12  24   4   90.79   46.90
  12  24  -4  -18.80   36.10
 -12  24  -4   -9.30   38.20
  12  24   4  127.89   43.90
 -13  24   4   54.89   48.40
  13  24  -4   44.40   45.70
  13  24   4  -89.19   35.60
 -13  24  -4   11.60   40.20
 -14  24   4  -62.09   37.80
  14  24  -4   57.39   46.30
 -14  24  -4   23.70   48.90
  14  24   4  -36.00   44.30
  15  24  -4   20.10   49.60
 -15  24   4  -78.99   40.20
 -15  24  -4   34.40   45.20
  15  24   4  109.59   54.99
   0  25  -4   10.80   30.70
   0  25   4   24.40   29.20
   0  25  -4   27.50   29.00
   0  25   4   20.80   29.30
   1  25  -4  -14.90   29.50
  -1  25   4   11.90   31.70
   1  25  -4  -24.80   25.60
  -1  25   4    4.00   29.10
  -1  25  -4   28.30   31.30
   1  25   4  -27.20   29.00
   1  25   4   46.30   28.30
  -1  25  -4  -14.10   28.70
   2  25  -4    8.90   25.60
  -2  25   4   32.70   28.90
   2  25  -4   55.89   32.30
  -2  25   4    8.90   28.10
   2  25   4   -6.50   30.20
   2  25   4    4.20   25.40
  -2  25  -4    2.80   29.90
  -2  25  -4   25.50   29.70
   3  25  -4  113.69   36.10
  -3  25   4  117.09   34.80
  -3  25   4   96.69   32.20
  -3  25  -4  119.19   36.00
  -3  25  -4  165.18   37.10
   3  25   4   83.59   29.20
   3  25   4   86.19   36.30
   4  25  -4  318.97   48.30
  -4  25   4  326.07   48.10
  -4  25   4  221.58   38.10
  -4  25  -4  272.67   43.20
   4  25   4  209.68   46.10
  -4  25  -4  297.67   50.29
  -5  25   4  286.57   47.70
  -5  25   4  300.17   45.40
   5  25  -4  194.48   43.80
   5  25   4  313.57   50.79
  -5  25  -4  243.88   41.60
  -5  25  -4  305.27   47.50
   6  25  -4   28.20   34.90
  -6  25   4   70.79   36.90
  -6  25   4   59.79   28.80
  -6  25  -4   72.99   29.00
  -6  25  -4   66.79   37.50
   6  25   4   97.79   38.70
   7  25  -4   37.20   40.40
  -7  25   4   -3.60   31.80
  -7  25   4   67.99   30.40
  -7  25  -4   50.69   29.80
  -7  25  -4   47.40   39.00
   7  25   4    9.10   38.10
   8  25  -4   66.29   38.70
  -8  25   4    6.40   38.10
   8  25   4  -16.10   35.90
  -8  25  -4   72.19   38.60
   9  25  -4   21.70   37.00
  -9  25   4   21.00   35.70
   9  25   4   49.00   38.10
  -9  25  -4   15.20   39.80
 -10  25   4  -25.20   38.80
  10  25  -4  -56.09   40.30
 -10  25  -4  -27.90   38.00
  10  25   4  -53.39   41.00
 -11  25   4   13.60   36.60
  11  25  -4   10.00   42.30
  11  25   4  108.79   43.10
 -11  25  -4   10.00   37.90
  12  25  -4   10.20   39.40
 -12  25   4   -0.50   38.00
 -12  25  -4   41.30   40.50
  12  25   4  -57.49   37.20
  13  25  -4   18.60   44.30
 -13  25   4  -28.80   40.70
  13  25   4  -14.30   45.40
 -13  25  -4  -46.60   43.40
  14  25  -4   21.50   47.00
 -14  25   4   82.79   54.39
 -14  25  -4  -11.00   42.00
  14  25   4   22.80   50.69
   0  26   4   17.00   31.80
   0  26  -4   -3.90   28.40
   0  26  -4   51.29   31.30
   0  26   4   27.00   26.90
   1  26  -4  -19.10   26.60
  -1  26   4   62.09   35.50
  -1  26   4  -15.10   30.10
   1  26  -4  -20.10   29.20
   1  26   4  -66.99   26.20
  -1  26  -4  -29.70   25.70
   1  26   4  -63.39   29.50
  -1  26  -4   -0.90   28.00
  -2  26   4    0.10   29.00
   2  26  -4   -1.80   34.80
  -2  26   4   12.40   31.90
   2  26  -4  -21.00   26.40
   2  26   4   39.20   29.30
  -2  26  -4   -0.80   26.70
   2  26   4   34.20   35.20
  -2  26  -4    5.60   27.40
  -3  26   4  159.78   35.50
   3  26  -4  189.58   45.10
  -3  26   4  144.59   38.40
   3  26   4  151.28   41.00
  -3  26  -4  204.68   38.70
  -3  26  -4  169.38   35.10
   3  26   4  178.58   35.30
  -4  26   4   70.49   33.40
   4  26  -4   41.60   38.20
  -4  26   4   13.60   30.70
   4  26   4   75.29   37.70
  -4  26  -4  -31.70   28.00
  -4  26  -4   51.49   30.20
  -5  26   4   46.20   36.60
  -5  26   4   -5.90   28.70
   5  26  -4   48.00   35.50
   5  26   4   73.09   38.20
  -5  26  -4   34.50   35.30
  -5  26  -4   26.90   29.00
  -6  26   4   77.19   41.20
   6  26  -4   27.60   36.30
  -6  26   4   83.09   32.90
   6  26   4  -10.00   35.90
  -6  26  -4   89.69   31.60
  -6  26  -4   35.10   34.20
  -7  26   4   27.90   29.40
   7  26  -4   45.80   36.80
  -7  26   4  -14.90   32.30
   7  26   4   35.40   38.20
  -7  26  -4   65.89   35.60
  -7  26  -4   15.70   34.80
  -8  26   4   45.00   38.00
   8  26  -4    9.60   37.20
   8  26   4   -7.90   37.40
  -8  26  -4   64.69   38.20
   9  26  -4  -29.30   39.80
  -9  26   4   41.70   37.60
   9  26   4   33.00   38.20
  -9  26  -4   11.10   37.10
 -10  26   4  140.49   44.40
  10  26  -4  188.58   47.90
 -10  26  -4   86.59   42.50
  10  26   4   84.59   49.90
  11  26  -4   87.79   42.60
 -11  26   4   26.40   40.60
 -11  26  -4   27.60   40.80
  11  26   4   65.59   41.80
 -12  26   4  186.88   56.79
  12  26  -4   95.49   49.30
  12  26   4   -9.30   48.30
 -12  26  -4  178.08   55.69
 -13  26   4   42.80   52.69
  13  26  -4   63.59   44.00
  13  26   4  -20.90   47.80
 -13  26  -4   19.30   43.80
   0  27   4   30.40   37.00
   0  27  -4   60.19   32.60
   0  27  -4   43.20   31.70
   0  27   4   13.20   31.90
   1  27  -4   78.89   38.20
  -1  27   4  -14.50   30.20
  -1  27   4   30.40   29.70
   1  27  -4   84.09   33.60
  -1  27  -4   84.49   34.30
  -1  27  -4   45.70   34.70
   1  27   4   54.79   35.00
   1  27   4   32.60   30.20
   2  27  -4  -51.99   29.40
  -2  27   4   10.80   33.90
  -2  27   4    2.20   33.10
   2  27   4   26.20   35.20
   2  27   4   -5.90   29.50
  -2  27  -4  -12.10   32.20
  -2  27  -4  -31.10   31.00
  -3  27   4   14.70   32.90
   3  27  -4  -32.10   33.20
  -3  27   4   66.49   36.50
  -3  27  -4   48.50   33.30
   3  27   4  -70.09   36.00
  -3  27  -4    8.50   34.40
  -4  27   4   96.29   36.00
  -4  27   4   90.69   38.50
   4  27  -4   16.80   34.00
  -4  27  -4   14.10   29.70
   4  27   4   13.10   36.50
  -4  27  -4  -15.00   32.10
  -5  27   4   68.89   40.70
   5  27  -4   44.60   41.20
  -5  27   4   64.69   34.10
  -5  27  -4   17.50   36.20
  -5  27  -4   38.00   27.80
   5  27   4   58.09   42.80
  -6  27   4  248.58   45.60
  -6  27   4  300.27   53.49
   6  27  -4  215.48   46.80
  -6  27  -4  196.78   38.30
  -6  27  -4  167.98   42.70
   6  27   4  220.38   48.50
   7  27  -4   23.60   42.30
  -7  27   4  -30.90   33.60
   7  27   4   22.80   38.90
  -7  27  -4   26.30   40.70
   8  27  -4   -4.10   38.50
  -8  27   4  -35.70   35.00
   8  27   4  -24.60   38.20
  -8  27  -4  -41.90   38.50
   9  27  -4   89.19   43.20
  -9  27   4   62.39   43.70
   9  27   4   40.00   43.40
  -9  27  -4    5.00   37.30
 -10  27   4   83.39   41.50
  10  27  -4   37.20   42.30
 -10  27  -4  -68.29   41.80
  10  27   4  -15.80   46.80
  11  27  -4    9.10   46.00
 -11  27   4  -32.80   43.50
 -11  27  -4   24.40   46.20
  11  27   4   36.30   42.50
  12  27  -4    3.80   42.90
 -12  27   4  -16.40   40.10
  12  27   4  -32.30   49.00
 -12  27  -4   38.60   42.00
 -13  27   4  -59.89   40.80
  13  27  -4   39.20   50.69
 -13  27  -4  -31.20   42.10
  13  27   4  -28.40   41.90
   0  28   4   -0.50   37.10
   0  28  -4   38.10   32.50
   0  28   4   34.20   32.60
   0  28  -4 -106.39   31.30
   1  28  -4   64.39   35.80
  -1  28   4   53.39   35.60
  -1  28   4   76.59   36.40
   1  28  -4   51.79   34.00
  -1  28  -4  -15.80   30.20
   1  28   4   -2.40   39.00
   1  28   4   64.59   34.50
  -1  28  -4   18.10   33.70
  -2  28   4  171.08   39.00
   2  28  -4  204.48   43.00
  -2  28   4  153.28   42.80
   2  28   4   85.29   44.80
  -2  28  -4   49.70   37.70
   2  28   4  187.08   37.90
  -2  28  -4  120.39   36.30
  -3  28   4   78.99   38.10
  -3  28   4   -5.20   33.60
   3  28  -4    0.50   37.50
  -3  28  -4  -17.40   34.70
  -3  28  -4   24.10   32.80
   3  28   4  -21.90   39.80
  -4  28   4   66.49   35.40
   4  28  -4  -39.70   32.90
  -4  28   4   39.50   36.50
  -4  28  -4    8.90   37.20
   4  28   4   -3.40   37.30
  -4  28  -4   18.30   32.40
  -5  28   4   64.19   40.80
   5  28  -4  -21.50   35.40
  -5  28   4   -8.20   32.20
  -5  28  -4   26.90   35.00
  -5  28  -4   15.30   32.50
   5  28   4   36.70   43.60
  -6  28   4   26.20   41.20
  -6  28   4    8.50   32.80
   6  28  -4   24.40   42.20
  -6  28  -4   30.00   39.30
  -6  28  -4   63.79   33.50
   6  28   4   35.30   39.60
  -7  28   4   50.99   42.20
   7  28  -4   28.30   40.10
  -7  28  -4   31.60   37.50
   7  28   4   45.30   42.60
   8  28  -4  166.38   46.90
  -8  28   4    1.00   36.70
   8  28   4  -12.40   39.90
  -8  28  -4   70.99   41.10
  -9  28   4    3.00   45.10
   9  28  -4  -21.50   44.40
  -9  28  -4  -14.40   37.50
   9  28   4  -10.10   42.20
  10  28  -4   74.79   49.90
 -10  28   4   31.10   41.10
  10  28   4   31.20   44.70
 -10  28  -4   42.90   42.30
  11  28  -4  -18.90   40.70
 -11  28   4   72.29   43.30
  11  28   4   43.60   51.39
 -11  28  -4  -46.90   39.20
  12  28  -4   10.90   48.70
 -12  28   4   47.60   44.10
  12  28   4   72.59   46.40
 -12  28  -4   34.80   43.80
   0  29  -4   36.10   36.70
   0  29  -4   -8.50   31.90
   0  29   4   93.39   38.00
   0  29   4   -8.00   32.50
  -1  29   4   -4.20   33.50
   1  29  -4   13.10   34.90
  -1  29   4   49.30   36.10
  -1  29  -4  -32.20   33.00
   1  29   4  121.49   44.90
  -1  29  -4  -14.00   31.30
   1  29   4   16.30   32.70
  -2  29   4    2.90   32.10
  -2  29   4   23.60   31.40
   2  29  -4   -3.60   40.20
   2  29   4   16.30   42.80
  -2  29  -4   43.30   31.80
  -2  29  -4  -23.80   34.80
  -3  29   4   55.39   37.40
  -3  29   4  -18.10   36.50
   3  29  -4   76.89   43.50
  -3  29  -4   -0.30   29.60
  -3  29  -4   74.79   38.50
   3  29   4   15.10   37.50
  -4  29   4   -4.20   35.40
  -4  29   4   69.29   39.80
   4  29  -4  -47.00   39.80
   4  29   4  -31.90   36.90
  -4  29  -4    1.10   33.40
  -4  29  -4   48.40   40.10
   5  29  -4  -17.70   36.70
  -5  29   4  -23.70   38.80
  -5  29   4   43.40   38.80
  -5  29  -4   48.10   32.90
   5  29   4   -0.10   43.40
  -5  29  -4   16.00   39.90
  -6  29   4  128.39   40.10
   6  29  -4   86.29   43.00
  -6  29   4   64.69   44.40
  -6  29  -4  146.99   39.50
   6  29   4  182.78   48.20
  -6  29  -4  130.89   41.80
  -7  29   4   58.19   44.70
   7  29  -4   70.89   46.80
   7  29   4   60.99   43.40
  -7  29  -4   12.80   38.30
  -8  29   4   -3.70   37.10
   8  29  -4  -75.09   43.70
  -8  29  -4    4.60   43.50
   8  29   4  -21.70   40.50
   9  29  -4  -88.59   36.00
  -9  29   4  -29.60   36.00
   9  29   4   -4.20   42.00
  -9  29  -4  -26.80   45.10
 -10  29   4    2.10   45.30
  10  29  -4   20.50   43.30
 -10  29  -4   -5.50   47.70
  10  29   4   42.60   45.80
 -11  29   4  -50.79   37.80
  11  29  -4   89.09   53.19
 -11  29  -4   47.50   50.39
  11  29   4   25.60   50.49
   0  30  -4  106.59   38.90
   0  30   4  188.18   44.30
   0  30  -4  145.19   41.10
   0  30   4  185.88   42.50
  -1  30   4  -13.10   30.40
  -1  30   4  -11.90   38.20
   1  30  -4   21.90   40.40
   1  30   4    2.00   34.80
  -1  30  -4  -14.40   35.70
   1  30   4   85.99   36.90
  -1  30  -4   77.09   38.60
  -2  30   4  297.87   55.69
   2  30  -4  250.47   49.70
  -2  30   4  244.88   47.40
  -2  30  -4  263.67   49.30
  -2  30  -4  244.18   49.80
   2  30   4  236.18   49.80
   3  30  -4  115.79   43.70
  -3  30   4  222.38   45.30
  -3  30   4  136.29   39.60
  -3  30  -4  152.98   43.60
  -3  30  -4  114.29   40.40
   3  30   4  262.07   50.79
  -4  30   4   37.10   39.80
   4  30  -4   89.39   42.70
  -4  30   4   95.89   37.70
  -4  30  -4   84.59   39.40
   4  30   4   92.59   42.90
  -4  30  -4   49.99   33.40
  -5  30   4   96.99   44.10
  -5  30   4   23.20   38.30
   5  30  -4   65.99   46.10
   5  30   4   89.49   49.99
  -5  30  -4   67.59   42.60
  -5  30  -4  -37.20   32.60
  -6  30   4   13.60   36.80
  -6  30   4   49.40   44.90
   6  30  -4   49.40   42.20
   6  30   4   14.10   42.60
  -6  30  -4   39.90   36.20
  -6  30  -4   24.50   37.90
  -7  30   4  -37.90   39.90
   7  30  -4   28.50   42.00
   7  30   4   62.99   45.10
  -7  30  -4  -22.20   43.00
   8  30  -4  101.99   43.90
  -8  30   4  -16.20   36.50
  -8  30  -4  -17.50   39.00
   8  30   4   51.09   43.20
  -9  30   4  -36.80   38.20
   9  30  -4  -38.50   41.50
  -9  30  -4  -37.10   38.80
   9  30   4  -24.90   43.10
 -10  30   4    1.90   49.40
  10  30  -4  -14.70   42.50
  10  30   4    9.00   47.20
 -10  30  -4    2.00   42.30
   0  31   4   -9.10   35.70
   0  31   4    7.40   36.00
   0  31  -4  -25.60   38.50
  -1  31   4   73.09   41.70
  -1  31   4   71.39   45.60
   1  31  -4   37.00   38.50
   1  31   4   76.79   40.90
  -1  31  -4   89.39   41.90
  -1  31  -4   62.89   43.90
  -2  31   4   40.00   38.70
  -2  31   4   23.40   42.10
   2  31  -4  -56.09   35.10
  -2  31  -4   47.70   39.10
   2  31   4    0.00   37.60
  -2  31  -4  -18.00   38.90
  -3  31   4   -0.60   38.70
   3  31  -4   54.19   41.20
  -3  31   4   24.50   41.00
   3  31   4   -7.30   39.10
  -3  31  -4   70.69   41.50
  -3  31  -4  -13.10   35.40
  -4  31   4   53.49   40.30
  -4  31   4  145.19   45.50
   4  31  -4   -7.80   39.80
  -4  31  -4   98.89   40.70
  -4  31  -4   12.20   37.60
   4  31   4  154.28   48.30
  -5  31   4  -15.00   40.40
  -5  31   4   -7.50   38.00
   5  31  -4   19.80   41.70
  -5  31  -4  -27.40   34.50
   5  31   4  -43.80   44.90
  -5  31  -4  -53.89   35.10
  -6  31   4   63.49   40.60
   6  31  -4  -21.40   46.40
  -6  31   4   71.09   45.60
  -6  31  -4  -11.50   35.90
   6  31   4  -19.50   43.80
  -6  31  -4   12.80   44.90
  -7  31   4  -32.60   42.70
   7  31  -4   69.69   44.50
   7  31   4    1.90   42.90
  -7  31  -4  -24.30   39.00
   8  31  -4  -87.59   42.50
  -8  31   4   28.70   47.10
   8  31   4   -8.60   44.20
  -8  31  -4  -25.70   40.00
   9  31  -4  -73.99   44.80
  -9  31   4  -44.80   38.40
  -9  31  -4   18.00   49.30
   9  31   4   35.90   46.40
   0  32   4   22.00   44.90
   0  32   4  -10.70   37.40
   0  32  -4   84.69   45.00
   1  32  -4   -2.00   37.90
  -1  32   4   -6.50   39.20
  -1  32   4  -59.59   35.20
  -1  32  -4   15.40   40.30
   1  32   4  -10.30   38.80
  -1  32  -4   40.10   36.90
   2  32  -4   -2.60   43.50
  -2  32   4   76.19   37.70
  -2  32   4   21.20   43.70
   2  32   4   20.00   41.10
  -2  32  -4  -38.20   32.00
  -2  32  -4  -49.10   38.70
  -3  32   4  123.49   49.50
   3  32  -4  182.28   55.09
  -3  32   4  259.37   52.79
   3  32   4  175.98   50.89
  -3  32  -4  194.68   49.60
  -3  32  -4   99.99   37.60
  -4  32   4   25.70   39.20
   4  32  -4  -18.80   45.10
  -4  32   4   -9.90   39.90
   4  32   4  -21.10   47.30
  -4  32  -4   39.40   40.00
  -4  32  -4  -37.90   40.70
  -5  32   4   -7.10   43.20
  -5  32   4   64.39   43.70
   5  32  -4  -24.60   40.30
  -5  32  -4   23.20   39.50
   5  32   4  -10.10   41.50
  -5  32  -4  103.89   42.10
   6  32  -4   37.00   43.10
  -6  32   4   39.40   47.00
  -6  32   4    4.10   40.30
   6  32   4   -1.10   43.20
  -6  32  -4  -84.59   42.00
  -7  32   4   36.80   45.60
   7  32  -4  -17.00   46.90
   7  32   4   -9.60   44.60
  -7  32  -4   15.30   40.00
   8  32  -4   88.69   47.30
  -8  32   4   78.89   52.49
  -8  32  -4  -21.70   46.90
   8  32   4  132.69   52.49
   0  33  -4    3.80   36.50
   0  33   4   21.90   46.40
  -1  33   4   46.30   44.80
  -1  33   4   15.40   39.80
   1  33  -4   42.80   45.80
  -1  33  -4   24.90   36.70
   1  33   4    9.60   47.90
  -2  33   4   60.79   47.50
   2  33  -4    5.70   45.40
  -2  33   4  -19.70   40.30
  -2  33  -4    5.00   41.10
  -2  33  -4   60.99   43.60
   2  33   4  -45.80   40.50
  -3  33   4   61.89   46.60
   3  33  -4   15.40   46.20
  -3  33   4   -9.20   42.10
   3  33   4  -26.10   41.30
  -3  33  -4   56.89   43.00
  -3  33  -4    0.80   42.80
   4  33  -4  153.18   53.09
  -4  33   4   51.29   47.30
  -4  33   4   25.20   45.10
  -4  33  -4  119.19   50.69
   4  33   4   94.19   54.59
  -4  33  -4   33.60   41.40
   5  33  -4   42.70   49.40
  -5  33   4  -20.10   37.90
  -5  33   4   40.70   47.90
  -5  33  -4  -32.80   47.90
  -5  33  -4  -48.10   38.40
   5  33   4   11.70   44.30
   6  33  -4   37.60   44.90
  -6  33   4  -76.99   42.70
   6  33   4   24.00   56.99
  -6  33  -4  -51.49   39.60
   0  34   4   20.40   52.59
   0  34  -4    3.40   39.70
   1  34  -4  -52.39   42.50
  -1  34   4   16.00   41.60
  -1  34   4   -8.90   48.10
  -1  34  -4  -66.29   41.00
   1  34   4  -22.10   48.50
   2  34  -4  -51.39   37.80
  -2  34   4  -26.10   37.80
  -2  34   4  -17.90   40.30
  -2  34  -4  -53.49   49.60
   2  34   4   -8.90   50.89
  -2  34  -4  -22.30   41.10
   3  34  -4  -24.90   40.50
  -3  34   4   18.10   47.70
  -3  34   4  -30.10   35.90
   3  34   4  -52.49   50.59
  -3  34  -4   68.49   47.90
  -3  34  -4   51.29   44.30
  -4  34   4   -2.00   46.40
   4  34  -4  100.49   47.10
  -4  34   4  -32.00   43.30
  -4  34  -4  -21.60   45.20
  -4  34  -4    1.80   34.70
   4  34   4   10.40   53.19
   0   0  -5    5.20    7.40
  -1   0  -5   17.10    9.00
   1   0  -5  -13.60    7.60
   2   0  -5   -5.30    8.20
  -2   0  -5    4.70   11.10
   3   0  -5   -2.80    8.80
  -3   0  -5   17.10   11.20
  -3   0   5   22.30    9.30
  -4   0   5    1.10    9.40
  -4   0  -5   13.90   12.20
   4   0  -5   -0.60    9.50
  -5   0  -5    3.80   11.90
  -5   0   5   10.80    9.30
  -6   0   5  -21.60    9.10
  -6   0  -5  -11.20   11.80
  -7   0   5   -3.00   10.30
  -7   0  -5    8.20   13.00
  -8   0  -5   17.50   13.00
  -8   0   5  -23.50   10.30
  -9   0   5   25.20   11.80
  -9   0  -5    6.80   14.40
 -10   0  -5  -24.70   13.40
 -10   0   5   10.00   12.10
 -11   0   5   26.90   14.30
 -11   0  -5  -10.50   14.80
 -12   0   5    0.80   14.90
 -12   0  -5   -0.40   16.60
 -13   0  -5   21.60   19.20
 -13   0   5   -7.80   15.70
 -14   0  -5   25.10   22.10
 -15   0  -5  -11.70   22.10
   0   1  -5    5.60    7.80
   0  -1  -5    0.20    7.80
  -1  -1  -5   61.39   10.80
   1   1  -5   81.69   12.00
  -1   1  -5   41.30   10.30
   1  -1  -5   89.99   11.80
  -2  -1  -5    9.40   11.30
   2   1  -5   13.70    8.20
  -2   1  -5   10.20   10.40
   2  -1  -5   27.70   10.10
  -3  -1  -5 1710.13   85.59
   3   1  -5 1620.94   83.49
  -3   1   5 1620.14   84.69
   3  -1  -5 1555.14   84.59
  -3   1  -5 1563.44   85.59
  -4   1   5   16.60   10.40
   4   1  -5   -4.80    8.40
  -4  -1  -5   17.80   12.00
  -4   1  -5   11.70   11.50
   4  -1  -5   14.60   10.80
  -4  -1   5    3.90    8.10
  -5   1   5 1022.20   57.19
  -5  -1  -5  985.60   57.69
  -5   1  -5 1083.59   59.29
  -5  -1   5 1018.70   55.69
  -6  -1  -5    2.40   12.20
  -6   1   5   10.70   11.00
  -6   1  -5  -16.10   12.10
  -6  -1   5  -10.20    8.70
  -7  -1  -5  231.88   23.90
  -7   1   5  275.97   23.40
  -7  -1   5  261.07   21.60
  -7   1  -5  232.38   26.10
  -8   1   5  307.27   25.30
  -8  -1  -5  280.27   25.90
  -8   1  -5  263.97   27.90
  -8  -1   5  250.77   22.70
  -9   1   5  155.78   20.50
  -9  -1  -5  125.49   21.60
  -9   1  -5  133.39   23.70
  -9  -1   5  143.49   19.00
 -10  -1  -5  150.88   23.10
 -10   1   5  135.89   21.70
 -10   1  -5  133.79   25.30
 -10  -1   5  155.98   21.00
 -11  -1  -5  194.98   27.10
 -11   1   5  171.78   25.80
 -11   1  -5  123.29   23.00
 -11  -1   5  183.38   22.40
 -12  -1  -5   19.60   17.50
 -12   1   5   24.10   16.70
 -12  -1   5   16.00   15.40
 -12   1  -5   12.30   18.50
 -13  -1  -5   66.49   21.60
 -13   1   5   67.39   20.50
 -13   1  -5   68.89   22.80
 -13  -1   5   54.89   17.70
 -14   1   5   22.00   19.40
 -14  -1  -5   41.30   21.40
 -14   1  -5   44.50   23.20
 -15   1  -5  306.87   42.60
   0   2  -5  323.67   21.50
   0  -2  -5  339.27   22.20
  -1  -2  -5   63.39   12.00
   1   2  -5   53.29    9.50
   1  -2  -5   61.09   10.90
  -1   2  -5   52.69   10.90
   2   2  -5  175.38   15.30
  -2  -2  -5  166.48   17.30
  -2   2   5  220.98   18.20
  -2   2  -5  172.98   19.00
   2  -2  -5  204.58   17.60
   3   2  -5   35.90    8.40
  -3   2   5   39.00   12.40
  -3  -2  -5   37.70   12.40
   3  -2  -5   30.40   10.70
  -3   2  -5   26.10   12.80
  -4  -2  -5   81.19   13.30
   4   2  -5   93.99   12.60
  -4   2   5   77.29   14.20
  -4  -2   5   82.79   12.30
  -4   2  -5   86.09   15.10
   4  -2  -5   92.59   14.80
  -5  -2  -5  842.42   51.19
  -5  -2   5  918.51   48.90
  -5   2  -5  943.01   53.99
  -6  -2  -5  384.56   27.50
  -6   2   5  377.06   29.00
  -6   2  -5  394.26   31.00
  -6  -2   5  345.57   24.40
  -7  -2  -5   47.20   13.50
  -7   2   5   42.50   14.20
  -7   2  -5   28.80   15.80
  -7  -2   5   44.10   10.50
  -8   2   5  805.82   49.80
  -8  -2  -5  833.92   49.10
  -8  -2   5  788.32   46.20
  -8   2  -5  810.12   50.79
  -9  -2  -5 1208.78   68.19
  -9   2   5 1213.48   69.09
  -9   2  -5 1160.28   70.79
  -9  -2   5 1174.18   65.49
 -10   2   5  135.79   23.10
 -10  -2  -5   35.50   14.80
 -10  -2   5   35.80   12.50
 -10   2  -5   43.70   18.40
 -11   2   5   35.90   16.70
 -11  -2  -5   31.00   16.30
 -11   2  -5   40.30   19.30
 -11  -2   5   30.50   13.40
 -12  -2  -5  204.38   27.70
 -12   2   5  187.78   28.20
 -12  -2   5  164.38   23.30
 -12   2  -5  219.88   31.50
 -13  -2  -5    6.90   17.90
 -13   2   5   -3.10   18.10
 -13   2  -5   31.70   21.70
 -14  -2  -5   44.50   20.90
 -14   2   5   33.00   22.00
 -14   2  -5   25.20   23.00
 -15   2  -5   46.30   25.30
 -16   2  -5   74.29   29.80
   0  -3  -5   -4.20    9.30
   0   3  -5   -1.50    8.20
   1   3  -5   47.80   10.00
  -1  -3  -5   56.49   12.30
   1  -3  -5   51.99   11.70
  -1   3  -5   52.69   11.70
  -2  -3  -5   72.59   12.70
   2   3  -5   56.79    9.60
  -2   3   5   78.89   13.40
   2  -3  -5   88.89   15.60
  -2   3  -5   84.99   14.20
  -3  -3  -5  232.08   20.70
  -3   3   5  252.47   21.70
   3   3  -5  222.88   16.50
   3  -3  -5  226.28   21.30
  -3   3  -5  256.07   23.20
   4   3  -5    2.10    6.60
  -4  -3  -5    5.60   10.40
  -4   3   5   18.10   12.70
   4  -3  -5   13.80   13.00
  -4   3  -5    7.00   12.40
  -4  -3   5    8.70    6.50
  -5  -3  -5 2096.19  107.79
  -5   3   5 2059.99  108.79
  -5  -3   5 2013.90  104.79
  -5   3  -5 2056.79  109.49
  -6  -3  -5  408.76   28.60
  -6   3   5  460.15   31.90
  -6   3  -5  417.96   31.10
  -6  -3   5  343.17   24.40
  -7   3   5  604.94   40.10
  -7  -3  -5  605.84   37.80
  -7  -3   5  550.34   33.80
  -7   3  -5  591.84   40.30
  -8  -3  -5   22.00   12.70
  -8   3   5   23.70   14.00
  -8   3  -5   16.20   15.30
  -8  -3   5   33.80    9.40
  -9  -3  -5   26.00   13.10
  -9   3   5   45.90   15.20
  -9   3  -5   45.20   17.80
  -9  -3   5   11.40    9.30
 -10  -3  -5  223.98   25.60
 -10   3   5  254.87   28.30
 -10  -3   5  263.97   22.00
 -10   3  -5  225.08   30.60
 -11   3   5  192.18   27.90
 -11  -3  -5  137.09   24.30
 -11   3  -5  234.38   31.10
 -11  -3   5  207.58   20.60
 -12  -3  -5   -0.40   15.10
 -12   3   5   12.80   18.60
 -12   3  -5   38.40   22.00
 -12  -3   5    9.80   12.50
 -13   3   5   66.29   22.40
 -13  -3  -5   42.10   19.20
 -13   3  -5    5.90   21.30
 -14   3   5   61.49   23.40
 -14   3  -5   33.60   23.50
 -15   3   5  751.62   58.99
 -15   3  -5  779.52   60.69
 -16   3  -5   21.00   26.80
   0   4  -5  148.19   17.50
   0  -4  -5  145.09   17.20
   1   4  -5   15.70    9.40
  -1   4   5   35.70   12.10
  -1  -4  -5   45.30   12.50
   1  -4  -5   46.80   12.20
  -1   4  -5   29.30   12.00
   2   4  -5 3085.19  157.18
  -2   4   5 3226.58  160.08
  -2  -4  -5 3137.79  158.98
   2  -4  -5 3087.49  159.68
  -2   4  -5 3023.50  159.78
   3   4  -5   36.30    7.70
  -3  -4  -5   50.89   11.80
  -3   4   5   52.19   13.90
   3  -4  -5   56.79   13.60
  -3   4  -5  101.99   18.80
  -4   4   5  800.92   49.40
  -4  -4  -5  815.32   46.60
   4   4  -5  856.61   42.80
  -4   4  -5  730.43   48.60
  -5   4   5  515.75   34.80
  -5  -4  -5  547.85   32.30
  -5  -4   5  461.85   27.40
  -5   4  -5  478.55   36.80
  -6  -4  -5  147.19   18.10
  -6   4   5  132.19   23.20
  -6   4  -5  131.49   21.90
  -6  -4   5  127.89   12.30
  -7  -4  -5   64.79   13.60
  -7   4   5   62.39   15.90
  -7  -4   5   66.19   11.00
  -7   4  -5   70.99   17.10
  -8   4   5  314.97   30.20
  -8  -4  -5  321.27   25.70
  -8   4  -5  336.27   30.40
  -8  -4   5  298.47   21.10
  -9  -4  -5  318.67   27.90
   9   4  -5  366.46   32.70
  -9   4   5  351.06   32.90
  -9  -4   5  356.76   24.10
  -9   4  -5  395.16   33.20
 -10   4   5  330.17   32.00
  10   4  -5  283.97   28.20
 -10  -4  -5  334.77   27.30
  10   4   5  290.57   28.30
 -10  -4   5  280.27   22.50
 -10   4  -5  274.37   33.80
  11   4  -5  526.55   38.50
 -11  -4  -5  552.64   38.60
 -11   4   5  586.84   43.70
  11   4   5  457.55   37.40
 -11   4  -5  595.04   45.90
 -11  -4   5  539.75   34.60
 -12  -4  -5  105.99   19.80
 -12   4   5   90.29   23.40
 -12   4  -5   69.99   24.00
 -13   4   5   22.30   21.80
 -13  -4  -5   38.40   18.30
 -13   4  -5   36.90   23.00
 -14   4   5   47.90   23.80
 -14   4  -5   26.80   25.10
 -15   4   5   13.10   23.90
 -15   4  -5   49.70   26.80
 -16   4  -5   14.10   26.80
 -17   4  -5   11.80   29.70
   0  -5  -5   45.50   12.70
   0   5  -5   10.30   10.30
   1   5  -5 4671.33  237.88
  -1  -5  -5 4613.14  238.98
  -1   5   5 4729.63  239.68
  -1   5  -5 4758.52  239.48
   1  -5  -5 4843.12  239.78
  -2   5   5  713.43   42.40
  -2  -5  -5  683.73   40.80
   2   5  -5  675.73   38.40
  -2   5  -5  694.03   42.70
   2  -5  -5  689.93   42.00
  -3  -5  -5    9.10   10.30
  -3   5   5   12.90   13.80
   3   5  -5   21.10    7.20
   3  -5  -5   22.70   12.70
  -3   5  -5   -4.90   14.30
  -4  -5  -5  -13.90   10.10
  -4   5   5   36.70   13.80
   4   5  -5   24.80    5.70
  -4   5  -5   21.80   14.00
  -5  -5  -5   32.30   10.90
  -5   5   5   29.30   14.10
  -5   5  -5   41.00   15.00
  -5  -5   5   28.00    5.30
  -6   5   5  541.15   41.20
  -6  -5  -5  656.43   37.90
  -6   5  -5  662.33   42.80
  -6  -5   5  609.64   32.50
   7   5  -5  382.36   34.50
  -7  -5  -5  450.65   29.80
  -7   5   5  474.45   34.60
  -7  -5   5  432.96   24.40
  -7   5  -5  402.56   36.70
  -8  -5  -5   13.40   11.50
  -8   5   5   41.90   17.40
   8   5  -5   34.20   15.20
   8   5   5   54.29   15.50
  -8   5  -5   31.80   18.70
  -8  -5   5   27.10    7.00
  -9   5   5   52.19   18.20
   9   5  -5   41.80   15.80
  -9  -5  -5   48.60   13.50
  -9  -5   5   54.29    9.00
  -9   5  -5   61.29   20.30
   9   5   5   57.39   16.60
 -10  -5  -5   28.30   13.90
  10   5  -5    5.40   14.70
 -10   5  -5    0.70   16.20
  10   5   5   22.80   15.60
 -10  -5   5   40.30    9.20
 -11   5   5   77.49   22.30
 -11  -5  -5   64.89   15.80
  11   5  -5   25.40   16.30
 -11   5  -5   50.19   21.70
 -11  -5   5   56.49   12.00
  11   5   5   26.00   16.30
 -12  -5  -5   74.29   17.90
 -12   5   5   95.29   23.70
 -12   5  -5   49.99   23.70
 -13   5   5   54.39   23.40
 -13   5  -5   56.99   25.90
 -14   5   5   12.60   23.40
 -14   5  -5    3.70   25.80
 -15   5   5   94.59   28.90
 -15   5  -5   55.09   30.00
 -16   5   5  137.29   33.00
 -16   5  -5  135.59   35.10
 -17   5  -5   63.59   31.10
   0  -6  -5 3251.87  170.38
   0   6   5 3366.26  170.88
   0   6  -5 3363.66  170.08
  -1   6   5  915.21   51.79
   1   6  -5  899.31   49.70
  -1  -6  -5  858.21   50.69
   1  -6  -5  948.51   52.99
  -1   6  -5  884.91   52.89
  -2  -6  -5 3357.06  173.88
  -2   6   5 3322.67  175.48
   2   6  -5 3410.86  172.18
  -2   6  -5 3534.45  175.78
   2  -6  -5 3397.26  175.58
  -3   6   5  379.66   30.30
  -3  -6  -5  405.06   27.40
   3   6  -5  374.16   23.40
  -3   6  -5  381.96   30.40
   3  -6  -5  431.86   30.60
  -4  -6  -5  408.96   26.30
   4   6  -5  358.46   20.90
  -4   6   5  357.96   32.30
  -4   6  -5  385.46   30.90
  -5   6   5  199.78   24.40
  -5  -6  -5  188.48   18.80
  -5   6  -5  214.28   25.20
   6   6  -5    0.60   13.70
  -6  -6  -5   13.80   10.30
  -6   6   5   14.30   16.60
   6   6   5    7.90   14.50
  -6   6  -5   -0.20   14.70
   7   6  -5   90.99   17.40
  -7  -6  -5   99.49   16.30
  -7   6   5   93.49   19.00
  -7   6  -5  105.69   22.30
   7   6   5   88.09   18.80
  -8  -6  -5   12.40   10.40
  -8   6   5   36.50   17.50
   8   6  -5   10.30   14.70
   8   6   5  -14.20   13.70
  -8  -6   5    8.10    4.30
  -8   6  -5    4.20   17.40
   9   6  -5  173.28   25.80
  -9   6   5  174.88   29.40
  -9  -6  -5  168.38   20.10
  -9  -6   5  205.98   13.80
  -9   6  -5  196.28   28.40
   9   6   5  240.38   26.90
 -10   6   5  390.16   37.40
  10   6  -5  393.26   33.70
 -10  -6  -5  354.86   29.40
 -10   6  -5  390.86   37.00
 -10  -6   5  384.26   23.20
  10   6   5  373.46   33.70
  11   6  -5  689.23   47.70
 -11  -6  -5  745.73   45.40
 -11   6   5  735.13   53.29
  11   6   5  635.14   47.30
 -11   6  -5  735.43   55.09
 -12  -6  -5   49.90   15.50
 -12   6   5   22.80   22.60
  12   6  -5   35.00   20.60
 -12   6  -5   31.80   24.30
 -13   6   5   29.00   23.80
[truncated: 3,410,779 more chars]
